# Supplementary material for: Dissipative Formation of Covalent Basket Cages
Source: Angew Chem Int Ed Engl. 2022 Jul 11;61(33):e202207418. doi: 10.1002/anie.202207418 (PMC9544755; doi:10.1002/anie.202207418)
Supplement: Supplementary file 1 — Supporting Information [file ANIE-61-0-s003.cif]

data_Badjic_VagAldehyde
_audit_creation_date               2022-01-23
_audit_creation_method
;
Olex2 1.5-alpha
(compiled 2021.12.21 svn.raa29eb21 for OlexSys, GUI svn.r6440)
;
_shelx_SHELXL_version_number       '2019/1'
_audit_contact_author_address      ?
_audit_contact_author_email        ?
_audit_contact_author_name         ''
_audit_contact_author_phone        ?
_publ_contact_author_id_orcid      ?
_publ_section_references
;
Dolomanov, O.V., Bourhis, L.J., Gildea, R.J, Howard, J.A.K. & Puschmann, H.
 (2009), J. Appl. Cryst. 42, 339-341.

Sheldrick, G.M. (2008). Acta Cryst. A64, 112-122.

Sheldrick, G.M. (2015). Acta Cryst. A71, 3-8.
;
_chemical_name_common              ?
_chemical_name_systematic          ?
_chemical_formula_moiety           'C60 H33 N3 O9, C2 H2 Cl4'
_chemical_formula_sum              'C62 H35 Cl4 N3 O9'
_chemical_formula_weight           1107.73
_chemical_melting_point            ?
loop_
  _atom_type_symbol
  _atom_type_description
  _atom_type_scat_dispersion_real
  _atom_type_scat_dispersion_imag
  _atom_type_scat_source
 'C' 'C' 0.0181 0.0091 'International Tables Vol C Tables 4.2.6.8 and 6.1.1.4'
 'H' 'H' 0.0000 0.0000 'International Tables Vol C Tables 4.2.6.8 and 6.1.1.4'
 'Cl' 'Cl' 0.3639 0.7018 'International Tables Vol C Tables 4.2.6.8 and 6.1.1.4'
 'N' 'N' 0.0311 0.0180 'International Tables Vol C Tables 4.2.6.8 and 6.1.1.4'
 'O' 'O' 0.0492 0.0322 'International Tables Vol C Tables 4.2.6.8 and 6.1.1.4'

_shelx_space_group_comment
;
The symmetry employed for this shelxl refinement is uniquely defined
by the following loop, which should always be used as a source of
symmetry information in preference to the above space-group names.
They are only intended as comments.
;
_space_group_crystal_system        'monoclinic'
_space_group_IT_number             14
_space_group_name_H-M_alt          'P 1 21/c 1'
_space_group_name_Hall             '-P 2ybc'
loop_
  _space_group_symop_operation_xyz
 'x, y, z'
 '-x, y+1/2, -z+1/2'
 '-x, -y, -z'
 'x, -y-1/2, z-1/2'

_cell_length_a                     14.5572(6)
_cell_length_b                     22.4891(9)
_cell_length_c                     15.6244(6)
_cell_angle_alpha                  90
_cell_angle_beta                   90.014(2)
_cell_angle_gamma                  90
_cell_volume                       5115.1(4)
_cell_formula_units_Z              4
_cell_measurement_reflns_used      9853
_cell_measurement_temperature      100.0
_cell_measurement_theta_max        58.642
_cell_measurement_theta_min        3.035
_shelx_estimated_absorpt_T_max     0.934
_shelx_estimated_absorpt_T_min     0.483
_exptl_absorpt_coefficient_mu      2.644
_exptl_absorpt_correction_T_max    0.1523
_exptl_absorpt_correction_T_min    0.0688
_exptl_absorpt_correction_type     multi-scan
_exptl_absorpt_process_details
;
SADABS-2016/2 (Bruker,2016/2) was used for absorption correction.
wR2(int) was 0.0695 before and 0.0528 after correction.
The Ratio of minimum to maximum transmission is 0.4517.
The \l/2 correction factor is Not present.
;
_exptl_absorpt_special_details     ?
_exptl_crystal_colour              Colorless
_exptl_crystal_colour_primary      Colorless
_exptl_crystal_density_diffrn      1.438
_exptl_crystal_density_meas        ?
_exptl_crystal_density_method      ?
_exptl_crystal_description         Needle
_exptl_crystal_F_000               2272
loop_
  _exptl_crystal_face_index_h
  _exptl_crystal_face_index_k
  _exptl_crystal_face_index_l
  _exptl_crystal_face_perp_dist
 0.00 0.00 -1.00 0.1240
 0.00 0.00 1.00 0.1610
 1.00 0.00 0.00 0.0060
 -1.00 0.00 0.00 0.0140
 0.00 1.00 0.00 0.0150
 0.00 -1.00 0.00 0.0120
 -1.00 -1.00 0.00 0.0080
 1.00 1.00 0.00 0.0120

_exptl_crystal_size_max            0.322
_exptl_crystal_size_mid            0.034
_exptl_crystal_size_min            0.026
_exptl_transmission_factor_max     ?
_exptl_transmission_factor_min     ?
_diffrn_reflns_av_R_equivalents    0.0428
_diffrn_reflns_av_unetI/netI       0.0207
_diffrn_reflns_Laue_measured_fraction_full  0.997
_diffrn_reflns_Laue_measured_fraction_max  0.997
_diffrn_reflns_limit_h_max         16
_diffrn_reflns_limit_h_min         -16
_diffrn_reflns_limit_k_max         24
_diffrn_reflns_limit_k_min         -24
_diffrn_reflns_limit_l_max         17
_diffrn_reflns_limit_l_min         -17
_diffrn_reflns_number              76602
_diffrn_reflns_point_group_measured_fraction_full  0.997
_diffrn_reflns_point_group_measured_fraction_max  0.997
_diffrn_reflns_theta_full          58.967
_diffrn_reflns_theta_max           58.967
_diffrn_reflns_theta_min           3.036
_diffrn_ambient_temperature        100.0
_diffrn_detector                   'Bruker Photon II area detector'
_diffrn_detector_area_resol_mean   10.5
_diffrn_detector_type              'CMOS area detector'
_diffrn_measured_fraction_theta_full  0.997
_diffrn_measured_fraction_theta_max  0.997
_diffrn_measurement_device         'Kappa Four-Circle Diffractometer'
_diffrn_measurement_device_type    'Bruker D8 Venture'
_diffrn_measurement_method         '\w and \f scans'
_diffrn_radiation_monochromator    'Double Bounce Multilayer Mirrors'
_diffrn_radiation_probe            X-ray
_diffrn_radiation_type             CuK\a
_diffrn_radiation_wavelength       1.54178
_diffrn_radiation_xray_symbol      K-L~3~
_diffrn_source                     'microfocus sealed X-ray tube'
_diffrn_source_current             1.0
_diffrn_source_power               0.05
_diffrn_source_type                'Incoatec I\mus'
_diffrn_source_voltage             50.0
_diffrn_standards_number           0
_reflns_Friedel_coverage           0.000
_reflns_Friedel_fraction_full      .
_reflns_Friedel_fraction_max       .
_reflns_number_gt                  6104
_reflns_number_total               7345
_reflns_special_details
;
 Reflections were merged by SHELXL according to the crystal
 class for the calculation of statistics and refinement.
 
 Structure factors included contributions from the .fab file.
 
 _reflns_Friedel_fraction is defined as the number of unique
 Friedel pairs measured divided by the number that would be
 possible theoretically, ignoring centric projections and
 systematic absences.
;
_reflns_threshold_expression       'I > 2\s(I)'
_computing_cell_refinement         'SAINT V8.40B (Bruker, 2021)'
_computing_data_collection         'APEX3 v2019.1-0 (Bruker, 2019)'
_computing_data_reduction          'SAINT V8.40B (Bruker, 2021)'
_computing_molecular_graphics      'Olex2 1.5-alpha (Dolomanov et al., 2009)'
_computing_publication_material    'Olex2 1.5-alpha (Dolomanov et al., 2009)'
_computing_structure_refinement    'XL  (Sheldrick, 2008)'
_computing_structure_solution      'ShelXT (Sheldrick, 2015)'
_refine_diff_density_max           0.469
_refine_diff_density_min           -0.842
_refine_diff_density_rms           0.065
_refine_ls_extinction_coef         .
_refine_ls_extinction_method       none
_refine_ls_goodness_of_fit_ref     1.028
_refine_ls_hydrogen_treatment      constr
_refine_ls_matrix_type             full
_refine_ls_number_parameters       741
_refine_ls_number_reflns           7345
_refine_ls_number_restraints       43
_refine_ls_R_factor_all            0.0654
_refine_ls_R_factor_gt             0.0557
_refine_ls_restrained_S_all        1.035
_refine_ls_shift/su_max            0.000
_refine_ls_shift/su_mean           0.000
_refine_ls_structure_factor_coef   Fsqd
_refine_ls_weighting_details      
 'w=1/[\s^2^(Fo^2^)+(0.1025P)^2^+6.1011P] where P=(Fo^2^+2Fc^2^)/3'
_refine_ls_weighting_scheme        calc
_refine_ls_wR_factor_gt            0.1611
_refine_ls_wR_factor_ref           0.1709
_refine_special_details            ?
_olex2_refinement_description
;
1. Fixed Uiso
 At 1.2 times of:
  All C(H) groups, All C(H,H) groups
2. Rigid body (RIGU) restrains
 O9, O9B, C57, C60, C60B
 with sigma for 1-2 distances of 0.002 and sigma for 1-3 distances of 0.002
 Cl1S, Cl2S, Cl3S, Cl4S, C1SB, C2SB
 with sigma for 1-2 distances of 0.002 and sigma for 1-3 distances of 0.002
3. Others
 Sof(O9B)=Sof(C60B)=Sof(H60B)=1-FVAR(1)
 Sof(O9)=Sof(C60)=Sof(H60)=FVAR(1)
 Sof(C1SB)=Sof(H1SB)=Sof(C2SB)=Sof(H2SB)=1-FVAR(2)
 Sof(C1S)=Sof(H1S)=Sof(C2S)=Sof(H2S)=FVAR(2)
4.a Ternary CH refined with riding coordinates:
 C7(H7), C9(H9), C25(H25), C27(H27), C43(H43), C45(H45), C1S(H1S), C2S(H2S),
 C1SB(H1SB), C2SB(H2SB)
4.b Secondary CH2 refined with riding coordinates:
 C8(H8A,H8B), C26(H26A,H26B), C44(H44A,H44B)
4.c Aromatic/amide H refined with riding coordinates:
 C12(H12), C15(H15), C19(H19), C20(H20), C22(H22), C23(H23), C24(H24),
 C30(H30), C33(H33), C37(H37), C38(H38), C40(H40), C41(H41), C42(H42), C48(H48),
  C51(H51), C55(H55), C56(H56), C58(H58), C59(H59), C60(H60), C60B(H60B)
;
_atom_sites_solution_hydrogens     geom
_atom_sites_solution_primary       dual
_atom_sites_solution_secondary     difmap
loop_
  _atom_site_label
  _atom_site_type_symbol
  _atom_site_fract_x
  _atom_site_fract_y
  _atom_site_fract_z
  _atom_site_U_iso_or_equiv
  _atom_site_adp_type
  _atom_site_occupancy
  _atom_site_site_symmetry_order
  _atom_site_calc_flag
  _atom_site_refinement_flags_posn
  _atom_site_refinement_flags_adp
  _atom_site_refinement_flags_occupancy
  _atom_site_disorder_assembly
  _atom_site_disorder_group
 O1 O 0.86970(17) 0.43497(11) 0.45323(15) 0.0450(6) Uani 1 1 d . . . . .
 O2 O 0.82100(16) 0.63472(11) 0.49612(15) 0.0433(6) Uani 1 1 d . . . . .
 O3 O 0.51051(18) 0.53046(12) 0.17248(16) 0.0491(6) Uani 1 1 d . . . . .
 O4 O 0.56462(16) 0.70193(10) 0.72003(15) 0.0406(6) Uani 1 1 d . . . . .
 O5 O 0.39705(15) 0.57795(10) 0.89460(15) 0.0388(5) Uani 1 1 d . . . . .
 O6 O 0.07078(19) 0.70525(12) 0.61794(19) 0.0535(7) Uani 1 1 d . . . . .
 O7 O 0.49018(16) 0.32880(11) 0.78242(15) 0.0405(6) Uani 1 1 d . . . . .
 O8 O 0.72761(16) 0.27734(11) 0.60269(14) 0.0405(6) Uani 1 1 d . . . . .
 O9 O 0.2497(2) 0.24897(16) 0.4152(2) 0.0512(13) Uani 0.761(9) 1 d . . P A 1
 O9B O 0.3170(9) 0.2046(7) 0.3826(8) 0.060(4) Uani 0.239(9) 1 d . . P A 2
 N00D N 0.45997(18) 0.63995(12) 0.79000(17) 0.0348(6) Uani 1 1 d . . . . .
 N00E N 0.59009(19) 0.29792(13) 0.67412(17) 0.0382(7) Uani 1 1 d . . . . .
 N00F N 0.8314(2) 0.53571(13) 0.45353(17) 0.0395(7) Uani 1 1 d . . . . .
 C1 C 0.9675(2) 0.47691(15) 0.8519(2) 0.0329(7) Uani 1 1 d . . . . .
 C2 C 0.9483(2) 0.53845(14) 0.8644(2) 0.0321(7) Uani 1 1 d . . . . .
 C3 C 0.8812(2) 0.55516(14) 0.9204(2) 0.0324(7) Uani 1 1 d . . . . .
 C4 C 0.8304(2) 0.51105(15) 0.9660(2) 0.0329(7) Uani 1 1 d . . . . .
 C5 C 0.8476(2) 0.45199(14) 0.9519(2) 0.0322(7) Uani 1 1 d . . . . .
 C6 C 0.9195(2) 0.43508(14) 0.8951(2) 0.0328(7) Uani 1 1 d . . . . .
 C7 C 1.0407(2) 0.47399(15) 0.7820(2) 0.0342(7) Uani 1 1 d . . . . .
 H7 H 1.076102 0.436040 0.776977 0.041 Uiso 1 1 calc R U . . .
 C8 C 1.0966(2) 0.53113(15) 0.8047(2) 0.0351(7) Uani 1 1 d . . . . .
 H8A H 1.125730 0.529034 0.861869 0.042 Uiso 1 1 calc R U . . .
 H8B H 1.142715 0.541499 0.760647 0.042 Uiso 1 1 calc R U . . .
 C9 C 1.0111(2) 0.57249(15) 0.8028(2) 0.0332(7) Uani 1 1 d . . . . .
 H9 H 1.021702 0.615554 0.815340 0.040 Uiso 1 1 calc R U . . .
 C10 C 0.9745(2) 0.55708(15) 0.7143(2) 0.0350(8) Uani 1 1 d . . . . .
 C11 C 0.9916(2) 0.49597(15) 0.7015(2) 0.0351(8) Uani 1 1 d . . . . .
 C12 C 0.9613(2) 0.46578(15) 0.6294(2) 0.0369(8) Uani 1 1 d . . . . .
 H12 H 0.971114 0.424380 0.621505 0.044 Uiso 1 1 calc R U . . .
 C13 C 0.9154(2) 0.50079(16) 0.5694(2) 0.0392(8) Uani 1 1 d . . . . .
 C14 C 0.9004(2) 0.56123(15) 0.5817(2) 0.0380(8) Uani 1 1 d . . . . .
 C15 C 0.9283(2) 0.59114(15) 0.6548(2) 0.0372(8) Uani 1 1 d . . . . .
 H15 H 0.916505 0.632263 0.663260 0.045 Uiso 1 1 calc R U . . .
 C16 C 0.8721(2) 0.48312(16) 0.4870(2) 0.0406(8) Uani 1 1 d . . . . .
 C17 C 0.8476(2) 0.58444(16) 0.5084(2) 0.0379(8) Uani 1 1 d . . . . .
 C18 C 0.7733(2) 0.53890(16) 0.3804(2) 0.0388(8) Uani 1 1 d . . . . .
 C19 C 0.7108(3) 0.49376(17) 0.3645(2) 0.0459(9) Uani 1 1 d . . . . .
 H19 H 0.709906 0.459222 0.399478 0.055 Uiso 1 1 calc R U . . .
 C20 C 0.6499(3) 0.49942(17) 0.2973(2) 0.0445(9) Uani 1 1 d . . . . .
 H20 H 0.606446 0.468775 0.286606 0.053 Uiso 1 1 calc R U . . .
 C21 C 0.6513(2) 0.54939(16) 0.2452(2) 0.0402(8) Uani 1 1 d . . . . .
 C22 C 0.7169(2) 0.59316(16) 0.2599(2) 0.0394(8) Uani 1 1 d . . . . .
 H22 H 0.719758 0.626772 0.223148 0.047 Uiso 1 1 calc R U . . .
 C23 C 0.7782(2) 0.58841(16) 0.3273(2) 0.0398(8) Uani 1 1 d . . . . .
 H23 H 0.822823 0.618470 0.337164 0.048 Uiso 1 1 calc R U . . .
 C24 C 0.5823(3) 0.55833(16) 0.1777(2) 0.0411(8) Uani 1 1 d . . . . .
 H24 H 0.594263 0.587710 0.135509 0.049 Uiso 1 1 calc R U . . .
 C25 C 0.8432(2) 0.61524(15) 0.9500(2) 0.0339(7) Uani 1 1 d . . . . .
 H25 H 0.882139 0.650993 0.938687 0.041 Uiso 1 1 calc R U . . .
 C26 C 0.8243(2) 0.59976(15) 1.0450(2) 0.0344(7) Uani 1 1 d . . . . .
 H26A H 0.790153 0.631415 1.075497 0.041 Uiso 1 1 calc R U . . .
 H26B H 0.880736 0.589217 1.076912 0.041 Uiso 1 1 calc R U . . .
 C27 C 0.7633(2) 0.54457(15) 1.0239(2) 0.0335(7) Uani 1 1 d . . . . .
 H27 H 0.737323 0.522132 1.073561 0.040 Uiso 1 1 calc R U . . .
 C28 C 0.6947(2) 0.57440(14) 0.9639(2) 0.0328(7) Uani 1 1 d . . . . .
 C29 C 0.7444(2) 0.61721(14) 0.9168(2) 0.0330(7) Uani 1 1 d . . . . .
 C30 C 0.7035(2) 0.64997(14) 0.8524(2) 0.0336(7) Uani 1 1 d . . . . .
 H30 H 0.736824 0.677939 0.819036 0.040 Uiso 1 1 calc R U . . .
 C31 C 0.6105(2) 0.63938(14) 0.8394(2) 0.0334(7) Uani 1 1 d . . . . .
 C32 C 0.5606(2) 0.59976(14) 0.8886(2) 0.0332(7) Uani 1 1 d . . . . .
 C33 C 0.6017(2) 0.56484(14) 0.9519(2) 0.0332(7) Uani 1 1 d . . . . .
 H33 H 0.568115 0.536515 0.984386 0.040 Uiso 1 1 calc R U . . .
 C34 C 0.5484(2) 0.66587(15) 0.7749(2) 0.0358(8) Uani 1 1 d . . . . .
 C35 C 0.4628(2) 0.60187(15) 0.8621(2) 0.0345(8) Uani 1 1 d . . . . .
 C36 C 0.3803(2) 0.65337(15) 0.7405(2) 0.0358(8) Uani 1 1 d . . . . .
 C37 C 0.3889(2) 0.66052(15) 0.6518(2) 0.0400(8) Uani 1 1 d . . . . .
 H37 H 0.447146 0.656629 0.624949 0.048 Uiso 1 1 calc R U . . .
 C38 C 0.3116(2) 0.67331(16) 0.6037(2) 0.0413(8) Uani 1 1 d . . . . .
 H38 H 0.317001 0.678341 0.543518 0.050 Uiso 1 1 calc R U . . .
 C39 C 0.2262(2) 0.67886(15) 0.6424(2) 0.0416(9) Uani 1 1 d . . . . .
 C40 C 0.2185(2) 0.67141(15) 0.7314(2) 0.0408(8) Uani 1 1 d . . . . .
 H40 H 0.160217 0.675110 0.758163 0.049 Uiso 1 1 calc R U . . .
 C41 C 0.2950(2) 0.65876(15) 0.7802(2) 0.0396(8) Uani 1 1 d . . . . .
 H41 H 0.289608 0.653778 0.840381 0.047 Uiso 1 1 calc R U . . .
 C42 C 0.1455(3) 0.69375(16) 0.5893(3) 0.0453(9) Uani 1 1 d . . . . .
 H42 H 0.152912 0.694296 0.528892 0.054 Uiso 1 1 calc R U . . .
 C43 C 0.8041(2) 0.39443(14) 0.9836(2) 0.0339(7) Uani 1 1 d . . . . .
 H43 H 0.765441 0.397076 1.036364 0.041 Uiso 1 1 calc R U . . .
 C44 C 0.8925(2) 0.35490(15) 0.9891(2) 0.0364(8) Uani 1 1 d . . . . .
 H44A H 0.937815 0.370012 1.031059 0.044 Uiso 1 1 calc R U . . .
 H44B H 0.878626 0.312537 1.000518 0.044 Uiso 1 1 calc R U . . .
 C45 C 0.9213(2) 0.36661(14) 0.8949(2) 0.0348(7) Uani 1 1 d . . . . .
 H45 H 0.979050 0.347104 0.874617 0.042 Uiso 1 1 calc R U . . .
 C46 C 0.8327(2) 0.34941(14) 0.8497(2) 0.0344(7) Uani 1 1 d . . . . .
 C47 C 0.7597(2) 0.36638(14) 0.9046(2) 0.0338(7) Uani 1 1 d . . . . .
 C48 C 0.6692(2) 0.35893(14) 0.8808(2) 0.0348(7) Uani 1 1 d . . . . .
 H48 H 0.619711 0.370522 0.916818 0.042 Uiso 1 1 calc R U . . .
 C49 C 0.6549(2) 0.33339(15) 0.8009(2) 0.0359(8) Uani 1 1 d . . . . .
 C50 C 0.7264(2) 0.31765(15) 0.7471(2) 0.0352(8) Uani 1 1 d . . . . .
 C51 C 0.8181(2) 0.32530(14) 0.7694(2) 0.0345(7) Uani 1 1 d . . . . .
 H51 H 0.867066 0.314735 0.732238 0.041 Uiso 1 1 calc R U . . .
 C52 C 0.5666(2) 0.32090(15) 0.7561(2) 0.0370(8) Uani 1 1 d . . . . .
 C53 C 0.6876(2) 0.29457(15) 0.6651(2) 0.0373(8) Uani 1 1 d . . . . .
 C54 C 0.5249(2) 0.28316(15) 0.6090(2) 0.0384(8) Uani 1 1 d . . . . .
 C55 C 0.4405(3) 0.31229(19) 0.6063(3) 0.0540(10) Uani 1 1 d . . . . .
 H55 H 0.426664 0.342413 0.646897 0.065 Uiso 1 1 calc R U . . .
 C56 C 0.3770(3) 0.2972(2) 0.5444(3) 0.0563(11) Uani 1 1 d . . . . .
 H56 H 0.318818 0.316334 0.543953 0.068 Uiso 1 1 calc R U . . .
 C57 C 0.3966(2) 0.25511(17) 0.4833(2) 0.0422(8) Uani 1 1 d . . . . .
 C58 C 0.4813(2) 0.22671(16) 0.4856(2) 0.0393(8) Uani 1 1 d . . . . .
 H58 H 0.495499 0.197667 0.443536 0.047 Uiso 1 1 calc R U . . .
 C59 C 0.5451(2) 0.24001(15) 0.5481(2) 0.0381(8) Uani 1 1 d . . . . .
 H59 H 0.602399 0.219833 0.549427 0.046 Uiso 1 1 calc R U . . .
 C60 C 0.3306(7) 0.2355(4) 0.4175(7) 0.040(2) Uani 0.761(9) 1 d . . P A 1
 H60 H 0.353051 0.210343 0.373394 0.048 Uiso 0.761(9) 1 calc R U P A 1
 C60B C 0.324(3) 0.2511(17) 0.416(2) 0.054(7) Uani 0.239(9) 1 d . . P A 2
 H60B H 0.285801 0.283919 0.402140 0.065 Uiso 0.239(9) 1 calc R U P A 2
 Cl1S Cl 0.73600(8) 0.50521(6) 0.75914(7) 0.0693(3) Uani 1 1 d . . . . .
 Cl2S Cl 0.65358(9) 0.57099(5) 0.61402(9) 0.0794(4) Uani 1 1 d . . . . .
 Cl3S Cl 0.71531(8) 0.42776(5) 0.59175(7) 0.0639(3) Uani 1 1 d . . . . .
 Cl4S Cl 0.52156(9) 0.45704(8) 0.58684(9) 0.0981(5) Uani 1 1 d . . . . .
 C1S C 0.6389(4) 0.5131(3) 0.6927(4) 0.054(2) Uani 0.803(17) 1 d . . P B 1
 H1S H 0.584912 0.523442 0.729330 0.065 Uiso 0.803(17) 1 calc R U P B 1
 C2S C 0.6209(4) 0.4534(3) 0.6508(4) 0.060(2) Uani 0.803(17) 1 d . . P B 1
 H2S H 0.608978 0.423983 0.697506 0.072 Uiso 0.803(17) 1 calc R U P B 1
 C1SB C 0.661(2) 0.4702(15) 0.693(2) 0.071(9) Uani 0.197(17) 1 d . . P B 2
 H1SB H 0.626468 0.440081 0.727483 0.085 Uiso 0.197(17) 1 calc R U P B 2
 C2SB C 0.590(2) 0.5096(15) 0.649(2) 0.087(10) Uani 0.197(17) 1 d . . P B 2
 H2SB H 0.548468 0.524622 0.695517 0.105 Uiso 0.197(17) 1 calc R U P B 2

loop_
  _atom_site_aniso_label
  _atom_site_aniso_U_11
  _atom_site_aniso_U_22
  _atom_site_aniso_U_33
  _atom_site_aniso_U_23
  _atom_site_aniso_U_13
  _atom_site_aniso_U_12
 O1 0.0526(15) 0.0419(15) 0.0405(14) -0.0068(11) -0.0082(11) 0.0064(11)
 O2 0.0459(14) 0.0440(15) 0.0399(14) -0.0009(11) -0.0063(11) 0.0046(11)
 O3 0.0492(16) 0.0490(15) 0.0490(15) -0.0047(12) -0.0075(12) -0.0005(13)
 O4 0.0425(14) 0.0420(13) 0.0372(13) 0.0076(11) -0.0034(10) -0.0026(11)
 O5 0.0348(13) 0.0438(13) 0.0377(13) 0.0050(11) -0.0003(10) -0.0014(11)
 O6 0.0434(16) 0.0489(16) 0.0682(18) 0.0016(13) -0.0099(14) -0.0007(12)
 O7 0.0370(14) 0.0471(14) 0.0375(13) -0.0055(11) -0.0004(11) -0.0015(11)
 O8 0.0397(13) 0.0491(14) 0.0328(13) -0.0050(11) 0.0001(11) 0.0015(11)
 O9 0.041(2) 0.055(2) 0.057(2) -0.0089(17) -0.0081(15) 0.0012(15)
 O9B 0.060(7) 0.070(8) 0.050(6) -0.002(5) -0.004(5) -0.016(5)
 N00D 0.0348(15) 0.0394(15) 0.0301(14) 0.0036(12) -0.0034(12) -0.0014(12)
 N00E 0.0375(16) 0.0449(17) 0.0321(15) -0.0048(13) -0.0042(12) 0.0008(13)
 N00F 0.0438(17) 0.0427(17) 0.0322(15) -0.0030(13) -0.0048(13) 0.0053(13)
 C1 0.0299(17) 0.0385(18) 0.0303(17) -0.0030(14) -0.0059(14) 0.0010(14)
 C2 0.0296(17) 0.0384(18) 0.0283(17) -0.0030(14) -0.0043(13) -0.0015(14)
 C3 0.0311(17) 0.0346(17) 0.0314(17) -0.0022(14) -0.0078(14) -0.0031(14)
 C4 0.0328(17) 0.0384(19) 0.0276(17) 0.0001(14) -0.0056(13) 0.0001(14)
 C5 0.0325(17) 0.0370(19) 0.0272(16) -0.0002(14) -0.0065(13) -0.0005(14)
 C6 0.0321(17) 0.0345(18) 0.0318(17) -0.0025(14) -0.0052(14) 0.0004(14)
 C7 0.0305(17) 0.0421(19) 0.0301(17) -0.0029(14) -0.0006(14) 0.0016(14)
 C8 0.0319(17) 0.0422(19) 0.0312(17) -0.0003(14) 0.0005(14) -0.0012(14)
 C9 0.0334(17) 0.0350(18) 0.0311(17) -0.0018(14) -0.0001(14) -0.0041(14)
 C10 0.0302(17) 0.0409(19) 0.0340(18) -0.0004(15) 0.0013(14) -0.0008(14)
 C11 0.0340(18) 0.0383(19) 0.0329(18) 0.0009(14) 0.0012(14) 0.0008(14)
 C12 0.0385(19) 0.0386(19) 0.0336(18) -0.0028(15) -0.0045(15) 0.0033(15)
 C13 0.0382(19) 0.045(2) 0.0340(19) -0.0058(15) -0.0037(15) 0.0034(16)
 C14 0.0382(19) 0.040(2) 0.0355(19) -0.0013(15) -0.0012(15) 0.0032(15)
 C15 0.0372(19) 0.0377(19) 0.0368(19) -0.0026(15) 0.0018(15) 0.0004(15)
 C16 0.043(2) 0.043(2) 0.0351(19) -0.0011(17) -0.0030(15) 0.0052(16)
 C17 0.0379(19) 0.039(2) 0.0364(19) 0.0001(15) 0.0003(15) 0.0032(15)
 C18 0.0399(19) 0.044(2) 0.0321(18) -0.0045(15) -0.0028(15) 0.0050(16)
 C19 0.051(2) 0.045(2) 0.041(2) 0.0011(16) -0.0069(17) 0.0016(17)
 C20 0.046(2) 0.045(2) 0.043(2) -0.0055(17) -0.0065(17) -0.0005(16)
 C21 0.042(2) 0.047(2) 0.0318(18) -0.0031(16) 0.0007(15) 0.0054(16)
 C22 0.042(2) 0.046(2) 0.0310(18) 0.0024(15) 0.0017(15) 0.0057(16)
 C23 0.0379(19) 0.047(2) 0.0348(19) -0.0032(16) 0.0013(15) 0.0008(15)
 C24 0.044(2) 0.044(2) 0.0347(19) -0.0066(16) -0.0010(16) 0.0076(17)
 C25 0.0320(17) 0.0352(18) 0.0344(18) -0.0024(14) 0.0000(14) -0.0011(14)
 C26 0.0339(18) 0.0376(18) 0.0317(17) -0.0034(14) -0.0039(14) 0.0026(14)
 C27 0.0345(18) 0.0381(18) 0.0279(17) -0.0002(14) 0.0003(14) 0.0002(14)
 C28 0.0371(18) 0.0330(17) 0.0283(17) -0.0046(13) -0.0024(14) 0.0028(14)
 C29 0.0332(17) 0.0352(18) 0.0305(17) -0.0040(14) -0.0003(14) -0.0003(14)
 C30 0.0352(18) 0.0329(17) 0.0328(18) -0.0015(14) 0.0022(14) -0.0014(14)
 C31 0.0362(18) 0.0322(17) 0.0316(17) -0.0006(14) 0.0000(14) 0.0020(14)
 C32 0.0331(17) 0.0333(17) 0.0330(17) -0.0027(14) -0.0014(14) 0.0005(14)
 C33 0.0337(18) 0.0352(18) 0.0307(17) -0.0003(14) 0.0009(14) -0.0010(14)
 C34 0.0383(19) 0.0345(18) 0.0347(18) -0.0019(16) -0.0021(15) 0.0000(15)
 C35 0.0391(19) 0.0340(18) 0.0302(17) -0.0017(14) -0.0022(15) 0.0016(15)
 C36 0.0358(19) 0.0330(18) 0.0385(19) 0.0023(14) -0.0065(15) -0.0010(14)
 C37 0.042(2) 0.0406(19) 0.0375(19) 0.0010(15) -0.0041(16) -0.0014(15)
 C38 0.044(2) 0.042(2) 0.0382(19) 0.0016(15) -0.0058(16) -0.0013(16)
 C39 0.045(2) 0.0304(18) 0.049(2) 0.0022(15) -0.0125(17) -0.0029(15)
 C40 0.0342(19) 0.0358(19) 0.052(2) 0.0030(16) -0.0018(16) -0.0014(15)
 C41 0.041(2) 0.0365(19) 0.041(2) 0.0046(15) -0.0038(16) -0.0036(15)
 C42 0.046(2) 0.036(2) 0.054(2) 0.0018(17) -0.0108(18) -0.0053(16)
 C43 0.0364(18) 0.0350(18) 0.0303(17) -0.0011(14) -0.0011(14) -0.0028(14)
 C44 0.0385(19) 0.0344(18) 0.0363(19) 0.0024(14) -0.0064(15) -0.0005(14)
 C45 0.0358(18) 0.0351(18) 0.0335(18) -0.0034(14) -0.0026(14) 0.0010(14)
 C46 0.0383(19) 0.0308(17) 0.0342(18) 0.0029(14) -0.0045(14) -0.0018(14)
 C47 0.0413(19) 0.0303(17) 0.0297(17) 0.0017(13) -0.0004(14) -0.0028(14)
 C48 0.0372(19) 0.0349(18) 0.0322(18) 0.0015(14) 0.0014(14) -0.0016(14)
 C49 0.0393(19) 0.0355(18) 0.0329(18) 0.0020(14) -0.0019(15) -0.0030(15)
 C50 0.0366(19) 0.0354(18) 0.0334(18) 0.0011(14) -0.0020(15) -0.0001(14)
 C51 0.0372(19) 0.0345(18) 0.0318(18) 0.0018(14) 0.0013(14) -0.0016(14)
 C52 0.037(2) 0.0385(19) 0.0359(19) -0.0016(15) -0.0007(15) -0.0013(15)
 C53 0.0360(19) 0.0397(19) 0.036(2) 0.0010(15) -0.0033(16) 0.0000(15)
 C54 0.0387(19) 0.043(2) 0.0336(18) -0.0009(15) -0.0057(15) -0.0019(15)
 C55 0.053(2) 0.064(3) 0.046(2) -0.0167(19) -0.0091(18) 0.018(2)
 C56 0.047(2) 0.074(3) 0.049(2) -0.011(2) -0.0108(18) 0.017(2)
 C57 0.0406(18) 0.049(2) 0.0368(18) 0.0032(16) -0.0011(14) -0.0037(16)
 C58 0.046(2) 0.0395(19) 0.0326(18) 0.0007(15) -0.0022(15) -0.0031(16)
 C59 0.0370(18) 0.0389(19) 0.0384(19) 0.0003(15) -0.0012(15) 0.0008(15)
 C60 0.040(3) 0.040(5) 0.039(3) 0.005(3) -0.001(2) -0.002(2)
 C60B 0.052(9) 0.067(9) 0.044(9) 0.004(6) -0.011(8) -0.009(6)
 Cl1S 0.0695(7) 0.0834(8) 0.0549(6) -0.0144(5) -0.0139(5) 0.0093(6)
 Cl2S 0.0831(8) 0.0606(7) 0.0944(9) 0.0189(6) 0.0289(7) 0.0125(6)
 Cl3S 0.0773(7) 0.0541(6) 0.0604(6) -0.0001(5) 0.0105(5) -0.0021(5)
 Cl4S 0.0604(8) 0.1506(14) 0.0834(9) -0.0355(9) -0.0008(6) -0.0171(8)
 C1S 0.058(4) 0.051(4) 0.053(4) 0.004(2) 0.000(3) 0.000(3)
 C2S 0.067(4) 0.056(4) 0.057(4) 0.008(3) 0.008(3) -0.006(3)
 C1SB 0.076(10) 0.076(10) 0.059(10) -0.003(6) -0.008(6) -0.004(5)
 C2SB 0.089(11) 0.106(11) 0.066(11) 0.011(5) -0.010(5) 0.008(6)

_geom_special_details
;
 All esds (except the esd in the dihedral angle between two l.s. planes)
 are estimated using the full covariance matrix.  The cell esds are taken
 into account individually in the estimation of esds in distances, angles
 and torsion angles; correlations between esds in cell parameters are only
 used when they are defined by crystal symmetry.  An approximate (isotropic)
 treatment of cell esds is used for estimating esds involving l.s. planes.
;
loop_
  _geom_bond_atom_site_label_1
  _geom_bond_atom_site_label_2
  _geom_bond_distance
  _geom_bond_site_symmetry_2
  _geom_bond_publ_flag
 O1 C16 1.205(4) . ?
 O2 C17 1.211(4) . ?
 O3 C24 1.221(4) . ?
 O4 C34 1.204(4) . ?
 O5 C35 1.210(4) . ?
 O6 C42 1.204(5) . ?
 O7 C52 1.199(4) . ?
 O8 C53 1.200(4) . ?
 O9 C60 1.217(10) . ?
 O9B C60B 1.18(4) . ?
 N00D C34 1.433(4) . ?
 N00D C35 1.415(4) . ?
 N00D C36 1.426(4) . ?
 N00E C52 1.423(4) . ?
 N00E C53 1.429(4) . ?
 N00E C54 1.430(4) . ?
 N00F C16 1.423(5) . ?
 N00F C17 1.411(5) . ?
 N00F C18 1.423(4) . ?
 C1 C2 1.425(5) . ?
 C1 C6 1.352(5) . ?
 C1 C7 1.528(5) . ?
 C2 C3 1.364(5) . ?
 C2 C9 1.532(5) . ?
 C3 C4 1.428(5) . ?
 C3 C25 1.532(5) . ?
 C4 C5 1.369(5) . ?
 C4 C27 1.530(5) . ?
 C5 C6 1.424(5) . ?
 C5 C43 1.524(5) . ?
 C6 C45 1.540(5) . ?
 C7 H7 1.0000 . ?
 C7 C8 1.561(5) . ?
 C7 C11 1.529(5) . ?
 C8 H8A 0.9900 . ?
 C8 H8B 0.9900 . ?
 C8 C9 1.553(5) . ?
 C9 H9 1.0000 . ?
 C9 C10 1.521(5) . ?
 C10 C11 1.411(5) . ?
 C10 C15 1.380(5) . ?
 C11 C12 1.387(5) . ?
 C12 H12 0.9500 . ?
 C12 C13 1.395(5) . ?
 C13 C14 1.390(5) . ?
 C13 C16 1.486(5) . ?
 C14 C15 1.386(5) . ?
 C14 C17 1.475(5) . ?
 C15 H15 0.9500 . ?
 C18 C19 1.386(5) . ?
 C18 C23 1.390(5) . ?
 C19 H19 0.9500 . ?
 C19 C20 1.380(5) . ?
 C20 H20 0.9500 . ?
 C20 C21 1.388(5) . ?
 C21 C22 1.391(5) . ?
 C21 C24 1.470(5) . ?
 C22 H22 0.9500 . ?
 C22 C23 1.384(5) . ?
 C23 H23 0.9500 . ?
 C24 H24 0.9500 . ?
 C25 H25 1.0000 . ?
 C25 C26 1.550(5) . ?
 C25 C29 1.529(4) . ?
 C26 H26A 0.9900 . ?
 C26 H26B 0.9900 . ?
 C26 C27 1.561(5) . ?
 C27 H27 1.0000 . ?
 C27 C28 1.524(4) . ?
 C28 C29 1.411(5) . ?
 C28 C33 1.384(5) . ?
 C29 C30 1.383(5) . ?
 C30 H30 0.9500 . ?
 C30 C31 1.388(5) . ?
 C31 C32 1.383(5) . ?
 C31 C34 1.479(5) . ?
 C32 C33 1.397(5) . ?
 C32 C35 1.483(5) . ?
 C33 H33 0.9500 . ?
 C36 C37 1.401(5) . ?
 C36 C41 1.393(5) . ?
 C37 H37 0.9500 . ?
 C37 C38 1.383(5) . ?
 C38 H38 0.9500 . ?
 C38 C39 1.388(5) . ?
 C39 C40 1.405(5) . ?
 C39 C42 1.477(5) . ?
 C40 H40 0.9500 . ?
 C40 C41 1.379(5) . ?
 C41 H41 0.9500 . ?
 C42 H42 0.9500 . ?
 C43 H43 1.0000 . ?
 C43 C44 1.566(5) . ?
 C43 C47 1.529(4) . ?
 C44 H44A 0.9900 . ?
 C44 H44B 0.9900 . ?
 C44 C45 1.553(5) . ?
 C45 H45 1.0000 . ?
 C45 C46 1.520(5) . ?
 C46 C47 1.419(5) . ?
 C46 C51 1.383(5) . ?
 C47 C48 1.380(5) . ?
 C48 H48 0.9500 . ?
 C48 C49 1.390(5) . ?
 C49 C50 1.385(5) . ?
 C49 C52 1.489(5) . ?
 C50 C51 1.390(5) . ?
 C50 C53 1.493(5) . ?
 C51 H51 0.9500 . ?
 C54 C55 1.394(5) . ?
 C54 C59 1.391(5) . ?
 C55 H55 0.9500 . ?
 C55 C56 1.379(6) . ?
 C56 H56 0.9500 . ?
 C56 C57 1.374(6) . ?
 C57 C58 1.389(5) . ?
 C57 C60 1.475(11) . ?
 C57 C60B 1.49(4) . ?
 C58 H58 0.9500 . ?
 C58 C59 1.380(5) . ?
 C59 H59 0.9500 . ?
 C60 H60 0.9500 . ?
 C60B H60B 0.9500 . ?
 Cl1S C1S 1.763(6) . ?
 Cl1S C1SB 1.70(3) . ?
 Cl2S C1S 1.802(5) . ?
 Cl2S C2SB 1.75(3) . ?
 Cl3S C2S 1.754(6) . ?
 Cl3S C1SB 2.01(3) . ?
 Cl4S C2S 1.760(7) . ?
 Cl4S C2SB 1.82(4) . ?
 C1S H1S 1.0000 . ?
 C1S C2S 1.516(10) . ?
 C2S H2S 1.0000 . ?
 C1SB H1SB 1.0000 . ?
 C1SB C2SB 1.52(5) . ?
 C2SB H2SB 1.0000 . ?

loop_
  _geom_angle_atom_site_label_1
  _geom_angle_atom_site_label_2
  _geom_angle_atom_site_label_3
  _geom_angle
  _geom_angle_site_symmetry_1
  _geom_angle_site_symmetry_3
  _geom_angle_publ_flag
 C35 N00D C34 110.5(3) . . ?
 C35 N00D C36 125.7(3) . . ?
 C36 N00D C34 123.8(3) . . ?
 C52 N00E C53 110.3(3) . . ?
 C52 N00E C54 124.4(3) . . ?
 C53 N00E C54 125.2(3) . . ?
 C16 N00F C18 125.8(3) . . ?
 C17 N00F C16 110.6(3) . . ?
 C17 N00F C18 123.2(3) . . ?
 C2 C1 C7 106.0(3) . . ?
 C6 C1 C2 120.4(3) . . ?
 C6 C1 C7 133.4(3) . . ?
 C1 C2 C9 106.4(3) . . ?
 C3 C2 C1 119.7(3) . . ?
 C3 C2 C9 133.8(3) . . ?
 C2 C3 C4 120.0(3) . . ?
 C2 C3 C25 134.1(3) . . ?
 C4 C3 C25 105.9(3) . . ?
 C3 C4 C27 106.5(3) . . ?
 C5 C4 C3 119.9(3) . . ?
 C5 C4 C27 133.6(3) . . ?
 C4 C5 C6 119.6(3) . . ?
 C4 C5 C43 134.1(3) . . ?
 C6 C5 C43 106.3(3) . . ?
 C1 C6 C5 120.3(3) . . ?
 C1 C6 C45 133.3(3) . . ?
 C5 C6 C45 106.3(3) . . ?
 C1 C7 H7 116.9 . . ?
 C1 C7 C8 99.5(3) . . ?
 C1 C7 C11 104.4(3) . . ?
 C8 C7 H7 116.9 . . ?
 C11 C7 H7 116.9 . . ?
 C11 C7 C8 99.5(3) . . ?
 C7 C8 H8A 112.9 . . ?
 C7 C8 H8B 112.9 . . ?
 H8A C8 H8B 110.3 . . ?
 C9 C8 C7 94.1(2) . . ?
 C9 C8 H8A 112.9 . . ?
 C9 C8 H8B 112.9 . . ?
 C2 C9 C8 99.6(3) . . ?
 C2 C9 H9 116.9 . . ?
 C8 C9 H9 116.9 . . ?
 C10 C9 C2 104.3(3) . . ?
 C10 C9 C8 99.3(3) . . ?
 C10 C9 H9 116.9 . . ?
 C11 C10 C9 106.8(3) . . ?
 C15 C10 C9 131.1(3) . . ?
 C15 C10 C11 122.0(3) . . ?
 C10 C11 C7 106.3(3) . . ?
 C12 C11 C7 131.2(3) . . ?
 C12 C11 C10 122.4(3) . . ?
 C11 C12 H12 122.5 . . ?
 C11 C12 C13 115.0(3) . . ?
 C13 C12 H12 122.5 . . ?
 C12 C13 C16 129.3(3) . . ?
 C14 C13 C12 122.3(3) . . ?
 C14 C13 C16 108.4(3) . . ?
 C13 C14 C17 108.6(3) . . ?
 C15 C14 C13 122.9(3) . . ?
 C15 C14 C17 128.4(3) . . ?
 C10 C15 C14 115.4(3) . . ?
 C10 C15 H15 122.3 . . ?
 C14 C15 H15 122.3 . . ?
 O1 C16 N00F 125.0(3) . . ?
 O1 C16 C13 129.2(3) . . ?
 N00F C16 C13 105.8(3) . . ?
 O2 C17 N00F 125.2(3) . . ?
 O2 C17 C14 128.3(3) . . ?
 N00F C17 C14 106.5(3) . . ?
 C19 C18 N00F 119.8(3) . . ?
 C19 C18 C23 120.9(3) . . ?
 C23 C18 N00F 119.3(3) . . ?
 C18 C19 H19 120.3 . . ?
 C20 C19 C18 119.4(3) . . ?
 C20 C19 H19 120.3 . . ?
 C19 C20 H20 119.6 . . ?
 C19 C20 C21 120.7(3) . . ?
 C21 C20 H20 119.6 . . ?
 C20 C21 C22 119.1(3) . . ?
 C20 C21 C24 121.4(3) . . ?
 C22 C21 C24 119.4(3) . . ?
 C21 C22 H22 119.6 . . ?
 C23 C22 C21 120.9(3) . . ?
 C23 C22 H22 119.6 . . ?
 C18 C23 H23 120.6 . . ?
 C22 C23 C18 118.9(3) . . ?
 C22 C23 H23 120.6 . . ?
 O3 C24 C21 124.3(4) . . ?
 O3 C24 H24 117.9 . . ?
 C21 C24 H24 117.9 . . ?
 C3 C25 H25 116.8 . . ?
 C3 C25 C26 98.9(3) . . ?
 C26 C25 H25 116.8 . . ?
 C29 C25 C3 105.3(3) . . ?
 C29 C25 H25 116.8 . . ?
 C29 C25 C26 99.5(3) . . ?
 C25 C26 H26A 112.8 . . ?
 C25 C26 H26B 112.8 . . ?
 C25 C26 C27 94.4(2) . . ?
 H26A C26 H26B 110.3 . . ?
 C27 C26 H26A 112.8 . . ?
 C27 C26 H26B 112.8 . . ?
 C4 C27 C26 98.8(3) . . ?
 C4 C27 H27 116.9 . . ?
 C26 C27 H27 116.9 . . ?
 C28 C27 C4 105.8(3) . . ?
 C28 C27 C26 98.8(3) . . ?
 C28 C27 H27 116.9 . . ?
 C29 C28 C27 106.6(3) . . ?
 C33 C28 C27 131.0(3) . . ?
 C33 C28 C29 122.5(3) . . ?
 C28 C29 C25 106.6(3) . . ?
 C30 C29 C25 131.9(3) . . ?
 C30 C29 C28 121.5(3) . . ?
 C29 C30 H30 122.1 . . ?
 C29 C30 C31 115.7(3) . . ?
 C31 C30 H30 122.1 . . ?
 C30 C31 C34 128.7(3) . . ?
 C32 C31 C30 122.8(3) . . ?
 C32 C31 C34 108.4(3) . . ?
 C31 C32 C33 122.0(3) . . ?
 C31 C32 C35 109.2(3) . . ?
 C33 C32 C35 128.8(3) . . ?
 C28 C33 C32 115.3(3) . . ?
 C28 C33 H33 122.3 . . ?
 C32 C33 H33 122.3 . . ?
 O4 C34 N00D 124.6(3) . . ?
 O4 C34 C31 129.6(3) . . ?
 N00D C34 C31 105.9(3) . . ?
 O5 C35 N00D 125.4(3) . . ?
 O5 C35 C32 128.9(3) . . ?
 N00D C35 C32 105.7(3) . . ?
 C37 C36 N00D 119.2(3) . . ?
 C41 C36 N00D 120.1(3) . . ?
 C41 C36 C37 120.7(3) . . ?
 C36 C37 H37 120.4 . . ?
 C38 C37 C36 119.2(3) . . ?
 C38 C37 H37 120.4 . . ?
 C37 C38 H38 119.7 . . ?
 C37 C38 C39 120.7(3) . . ?
 C39 C38 H38 119.7 . . ?
 C38 C39 C40 119.5(3) . . ?
 C38 C39 C42 119.2(3) . . ?
 C40 C39 C42 121.3(3) . . ?
 C39 C40 H40 119.8 . . ?
 C41 C40 C39 120.5(3) . . ?
 C41 C40 H40 119.8 . . ?
 C36 C41 H41 120.3 . . ?
 C40 C41 C36 119.4(3) . . ?
 C40 C41 H41 120.3 . . ?
 O6 C42 C39 123.9(4) . . ?
 O6 C42 H42 118.0 . . ?
 C39 C42 H42 118.0 . . ?
 C5 C43 H43 116.8 . . ?
 C5 C43 C44 99.1(3) . . ?
 C5 C43 C47 105.3(3) . . ?
 C44 C43 H43 116.8 . . ?
 C47 C43 H43 116.8 . . ?
 C47 C43 C44 99.0(3) . . ?
 C43 C44 H44A 112.9 . . ?
 C43 C44 H44B 112.9 . . ?
 H44A C44 H44B 110.3 . . ?
 C45 C44 C43 94.2(2) . . ?
 C45 C44 H44A 112.9 . . ?
 C45 C44 H44B 112.9 . . ?
 C6 C45 C44 99.4(3) . . ?
 C6 C45 H45 117.0 . . ?
 C44 C45 H45 117.0 . . ?
 C46 C45 C6 103.9(3) . . ?
 C46 C45 C44 99.7(3) . . ?
 C46 C45 H45 117.0 . . ?
 C47 C46 C45 106.6(3) . . ?
 C51 C46 C45 130.7(3) . . ?
 C51 C46 C47 122.6(3) . . ?
 C46 C47 C43 106.4(3) . . ?
 C48 C47 C43 132.2(3) . . ?
 C48 C47 C46 121.3(3) . . ?
 C47 C48 H48 122.1 . . ?
 C47 C48 C49 115.8(3) . . ?
 C49 C48 H48 122.1 . . ?
 C48 C49 C52 129.0(3) . . ?
 C50 C49 C48 122.6(3) . . ?
 C50 C49 C52 108.4(3) . . ?
 C49 C50 C51 122.5(3) . . ?
 C49 C50 C53 109.0(3) . . ?
 C51 C50 C53 128.4(3) . . ?
 C46 C51 C50 115.1(3) . . ?
 C46 C51 H51 122.5 . . ?
 C50 C51 H51 122.5 . . ?
 O7 C52 N00E 125.8(3) . . ?
 O7 C52 C49 127.7(3) . . ?
 N00E C52 C49 106.5(3) . . ?
 O8 C53 N00E 125.4(3) . . ?
 O8 C53 C50 128.7(3) . . ?
 N00E C53 C50 105.9(3) . . ?
 C55 C54 N00E 119.9(3) . . ?
 C59 C54 N00E 120.6(3) . . ?
 C59 C54 C55 119.5(3) . . ?
 C54 C55 H55 120.1 . . ?
 C56 C55 C54 119.8(4) . . ?
 C56 C55 H55 120.1 . . ?
 C55 C56 H56 119.4 . . ?
 C57 C56 C55 121.1(4) . . ?
 C57 C56 H56 119.4 . . ?
 C56 C57 C58 118.9(3) . . ?
 C56 C57 C60 123.7(4) . . ?
 C56 C57 C60B 112.4(15) . . ?
 C58 C57 C60 117.3(4) . . ?
 C58 C57 C60B 128.4(15) . . ?
 C57 C58 H58 119.5 . . ?
 C59 C58 C57 121.1(3) . . ?
 C59 C58 H58 119.5 . . ?
 C54 C59 H59 120.2 . . ?
 C58 C59 C54 119.6(3) . . ?
 C58 C59 H59 120.2 . . ?
 O9 C60 C57 125.2(8) . . ?
 O9 C60 H60 117.4 . . ?
 C57 C60 H60 117.4 . . ?
 O9B C60B C57 115(3) . . ?
 O9B C60B H60B 122.3 . . ?
 C57 C60B H60B 122.3 . . ?
 Cl1S C1S Cl2S 112.3(3) . . ?
 Cl1S C1S H1S 108.4 . . ?
 Cl2S C1S H1S 108.4 . . ?
 C2S C1S Cl1S 107.6(4) . . ?
 C2S C1S Cl2S 111.5(4) . . ?
 C2S C1S H1S 108.4 . . ?
 Cl3S C2S Cl4S 111.1(4) . . ?
 Cl3S C2S H2S 107.6 . . ?
 Cl4S C2S H2S 107.6 . . ?
 C1S C2S Cl3S 112.5(4) . . ?
 C1S C2S Cl4S 110.2(4) . . ?
 C1S C2S H2S 107.6 . . ?
 Cl1S C1SB Cl3S 116.2(16) . . ?
 Cl1S C1SB H1SB 107.6 . . ?
 Cl3S C1SB H1SB 107.6 . . ?
 C2SB C1SB Cl1S 116(3) . . ?
 C2SB C1SB Cl3S 101(2) . . ?
 C2SB C1SB H1SB 107.6 . . ?
 Cl2S C2SB Cl4S 129.2(19) . . ?
 Cl2S C2SB H2SB 106.2 . . ?
 Cl4S C2SB H2SB 106.2 . . ?
 C1SB C2SB Cl2S 104(2) . . ?
 C1SB C2SB Cl4S 103(2) . . ?
 C1SB C2SB H2SB 106.2 . . ?

loop_
  _geom_torsion_atom_site_label_1
  _geom_torsion_atom_site_label_2
  _geom_torsion_atom_site_label_3
  _geom_torsion_atom_site_label_4
  _geom_torsion
  _geom_torsion_site_symmetry_1
  _geom_torsion_site_symmetry_2
  _geom_torsion_site_symmetry_3
  _geom_torsion_site_symmetry_4
  _geom_torsion_publ_flag
 N00D C36 C37 C38 179.8(3) . . . . ?
 N00D C36 C41 C40 -179.6(3) . . . . ?
 N00E C54 C55 C56 -178.8(4) . . . . ?
 N00E C54 C59 C58 -179.7(3) . . . . ?
 N00F C18 C19 C20 175.0(3) . . . . ?
 N00F C18 C23 C22 -175.4(3) . . . . ?
 C1 C2 C3 C4 -0.2(4) . . . . ?
 C1 C2 C3 C25 179.5(3) . . . . ?
 C1 C2 C9 C8 -34.2(3) . . . . ?
 C1 C2 C9 C10 68.1(3) . . . . ?
 C1 C6 C45 C44 149.5(4) . . . . ?
 C1 C6 C45 C46 -107.9(4) . . . . ?
 C1 C7 C8 C9 -53.7(3) . . . . ?
 C1 C7 C11 C10 68.8(3) . . . . ?
 C1 C7 C11 C12 -107.2(4) . . . . ?
 C2 C1 C6 C5 1.7(5) . . . . ?
 C2 C1 C6 C45 178.3(3) . . . . ?
 C2 C1 C7 C8 35.2(3) . . . . ?
 C2 C1 C7 C11 -67.2(3) . . . . ?
 C2 C3 C4 C5 -1.5(5) . . . . ?
 C2 C3 C4 C27 178.8(3) . . . . ?
 C2 C3 C25 C26 -143.7(4) . . . . ?
 C2 C3 C25 C29 113.8(4) . . . . ?
 C2 C9 C10 C11 -67.0(3) . . . . ?
 C2 C9 C10 C15 109.8(4) . . . . ?
 C3 C2 C9 C8 149.1(3) . . . . ?
 C3 C2 C9 C10 -108.7(4) . . . . ?
 C3 C4 C5 C6 3.2(4) . . . . ?
 C3 C4 C5 C43 -175.4(3) . . . . ?
 C3 C4 C27 C26 -34.1(3) . . . . ?
 C3 C4 C27 C28 67.7(3) . . . . ?
 C3 C25 C26 C27 -54.6(3) . . . . ?
 C3 C25 C29 C28 68.8(3) . . . . ?
 C3 C25 C29 C30 -108.7(4) . . . . ?
 C4 C3 C25 C26 36.0(3) . . . . ?
 C4 C3 C25 C29 -66.5(3) . . . . ?
 C4 C5 C6 C1 -3.4(5) . . . . ?
 C4 C5 C6 C45 179.2(3) . . . . ?
 C4 C5 C43 C44 -145.1(4) . . . . ?
 C4 C5 C43 C47 112.8(4) . . . . ?
 C4 C27 C28 C29 -65.9(3) . . . . ?
 C4 C27 C28 C33 113.5(4) . . . . ?
 C5 C4 C27 C26 146.2(4) . . . . ?
 C5 C4 C27 C28 -112.0(4) . . . . ?
 C5 C6 C45 C44 -33.5(3) . . . . ?
 C5 C6 C45 C46 69.1(3) . . . . ?
 C5 C43 C44 C45 -54.2(3) . . . . ?
 C5 C43 C47 C46 67.5(3) . . . . ?
 C5 C43 C47 C48 -109.2(4) . . . . ?
 C6 C1 C2 C3 0.1(5) . . . . ?
 C6 C1 C2 C9 -177.2(3) . . . . ?
 C6 C1 C7 C8 -149.0(4) . . . . ?
 C6 C1 C7 C11 108.6(4) . . . . ?
 C6 C5 C43 C44 36.1(3) . . . . ?
 C6 C5 C43 C47 -66.0(3) . . . . ?
 C6 C45 C46 C47 -67.8(3) . . . . ?
 C6 C45 C46 C51 108.5(4) . . . . ?
 C7 C1 C2 C3 176.5(3) . . . . ?
 C7 C1 C2 C9 -0.8(3) . . . . ?
 C7 C1 C6 C5 -173.6(3) . . . . ?
 C7 C1 C6 C45 3.1(6) . . . . ?
 C7 C8 C9 C2 53.1(3) . . . . ?
 C7 C8 C9 C10 -53.3(3) . . . . ?
 C7 C11 C12 C13 177.5(3) . . . . ?
 C8 C7 C11 C10 -33.7(3) . . . . ?
 C8 C7 C11 C12 150.3(4) . . . . ?
 C8 C9 C10 C11 35.5(3) . . . . ?
 C8 C9 C10 C15 -147.7(4) . . . . ?
 C9 C2 C3 C4 176.2(3) . . . . ?
 C9 C2 C3 C25 -4.1(6) . . . . ?
 C9 C10 C11 C7 -1.0(3) . . . . ?
 C9 C10 C11 C12 175.4(3) . . . . ?
 C9 C10 C15 C14 -176.6(3) . . . . ?
 C10 C11 C12 C13 2.1(5) . . . . ?
 C11 C7 C8 C9 52.8(3) . . . . ?
 C11 C10 C15 C14 -0.2(5) . . . . ?
 C11 C12 C13 C14 -0.7(5) . . . . ?
 C11 C12 C13 C16 -178.2(3) . . . . ?
 C12 C13 C14 C15 -1.1(5) . . . . ?
 C12 C13 C14 C17 -178.0(3) . . . . ?
 C12 C13 C16 O1 -2.4(6) . . . . ?
 C12 C13 C16 N00F 177.3(3) . . . . ?
 C13 C14 C15 C10 1.5(5) . . . . ?
 C13 C14 C17 O2 179.6(4) . . . . ?
 C13 C14 C17 N00F 0.7(4) . . . . ?
 C14 C13 C16 O1 179.9(4) . . . . ?
 C14 C13 C16 N00F -0.4(4) . . . . ?
 C15 C10 C11 C7 -178.1(3) . . . . ?
 C15 C10 C11 C12 -1.7(5) . . . . ?
 C15 C14 C17 O2 2.9(6) . . . . ?
 C15 C14 C17 N00F -176.0(3) . . . . ?
 C16 N00F C17 O2 -179.9(3) . . . . ?
 C16 N00F C17 C14 -1.0(4) . . . . ?
 C16 N00F C18 C19 37.2(5) . . . . ?
 C16 N00F C18 C23 -144.8(3) . . . . ?
 C16 C13 C14 C15 176.8(3) . . . . ?
 C16 C13 C14 C17 -0.1(4) . . . . ?
 C17 N00F C16 O1 -179.4(3) . . . . ?
 C17 N00F C16 C13 0.9(4) . . . . ?
 C17 N00F C18 C19 -135.3(4) . . . . ?
 C17 N00F C18 C23 42.8(5) . . . . ?
 C17 C14 C15 C10 177.8(3) . . . . ?
 C18 N00F C16 O1 7.3(6) . . . . ?
 C18 N00F C16 C13 -172.4(3) . . . . ?
 C18 N00F C17 O2 -6.4(5) . . . . ?
 C18 N00F C17 C14 172.5(3) . . . . ?
 C18 C19 C20 C21 0.8(6) . . . . ?
 C19 C18 C23 C22 2.6(5) . . . . ?
 C19 C20 C21 C22 1.9(5) . . . . ?
 C19 C20 C21 C24 -175.1(3) . . . . ?
 C20 C21 C22 C23 -2.3(5) . . . . ?
 C20 C21 C24 O3 14.7(5) . . . . ?
 C21 C22 C23 C18 0.1(5) . . . . ?
 C22 C21 C24 O3 -162.2(3) . . . . ?
 C23 C18 C19 C20 -3.0(5) . . . . ?
 C24 C21 C22 C23 174.7(3) . . . . ?
 C25 C3 C4 C5 178.8(3) . . . . ?
 C25 C3 C4 C27 -1.0(3) . . . . ?
 C25 C26 C27 C4 53.9(3) . . . . ?
 C25 C26 C27 C28 -53.7(3) . . . . ?
 C25 C29 C30 C31 179.3(3) . . . . ?
 C26 C25 C29 C28 -33.2(3) . . . . ?
 C26 C25 C29 C30 149.3(3) . . . . ?
 C26 C27 C28 C29 36.0(3) . . . . ?
 C26 C27 C28 C33 -144.7(3) . . . . ?
 C27 C4 C5 C6 -177.1(3) . . . . ?
 C27 C4 C5 C43 4.2(6) . . . . ?
 C27 C28 C29 C25 -1.9(3) . . . . ?
 C27 C28 C29 C30 175.9(3) . . . . ?
 C27 C28 C33 C32 -178.1(3) . . . . ?
 C28 C29 C30 C31 2.1(5) . . . . ?
 C29 C25 C26 C27 52.7(3) . . . . ?
 C29 C28 C33 C32 1.2(5) . . . . ?
 C29 C30 C31 C32 1.5(5) . . . . ?
 C29 C30 C31 C34 -178.4(3) . . . . ?
 C30 C31 C32 C33 -3.9(5) . . . . ?
 C30 C31 C32 C35 176.3(3) . . . . ?
 C30 C31 C34 O4 0.2(6) . . . . ?
 C30 C31 C34 N00D -179.6(3) . . . . ?
 C31 C32 C33 C28 2.4(5) . . . . ?
 C31 C32 C35 O5 -172.8(3) . . . . ?
 C31 C32 C35 N00D 5.6(4) . . . . ?
 C32 C31 C34 O4 -179.7(3) . . . . ?
 C32 C31 C34 N00D 0.6(4) . . . . ?
 C33 C28 C29 C25 178.6(3) . . . . ?
 C33 C28 C29 C30 -3.5(5) . . . . ?
 C33 C32 C35 O5 7.4(6) . . . . ?
 C33 C32 C35 N00D -174.2(3) . . . . ?
 C34 N00D C35 O5 173.2(3) . . . . ?
 C34 N00D C35 C32 -5.3(3) . . . . ?
 C34 N00D C36 C37 39.4(5) . . . . ?
 C34 N00D C36 C41 -141.1(3) . . . . ?
 C34 C31 C32 C33 176.0(3) . . . . ?
 C34 C31 C32 C35 -3.8(4) . . . . ?
 C35 N00D C34 O4 -176.6(3) . . . . ?
 C35 N00D C34 C31 3.1(3) . . . . ?
 C35 N00D C36 C37 -143.4(3) . . . . ?
 C35 N00D C36 C41 36.1(5) . . . . ?
 C35 C32 C33 C28 -177.8(3) . . . . ?
 C36 N00D C34 O4 0.9(5) . . . . ?
 C36 N00D C34 C31 -179.4(3) . . . . ?
 C36 N00D C35 O5 -4.3(5) . . . . ?
 C36 N00D C35 C32 177.2(3) . . . . ?
 C36 C37 C38 C39 -0.2(5) . . . . ?
 C37 C36 C41 C40 -0.1(5) . . . . ?
 C37 C38 C39 C40 0.0(5) . . . . ?
 C37 C38 C39 C42 178.8(3) . . . . ?
 C38 C39 C40 C41 0.1(5) . . . . ?
 C38 C39 C42 O6 -172.4(3) . . . . ?
 C39 C40 C41 C36 0.0(5) . . . . ?
 C40 C39 C42 O6 6.4(5) . . . . ?
 C41 C36 C37 C38 0.3(5) . . . . ?
 C42 C39 C40 C41 -178.6(3) . . . . ?
 C43 C5 C6 C1 175.6(3) . . . . ?
 C43 C5 C6 C45 -1.8(3) . . . . ?
 C43 C44 C45 C6 52.9(3) . . . . ?
 C43 C44 C45 C46 -53.1(3) . . . . ?
 C43 C47 C48 C49 177.0(3) . . . . ?
 C44 C43 C47 C46 -34.6(3) . . . . ?
 C44 C43 C47 C48 148.6(4) . . . . ?
 C44 C45 C46 C47 34.5(3) . . . . ?
 C44 C45 C46 C51 -149.2(3) . . . . ?
 C45 C46 C47 C43 0.3(3) . . . . ?
 C45 C46 C47 C48 177.5(3) . . . . ?
 C45 C46 C51 C50 -177.2(3) . . . . ?
 C46 C47 C48 C49 0.7(5) . . . . ?
 C47 C43 C44 C45 53.0(3) . . . . ?
 C47 C46 C51 C50 -1.3(5) . . . . ?
 C47 C48 C49 C50 -1.6(5) . . . . ?
 C47 C48 C49 C52 -178.3(3) . . . . ?
 C48 C49 C50 C51 1.1(5) . . . . ?
 C48 C49 C50 C53 -177.1(3) . . . . ?
 C48 C49 C52 O7 -2.9(6) . . . . ?
 C48 C49 C52 N00E 176.5(3) . . . . ?
 C49 C50 C51 C46 0.5(5) . . . . ?
 C49 C50 C53 O8 179.0(4) . . . . ?
 C49 C50 C53 N00E 0.2(4) . . . . ?
 C50 C49 C52 O7 -179.9(3) . . . . ?
 C50 C49 C52 N00E -0.6(4) . . . . ?
 C51 C46 C47 C43 -176.4(3) . . . . ?
 C51 C46 C47 C48 0.8(5) . . . . ?
 C51 C50 C53 O8 1.0(6) . . . . ?
 C51 C50 C53 N00E -177.8(3) . . . . ?
 C52 N00E C53 O8 -179.4(3) . . . . ?
 C52 N00E C53 C50 -0.6(4) . . . . ?
 C52 N00E C54 C55 27.2(5) . . . . ?
 C52 N00E C54 C59 -153.0(3) . . . . ?
 C52 C49 C50 C51 178.4(3) . . . . ?
 C52 C49 C50 C53 0.2(4) . . . . ?
 C53 N00E C52 O7 -179.9(3) . . . . ?
 C53 N00E C52 C49 0.7(4) . . . . ?
 C53 N00E C54 C55 -149.6(4) . . . . ?
 C53 N00E C54 C59 30.2(5) . . . . ?
 C53 C50 C51 C46 178.2(3) . . . . ?
 C54 N00E C52 O7 2.9(5) . . . . ?
 C54 N00E C52 C49 -176.5(3) . . . . ?
 C54 N00E C53 O8 -2.2(5) . . . . ?
 C54 N00E C53 C50 176.6(3) . . . . ?
 C54 C55 C56 C57 -2.0(7) . . . . ?
 C55 C54 C59 C58 0.1(5) . . . . ?
 C55 C56 C57 C58 1.2(6) . . . . ?
 C55 C56 C57 C60 177.7(6) . . . . ?
 C55 C56 C57 C60B -172.7(19) . . . . ?
 C56 C57 C58 C59 0.3(5) . . . . ?
 C56 C57 C60 O9 -8.5(11) . . . . ?
 C56 C57 C60B O9B -153(3) . . . . ?
 C57 C58 C59 C54 -1.0(5) . . . . ?
 C58 C57 C60 O9 168.0(6) . . . . ?
 C58 C57 C60B O9B 34(5) . . . . ?
 C59 C54 C55 C56 1.4(6) . . . . ?
 C60 C57 C58 C59 -176.4(5) . . . . ?
 C60B C57 C58 C59 173(2) . . . . ?
 Cl1S C1S C2S Cl3S -57.9(5) . . . . ?
 Cl1S C1S C2S Cl4S 177.4(3) . . . . ?
 Cl1S C1SB C2SB Cl2S 45(3) . . . . ?
 Cl1S C1SB C2SB Cl4S -178.8(15) . . . . ?
 Cl2S C1S C2S Cl3S 65.7(6) . . . . ?
 Cl2S C1S C2S Cl4S -59.0(5) . . . . ?
 Cl3S C1SB C2SB Cl2S -82(2) . . . . ?
 Cl3S C1SB C2SB Cl4S 54(2) . . . . ?

_smtbx_masks_special_details
;
A solvent mask was calculated and 114 electrons were 
found in a volume of 520\%A^3^ in 1 void per unit cell. 
This is consistent with the presence of approx. 1[CH4O] 
and 1[H2O] per Asymmetric Unit which account for 112 
electrons per unit cell.
;
loop_
  _smtbx_masks_void_nr
  _smtbx_masks_void_average_x
  _smtbx_masks_void_average_y
  _smtbx_masks_void_average_z
  _smtbx_masks_void_volume
  _smtbx_masks_void_count_electrons
  _smtbx_masks_void_content
 1 0.067 0.250 -0.914 259.7 57.0 '2 CH4O,2 H2O'
 2 -0.067 0.750 -0.298 259.7 56.3 '2 CH4O,2 H2O'

_smtbx_masks_void_probe_radius     1.2
_smtbx_masks_void_truncation_radius  1.2
_shelx_res_file
;
TITL Badjic_VagAldehyde in P2(1)/c
    badjic_vagaldehyde.res
    created by SHELXL-2019/1 at 14:27:05 on 23-Jan-2022
REM SHELXT solution in P2(1)/c: R1 0.169, Rweak 0.007, Alpha 0.025
REM <I/s> 0.487 for 230 systematic absences, Orientation as input
REM Formula found by SHELXT: C62 N5 O9 Cl4
CELL 1.54178 14.5572 22.4891 15.6244 90 90.014 90
ZERR 4 0.0006 0.0009 0.0006 0 0.002 0
LATT 1
SYMM -X,0.5+Y,0.5-Z
SFAC C H Cl N O
UNIT 248 140 16 12 36
RIGU 0.002 0.002 O9 O9B C57 C60 C60B
RIGU 0.002 0.002 Cl1S > Cl4S C1SB C2SB

L.S. 10 0 0
PLAN  10
SIZE 0.026 0.034 0.322
TEMP -173.15
CONF
BOND
list 4
MORE -1
BOND $H
fmap 2 53
ABIN
ACTA
OMIT 0 4 3
OMIT 5 5 2
OMIT -2 2 2
REM <olex2.extras>
REM <HklSrc "%.\\Badjic_VagAldehyde.hkl">
REM </olex2.extras>

WGHT    0.102500    6.101100
FVAR       0.25536   0.76090   0.80347
O1    5    0.869702    0.434972    0.453227    11.00000    0.05262    0.04188 =
         0.04047   -0.00681   -0.00822    0.00642
O2    5    0.820997    0.634722    0.496121    11.00000    0.04593    0.04400 =
         0.03992   -0.00092   -0.00627    0.00457
O3    5    0.510513    0.530456    0.172476    11.00000    0.04920    0.04899 =
         0.04901   -0.00475   -0.00745   -0.00047
O4    5    0.564618    0.701934    0.720031    11.00000    0.04249    0.04202 =
         0.03722    0.00760   -0.00335   -0.00265
O5    5    0.397050    0.577947    0.894596    11.00000    0.03483    0.04383 =
         0.03772    0.00504   -0.00033   -0.00145
O6    5    0.070785    0.705245    0.617937    11.00000    0.04336    0.04887 =
         0.06824    0.00164   -0.00986   -0.00071
O7    5    0.490180    0.328796    0.782416    11.00000    0.03699    0.04714 =
         0.03746   -0.00550   -0.00042   -0.00145
O8    5    0.727606    0.277345    0.602690    11.00000    0.03968    0.04908 =
         0.03278   -0.00498    0.00009    0.00149
PART 1
O9    5    0.249674    0.248966    0.415181    21.00000    0.04149    0.05490 =
         0.05709   -0.00891   -0.00806    0.00117
PART 2
O9B   5    0.317002    0.204617    0.382583   -21.00000    0.06036    0.06999 =
         0.04992   -0.00178   -0.00433   -0.01575
PART 0
N00D  4    0.459971    0.639951    0.790002    11.00000    0.03479    0.03940 =
         0.03008    0.00364   -0.00345   -0.00141
N00E  4    0.590093    0.297920    0.674119    11.00000    0.03746    0.04486 =
         0.03214   -0.00480   -0.00416    0.00080
N00F  4    0.831393    0.535705    0.453530    11.00000    0.04378    0.04269 =
         0.03218   -0.00302   -0.00476    0.00533
C1    1    0.967458    0.476907    0.851873    11.00000    0.02991    0.03854 =
         0.03031   -0.00302   -0.00589    0.00102
C2    1    0.948309    0.538454    0.864365    11.00000    0.02959    0.03836 =
         0.02833   -0.00305   -0.00433   -0.00146
C3    1    0.881235    0.555155    0.920402    11.00000    0.03110    0.03456 =
         0.03139   -0.00222   -0.00779   -0.00313
C4    1    0.830387    0.511052    0.965993    11.00000    0.03281    0.03836 =
         0.02760    0.00007   -0.00561    0.00014
C5    1    0.847634    0.451994    0.951913    11.00000    0.03250    0.03703 =
         0.02716   -0.00020   -0.00649   -0.00054
C6    1    0.919493    0.435080    0.895107    11.00000    0.03208    0.03447 =
         0.03184   -0.00255   -0.00524    0.00043
C7    1    1.040720    0.473994    0.781986    11.00000    0.03051    0.04206 =
         0.03011   -0.00291   -0.00055    0.00160
AFIX  13
H7    2    1.076102    0.436040    0.776977    11.00000   -1.20000
AFIX   0
C8    1    1.096553    0.531129    0.804707    11.00000    0.03187    0.04216 =
         0.03115   -0.00030    0.00048   -0.00116
AFIX  23
H8A   2    1.125730    0.529034    0.861869    11.00000   -1.20000
H8B   2    1.142715    0.541499    0.760647    11.00000   -1.20000
AFIX   0
C9    1    1.011112    0.572492    0.802795    11.00000    0.03341    0.03497 =
         0.03110   -0.00181   -0.00009   -0.00410
AFIX  13
H9    2    1.021702    0.615554    0.815340    11.00000   -1.20000
AFIX   0
C10   1    0.974469    0.557077    0.714341    11.00000    0.03019    0.04094 =
         0.03397   -0.00036    0.00127   -0.00077
C11   1    0.991642    0.495972    0.701460    11.00000    0.03404    0.03834 =
         0.03293    0.00092    0.00118    0.00082
C12   1    0.961342    0.465784    0.629397    11.00000    0.03853    0.03860 =
         0.03363   -0.00283   -0.00451    0.00332
AFIX  43
H12   2    0.971114    0.424380    0.621505    11.00000   -1.20000
AFIX   0
C13   1    0.915434    0.500791    0.569369    11.00000    0.03823    0.04544 =
         0.03405   -0.00585   -0.00367    0.00336
C14   1    0.900438    0.561231    0.581727    11.00000    0.03821    0.04027 =
         0.03545   -0.00129   -0.00123    0.00318
C15   1    0.928331    0.591140    0.654773    11.00000    0.03722    0.03772 =
         0.03680   -0.00262    0.00175    0.00044
AFIX  43
H15   2    0.916505    0.632263    0.663260    11.00000   -1.20000
AFIX   0
C16   1    0.872123    0.483116    0.487045    11.00000    0.04333    0.04338 =
         0.03510   -0.00115   -0.00296    0.00521
C17   1    0.847625    0.584436    0.508370    11.00000    0.03787    0.03934 =
         0.03644    0.00008    0.00026    0.00321
C18   1    0.773275    0.538902    0.380413    11.00000    0.03988    0.04442 =
         0.03208   -0.00447   -0.00278    0.00504
C19   1    0.710792    0.493758    0.364474    11.00000    0.05150    0.04489 =
         0.04132    0.00109   -0.00688    0.00161
AFIX  43
H19   2    0.709906    0.459222    0.399478    11.00000   -1.20000
AFIX   0
C20   1    0.649874    0.499420    0.297303    11.00000    0.04602    0.04488 =
         0.04255   -0.00553   -0.00650   -0.00049
AFIX  43
H20   2    0.606446    0.468775    0.286606    11.00000   -1.20000
AFIX   0
C21   1    0.651336    0.549391    0.245184    11.00000    0.04219    0.04655 =
         0.03182   -0.00314    0.00072    0.00544
C22   1    0.716937    0.593160    0.259882    11.00000    0.04163    0.04552 =
         0.03104    0.00245    0.00171    0.00566
AFIX  43
H22   2    0.719758    0.626772    0.223148    11.00000   -1.20000
AFIX   0
C23   1    0.778196    0.588414    0.327327    11.00000    0.03793    0.04656 =
         0.03481   -0.00321    0.00128    0.00080
AFIX  43
H23   2    0.822823    0.618470    0.337164    11.00000   -1.20000
AFIX   0
C24   1    0.582281    0.558332    0.177746    11.00000    0.04441    0.04412 =
         0.03471   -0.00658   -0.00097    0.00757
AFIX  43
H24   2    0.594263    0.587710    0.135509    11.00000   -1.20000
AFIX   0
C25   1    0.843151    0.615235    0.949984    11.00000    0.03205    0.03516 =
         0.03443   -0.00244    0.00002   -0.00105
AFIX  13
H25   2    0.882139    0.650993    0.938687    11.00000   -1.20000
AFIX   0
C26   1    0.824257    0.599756    1.045030    11.00000    0.03393    0.03761 =
         0.03168   -0.00337   -0.00392    0.00256
AFIX  23
H26A  2    0.790153    0.631415    1.075497    11.00000   -1.20000
H26B  2    0.880736    0.589217    1.076912    11.00000   -1.20000
AFIX   0
C27   1    0.763272    0.544568    1.023878    11.00000    0.03454    0.03811 =
         0.02794   -0.00017    0.00027    0.00023
AFIX  13
H27   2    0.737323    0.522132    1.073561    11.00000   -1.20000
AFIX   0
C28   1    0.694697    0.574402    0.963925    11.00000    0.03708    0.03296 =
         0.02825   -0.00455   -0.00243    0.00279
C29   1    0.744407    0.617205    0.916816    11.00000    0.03322    0.03517 =
         0.03055   -0.00405   -0.00029   -0.00031
C30   1    0.703477    0.649966    0.852352    11.00000    0.03521    0.03288 =
         0.03281   -0.00154    0.00220   -0.00145
AFIX  43
H30   2    0.736824    0.677939    0.819036    11.00000   -1.20000
AFIX   0
C31   1    0.610548    0.639376    0.839412    11.00000    0.03620    0.03222 =
         0.03163   -0.00058    0.00001    0.00197
C32   1    0.560577    0.599756    0.888602    11.00000    0.03314    0.03332 =
         0.03300   -0.00270   -0.00139    0.00052
C33   1    0.601680    0.564841    0.951888    11.00000    0.03369    0.03515 =
         0.03075   -0.00030    0.00090   -0.00098
AFIX  43
H33   2    0.568115    0.536515    0.984386    11.00000   -1.20000
AFIX   0
C34   1    0.548435    0.665872    0.774929    11.00000    0.03827    0.03449 =
         0.03468   -0.00194   -0.00205    0.00003
C35   1    0.462833    0.601875    0.862073    11.00000    0.03914    0.03405 =
         0.03018   -0.00172   -0.00215    0.00156
C36   1    0.380273    0.653367    0.740502    11.00000    0.03583    0.03303 =
         0.03853    0.00225   -0.00647   -0.00101
C37   1    0.388890    0.660520    0.651760    11.00000    0.04194    0.04063 =
         0.03748    0.00103   -0.00406   -0.00141
AFIX  43
H37   2    0.447146    0.656629    0.624949    11.00000   -1.20000
AFIX   0
C38   1    0.311603    0.673307    0.603676    11.00000    0.04412    0.04153 =
         0.03824    0.00161   -0.00579   -0.00133
AFIX  43
H38   2    0.317001    0.678341    0.543518    11.00000   -1.20000
AFIX   0
C39   1    0.226209    0.678864    0.642404    11.00000    0.04521    0.03037 =
         0.04916    0.00218   -0.01251   -0.00295
C40   1    0.218535    0.671410    0.731412    11.00000    0.03417    0.03579 =
         0.05245    0.00301   -0.00185   -0.00140
AFIX  43
H40   2    0.160217    0.675110    0.758163    11.00000   -1.20000
AFIX   0
C41   1    0.295013    0.658764    0.780215    11.00000    0.04078    0.03647 =
         0.04142    0.00463   -0.00383   -0.00361
AFIX  43
H41   2    0.289608    0.653778    0.840381    11.00000   -1.20000
AFIX   0
C42   1    0.145461    0.693755    0.589290    11.00000    0.04595    0.03563 =
         0.05424    0.00177   -0.01076   -0.00530
AFIX  43
H42   2    0.152912    0.694296    0.528892    11.00000   -1.20000
AFIX   0
C43   1    0.804132    0.394427    0.983626    11.00000    0.03642    0.03504 =
         0.03025   -0.00113   -0.00105   -0.00277
AFIX  13
H43   2    0.765441    0.397076    1.036364    11.00000   -1.20000
AFIX   0
C44   1    0.892483    0.354901    0.989122    11.00000    0.03847    0.03442 =
         0.03631    0.00238   -0.00638   -0.00047
AFIX  23
H44A  2    0.937815    0.370012    1.031059    11.00000   -1.20000
H44B  2    0.878626    0.312537    1.000518    11.00000   -1.20000
AFIX   0
C45   1    0.921305    0.366614    0.894930    11.00000    0.03584    0.03508 =
         0.03347   -0.00344   -0.00257    0.00096
AFIX  13
H45   2    0.979050    0.347104    0.874617    11.00000   -1.20000
AFIX   0
C46   1    0.832730    0.349414    0.849686    11.00000    0.03829    0.03077 =
         0.03421    0.00288   -0.00446   -0.00184
C47   1    0.759723    0.366384    0.904649    11.00000    0.04129    0.03029 =
         0.02972    0.00171   -0.00043   -0.00279
C48   1    0.669174    0.358930    0.880847    11.00000    0.03717    0.03495 =
         0.03223    0.00154    0.00144   -0.00155
AFIX  43
H48   2    0.619711    0.370522    0.916818    11.00000   -1.20000
AFIX   0
C49   1    0.654865    0.333388    0.800913    11.00000    0.03933    0.03550 =
         0.03292    0.00200   -0.00193   -0.00303
C50   1    0.726419    0.317647    0.747071    11.00000    0.03659    0.03544 =
         0.03343    0.00113   -0.00201   -0.00010
C51   1    0.818067    0.325297    0.769398    11.00000    0.03722    0.03453 =
         0.03178    0.00177    0.00126   -0.00161
AFIX  43
H51   2    0.867066    0.314735    0.732238    11.00000   -1.20000
AFIX   0
C52   1    0.566628    0.320899    0.756141    11.00000    0.03669    0.03854 =
         0.03591   -0.00165   -0.00070   -0.00128
C53   1    0.687611    0.294567    0.665119    11.00000    0.03601    0.03974 =
         0.03606    0.00095   -0.00326   -0.00001
C54   1    0.524928    0.283161    0.609031    11.00000    0.03873    0.04292 =
         0.03359   -0.00087   -0.00565   -0.00189
C55   1    0.440483    0.312286    0.606272    11.00000    0.05272    0.06385 =
         0.04552   -0.01673   -0.00915    0.01843
AFIX  43
H55   2    0.426664    0.342413    0.646897    11.00000   -1.20000
AFIX   0
C56   1    0.377031    0.297243    0.544391    11.00000    0.04659    0.07361 =
         0.04861   -0.01101   -0.01077    0.01693
AFIX  43
H56   2    0.318818    0.316334    0.543953    11.00000   -1.20000
AFIX   0
C57   1    0.396578    0.255106    0.483348    11.00000    0.04060    0.04908 =
         0.03680    0.00323   -0.00111   -0.00369
C58   1    0.481275    0.226714    0.485643    11.00000    0.04574    0.03954 =
         0.03264    0.00066   -0.00220   -0.00306
AFIX  43
H58   2    0.495499    0.197667    0.443536    11.00000   -1.20000
AFIX   0
C59   1    0.545083    0.240010    0.548074    11.00000    0.03703    0.03888 =
         0.03840    0.00030   -0.00116    0.00083
AFIX  43
H59   2    0.602399    0.219833    0.549427    11.00000   -1.20000
AFIX   0
PART 1
C60   1    0.330585    0.235503    0.417518    21.00000    0.04038    0.03951 =
         0.03914    0.00498   -0.00121   -0.00178
AFIX  43
H60   2    0.353051    0.210343    0.373394    21.00000   -1.20000
AFIX   0
PART 2
C60B  1    0.323953    0.251124    0.416476   -21.00000    0.05205    0.06675 =
         0.04433    0.00388   -0.01075   -0.00939
AFIX  43
H60B  2    0.285801    0.283919    0.402140   -21.00000   -1.20000
AFIX   0

PART 0
CL1S  3    0.735996    0.505208    0.759138    11.00000    0.06951    0.08337 =
         0.05489   -0.01442   -0.01386    0.00931
CL2S  3    0.653577    0.570985    0.614024    11.00000    0.08308    0.06055 =
         0.09444    0.01888    0.02887    0.01254
CL3S  3    0.715313    0.427759    0.591755    11.00000    0.07727    0.05406 =
         0.06041   -0.00010    0.01050   -0.00213
CL4S  3    0.521565    0.457036    0.586840    11.00000    0.06039    0.15063 =
         0.08340   -0.03549   -0.00078   -0.01711
PART 1
C1S   1    0.638915    0.513131    0.692674    31.00000    0.05762    0.05146 =
         0.05295    0.00354   -0.00011   -0.00032
AFIX  13
H1S   2    0.584912    0.523442    0.729330    31.00000   -1.20000
AFIX   0
C2S   1    0.620900    0.453422    0.650846    31.00000    0.06692    0.05569 =
         0.05653    0.00839    0.00777   -0.00650
AFIX  13
H2S   2    0.608978    0.423983    0.697506    31.00000   -1.20000
AFIX   0
PART 2
C1SB  1    0.660532    0.470201    0.692711   -31.00000    0.07637    0.07644 =
         0.05946   -0.00319   -0.00838   -0.00435
AFIX  13
H1SB  2    0.626468    0.440081    0.727483   -31.00000   -1.20000
AFIX   0
C2SB  1    0.589697    0.509600    0.649124   -31.00000    0.08931    0.10556 =
         0.06650    0.01061   -0.00956    0.00797
AFIX  13
H2SB  2    0.548468    0.524622    0.695517   -31.00000   -1.20000
AFIX   0
HKLF 4


REM  Badjic_VagAldehyde in P2(1)/c
REM wR2 = 0.1709, GooF = S = 1.028, Restrained GooF = 1.035 for all data
REM R1 = 0.0557 for 6104 Fo > 4sig(Fo) and 0.0654 for all 7345 data
REM 741 parameters refined using 43 restraints

END

WGHT      0.1025      6.1009

REM Highest difference peak  0.469,  deepest hole -0.842,  1-sigma level  0.065
Q1    1   0.5225  0.5177  0.5795  11.00000  0.05    0.47
Q2    1   0.6316  0.4377  0.5691  11.00000  0.05    0.39
Q3    1   0.0469  0.7221  0.6791  11.00000  0.05    0.33
Q4    1   0.8898  0.4414  0.9230  11.00000  0.05    0.29
Q5    1   0.9198  0.4128  0.8996  11.00000  0.05    0.26
Q6    1   0.8019  0.5212  0.9942  11.00000  0.05    0.26
Q7    1   0.4959  0.6558  0.7823  11.00000  0.05    0.26
Q8    1   0.8457  0.3787  0.9868  11.00000  0.05    0.26
Q9    1   0.4043  0.3374  0.5267  11.00000  0.05    0.25
Q10   1   0.6238  0.3327  0.7777  11.00000  0.05    0.25
;
_shelx_res_checksum                53996
_shelx_hkl_file
;
  -1   0   0  763.22   19.10
   1   0   0  710.03   19.00
   2   0   0    6.30    1.50
  -2   0   0    7.50    1.80
   3   0   0   25.50    2.70
  -3   0   0   23.30    2.80
   4   0   0   29.10    3.20
  -4   0   0   19.10    2.60
  -4   0   0   24.10    2.50
   4   0   0   19.30    2.30
  -4   0   0   27.40    3.40
  -5   0   0  665.13   19.10
   5   0   0  616.14   17.30
  -5   0   0  631.14   17.90
   5   0   0  655.23   18.10
   5   0   0  639.64   18.20
  -5   0   0  651.53   17.60
  -5   0   0  641.84   17.70
   5   0   0  624.04   17.40
   5   0   0  621.94   18.50
   6   0   0   33.20    3.70
  -6   0   0   24.20    2.50
  -6   0   0   22.40    3.60
   6   0   0   29.80    3.10
   6   0   0   31.70    3.70
  -6   0   0   25.40    3.10
   6   0   0   27.60    2.80
   6   0   0   27.30    2.50
  -6   0   0   29.00    2.90
  -7   0   0  107.49    4.60
  -7   0   0  106.19    7.00
   7   0   0  120.79    8.00
   7   0   0  111.79    4.70
   7   0   0  119.09    5.80
   7   0   0  124.89    4.90
   7   0   0  121.09    6.20
  -7   0   0  117.99    5.40
   7   0   0  110.49    5.10
   8   0   0    7.70    1.80
   8   0   0    7.30    2.90
   8   0   0    5.20    1.20
  -8   0   0    7.70    1.80
  -8   0   0    4.60    2.40
  -8   0   0    9.40    2.30
   8   0   0    4.60    3.60
  -8   0   0    6.50    2.90
   8   0   0    6.20    2.10
   9   0   0  441.36   18.40
   9   0   0  462.25   14.20
  -9   0   0  484.55   14.40
   9   0   0  470.25   13.70
  -9   0   0  474.05   15.00
  -9   0   0  493.55   24.50
  -9   0   0  445.86   16.20
   9   0   0  458.45   15.10
  10   0   0   19.00    3.50
 -10   0   0   18.70    6.20
  10   0   0   20.60    2.40
  10   0   0   17.50    4.60
 -10   0   0   22.30    3.90
 -10   0   0   18.10    2.90
 -10   0   0   18.30    3.50
  10   0   0   21.80    2.80
  11   0   0   43.80    3.10
 -11   0   0   50.19    4.50
 -11   0   0   45.80    5.30
  11   0   0   38.50    4.50
  11   0   0   37.60    6.10
 -11   0   0   39.10    4.40
 -11   0   0   49.50    8.90
  11   0   0   44.10    3.60
 -12   0   0   10.30    2.90
 -12   0   0   11.10    2.90
 -12   0   0   13.70    3.60
  12   0   0    9.90    3.40
  12   0   0   14.30    3.40
  12   0   0   10.30    3.90
 -12   0   0    7.20    4.70
 -12   0   0    8.40    2.70
 -13   0   0   11.40    2.80
  13   0   0   11.10    2.90
 -13   0   0   11.60    3.00
  13   0   0   13.70    4.00
 -13   0   0   13.40    3.20
 -13   0   0    8.50    2.60
 -14   0   0    7.10    2.40
  14   0   0    7.10    2.60
  14   0   0    7.70    2.30
 -14   0   0   14.30    3.10
 -14   0   0    8.50    2.40
 -15   0   0    5.50    2.50
 -15   0   0    0.40    1.80
 -15   0   0   -0.30    1.90
  15   0   0   -1.10    1.60
  16   0   0   52.89    3.60
 -16   0   0   54.39    3.90
   0  -1   0   -0.10    0.40
   0   1   0   -0.60    0.50
   1  -1   0  303.57    9.90
   1  -1   0  299.07    8.20
   1  -1   0  294.37    8.10
  -1  -1   0  298.37    8.40
   1   1   0  305.07    8.60
  -1   1   0  300.67    9.80
  -1   1   0  295.57    8.20
   1   1   0  303.37    8.10
  -2  -1   0    3.20    1.70
   2  -1   0    4.20    1.40
   2   1   0    3.30    1.50
  -2   1   0    3.00    1.50
  -3  -1   0  296.97    9.60
   3  -1   0  288.57    9.30
  -3   1   0  315.17    9.70
   3   1   0  308.87    9.40
  -4  -1   0    3.60    2.50
  -4  -1   0    9.00    2.00
  -4  -1   0    9.50    2.20
   4  -1   0    5.50    2.60
   4  -1   0    4.50    2.30
   4  -1   0    7.30    1.80
   4   1   0    7.30    1.90
   4   1   0    5.00    1.90
  -4   1   0   11.40    2.20
   4   1   0    4.50    2.20
  -4   1   0    3.20    2.40
   5  -1   0    4.70    2.50
  -5  -1   0    2.70    1.90
   5  -1   0    3.90    2.40
   5  -1   0    4.20    1.60
   5  -1   0    3.40    1.80
  -5  -1   0    3.60    2.70
  -5  -1   0    3.80    2.30
   5  -1   0    2.60    1.70
   5  -1   0    4.00    1.70
   5   1   0    5.00    2.50
   5   1   0    1.90    2.00
   5   1   0    6.20    2.40
  -5   1   0    5.70    2.20
  -5   1   0    3.80    2.60
  -5   1   0    1.00    2.00
   5   1   0    3.00    1.80
  -5   1   0    7.20    1.80
  -6  -1   0  198.48    6.60
   6  -1   0  209.18    7.10
   6  -1   0  208.18    6.70
   6  -1   0  208.38    7.00
  -6  -1   0  195.18    7.50
  -6  -1   0  207.88    8.60
  -6  -1   0  204.78    7.10
   6  -1   0  209.38    7.50
   6  -1   0  203.98    7.90
   6  -1   0  219.88    8.40
  -6   1   0  203.08    7.00
   6   1   0  202.78    8.10
  -6   1   0  207.48    7.60
   6   1   0  204.88    7.90
   6   1   0  204.68    6.90
  -6   1   0  208.38    7.40
  -6   1   0  216.58    8.80
   6   1   0  209.48    7.30
   7  -1   0    8.30    3.80
   7  -1   0   11.40    2.20
   7  -1   0    8.50    1.80
   7  -1   0    4.00    2.70
  -7  -1   0    9.10    2.30
  -7  -1   0    9.30    2.90
   7  -1   0    9.70    1.80
   7   1   0    8.90    1.50
  -7   1   0    8.60    5.00
   7   1   0    5.10    2.70
   7   1   0    7.10    2.70
  -7   1   0    8.40    2.90
   7   1   0    7.30    3.50
  -7   1   0    9.30    2.50
   7   1   0    7.00    2.20
  -7   1   0    8.00    1.90
   7   1   0    8.40    1.90
  -7   1   0   11.60    2.70
  -8  -1   0    3.70    2.20
   8  -1   0    1.60    1.20
   8  -1   0    3.50    1.90
  -8  -1   0    0.70    2.40
   8  -1   0    3.80    2.60
  -8  -1   0    4.50    3.00
   8  -1   0    2.20    1.50
   8  -1   0    4.00    3.50
   8   1   0    4.90    3.60
   8   1   0    4.60    2.70
  -8   1   0    3.50    1.80
  -8   1   0    1.00    2.50
  -8   1   0    4.50    2.40
   8   1   0    2.10    1.70
  -8   1   0    1.00    4.00
   8   1   0    2.70    2.00
  -8   1   0    3.80    2.30
   9  -1   0   14.90    2.40
   9  -1   0   17.90    4.50
   9  -1   0   16.60    3.30
  -9  -1   0   19.60    3.30
   9  -1   0   19.60    2.30
  -9  -1   0   19.80    2.80
  -9  -1   0   20.00    3.90
   9  -1   0   21.20    2.70
  -9   1   0   13.40    3.30
  -9   1   0   19.00    3.00
   9   1   0   20.40    3.50
  -9   1   0    8.10    5.10
   9   1   0   16.80    2.30
   9   1   0   20.80    2.90
  -9   1   0   16.70    3.20
  -9   1   0   15.90    2.40
   9   1   0   10.50    4.00
 -10  -1   0   28.80    4.50
  10  -1   0   30.50    3.00
  10  -1   0   28.00    3.90
  10  -1   0   33.30    5.60
 -10  -1   0   24.20    7.00
 -10  -1   0   23.70    3.40
 -10   1   0   24.20    6.80
  10   1   0   20.90    3.40
  10   1   0   28.20    5.40
 -10   1   0   23.00    3.30
 -10   1   0   25.80    3.80
  10   1   0   28.30    3.20
 -10   1   0   28.80    4.40
  10   1   0   32.50    2.90
  11  -1   0   57.59    4.00
 -11  -1   0   65.99    4.90
 -11  -1   0   68.89    4.70
 -11  -1   0   62.79    5.10
  11  -1   0   67.19    7.20
  11  -1   0   65.89    5.40
 -11  -1   0   48.80    9.30
 -11  -1   0   68.09    5.90
 -11   1   0   70.39   10.70
 -11   1   0   57.09    5.30
  11   1   0   59.29    5.20
 -11   1   0   62.79    4.60
  11   1   0   50.29    6.90
 -11   1   0   47.80    5.40
 -11   1   0   57.79    5.00
  11   1   0   62.49    4.20
 -12  -1   0   20.20    7.00
  12  -1   0   15.00    3.40
 -12  -1   0   14.90    3.40
 -12  -1   0   14.80    3.00
 -12  -1   0   16.80    3.90
 -12  -1   0   17.80    3.50
  12  -1   0   13.30    4.20
  12   1   0   20.50    4.70
  12   1   0   17.60    3.50
 -12   1   0   10.50    2.80
 -12   1   0   16.40    5.60
 -12   1   0   17.30    3.40
  12   1   0   18.00    2.40
 -12   1   0   15.00    3.10
 -12   1   0   17.10    3.40
  12   1   0   14.20    3.20
  13  -1   0    2.90    3.00
 -13  -1   0    3.50    2.40
  13  -1   0    5.00    2.70
 -13  -1   0    7.50    2.80
 -13  -1   0   10.00    3.00
 -13  -1   0    7.50    4.40
 -13  -1   0   12.60    9.90
  13  -1   0    4.20    2.80
 -13  -1   0    4.10    2.20
 -13   1   0    5.20    2.90
  13   1   0    5.40    2.50
 -13   1   0    1.30    2.10
 -13   1   0    6.90    2.80
 -13   1   0    7.30    2.60
  13   1   0    4.40    2.70
 -14  -1   0    3.50    2.10
 -14  -1   0    4.00    2.20
  14  -1   0    0.50    2.10
 -14  -1   0    2.10    2.40
  14  -1   0   -0.90    1.50
 -14   1   0   -1.80    2.30
 -14   1   0    3.40    2.00
  14   1   0   -1.10    2.00
  14   1   0   -1.50    1.60
 -14   1   0    1.20    2.10
 -15  -1   0    7.50    2.30
  15  -1   0    5.40    2.10
 -15  -1   0   11.80    2.10
 -15  -1   0    5.20    2.30
  15   1   0   13.00    2.30
 -15   1   0   10.00    2.60
 -15   1   0    4.10    2.00
  16  -1   0   10.00    2.30
 -16  -1   0   16.10    2.90
  16   1   0   10.70    1.70
 -16   1   0   12.30    2.30
   0  -2   0 3945.71  101.79
  -1  -2   0 2255.67   57.89
   1  -2   0 2336.27   58.19
   1  -2   0 2319.27   60.79
   1   2   0 2237.58   57.89
   1   2   0 2238.18   58.49
  -1   2   0 2275.77   58.19
  -1   2   0 2343.17   60.49
  -2  -2   0   53.99    3.60
   2  -2   0   57.29    3.00
   2   2   0   59.69    3.10
  -2   2   0   59.69    5.60
   2   2   0   62.69    4.00
  -2   2   0   57.29    3.20
  -2   2   0   60.09    3.20
   3  -2   0  106.49    4.40
   3  -2   0   94.69    4.50
   3  -2   0   91.49    4.40
  -3  -2   0  106.69    5.20
   3   2   0   94.79    3.10
   3   2   0  101.39    4.30
  -3   2   0   96.89    4.80
  -3   2   0  102.39    4.20
   3   2   0  102.49    4.70
  -3   2   0  102.39    7.80
   4  -2   0    6.70    1.70
  -4  -2   0    9.00    2.30
   4  -2   0    5.70    2.30
   4  -2   0    7.70    2.00
  -4  -2   0    8.70    1.80
  -4  -2   0    6.70    2.60
   4  -2   0    6.60    2.70
   4   2   0    7.70    2.10
  -4   2   0    6.70    2.00
  -4   2   0    9.10    2.20
   4   2   0    8.70    2.50
   4   2   0    4.80    2.00
   4   2   0    4.20    2.20
  -4   2   0    9.80    2.20
  -4   2   0    6.70    2.60
  -4   2   0    5.20    4.70
   4   2   0    6.10    1.80
   5  -2   0    8.30    2.70
   5  -2   0    9.60    2.10
  -5  -2   0   13.20    3.00
  -5  -2   0    7.50    2.40
   5  -2   0   11.00    1.80
   5  -2   0   13.90    2.20
   5  -2   0    8.40    1.80
  -5  -2   0    9.90    1.90
   5   2   0   11.00    2.70
  -5   2   0    9.50    2.30
  -5   2   0    8.20    2.00
  -5   2   0    6.40    4.80
   5   2   0   13.30    2.40
   5   2   0    8.30    1.80
   5   2   0   11.70    2.80
  -5   2   0    6.20    2.30
  -5   2   0   12.90    2.90
   6  -2   0  275.77    8.40
   6  -2   0  258.97    8.20
  -6  -2   0  283.37   10.40
   6  -2   0  262.87    8.70
   6  -2   0  265.17    8.50
   6  -2   0  262.97    9.30
  -6  -2   0  266.27    9.30
  -6  -2   0  273.07    8.60
   6   2   0  266.67    9.40
   6   2   0  263.67    9.70
   6   2   0  267.77    8.50
  -6   2   0  262.07    8.80
  -6   2   0  272.37   10.10
  -6   2   0  270.77   15.30
   6   2   0  254.87    8.80
  -6   2   0  267.27    8.60
  -6   2   0  269.37    9.10
   7  -2   0   -1.90    3.00
  -7  -2   0   -1.20    2.00
  -7  -2   0    1.30    2.70
  -7  -2   0   -0.90    2.20
   7  -2   0    0.40    1.60
   7  -2   0   -0.30    1.30
   7  -2   0    0.20    2.40
   7  -2   0    0.10    1.40
   7   2   0    2.60    1.10
   7   2   0    1.10    2.30
  -7   2   0    0.30    1.70
  -7   2   0    1.00    2.40
  -7   2   0    1.60    4.30
   7   2   0    0.40    1.60
  -7   2   0   -1.20    2.00
   7   2   0    1.80    2.00
  -7   2   0    0.10    2.20
   7   2   0    0.20    2.90
   7   2   0   -0.60    2.40
   8  -2   0  483.35   14.70
   8  -2   0  531.65   19.60
   8  -2   0  511.65   14.80
   8  -2   0  494.75   14.20
  -8  -2   0  495.55   14.80
  -8  -2   0  494.65   16.80
   8  -2   0  507.35   15.90
  -8  -2   0  491.35   15.50
   8   2   0  491.35   15.70
  -8   2   0  477.65   16.50
  -8   2   0  468.65   15.00
   8   2   0  490.65   14.50
  -8   2   0  493.35   23.90
  -8   2   0  523.95   15.10
  -8   2   0  508.95   15.60
   8   2   0  504.15   19.10
   8   2   0  511.65   15.10
   8   2   0  496.25   16.20
   9  -2   0   42.40    2.90
  -9  -2   0   40.40    3.60
  -9  -2   0   43.50    4.30
   9  -2   0   49.50    3.40
   9  -2   0   37.20    4.30
  -9  -2   0   37.90    4.90
   9  -2   0   41.70    6.30
  -9   2   0   45.30    3.40
  -9   2   0   47.40    5.20
  -9   2   0   44.80    8.50
   9   2   0   39.70    3.70
   9   2   0   43.00    3.30
   9   2   0   39.90    4.30
  -9   2   0   41.60    4.10
   9   2   0   38.70    5.80
  -9   2   0   45.40    4.00
 -10  -2   0    2.30    2.40
  10  -2   0    1.80    2.70
  10  -2   0    0.40    1.40
 -10  -2   0    0.80    3.40
  10  -2   0    2.60    1.70
 -10  -2   0    1.40    2.70
  10  -2   0   -1.00    2.90
 -10  -2   0    0.70    3.90
  10   2   0    1.60    2.00
 -10   2   0    0.80    2.60
 -10   2   0    3.40    2.40
 -10   2   0    2.10    2.50
  10   2   0    2.40    1.70
  10   2   0    0.80    2.40
 -10   2   0    0.30    2.40
 -10   2   0    1.10    1.70
 -10   2   0   -3.90    3.50
  10   2   0    1.70    2.90
  11  -2   0    5.10    1.90
  11  -2   0   10.00    3.20
  11  -2   0    9.70    3.90
 -11  -2   0    8.50    2.50
 -11  -2   0   10.20    3.10
 -11  -2   0   12.40    3.20
 -11  -2   0    2.60    4.60
 -11  -2   0   13.60    3.50
  11   2   0   14.90    2.30
 -11   2   0    2.90    2.40
 -11   2   0    4.20    4.10
 -11   2   0    9.40    2.90
  11   2   0    8.80    3.60
  11   2   0    8.20    2.90
  11   2   0   13.70    2.50
  11   2   0   10.10    2.90
 -11   2   0    7.10    2.90
 -12  -2   0   -1.30    2.30
 -12  -2   0    1.50    2.60
  12  -2   0    0.60    2.60
 -12  -2   0   -0.80    2.40
 -12  -2   0   -2.60    3.90
 -12  -2   0    0.20    2.10
  12  -2   0    1.80    3.30
  12   2   0    1.80    1.60
 -12   2   0    0.50    2.00
 -12   2   0   -0.60    2.00
  12   2   0   -4.50    2.70
 -12   2   0    1.70    4.70
 -12   2   0    2.00    2.70
  12   2   0    0.60    2.40
 -12   2   0    3.20    2.60
 -13  -2   0   54.79    4.80
  13  -2   0   48.40    7.00
 -13  -2   0   42.10    4.50
 -13  -2   0   47.20    4.10
  13  -2   0   48.30    4.90
 -13   2   0   53.19    4.30
  13   2   0   49.80    6.50
 -13   2   0   46.70    6.30
 -13   2   0   54.49    5.00
 -13   2   0   51.89    4.60
  13   2   0   50.39    4.50
  14  -2   0   -3.00    1.70
 -14  -2   0    0.00    2.30
 -14  -2   0    1.30    1.80
  14  -2   0    0.70    2.00
 -14  -2   0    1.30    2.40
 -14   2   0    0.00    2.20
 -14   2   0   -1.70    2.40
  14   2   0    1.70    2.00
 -14   2   0    1.40    1.80
  14   2   0    0.90    2.50
 -15  -2   0    4.70    2.30
  15  -2   0    8.40    2.20
 -15  -2   0    8.70    2.40
  15   2   0   11.90    2.20
 -15   2   0    5.20    2.10
 -15   2   0    8.20    2.50
  16  -2   0   42.80    3.60
  16   2   0   49.40    4.20
 -16   2   0   49.30    3.90
   0  -3   0    1.40    1.30
   0  -3   0    0.00    0.60
   0   3   0   -0.50    2.70
   0   3   0    3.00    1.70
   0   3   0   -0.60    1.30
  -1  -3   0  721.23   19.80
   1  -3   0  728.43   20.10
  -1   3   0  760.72   20.10
   1   3   0  769.02   20.70
  -1   3   0  755.02   23.10
   1   3   0  783.32   19.90
   2  -3   0    1.30    1.80
  -2  -3   0    1.10    1.40
  -2  -3   0    0.10    2.10
   2   3   0   -0.40    1.50
  -2   3   0   -0.60    3.30
   2   3   0   -0.20    2.00
  -2   3   0   -0.70    1.60
   3  -3   0  495.95   14.20
   3  -3   0  502.85   14.30
  -3   3   0  489.75   13.90
   3   3   0  516.65   14.40
  -3   3   0  487.15   14.00
   3   3   0  471.55   14.00
   3   3   0  501.55   13.90
  -3   3   0  499.15   14.00
  -3   3   0  513.75   19.10
   3   3   0  503.95   15.40
   3   3   0  510.65   14.10
  -3   3   0  510.55   14.50
   4  -3   0  111.39    5.20
  -4  -3   0  104.99    5.70
   4  -3   0  113.99    5.00
  -4  -3   0  113.59    4.90
   4   3   0  112.89    5.00
  -4   3   0  113.19    5.50
  -4   3   0  109.49    9.60
   4   3   0  114.19    5.30
  -4   3   0  106.89    4.70
  -4   3   0  106.99    4.80
   4   3   0  107.49    4.80
  -4   3   0  109.59    5.50
   4   3   0  108.59    4.50
  -4   3   0  108.69    4.70
  -5  -3   0  140.29    5.60
   5  -3   0  157.48    5.20
   5  -3   0  154.58    6.60
   5  -3   0  146.09    5.10
  -5  -3   0  132.69    5.90
   5  -3   0  143.09    5.90
  -5  -3   0  152.78    7.00
  -5   3   0  158.88    6.00
   5   3   0  155.58    6.50
  -5   3   0  145.99    6.00
   5   3   0  146.69    6.20
  -5   3   0  153.08   11.50
   5   3   0  158.28    5.70
  -5   3   0  161.78    7.10
   5   3   0  158.08    6.00
  -5   3   0  153.98    5.90
  -6  -3   0   41.50    4.40
   6  -3   0   37.80    2.90
   6  -3   0   39.50    4.20
   6  -3   0   32.90    4.00
   6  -3   0   40.70    5.30
   6  -3   0   43.80    3.00
  -6  -3   0   42.70    3.90
   6  -3   0   42.90    3.40
  -6  -3   0   33.20    2.90
   6   3   0   43.60    4.00
   6   3   0   38.80    3.20
  -6   3   0   41.10    3.80
  -6   3   0   37.10    3.50
  -6   3   0   37.30    3.30
   6   3   0   42.30    4.10
  -6   3   0   36.80    7.10
  -6   3   0   47.20    4.50
   6   3   0   42.90    3.40
  -7  -3   0   30.10    2.90
   7  -3   0   30.70    3.10
   7  -3   0   30.60    3.70
   7  -3   0   24.50    2.30
  -7  -3   0   39.30    4.50
   7  -3   0   39.10    5.70
  -7  -3   0   37.40    6.10
   7  -3   0   32.00    2.90
   7   3   0   27.60    4.80
  -7   3   0   27.00    6.70
   7   3   0   31.70    3.60
  -7   3   0   24.60    3.40
  -7   3   0   31.80    3.30
   7   3   0   39.00    3.60
  -7   3   0   29.60    3.40
   7   3   0   33.30    3.90
  -7   3   0   27.80    3.00
   8  -3   0   15.50    2.00
   8  -3   0   15.10    2.30
  -8  -3   0   13.70    2.90
  -8  -3   0   13.00    2.50
   8  -3   0   18.20    2.40
   8  -3   0   17.60    4.60
  -8  -3   0   13.00    3.50
   8  -3   0   18.00    3.30
  -8   3   0   15.00    3.30
  -8   3   0   12.10    5.50
  -8   3   0   14.70    2.60
   8   3   0   10.50    2.90
  -8   3   0   10.40    2.70
  -8   3   0   13.40    3.00
   8   3   0   12.80    4.10
  -8   3   0   20.00    3.00
   8   3   0   13.00    2.70
   8   3   0   10.80    2.90
   8   3   0   13.90    2.30
  -9  -3   0   24.90    4.10
  -9  -3   0   22.30    3.40
   9  -3   0   23.70    2.70
   9  -3   0   23.10    5.00
   9  -3   0   25.90    2.60
  -9  -3   0   24.20    3.00
   9  -3   0   25.70    3.90
  -9   3   0   21.30    2.70
  -9   3   0   24.40    3.50
   9   3   0   22.70    2.70
  -9   3   0   27.20    3.40
  -9   3   0   19.50    3.50
   9   3   0   21.70    3.50
  -9   3   0   12.60    5.80
   9   3   0   19.10    2.90
   9   3   0   22.50    4.60
   9   3   0   22.50    3.30
  10  -3   0   20.20    2.60
 -10  -3   0   24.60    2.90
 -10  -3   0   17.50    3.80
  10  -3   0   15.20    3.40
 -10  -3   0   20.60    3.70
  10  -3   0   19.20    3.00
 -10  -3   0   21.00    3.50
  10  -3   0   16.60    4.40
  10   3   0   20.70    2.60
 -10   3   0   13.50    5.50
 -10   3   0   17.40    2.60
  10   3   0   15.80    3.10
 -10   3   0   17.20    3.30
 -10   3   0   19.10    3.40
  10   3   0   24.00    3.10
 -10   3   0   18.00    3.20
  10   3   0   13.00    4.00
 -11  -3   0  194.18    8.50
 -11  -3   0  190.48    8.60
 -11  -3   0  197.98   15.20
 -11  -3   0  190.78    9.80
  11  -3   0  196.68   11.80
  11  -3   0  185.58    8.60
 -11  -3   0  193.58    7.70
  11   3   0  179.88   11.10
  11   3   0  196.88    7.30
  11   3   0  200.18    7.80
 -11   3   0  178.58    8.00
 -11   3   0  188.28    8.50
 -11   3   0  199.18    9.10
  11   3   0  179.28    8.10
 -11   3   0  178.38   14.70
 -12  -3   0   18.20    2.90
 -12  -3   0   17.70    3.50
 -12  -3   0   13.00    3.10
  12  -3   0   13.60    3.50
 -12  -3   0   27.40    7.30
 -12  -3   0   19.10    4.00
  12   3   0   12.30    2.40
  12   3   0   14.70    4.30
 -12   3   0   19.00    3.10
 -12   3   0   19.60    3.60
 -12   3   0   15.20    3.00
 -12   3   0    8.20    5.90
  12   3   0   15.10    3.00
 -13  -3   0   22.30    6.60
  13  -3   0    6.50    2.90
 -13  -3   0    7.40    3.70
 -13  -3   0    9.70    3.10
 -13  -3   0    5.00    2.00
 -13  -3   0    4.90    2.70
  13  -3   0    8.20    3.60
 -13   3   0    3.90    2.80
 -13   3   0    3.70    2.50
 -13   3   0    7.00    2.50
  13   3   0    6.20    2.60
  13   3   0    4.00    2.80
 -14  -3   0   -3.90    1.70
 -14  -3   0    1.50    1.90
  14  -3   0    0.40    2.40
  14  -3   0    2.30    2.40
  14  -3   0   -0.40    1.80
 -14  -3   0    4.10    2.40
 -14  -3   0   -0.50    2.30
 -14   3   0    3.60    2.30
 -14   3   0   -0.50    1.60
  14   3   0   -0.60    2.70
  14   3   0   -0.80    1.90
 -14   3   0    1.50    2.60
 -15  -3   0    1.50    2.10
  15  -3   0   -0.70    1.80
 -15  -3   0   -2.10    1.70
 -15   3   0   -0.60    1.80
  15   3   0   -2.20    1.40
  16  -3   0   22.40    2.40
 -16   3   0   19.30    2.50
   0  -4   0  892.91   24.60
   0  -4   0  948.21   23.60
   0   4   0  957.00   25.50
   0   4   0  910.61   28.10
   0   4   0  919.91   24.60
   1  -4   0  281.37    8.70
  -1  -4   0  279.27    8.40
   1  -4   0  281.67    8.40
  -1   4   0  267.07   11.90
   1   4   0  279.17    7.60
   1   4   0  260.67    7.80
   1   4   0  272.57    9.20
  -1   4   0  275.47    8.50
  -1   4   0  282.97    9.70
   2  -4   0 1364.46   37.00
  -2  -4   0 1473.65   37.40
  -2  -4   0 1382.46   37.00
  -2  -4   0 1402.76   36.40
   2  -4   0 1437.66   37.50
  -2   4   0 1413.76   41.70
   2   4   0 1433.66   36.90
   2   4   0 1411.86   36.90
  -2   4   0 1531.85   37.30
   2   4   0 1409.26   37.00
   2   4   0 1372.76   37.10
   2   4   0 1460.45   38.30
  -2   4   0 1410.96   37.10
  -2   4   0 1445.96   37.50
  -3  -4   0  492.95   14.50
   3  -4   0  504.45   14.80
  -3  -4   0  510.25   15.40
   3   4   0  489.25   14.50
  -3   4   0  506.75   14.80
   3   4   0  503.15   14.50
  -3   4   0  513.65   15.00
   3   4   0  513.15   14.30
   3   4   0  497.45   15.70
  -3   4   0  486.15   14.20
   3   4   0  526.25   14.70
  -3   4   0  511.85   19.60
   4  -4   0  371.86   11.50
  -4  -4   0  378.26   12.30
   4  -4   0  363.86   11.50
  -4  -4   0  375.16   11.20
  -4   4   0  377.76   11.90
   4   4   0  371.66   11.20
  -4   4   0  351.16   11.00
   4   4   0  364.46   11.20
   4   4   0  375.66   12.80
  -4   4   0  368.96   16.80
  -4   4   0  380.56   11.00
   4   4   0  357.86   11.40
  -4   4   0  354.96   11.00
   4   4   0  359.96   10.90
   5  -4   0  427.26   13.30
   5  -4   0  413.86   12.10
  -5  -4   0  426.86   14.10
  -5  -4   0  436.36   13.10
  -5  -4   0  431.66   12.20
   5  -4   0  435.16   12.00
   5  -4   0  443.26   13.30
  -5   4   0  435.36   13.80
  -5   4   0  450.35   13.10
   5   4   0  416.26   13.00
  -5   4   0  428.96   12.80
   5   4   0  434.76   13.00
   5   4   0  443.66   13.50
  -5   4   0  397.66   18.90
  -5   4   0  435.56   12.90
   5   4   0  421.26   12.60
   6  -4   0   64.49    6.40
  -6  -4   0   64.29    5.10
   6  -4   0   66.19    4.60
  -6  -4   0   63.19    4.20
   6  -4   0   54.79    3.30
   6  -4   0   58.79    3.30
   6  -4   0   60.39    4.20
  -6  -4   0   62.69    3.50
  -6   4   0   62.09    4.70
   6   4   0   63.19    3.80
   6   4   0   65.09    4.40
  -6   4   0   66.49    4.10
  -6   4   0   56.09    8.50
   6   4   0   64.39    4.50
   6   4   0   64.79    4.20
  -6   4   0   56.79    4.00
  -6   4   0   61.19    4.60
   7  -4   0   17.80    2.00
   7  -4   0   14.20    4.20
  -7  -4   0   21.50    2.40
  -7  -4   0   18.30    3.70
   7  -4   0   19.40    2.30
  -7  -4   0   20.40    3.40
   7  -4   0   20.30    2.80
   7  -4   0   20.80    3.40
   7   4   0   22.50    3.40
  -7   4   0   22.00    3.10
   7   4   0   23.70    3.20
  -7   4   0   21.40    2.90
   7   4   0   21.20    3.20
   7   4   0   17.90    4.00
  -7   4   0   19.00    6.20
  -7   4   0   17.60    2.90
   7   4   0   18.00    2.50
  -7   4   0   18.40    3.30
   8  -4   0  275.47   10.40
   8  -4   0  281.67    9.20
  -8  -4   0  277.47   10.00
  -8  -4   0  278.97    9.30
  -8  -4   0  298.27   10.30
   8  -4   0  299.07   13.60
  -8  -4   0  282.17   11.50
   8  -4   0  279.27    8.70
   8  -4   0  270.57    9.70
   8   4   0  304.37   13.30
  -8   4   0  293.57    9.90
   8   4   0  286.97   10.80
   8   4   0  299.57   10.20
  -8   4   0  285.27   17.30
   8   4   0  287.27   10.00
  -8   4   0  286.27   10.10
  -8   4   0  277.77    9.70
   8   4   0  278.97    9.40
  -8   4   0  274.77   10.90
  -9  -4   0   30.60    3.20
   9  -4   0   24.40    2.70
  -9  -4   0   21.90    4.10
  -9  -4   0   32.90    3.90
  -9  -4   0   26.70    3.90
   9  -4   0   24.50    2.20
   9   4   0   26.20    4.60
  -9   4   0   30.60    3.40
  -9   4   0   23.70    6.60
  -9   4   0   22.30    3.30
   9   4   0   30.60    3.20
  -9   4   0   22.50    3.60
   9   4   0   27.20    3.30
 -10  -4   0   49.20    4.50
 -10  -4   0   41.20    5.10
 -10  -4   0   55.89    4.70
  10  -4   0   47.80    3.30
 -10  -4   0   52.99    3.90
  10  -4   0   44.00    4.80
  10  -4   0   54.49    7.10
  10   4   0   51.69    6.50
 -10   4   0   46.80    8.50
 -10   4   0   51.09    4.50
 -10   4   0   46.40    3.90
  10   4   0   50.49    4.60
 -10   4   0   55.29    4.80
 -10   4   0   49.10    5.00
  10   4   0   51.09    4.00
  10   4   0   61.89    6.30
 -11  -4   0   11.70    3.10
 -11  -4   0   11.40    3.10
 -11  -4   0    8.10    3.30
  11  -4   0    9.10    3.20
 -11  -4   0   14.00    2.70
  11  -4   0   14.40    4.50
 -11   4   0   15.70    6.10
 -11   4   0   13.60    3.00
 -11   4   0   12.60    2.50
  11   4   0   15.00    2.70
  11   4   0   10.10    3.60
  11   4   0   11.60    2.80
 -11   4   0   10.60    3.20
 -11   4   0   20.30    3.60
  12  -4   0    8.30    3.20
 -12  -4   0   14.10    3.10
 -12  -4   0    9.70    5.90
 -12  -4   0   13.20    3.40
 -12  -4   0   15.00    3.40
  12  -4   0   10.90    3.90
 -12  -4   0    8.60    2.30
  12   4   0   11.90    2.80
  12   4   0   15.80    2.80
 -12   4   0   10.30    3.00
 -12   4   0   16.80    5.80
 -12   4   0   12.90    3.20
 -12   4   0    9.10    2.70
 -13  -4   0   57.99    5.00
 -13  -4   0   65.89    5.10
 -13  -4   0   57.99    5.90
  13  -4   0   69.19    6.90
  13  -4   0   64.39    5.30
 -13  -4   0   63.29    4.20
 -13  -4   0   51.49    8.80
  13   4   0   66.69    4.70
 -13   4   0   62.29    5.00
  13   4   0   67.19    6.30
 -13   4   0   62.19    4.30
 -13   4   0   69.49    5.40
 -13   4   0   58.69    5.20
 -14  -4   0    1.30    2.00
  14  -4   0    0.80    2.50
  14  -4   0    2.30    2.00
 -14  -4   0    2.60    2.40
 -14  -4   0   -0.20    2.50
 -14   4   0   -2.80    2.30
  14   4   0    0.40    1.90
 -14   4   0   -1.10    2.30
 -15  -4   0    1.70    2.00
 -15  -4   0    2.10    2.20
  15  -4   0    3.00    2.10
 -15   4   0   -2.10    1.80
  15   4   0    0.00    1.50
 -15   4   0   -0.60    1.80
   0  -5   0    0.30    2.00
   0  -5   0    0.30    0.60
   0   5   0    0.50    1.60
   0   5   0    1.60    3.90
   0   5   0    0.90    2.00
   0   5   0    0.40    2.30
   1  -5   0 4012.70   99.99
  -1  -5   0 4031.70  100.19
   1  -5   0 3974.40  100.39
  -1   5   0 3895.61  104.99
   1   5   0 3886.91  100.09
  -1   5   0 3968.50  101.59
   1   5   0 3861.11   99.49
  -1   5   0 3932.71  100.39
   1   5   0 3961.00   99.79
  -1   5   0 3703.13   99.89
   1   5   0 4027.30  101.19
   2  -5   0   79.79    4.60
   2  -5   0   79.79    4.70
   2  -5   0   81.79    4.10
  -2  -5   0   87.39    4.10
   2  -5   0   80.09    4.10
  -2  -5   0   90.49    4.30
   2   5   0   79.29    3.80
  -2   5   0   83.69    3.90
  -2   5   0   78.59    4.10
   2   5   0   90.19    3.80
   2   5   0   81.79    4.10
  -2   5   0   81.99    3.60
  -2   5   0   88.99    8.30
  -2   5   0   74.29    4.30
   2   5   0   93.09    4.00
   2   5   0   84.89    5.40
   3  -5   0   33.50    3.20
  -3  -5   0   28.60    3.80
   3  -5   0   31.20    3.40
   3  -5   0   23.30    3.70
  -3  -5   0   26.30    3.10
  -3  -5   0   29.40    2.90
  -3   5   0   25.80    2.90
  -3   5   0   25.50    3.00
  -3   5   0   27.10    2.60
   3   5   0   29.80    3.10
  -3   5   0   22.40    5.50
   3   5   0   29.40    2.90
   3   5   0   27.90    3.60
   3   5   0   25.30    2.70
  -3   5   0   24.40    2.70
   3   5   0   29.70    2.80
  -4  -5   0  189.08    7.90
   4  -5   0  190.48    8.90
   4  -5   0  194.78    7.30
  -4  -5   0  202.58    7.20
   4  -5   0  201.48    7.60
   4   5   0  182.48    6.70
  -4   5   0  185.98    6.90
   4   5   0  180.48    7.00
  -4   5   0  191.08    6.90
  -4   5   0  180.58   11.90
  -4   5   0  199.28    7.60
   4   5   0  187.98    7.00
   4   5   0  189.88    7.10
   4   5   0  192.28    8.40
  -4   5   0  195.38    6.80
  -5  -5   0   95.19    4.80
   5  -5   0   71.99    6.20
  -5  -5   0   71.49    4.50
   5  -5   0   75.89    3.30
   5  -5   0   85.09    5.00
  -5  -5   0   80.79    5.70
  -5  -5   0   74.59    3.50
   5  -5   0   75.39    4.60
   5  -5   0   78.79    3.50
  -5   5   0   76.39    4.40
  -5   5   0   85.59    9.20
   5   5   0   88.99    4.60
   5   5   0   80.09    4.60
   5   5   0   74.09    4.50
   5   5   0   83.39    4.30
  -5   5   0   72.49    4.30
  -5   5   0   77.79    4.30
  -5   5   0   73.09    4.80
   6  -5   0  867.71   24.60
  -6  -5   0  868.81   24.40
   6  -5   0  871.11   23.20
  -6  -5   0  856.31   23.30
  -6  -5   0  871.81   24.40
   6  -5   0  825.82   27.40
   6  -5   0  849.12   23.00
   6  -5   0  898.51   24.70
   6   5   0  857.61   23.80
   6   5   0  891.31   28.00
   6   5   0  883.81   24.30
  -6   5   0  869.41   25.10
  -6   5   0  908.91   24.40
   6   5   0  890.01   24.80
  -6   5   0  846.92   24.00
  -6   5   0  887.01   32.50
   6   5   0  878.21   24.40
  -6   5   0  820.42   24.40
  -7  -5   0   39.50    3.00
   7  -5   0   36.30    3.60
   7  -5   0   34.60    5.30
  -7  -5   0   37.00    4.60
   7  -5   0   36.20    4.00
   7  -5   0   37.30    2.50
  -7  -5   0   36.00    3.80
  -7  -5   0   36.10    3.70
   7  -5   0   37.80    3.00
   7   5   0   38.10    3.70
  -7   5   0   42.70    3.60
  -7   5   0   34.80    3.50
   7   5   0   34.10    4.80
  -7   5   0   44.30    8.00
  -7   5   0   40.00    4.00
   7   5   0   41.00    3.90
  -7   5   0   38.20    4.10
   7   5   0   41.80    3.60
   7   5   0   37.00    3.90
   8  -5   0  304.57   10.00
   8  -5   0  302.07    9.40
  -8  -5   0  303.37    9.90
  -8  -5   0  316.57   12.50
   8  -5   0  307.37   14.40
   8  -5   0  336.37   11.60
  -8  -5   0  312.97   11.00
  -8  -5   0  320.77   11.20
   8   5   0  315.37   11.60
   8   5   0  300.27   10.70
   8   5   0  326.77   10.90
  -8   5   0  309.57   18.10
  -8   5   0  318.07   11.00
   8   5   0  335.07   10.50
   8   5   0  324.67   13.70
  -8   5   0  315.87   10.70
  -8   5   0  318.17   10.60
  -8   5   0  307.97   11.60
  -9  -5   0   11.40    2.90
  -9  -5   0    9.50    2.20
   9  -5   0    8.50    3.00
   9  -5   0   10.20    2.00
   9  -5   0    7.30    2.30
   9  -5   0   11.70    4.10
  -9  -5   0   10.10    3.40
   9  -5   0    9.70    2.10
  -9  -5   0   10.10    3.00
  -9   5   0   10.80    2.90
   9   5   0   10.80    2.40
  -9   5   0    3.70    4.80
  -9   5   0    8.50    2.50
   9   5   0    8.50    2.60
   9   5   0    8.20    2.60
  -9   5   0   11.00    2.80
   9   5   0   10.10    3.60
  -9   5   0    5.90    2.60
 -10  -5   0  148.09    7.30
  10  -5   0  157.08    6.50
 -10  -5   0  154.28    6.30
 -10  -5   0  158.98    7.50
  10  -5   0  153.58    7.80
  10  -5   0  158.78   10.40
 -10  -5   0  141.89    8.70
  10   5   0  162.98    7.00
 -10   5   0  156.08    6.80
  10   5   0  152.48    6.40
  10   5   0  144.69    7.00
  10   5   0  143.89    9.30
 -10   5   0  150.48    7.70
 -10   5   0  162.08   13.50
 -10   5   0  143.29    7.00
 -10   5   0  144.89    7.20
  11  -5   0  163.98    8.40
  11  -5   0  176.08   11.20
 -11  -5   0  174.58    6.90
 -11  -5   0  193.68    8.40
 -11  -5   0  184.78    8.30
 -11  -5   0  179.48    9.60
  11  -5   0  178.38    8.80
 -11   5   0  168.78    7.80
 -11   5   0  166.48    8.40
 -11   5   0  194.48   15.10
  11   5   0  188.18    7.80
  11   5   0  175.08   10.40
 -11   5   0  178.48    7.30
 -11   5   0  172.08    8.10
  11   5   0  165.58    7.60
  12  -5   0   -1.30    2.80
 -12  -5   0   -1.80    2.20
 -12  -5   0   -0.60    2.50
 -12  -5   0   -3.20    2.50
 -12  -5   0    1.70    2.00
  12  -5   0    0.20    2.60
 -12  -5   0    0.60    4.00
  12   5   0    1.80    2.20
 -12   5   0   11.80    4.90
  12   5   0    0.20    3.00
 -12   5   0   -1.10    2.50
 -12   5   0    1.40    2.60
  12   5   0   -0.10    1.80
 -12   5   0    1.30    2.20
 -13  -5   0   10.30    2.90
  13  -5   0   14.20    3.40
 -13  -5   0   12.20    3.30
 -13  -5   0   17.50    3.00
  13  -5   0   17.90    3.90
  13   5   0   13.70    2.70
 -13   5   0   12.70    2.80
 -13   5   0   18.60    3.30
 -13   5   0   20.70    3.60
  13   5   0    9.30    2.40
 -14  -5   0    7.60    2.50
 -14  -5   0    7.90    2.60
  14  -5   0    3.60    2.60
 -14  -5   0    4.40    2.80
 -14   5   0   -1.70    2.30
  14   5   0    3.20    2.00
 -14   5   0    3.80    2.50
  15  -5   0   14.90    2.90
 -15  -5   0   11.30    2.60
 -15  -5   0    7.90    2.30
  15  -5   0    6.40    2.10
  15   5   0   10.10    1.90
 -15   5   0   16.40    2.90
 -15   5   0   10.20    2.30
   0  -6   0  385.66   11.70
   0   6   0  367.76   11.30
   0   6   0  360.26   16.20
   0   6   0  391.26   12.90
   0   6   0  382.36   11.00
   0   6   0  395.26   11.80
   1  -6   0   89.19    3.80
  -1  -6   0   81.69    4.30
  -1  -6   0   89.19    4.80
   1  -6   0   95.69    4.80
   1  -6   0   85.89    4.30
  -1   6   0   95.29    6.00
  -1   6   0   92.29    4.00
  -1   6   0   92.09    4.80
  -1   6   0   79.19    4.40
   1   6   0   85.49    5.40
   1   6   0   75.49    4.30
  -1   6   0   82.69    4.00
   1   6   0   87.59    3.90
  -1   6   0   68.69    7.70
   1   6   0   78.09    3.40
  -2  -6   0   23.70    2.70
  -2  -6   0   20.90    2.70
   2  -6   0   20.20    2.80
   2  -6   0   19.80    2.70
  -2  -6   0   19.40    2.90
   2  -6   0   25.20    3.30
   2   6   0   21.70    2.20
  -2   6   0   19.50    2.50
   2   6   0   24.20    2.00
  -2   6   0   21.80    5.30
  -2   6   0   23.10    2.90
   2   6   0   23.60    2.80
   2   6   0   20.70    2.60
  -2   6   0   19.90    2.90
  -2   6   0   19.50    2.20
  -2   6   0   25.30    3.90
   2   6   0   18.80    3.20
   2   6   0   27.00    2.60
  -3  -6   0   21.40    3.50
  -3  -6   0   24.40    2.80
   3  -6   0   22.80    3.20
   3  -6   0   19.00    3.20
  -3  -6   0   30.70    3.20
   3  -6   0   25.20    3.20
  -3  -6   0   22.00    1.40
  -3  -6   0   21.80    2.60
  -3   6   0   22.30    2.50
   3   6   0   23.20    2.70
  -3   6   0   21.50    3.10
   3   6   0   22.00    2.40
   3   6   0   24.80    2.70
  -3   6   0   27.10    2.80
   3   6   0   23.60    3.00
   3   6   0   24.50    3.60
  -3   6   0   25.20    3.10
  -4  -6   0  234.58    8.30
  -4  -6   0  233.68    8.10
   4  -6   0  217.08    9.70
  -4  -6   0  224.38    9.20
   4  -6   0  232.88    8.30
   4  -6   0  238.08    8.70
  -4   6   0  233.88    8.10
  -4   6   0  239.78    7.90
  -4   6   0  233.78    8.00
  -4   6   0  228.78    8.60
   4   6   0  233.18    9.70
   4   6   0  228.18    7.80
  -4   6   0  207.38   13.10
   4   6   0  247.48    8.20
   4   6   0  218.48    8.10
   4   6   0  239.28    8.00
   5  -6   0    6.40    2.50
   5  -6   0    6.40    2.80
   5  -6   0    4.30    1.30
  -5  -6   0    6.50    3.00
  -5  -6   0    4.20    1.50
  -5  -6   0    6.20    2.80
  -5  -6   0    4.30    2.20
   5   6   0    7.70    2.30
   5   6   0   12.00    2.70
  -5   6   0    6.10    2.50
  -5   6   0    3.80    2.20
   5   6   0    5.00    2.90
  -5   6   0    8.00    4.90
   5   6   0    5.90    2.30
  -5   6   0    4.60    2.50
  -5   6   0    8.50    2.50
   5   6   0    4.50    2.20
   5   6   0    4.80    2.50
  -6  -6   0  134.59    6.50
   6  -6   0  135.29    5.00
  -6  -6   0  137.29    7.30
  -6  -6   0  134.99    6.30
   6  -6   0  132.19    6.50
   6  -6   0  133.99    4.70
   6  -6   0  126.39    8.30
   6  -6   0  129.89    6.30
  -6  -6   0  144.89    5.10
   6   6   0  143.59    7.80
  -6   6   0  141.79    6.10
   6   6   0  143.79    6.20
  -6   6   0  138.99    6.30
   6   6   0  131.89    6.20
   6   6   0  141.49    6.20
   6   6   0  130.89    5.80
  -6   6   0  142.29   12.00
  -6   6   0  135.79    6.80
  -6   6   0  134.99    6.10
   7  -6   0    0.10    2.10
  -7  -6   0    3.90    2.50
  -7  -6   0    3.20    2.80
   7  -6   0    1.40    2.70
   7  -6   0   -0.30    1.20
  -7  -6   0    1.30    2.50
   7  -6   0    0.00    2.80
  -7  -6   0    2.00    1.50
   7   6   0    1.60    2.10
   7   6   0    4.20    2.70
  -7   6   0    2.00    2.20
  -7   6   0    3.50    2.20
  -7   6   0   -1.40    3.80
   7   6   0    0.10    1.90
  -7   6   0   -0.20    2.20
   7   6   0    2.90    2.30
  -7   6   0    1.30    2.30
   7   6   0    1.60    2.20
   8  -6   0    1.20    1.30
  -8  -6   0    0.80    2.70
  -8  -6   0    5.40    2.70
   8  -6   0    3.00    2.70
  -8  -6   0    1.50    2.30
  -8  -6   0    2.90    1.70
   8  -6   0    3.20    1.60
   8  -6   0   -0.10    3.00
   8  -6   0    1.70    1.90
  -8   6   0    3.70    2.40
   8   6   0    3.00    2.60
   8   6   0    5.50    2.40
  -8   6   0    2.60    3.90
   8   6   0    3.20    2.00
  -8   6   0    2.50    2.40
   8   6   0    1.70    2.10
  -8   6   0    2.30    2.20
   8   6   0    3.40    2.30
  -8   6   0    2.20    2.20
   9  -6   0    5.00    3.40
  -9  -6   0    7.00    2.10
   9  -6   0    3.10    1.80
   9  -6   0    2.60    1.60
   9  -6   0    0.80    2.60
  -9  -6   0    4.90    3.10
  -9  -6   0    2.90    2.40
  -9  -6   0    8.40    2.90
   9   6   0    5.00    2.40
  -9   6   0    4.10    2.50
  -9   6   0   10.90    2.50
  -9   6   0    3.10    2.40
   9   6   0    5.40    2.20
  -9   6   0    5.40    3.90
   9   6   0    5.20    2.60
   9   6   0   12.80    3.50
  -9   6   0    3.60    2.30
 -10  -6   0   -0.80    1.70
  10  -6   0   -1.00    2.50
 -10  -6   0   -1.90    2.20
  10  -6   0   -1.00    2.70
 -10  -6   0    0.30    2.70
 -10  -6   0    4.10    2.90
 -10   6   0    7.60    3.80
  10   6   0    2.00    2.20
 -10   6   0   -1.10    2.00
 -10   6   0    0.50    2.30
 -10   6   0    0.20    2.10
  10   6   0   -3.00    1.90
 -10   6   0   -0.40    2.30
  10   6   0    1.30    2.20
  11  -6   0    1.20    2.20
  11  -6   0    2.10    3.20
 -11  -6   0    3.70    2.60
  11  -6   0    4.10    3.00
 -11  -6   0    3.60    2.90
 -11  -6   0    1.00    1.80
 -11  -6   0    0.60    2.80
  11   6   0    0.70    2.40
 -11   6   0    4.00    2.70
  11   6   0    1.90    2.10
 -11   6   0    0.00    2.00
 -11   6   0    2.40    2.20
  11   6   0    4.50    2.40
 -11   6   0    4.20    2.80
 -12  -6   0   -1.30    2.10
  12  -6   0    5.60    3.40
 -12  -6   0    1.90    2.60
  12   6   0   -1.00    2.40
 -12   6   0   -2.90    1.60
 -12   6   0   -1.30    2.00
 -12   6   0   10.30    4.90
  12   6   0    0.50    2.00
 -13  -6   0   16.60    3.70
 -13  -6   0   18.60    3.40
  13  -6   0   19.90    3.70
 -13  -6   0    9.80    3.00
  13  -6   0   25.80    3.80
  13   6   0   13.90    2.60
 -13   6   0   14.70    3.20
 -13   6   0   16.30    3.30
  13   6   0   16.20    2.50
 -14  -6   0    4.10    2.00
 -14  -6   0    2.50    2.80
  14  -6   0    2.90    2.50
 -14  -6   0   -0.90    3.10
 -14   6   0    2.60    2.30
  14   6   0    1.70    1.70
 -14   6   0    4.50    2.60
  15  -6   0   65.29    4.40
 -15  -6   0   61.39    5.00
  15  -6   0   62.89    4.30
 -15   6   0   62.59    4.20
 -15   6   0   59.99    4.30
  15   6   0   59.09    3.30
   0  -7   0    1.60    2.00
   0  -7   0    2.10    2.20
   0  -7   0   -1.30    2.20
   0   7   0    0.30    2.30
   0   7   0   -0.70    1.80
   0   7   0    0.40    1.90
   0   7   0    0.50    2.50
   0   7   0   -0.80    2.00
   1  -7   0 2184.28   55.69
   1  -7   0 2255.87   56.79
  -1  -7   0 2077.09   55.89
  -1  -7   0 2287.47   56.19
  -1  -7   0 2222.48   56.49
   1  -7   0 2060.19   55.59
   1   7   0 2084.19   55.29
   1   7   0 2249.47   55.89
  -1   7   0 2214.98   55.89
  -1   7   0 2111.59   55.99
  -1   7   0 2234.18   58.39
  -1   7   0 2163.28   55.99
   1   7   0 2197.98   55.69
  -1   7   0 2208.18   56.69
   1   7   0 2142.29   57.59
  -1   7   0 2111.69   55.29
   1   7   0 1989.00   55.99
  -2  -7   0  309.77    9.70
   2  -7   0  301.77    9.80
  -2  -7   0  308.97    9.80
   2  -7   0  301.67    9.70
   2  -7   0  316.77   10.50
  -2  -7   0  297.07   10.00
   2  -7   0  295.97   10.00
   2  -7   0  292.27    9.20
  -2   7   0  325.67   10.40
  -2   7   0  315.77    9.80
  -2   7   0  294.87   15.10
  -2   7   0  309.97    9.60
   2   7   0  318.57    9.60
   2   7   0  297.87    8.20
  -2   7   0  313.67   12.10
   2   7   0  301.97   11.20
  -2   7   0  294.67    9.10
   2   7   0  319.77   10.00
   2   7   0  292.27    9.10
   2   7   0  315.67    8.40
   3  -7   0    2.30    2.50
   3  -7   0    2.30    2.20
  -3  -7   0   -0.60    0.90
  -3  -7   0    1.20    2.00
  -3  -7   0    1.60    1.90
   3  -7   0    0.70    2.40
  -3  -7   0    0.40    2.40
   3  -7   0    2.00    1.60
   3   7   0    0.90    2.10
  -3   7   0    0.20    1.50
  -3   7   0   -0.20    2.20
   3   7   0    0.70    1.80
   3   7   0    0.90    2.50
  -3   7   0    2.50    2.00
  -3   7   0    0.60    4.20
   3   7   0    2.80    2.10
  -3   7   0   -0.50    2.20
  -3   7   0   -1.60    2.90
   3   7   0   -0.10    1.30
   3   7   0    1.10    1.50
  -3   7   0   -0.50    1.70
   4  -7   0  104.19    6.20
   4  -7   0  108.39    5.80
  -4  -7   0  108.69    5.10
   4  -7   0  104.39    5.40
  -4  -7   0   94.99    5.20
  -4  -7   0   95.49    6.30
  -4   7   0   95.89    4.60
  -4   7   0   98.59    4.10
   4   7   0   97.29    4.80
  -4   7   0   95.59    5.00
   4   7   0  105.49    4.90
  -4   7   0   83.69    9.50
  -4   7   0   97.39    5.40
   4   7   0  107.19    5.20
   4   7   0   99.09    4.80
  -4   7   0   95.79    4.70
   4   7   0   97.89    6.40
   4   7   0   93.99    5.10
  -5  -7   0  303.27   10.40
   5  -7   0  329.77   12.90
  -5  -7   0  328.57   11.90
  -5  -7   0  319.77   10.70
   5  -7   0  313.57   10.80
   5  -7   0  331.87   11.20
   5   7   0  319.47   10.30
  -5   7   0  323.37   10.60
  -5   7   0  315.47    9.40
   5   7   0  312.07   10.10
  -5   7   0  311.57   11.10
   5   7   0  316.67   11.50
  -5   7   0  292.97   16.50
  -5   7   0  332.87   10.30
   5   7   0  309.97   10.50
   5   7   0  305.27   10.60
   5   7   0  305.17   12.30
  -5   7   0  308.07   10.30
  -6  -7   0   45.50    4.00
  -6  -7   0   32.20    4.20
  -6  -7   0   40.70    4.00
   6  -7   0   35.70    4.20
   6  -7   0   39.10    4.10
   6  -7   0   38.80    2.60
  -6  -7   0   33.00    2.90
   6  -7   0   37.90    5.10
   6   7   0   43.00    4.10
   6   7   0   38.30    3.60
   6   7   0   33.10    3.50
  -6   7   0   40.30    4.00
   6   7   0   39.90    3.70
  -6   7   0   37.20    3.70
  -6   7   0   44.00    7.80
   6   7   0   36.60    4.30
  -6   7   0   42.60    3.70
  -7  -7   0   32.50    3.60
  -7  -7   0   20.70    3.40
  -7  -7   0   24.60    2.20
   7  -7   0   24.00    2.20
  -7  -7   0   26.20    4.20
   7  -7   0   25.00    3.50
   7  -7   0   24.90    3.80
   7  -7   0   18.30    4.10
  -7   7   0   26.90    3.30
  -7   7   0   22.40    3.40
   7   7   0   26.90    3.40
  -7   7   0   23.20    3.20
   7   7   0   27.60    4.00
   7   7   0   23.60    3.10
   7   7   0   29.30    3.40
  -7   7   0   20.90    6.40
   7   7   0   29.30    3.30
  -7   7   0   23.70    3.30
  -8  -7   0   72.39    4.90
  -8  -7   0   60.69    4.80
  -8  -7   0   62.29    3.40
   8  -7   0   59.09    4.90
   8  -7   0   55.79    3.10
  -8  -7   0   64.89    5.70
   8  -7   0   75.09    6.80
   8  -7   0   62.69    4.50
   8  -7   0   59.39    3.60
  -8   7   0   55.89    4.50
   8   7   0   62.59    4.70
   8   7   0   74.39    6.00
  -8   7   0   66.09    4.60
   8   7   0   58.69    4.60
  -8   7   0   57.19    9.10
   8   7   0   59.79    4.20
  -8   7   0   61.19    4.80
   8   7   0   68.29    4.50
   9  -7   0   43.90    3.80
  -9  -7   0   43.20    4.30
   9  -7   0   35.30    2.90
  -9  -7   0   35.80    3.00
  -9  -7   0   38.00    4.90
   9  -7   0   32.30    4.20
  -9  -7   0   40.00    4.50
   9  -7   0   46.60    6.30
   9   7   0   38.60    4.10
  -9   7   0   39.00    4.10
  -9   7   0   37.80    4.20
   9   7   0   42.40    4.10
  -9   7   0   41.30    4.50
   9   7   0   45.40    5.50
  -9   7   0   29.20    7.20
  -9   7   0   47.10    4.30
  10  -7   0   10.30    3.80
  10  -7   0   10.00    3.20
 -10  -7   0   19.20    4.10
 -10  -7   0   14.50    3.40
 -10  -7   0   11.00    3.00
  10   7   0   14.50    3.10
  10   7   0    8.80    2.50
 -10   7   0   18.10    5.40
 -10   7   0   11.00    3.10
  10   7   0   11.20    3.30
 -10   7   0   11.40    2.90
 -10   7   0   10.70    2.90
 -11  -7   0    1.10    2.90
  11  -7   0    1.20    3.00
  11  -7   0    2.60    3.00
 -11  -7   0    0.40    2.60
 -11  -7   0    5.00    2.70
  11  -7   0   -0.20    2.10
 -11   7   0   -0.30    2.40
 -11   7   0   -4.00    4.00
  11   7   0    1.90    2.30
  11   7   0   -1.70    2.50
 -11   7   0    1.00    2.20
 -11   7   0    2.40    2.10
  11   7   0    0.00    2.10
 -11   7   0    0.40    2.50
  12  -7   0   53.49    5.40
  12  -7   0   53.99    7.10
 -12  -7   0   57.79    5.70
 -12  -7   0   60.19    5.70
 -12  -7   0   59.09    5.80
 -12   7   0   60.59    5.00
  12   7   0   53.49    4.30
 -12   7   0   52.69    4.80
  12   7   0   44.40    6.00
  12   7   0   66.09    7.80
 -12   7   0   55.99    4.90
 -13  -7   0    4.00    2.50
  13  -7   0    5.60    3.20
  13  -7   0    7.10    2.70
 -13  -7   0    8.20    3.20
 -13  -7   0   10.80    2.90
  13   7   0    0.10    2.00
 -13   7   0    4.60    2.70
 -13   7   0    0.80    3.10
  13   7   0    5.70    1.90
 -13   7   0    7.50    2.90
 -14  -7   0    4.40    2.30
 -14  -7   0    1.70    2.50
  14  -7   0    3.70    3.00
 -14  -7   0    0.30    2.70
 -14   7   0    0.90    3.60
 -14   7   0    1.80    2.40
 -15  -7   0   10.60    2.50
  15  -7   0   23.40    3.20
 -15  -7   0   14.50    2.50
 -15   7   0   11.40    2.30
 -15   7   0   13.50    2.40
   0  -8   0 1540.35   41.30
   0  -8   0 1579.64   41.90
   0  -8   0 1551.54   41.00
   0   8   0 1587.34   43.20
   0   8   0 1541.15   41.00
   0   8   0 1621.64   41.10
   0   8   0 1547.15   41.40
   0   8   0 1511.35   47.80
   0   8   0 1611.64   42.00
  -1  -8   0  332.97   10.50
   1  -8   0  326.37   10.60
   1  -8   0  332.67    9.90
   1  -8   0  346.27   11.30
  -1  -8   0  346.07   10.60
  -1  -8   0  362.96   11.20
  -1   8   0  347.47   10.60
  -1   8   0  341.97   10.50
   1   8   0  342.37   10.40
  -1   8   0  349.17   12.80
  -1   8   0  342.67   16.70
  -1   8   0  334.77   11.20
   1   8   0  339.97   12.40
  -1   8   0  321.67    9.70
   1   8   0  339.97   10.70
   1   8   0  319.07   10.10
  -1   8   0  327.37   10.30
   1   8   0  333.47    9.70
   2  -8   0  232.18    9.00
   2  -8   0  239.88    8.40
  -2  -8   0  250.57    8.70
  -2  -8   0  250.97    8.30
   2  -8   0  250.07    8.40
   2  -8   0  231.78    8.40
  -2  -8   0  244.48    8.40
   2   8   0  240.28    7.60
   2   8   0  248.28    8.60
  -2   8   0  237.98   14.00
   2   8   0  241.88    8.10
  -2   8   0  248.08    8.20
   2   8   0  256.57   10.10
   2   8   0  244.68    7.60
  -2   8   0  249.28    9.00
  -2   8   0  234.98   10.50
  -2   8   0  230.18    7.60
  -2   8   0  236.48    8.30
   3  -8   0   91.19    5.30
   3  -8   0   81.09    5.00
  -3  -8   0   73.99    4.40
  -3  -8   0   81.19    3.60
   3  -8   0   74.19    3.80
  -3  -8   0   78.79    4.70
  -3  -8   0   80.29    4.40
   3  -8   0   85.59    4.80
  -3   8   0   79.09    4.70
  -3   8   0   82.59    4.30
   3   8   0   78.99    3.30
   3   8   0   75.29    4.20
  -3   8   0   86.29    5.10
  -3   8   0   81.19    9.30
   3   8   0   82.89    5.90
  -3   8   0   82.89    3.90
   3   8   0   79.99    4.30
  -3   8   0   81.39    4.00
   3   8   0   75.99    3.40
   3   8   0   76.49    4.80
  -4  -8   0  328.87   10.70
  -4  -8   0  320.17   11.80
  -4  -8   0  323.87   10.50
   4  -8   0  317.27   10.70
   4  -8   0  339.67   12.20
   4  -8   0  324.47   11.40
   4   8   0  316.77   10.20
   4   8   0  314.07   10.70
  -4   8   0  297.57   10.50
  -4   8   0  322.67   13.60
  -4   8   0  302.37    9.60
  -4   8   0  319.57   11.10
   4   8   0  321.17   12.20
  -4   8   0  317.37   10.10
   4   8   0  327.67   10.40
  -4   8   0  291.17   16.30
   4   8   0  305.37   10.20
  -4   8   0  350.96   10.50
   5  -8   0    1.70    2.50
  -5  -8   0   -0.20    2.70
  -5  -8   0    0.60    2.20
  -5  -8   0   -1.10    2.50
   5  -8   0    2.00    2.50
   5   8   0    0.00    1.70
  -5   8   0    0.00    2.30
   5   8   0    3.10    2.00
   5   8   0    1.50    1.50
  -5   8   0    2.90    4.10
   5   8   0    3.90    2.40
   5   8   0    0.90    2.40
   5   8   0    3.10    2.20
  -5   8   0   -0.50    2.10
  -5   8   0    0.60    2.10
  -5   8   0    0.70    2.00
   6  -8   0   19.10    3.30
  -6  -8   0   26.50    3.70
  -6  -8   0   22.70    3.90
   6  -8   0   29.90    4.50
  -6  -8   0   19.20    3.20
   6  -8   0   24.60    2.30
   6  -8   0   18.40    3.30
  -6   8   0   16.80    2.90
  -6   8   0   28.90    3.50
  -6   8   0   23.50    3.10
   6   8   0   29.30    3.50
   6   8   0   21.70    3.00
  -6   8   0   23.50    3.50
  -6   8   0   24.40    6.50
   6   8   0   22.70    2.90
   6   8   0   25.80    3.10
   6   8   0   23.10    3.30
  -7  -8   0   57.89    4.30
   7  -8   0   52.59    4.70
   7  -8   0   55.39    5.90
  -7  -8   0   60.09    5.70
  -7  -8   0   61.39    4.70
   7  -8   0   51.79    3.00
   7  -8   0   63.39    4.70
  -7   8   0   51.49    4.20
   7   8   0   50.99    4.50
  -7   8   0   56.79    4.40
  -7   8   0   42.50    8.20
   7   8   0   54.89    4.20
   7   8   0   45.90    4.10
   7   8   0   52.09    4.10
  -7   8   0   51.49    4.60
  -7   8   0   54.19    4.30
   7   8   0   48.10    4.60
   8  -8   0    4.60    3.20
  -8  -8   0    3.80    2.80
   8  -8   0   -0.70    1.90
  -8  -8   0    4.30    3.10
   8  -8   0    0.90    2.40
  -8  -8   0    5.10    2.40
   8   8   0    0.20    1.90
  -8   8   0    3.60    2.30
   8   8   0    3.70    2.30
   8   8   0    2.60    2.00
   8   8   0    2.90    2.40
  -8   8   0    7.20    4.30
  -8   8   0    1.50    2.30
  -8   8   0    6.80    2.60
   9  -8   0   35.90    3.20
  -9  -8   0   48.00    4.80
   9  -8   0   32.60    4.40
  -9  -8   0   48.70    6.40
   9  -8   0   48.70    6.50
   9  -8   0   39.90    4.20
   9   8   0   45.30    5.50
   9   8   0   41.20    4.00
  -9   8   0   41.00    4.10
  -9   8   0   48.20    5.00
  -9   8   0   35.60    7.30
  -9   8   0   47.00    4.50
  -9   8   0   37.90    4.00
   9   8   0   44.30    4.30
  10  -8   0   43.70    6.40
  10  -8   0   45.20    4.90
 -10  -8   0   46.80    5.00
  10  -8   0   55.39    4.00
 -10  -8   0   52.79    4.70
 -10  -8   0   51.29    5.80
 -10   8   0   40.60    4.40
  10   8   0   47.50    4.90
  10   8   0   42.70    4.40
 -10   8   0   42.10    4.10
 -10   8   0   46.70    4.50
 -10   8   0   48.30    4.50
 -10   8   0   48.30    8.30
  10   8   0   47.10    4.20
 -11  -8   0  175.28    8.30
  11  -8   0  179.58    8.60
 -11  -8   0  172.88    8.70
  11  -8   0  172.98   11.30
 -11  -8   0  174.98    9.50
  11  -8   0  185.38    9.70
  11   8   0  176.38    8.00
  11   8   0  166.58    9.70
 -11   8   0  175.78    7.70
 -11   8   0  199.98    8.50
  11   8   0  167.18    7.40
 -11   8   0  182.28    8.50
 -11   8   0  182.78    8.00
 -11   8   0  214.48   15.20
  12  -8   0   40.40    4.60
 -12  -8   0   41.30    4.50
 -12  -8   0   41.90    4.70
  12  -8   0   45.00    6.60
  12   8   0   38.60    3.80
  12   8   0   31.30    3.50
 -12   8   0   32.70    4.00
 -12   8   0   27.70    5.20
 -12   8   0   42.20    4.50
 -12   8   0   45.00    6.60
 -12   8   0   41.90    4.10
 -13  -8   0    1.10    2.10
  13  -8   0    2.00    2.30
 -13  -8   0   -0.80    2.40
  13  -8   0    5.20    2.90
 -13  -8   0    1.30    2.80
  13   8   0   -0.60    1.80
 -13   8   0    4.00    3.10
 -13   8   0    6.20    2.70
  13   8   0    2.20    1.80
 -13   8   0    0.20    2.40
 -14  -8   0   83.79    5.50
 -14  -8   0   69.59    4.90
 -14  -8   0   79.49    5.20
  14  -8   0   77.59    5.20
 -14   8   0   75.29    5.40
  14   8   0   67.89    3.80
 -14   8   0   80.39    5.00
  15  -8   0   19.60    2.90
 -15   8   0    8.90    2.10
 -15   8   0   10.60    2.20
   0  -9   0    0.70    2.10
   0  -9   0   -1.50    2.00
   0  -9   0    0.40    2.30
   0   9   0    0.00    4.00
   0   9   0   -0.70    2.40
   0   9   0    0.50    1.80
   0   9   0   -1.20    2.10
   0   9   0    1.30    2.10
   0   9   0   -1.20    2.20
  -1  -9   0  250.67    9.20
   1  -9   0  260.37    8.50
   1  -9   0  248.08    7.50
  -1  -9   0  241.38    8.80
  -1  -9   0  260.67    8.80
   1  -9   0  268.27    9.80
   1  -9   0  260.77    9.00
   1  -9   0  267.47    8.70
  -1   9   0  259.37    8.50
   1   9   0  264.77   10.70
  -1   9   0  241.38   14.60
  -1   9   0  264.37   11.20
  -1   9   0  257.17    8.10
  -1   9   0  259.47    8.80
  -1   9   0  260.87    9.50
  -1   9   0  275.17    8.90
   1   9   0  251.57    8.40
   1   9   0  259.07    8.40
   1   9   0  262.17    9.10
   1   9   0  253.57    7.70
   2  -9   0   85.19    4.30
   2  -9   0   89.79    5.40
   2  -9   0   86.69    4.80
   2  -9   0   85.09    4.80
  -2  -9   0   96.09    5.10
  -2  -9   0   88.59    4.70
  -2  -9   0   92.09    4.80
   2  -9   0   85.99    4.40
   2   9   0   92.29    3.80
   2   9   0   89.49    4.50
   2   9   0   88.89    6.10
   2   9   0   98.49    5.30
  -2   9   0   94.29    4.10
   2   9   0   92.09    4.10
  -2   9   0   90.29    5.40
  -2   9   0   82.49    9.50
  -2   9   0   89.79    4.90
  -2   9   0   90.89    7.50
  -2   9   0   85.89    4.70
  -3  -9   0  517.65   15.60
   3  -9   0  508.05   14.60
   3  -9   0  523.65   15.40
   3  -9   0  499.05   16.10
   3  -9   0  532.45   16.40
  -3  -9   0  485.35   15.20
  -3   9   0  528.75   14.80
   3   9   0  497.75   16.30
  -3   9   0  484.95   18.00
  -3   9   0  518.05   15.50
  -3   9   0  505.75   22.80
   3   9   0  552.54   15.80
   3   9   0  530.45   17.40
  -3   9   0  503.05   16.00
  -3   9   0  501.95   15.10
   3   9   0  512.25   15.00
  -4  -9   0   12.60    3.40
   4  -9   0   15.80    3.10
   4  -9   0   13.00    3.30
  -4  -9   0   12.60    3.10
   4  -9   0   16.00    3.10
  -4  -9   0   14.80    2.70
  -4   9   0   15.50    2.90
  -4   9   0   18.50    2.40
  -4   9   0   14.40    2.90
   4   9   0   15.40    2.20
   4   9   0   16.10    3.00
  -4   9   0    8.80    4.70
   4   9   0   14.00    3.40
   4   9   0   18.50    2.20
  -4   9   0   15.20    2.60
   4   9   0   14.60    2.40
  -4   9   0   15.60    4.00
  -4   9   0   13.30    2.50
   5  -9   0   13.50    3.10
   5  -9   0   20.70    3.60
   5  -9   0   13.00    3.30
  -5  -9   0   19.00    3.30
  -5  -9   0   24.20    3.80
  -5   9   0   17.40    2.10
   5   9   0   18.70    3.00
   5   9   0   16.70    2.50
  -5   9   0   22.50    2.90
  -5   9   0   12.70    5.20
   5   9   0   16.60    2.10
   5   9   0   15.30    3.50
   5   9   0   15.70    2.70
  -5   9   0   12.70    2.70
  -5   9   0   16.00    3.00
  -5   9   0   13.50    2.90
  -5   9   0   16.20    4.30
  -6  -9   0   70.29    4.70
   6  -9   0   64.69    4.90
  -6  -9   0   72.19    5.70
   6  -9   0   55.69    3.40
  -6  -9   0   65.39    5.10
   6  -9   0   67.59    6.00
   6   9   0   71.39    4.50
   6   9   0   64.49    4.80
   6   9   0   69.29    4.20
  -6   9   0   62.79    9.70
  -6   9   0   57.99    4.30
  -6   9   0   65.99    5.00
  -6   9   0   71.29    4.90
  -6   9   0   70.99    7.30
  -6   9   0   71.39    4.60
   6   9   0   67.49    4.40
   7  -9   0   82.99    6.70
   7  -9   0   81.99    3.90
   7  -9   0   93.79    5.90
   7  -9   0   89.39    5.60
  -7  -9   0   91.49    5.40
  -7  -9   0   91.99    5.70
  -7  -9   0   88.39    6.30
   7   9   0   80.89    5.20
   7   9   0   88.89    5.00
   7   9   0   96.29    5.50
  -7   9   0   91.49    5.10
  -7   9   0  101.09   10.30
  -7   9   0   83.39    5.50
  -7   9   0   98.79    8.40
  -7   9   0   90.29    5.60
  -7   9   0   94.39    5.30
   7   9   0   92.89    5.10
  -8  -9   0  249.58   11.40
   8  -9   0  259.37   10.30
  -8  -9   0  264.27   10.00
   8  -9   0  270.97   10.40
  -8  -9   0  255.67   10.10
  -8   9   0  250.97   10.40
  -8   9   0  263.47    9.60
  -8   9   0  267.17   10.00
   8   9   0  256.27    9.60
  -8   9   0  262.87   10.00
  -8   9   0  262.77   17.10
   8   9   0  256.97    9.90
  -8   9   0  281.17   14.20
   8   9   0  267.67   10.20
   8   9   0  259.87   11.00
   9  -9   0   53.39    4.40
   9  -9   0   44.90    6.40
  -9  -9   0   53.49    6.00
  -9  -9   0   53.89    5.00
  -9  -9   0   47.70    4.50
   9  -9   0   52.19    5.20
   9   9   0   47.70    4.20
  -9   9   0   49.20    7.00
  -9   9   0   61.39    4.90
   9   9   0   53.69    4.50
   9   9   0   50.19    6.00
  -9   9   0   48.70    4.30
  -9   9   0   52.39    9.00
  -9   9   0   43.90    4.40
  -9   9   0   40.50    4.30
 -10  -9   0   52.89    5.00
 -10  -9   0   62.59    6.10
 -10  -9   0   60.79    5.50
  10  -9   0   48.80    5.20
  10  -9   0   58.39    4.50
  10  -9   0   56.19    7.30
 -10   9   0   53.29    4.50
  10   9   0   56.19    4.70
 -10   9   0   49.40    9.50
 -10   9   0   51.69    4.60
 -10   9   0   56.49    4.70
  10   9   0   46.60    4.10
 -10   9   0   55.19    7.60
 -10   9   0   54.79    4.70
 -11  -9   0    4.50    3.40
 -11  -9   0    2.20    2.50
  11  -9   0    4.50    3.00
  11  -9   0    4.50    3.40
  11  -9   0   -0.80    3.90
 -11  -9   0    4.10    2.80
 -11   9   0    0.30    3.10
 -11   9   0    0.60    2.20
  11   9   0    1.30    2.30
 -11   9   0    7.80    4.60
 -11   9   0    4.50    2.80
  11   9   0    2.50    2.30
 -11   9   0   -1.50    2.40
 -11   9   0    2.70    2.20
 -12  -9   0   32.20    4.40
  12  -9   0   39.40    4.80
 -12  -9   0   36.40    4.40
  12  -9   0   35.50    5.80
 -12  -9   0   35.10    5.10
 -12   9   0   33.30    4.00
  12   9   0   33.10    3.40
 -12   9   0   41.10    4.30
  12   9   0   29.40    3.50
 -12   9   0   23.90    4.80
 -12   9   0   31.70    3.40
 -12   9   0   39.10    4.40
 -13  -9   0    1.90    1.90
 -13  -9   0    4.60    2.40
  13  -9   0    6.10    3.60
  13  -9   0    3.00    2.90
 -13  -9   0    3.20    2.80
  13   9   0    1.90    1.80
  13   9   0    0.10    1.70
 -13   9   0   11.30    3.10
 -13   9   0   -0.30    2.30
 -13   9   0    3.80    2.60
  14  -9   0   25.20    3.50
 -14  -9   0   26.40    3.20
 -14  -9   0   30.80    3.90
 -14   9   0   19.40    3.00
  14   9   0   23.20    2.30
 -14   9   0   22.60    3.20
 -15  -9   0    5.80    2.40
  15  -9   0   -1.40    2.40
 -15   9   0    2.80    2.50
 -15   9   0    0.40    2.80
   0 -10   0  398.56   13.30
   0 -10   0  454.45   14.30
   0 -10   0  431.16   13.00
   0  10   0  417.46   12.10
   0  10   0  423.26   20.40
   0  10   0  441.96   13.00
   0  10   0  455.45   14.10
   0  10   0  440.56   13.10
   0  10   0  451.15   15.60
   0  10   0  411.96   11.90
  -1 -10   0    9.50    2.80
  -1 -10   0   11.00    2.60
   1 -10   0   10.60    2.30
   1 -10   0    8.80    3.00
  -1 -10   0    5.70    2.40
   1 -10   0   10.70    2.70
   1 -10   0    9.90    2.70
  -1  10   0    9.60    1.60
   1  10   0    8.70    2.20
   1  10   0    7.90    3.00
   1  10   0    7.20    2.20
  -1  10   0    8.10    3.10
   1  10   0    9.10    1.40
   1  10   0    9.90    2.50
  -1  10   0   11.30    2.30
  -1  10   0   10.70    5.30
  -1  10   0   10.70    2.80
  -2 -10   0   80.99    4.70
  -2 -10   0   80.59    5.00
   2 -10   0   80.49    4.80
   2 -10   0   86.29    4.40
   2 -10   0   87.19    8.00
  -2 -10   0   86.19    5.20
  -2 -10   0   79.99    4.70
   2 -10   0   89.09    5.00
   2  10   0   85.49    4.90
   2  10   0   85.49    4.20
   2  10   0   88.69    3.60
   2  10   0   79.89    6.10
  -2  10   0   82.89    5.20
  -2  10   0   89.69    7.00
  -2  10   0   89.49    9.90
  -2  10   0   86.89    4.90
  -2  10   0   90.29    4.00
   2  10   0   88.39    4.50
  -2  10   0   88.09    4.60
   3 -10   0   -1.00    1.40
   3 -10   0   -0.60    1.70
  -3 -10   0   -2.80    1.20
   3 -10   0   -0.30    2.40
  -3 -10   0    0.40    2.10
  -3 -10   0    1.60    2.50
  -3 -10   0    0.50    2.10
   3 -10   0   -0.10    2.50
  -3  10   0   -1.40    1.80
  -3  10   0    2.30    2.40
   3  10   0   -0.10    2.30
   3  10   0    3.40    1.50
  -3  10   0   -0.80    3.70
  -3  10   0    0.80    2.50
   3  10   0    2.00    2.30
   3  10   0    1.90    1.90
  -3  10   0    2.00    2.90
  -3  10   0    0.50    1.80
   3  10   0    2.50    1.60
  -4 -10   0  192.68    8.90
   4 -10   0  183.88    7.70
  -4 -10   0  181.08    7.60
   4 -10   0  181.58    8.30
   4 -10   0  178.68    8.00
  -4 -10   0  179.78    8.10
  -4  10   0  191.08   13.70
   4  10   0  194.98    7.80
  -4  10   0  171.18    7.30
   4  10   0  194.08    9.10
   4  10   0  172.38    6.50
  -4  10   0  189.48    7.20
  -4  10   0  170.58    9.80
   4  10   0  182.58    7.00
  -4  10   0  180.58    6.70
  -4  10   0  188.28    6.90
  -4  10   0  177.68    7.90
  -5 -10   0   37.90    3.80
   5 -10   0   30.50    4.10
   5 -10   0   34.10    4.20
  -5 -10   0   33.50    4.60
  -5 -10   0   35.00    4.10
   5 -10   0   32.10    3.80
   5  10   0   34.00    4.60
   5  10   0   30.30    3.20
   5  10   0   37.10    2.90
  -5  10   0   35.40    7.40
   5  10   0   42.50    4.20
  -5  10   0   30.30    3.80
  -5  10   0   39.40    3.80
  -5  10   0   39.50    5.80
  -5  10   0   36.00    3.40
  -5  10   0   34.90    2.80
  -5  10   0   41.90    4.10
   6 -10   0   32.70    4.00
  -6 -10   0   39.30    4.00
   6 -10   0   37.00    4.20
   6 -10   0   36.80    4.90
  -6 -10   0   57.39    4.90
  -6 -10   0   38.70    4.70
   6  10   0   38.70    3.60
   6  10   0   35.30    4.00
   6  10   0   42.60    3.30
  -6  10   0   41.00    4.30
  -6  10   0   42.10    3.90
  -6  10   0   36.40    4.00
  -6  10   0   41.70    6.00
  -6  10   0   44.90    3.90
   6  10   0   31.20    4.50
   7 -10   0  196.58   10.40
  -7 -10   0  220.38    9.90
  -7 -10   0  197.88    8.30
   7 -10   0  203.38    9.00
  -7 -10   0  198.78    8.80
   7 -10   0  206.08    8.80
  -7  10   0  207.28   12.20
   7  10   0  177.48   10.60
  -7  10   0  208.28    8.30
  -7  10   0  203.58    9.00
  -7  10   0  200.68    8.90
   7  10   0  205.88    8.00
   7  10   0  206.88    8.20
  -7  10   0  231.48   15.50
  -8 -10   0   94.79    7.50
  -8 -10   0   83.59    5.60
  -8 -10   0   97.89    6.30
   8 -10   0   87.39    7.20
   8 -10   0   93.29    6.20
   8 -10   0   90.69    5.90
  -8  10   0   84.59    5.50
  -8  10   0   86.29    5.70
  -8  10   0   88.99    8.30
  -8  10   0   89.89    5.40
   8  10   0   93.79    5.70
  -8  10   0   99.99    6.10
   8  10   0   85.79    5.10
  -8  10   0   97.39   10.70
  -9 -10   0    2.10    2.90
   9 -10   0    6.90    3.40
  -9 -10   0    5.30    2.80
  -9 -10   0   -1.30    2.70
   9 -10   0    1.10    2.40
   9 -10   0    3.20    2.90
  -9  10   0    5.70    2.70
   9  10   0    3.80    2.10
  -9  10   0    3.00    2.30
  -9  10   0   -1.40    2.30
  -9  10   0   -2.70    3.40
   9  10   0    5.70    2.70
  -9  10   0    3.30    2.50
  -9  10   0    4.50    3.80
  10 -10   0    8.60    3.30
  10 -10   0   11.50    2.60
  10 -10   0    5.90    3.70
 -10 -10   0   11.30    3.10
 -10 -10   0   12.50    3.60
 -10 -10   0   11.60    3.80
 -10  10   0    8.10    4.10
  10  10   0    6.10    2.60
  10  10   0    6.30    2.40
 -10  10   0    8.70    2.60
 -10  10   0   31.10    7.90
 -10  10   0    8.90    2.80
 -10  10   0    7.10    2.80
 -10  10   0    6.20    2.80
  11 -10   0   39.20    5.70
 -11 -10   0   32.00    4.70
 -11 -10   0   47.60    5.10
  11 -10   0   50.99    5.20
  11 -10   0   41.60    5.50
 -11  10   0   41.50    4.30
 -11  10   0   47.80    4.80
 -11  10   0   46.80    4.80
 -11  10   0   44.00    4.60
  11  10   0   38.20    3.70
 -11  10   0   50.89    7.40
  11  10   0   49.60    6.60
 -12 -10   0   14.80    3.80
  12 -10   0   16.40    3.60
  12 -10   0   13.10    3.60
 -12 -10   0   10.10    3.50
 -12 -10   0   10.20    3.00
  12  10   0   12.10    2.60
 -12  10   0   11.30    2.90
 -12  10   0    4.30    3.30
 -12  10   0   10.30    2.50
 -12  10   0    7.90    2.80
  12  10   0   14.50    2.50
  13 -10   0   14.50    3.40
 -13 -10   0    8.60    2.60
 -13 -10   0    8.20    2.70
 -13 -10   0   16.20    3.50
 -13  10   0   17.30    3.30
 -13  10   0   11.90    3.10
 -13  10   0   12.50    2.40
  13  10   0   15.60    2.20
  14 -10   0   76.59    5.00
 -14 -10   0   77.49    5.00
 -14  10   0   74.89    4.90
 -14  10   0   77.39    4.80
   0 -11   0    0.90    2.10
   0 -11   0    1.40    2.30
   0 -11   0    1.30    2.40
   0  11   0    1.00    2.20
   0  11   0    0.40    2.30
   0  11   0    1.10    0.90
   0  11   0   -0.90    0.90
   0  11   0   -0.70    2.00
   0  11   0   -0.50    2.40
   0  11   0    0.70    1.90
   0  11   0    2.60    4.00
   1 -11   0   84.19    5.60
   1 -11   0   81.59    4.40
   1 -11   0   81.49    4.70
  -1 -11   0   81.99    5.20
  -1 -11   0   74.69    4.70
   1 -11   0   86.29    5.20
  -1  11   0   87.29    5.00
   1  11   0   83.79    6.30
  -1  11   0   78.89    3.60
   1  11   0   93.19    5.10
   1  11   0   83.39    3.20
  -1  11   0   83.69    4.40
  -1  11   0   85.09    9.70
  -1  11   0   86.59    6.70
  -1  11   0   79.29    5.20
   1  11   0   87.19    4.50
   1  11   0   78.99    4.50
   2 -11   0    4.60    2.80
   2 -11   0    7.60    1.30
  -2 -11   0    5.90    2.40
   2 -11   0    5.20    2.20
   2 -11   0    4.70    2.40
  -2 -11   0    6.30    2.10
  -2 -11   0    5.70    2.40
   2 -11   0    5.50    2.60
  -2 -11   0    4.90    2.60
  -2  11   0    8.10    1.90
   2  11   0    3.60    2.40
   2  11   0    3.30    1.80
  -2  11   0    8.80    2.70
   2  11   0    7.00    2.30
  -2  11   0    3.70    4.90
  -2  11   0    8.00    2.20
   2  11   0    6.40    1.10
  -2  11   0    4.40    3.10
   2  11   0    2.70    2.50
  -2  11   0   10.60    2.80
  -3 -11   0  196.88    8.10
   3 -11   0  189.58    7.80
  -3 -11   0  184.78    7.80
   3 -11   0  205.58    7.10
  -3 -11   0  212.58    8.00
   3 -11   0  192.88    8.70
   3 -11   0  202.68    8.00
  -3 -11   0  198.88    7.30
   3  11   0  216.68    8.20
  -3  11   0  182.68   10.20
  -3  11   0  187.78    7.20
   3  11   0  199.38    6.80
  -3  11   0  188.58    7.40
  -3  11   0  206.78   14.60
  -3  11   0  200.38    8.00
  -3  11   0  199.78    7.00
   3  11   0  204.08    7.50
   3  11   0  184.68    9.20
  -3  11   0  200.98    8.60
  -4 -11   0  256.27   10.90
   4 -11   0  259.87   10.40
  -4 -11   0  268.47    9.60
   4 -11   0  251.77   10.20
  -4 -11   0  268.87    9.80
   4 -11   0  276.97    9.90
   4  11   0  250.47   11.10
  -4  11   0  268.37    9.30
  -4  11   0  272.17   12.80
   4  11   0  261.57    9.00
  -4  11   0  271.57    9.80
  -4  11   0  271.87    9.00
   4  11   0  261.47    8.50
   4  11   0  272.17    9.90
  -4  11   0  266.47   16.50
  -4  11   0  253.07   10.10
  -5 -11   0    3.40    2.80
   5 -11   0   -0.60    2.50
  -5 -11   0   -2.00    2.50
   5 -11   0    1.80    2.00
  -5 -11   0    3.20    2.40
   5 -11   0    1.90    2.40
   5  11   0    2.70    2.50
  -5  11   0   -0.10    2.00
   5  11   0   -0.60    2.10
  -5  11   0    2.50    2.00
  -5  11   0    2.80    2.40
  -5  11   0    0.70    1.50
  -5  11   0    1.90    2.40
   5  11   0    2.10    1.20
   5  11   0    0.60    1.70
  -5  11   0    2.30    3.00
  -6 -11   0    3.70    2.90
  -6 -11   0    9.70    3.30
   6 -11   0    6.90    2.60
  -6 -11   0    3.80    2.50
   6 -11   0    6.30    2.70
   6  11   0    4.50    2.10
  -6  11   0    7.60    4.40
  -6  11   0    5.60    2.70
   6  11   0    6.70    2.80
  -6  11   0    7.70    2.40
  -6  11   0    3.20    3.30
   6  11   0    1.30    2.20
  -6  11   0    6.50    1.70
  -6  11   0    6.90    2.60
  -7 -11   0    5.00    2.90
   7 -11   0   -0.50    2.20
  -7 -11   0   -1.90    2.60
   7 -11   0    2.90    2.90
  -7 -11   0    1.10    2.30
   7 -11   0    3.30    1.40
   7 -11   0   -3.30    1.80
  -7  11   0   -0.20    2.10
   7  11   0    1.60    1.20
   7  11   0   -2.60    2.00
  -7  11   0    1.30    3.10
  -7  11   0    2.80    2.30
   7  11   0    0.00    1.80
  -7  11   0    0.10    2.20
  -7  11   0    1.00    2.50
  -8 -11   0  131.89    7.00
   8 -11   0  118.59    7.00
   8 -11   0  123.29    8.20
  -8 -11   0  130.89    8.00
   8 -11   0  128.79    7.10
  -8 -11   0  122.99    6.70
  -8  11   0  120.29    6.40
   8  11   0  125.79    6.10
  -8  11   0  135.29    6.40
  -8  11   0  113.79   11.40
  -8  11   0  125.39    7.00
  -8  11   0  123.69    6.80
  -8  11   0  120.29    9.40
   8  11   0  128.99    6.90
  -9 -11   0   -0.40    2.30
  -9 -11   0    0.00    2.60
  -9 -11   0    4.60    3.20
   9 -11   0    5.60    3.10
   9 -11   0    6.00    3.00
   9 -11   0    0.20    2.10
   9  11   0    1.70    1.90
  -9  11   0    4.10    2.60
  -9  11   0    1.30    2.00
  -9  11   0    3.30    2.70
   9  11   0    4.90    2.70
  -9  11   0    3.90    2.60
  -9  11   0   14.80    5.00
  -9  11   0    1.60    3.10
  10 -11   0   68.29    6.90
 -10 -11   0   68.89    5.40
  10 -11   0   72.39    5.10
  10 -11   0   69.09    5.60
 -10 -11   0   68.29    5.90
 -10 -11   0   69.09    6.40
 -10  11   0   76.19    5.30
 -10  11   0   83.09    8.50
  10  11   0   62.29    4.50
 -10  11   0   68.59    5.00
  10  11   0   69.09    5.10
 -10  11   0   71.99    5.20
 -10  11   0   77.79    9.30
 -10  11   0   67.59    5.10
  11 -11   0    7.50    3.20
 -11 -11   0    6.60    4.20
 -11 -11   0    7.80    3.00
 -11 -11   0    7.70    3.30
  11 -11   0    7.10    2.90
  11 -11   0    3.60    3.00
 -11  11   0    7.40    3.30
 -11  11   0    5.30    2.70
 -11  11   0    9.00    2.70
  11  11   0    7.80    2.70
  11  11   0    6.00    2.20
 -11  11   0    7.30    2.70
  12 -11   0   16.20    3.80
 -12 -11   0    8.40    2.80
 -12 -11   0   16.90    3.50
 -12 -11   0   25.70    4.20
  12 -11   0   13.60    2.80
 -12  11   0   16.70    5.00
 -12  11   0   18.20    3.40
  12  11   0   19.00    3.10
  12  11   0   13.10    2.30
 -12  11   0   17.00    3.00
 -12  11   0   22.30    3.50
 -13 -11   0   18.70    3.20
  13 -11   0   20.40    4.60
 -13 -11   0   17.80    4.30
 -13 -11   0   21.10    3.10
  13  11   0   20.00    2.20
 -13  11   0   15.60    4.40
  13  11   0   12.80    2.30
 -13  11   0   18.30    2.60
 -14 -11   0   28.70    3.50
  14 -11   0   30.80    3.50
 -14  11   0   33.40    3.30
 -14  11   0   36.80    3.60
   0 -12   0  284.87   11.00
   0 -12   0  307.67   10.50
   0 -12   0  302.77   10.00
   0  12   0  294.37   10.40
   0  12   0  292.47   12.50
   0  12   0  299.77   10.00
   0  12   0  295.07    9.80
   1 -12   0   94.89    5.30
   1 -12   0   80.09    4.90
  -1 -12   0   89.59    5.60
  -1 -12   0   76.39    4.90
   1 -12   0   93.79    5.30
   1 -12   0   86.19    5.70
  -1 -12   0   88.29    5.10
  -1  12   0   87.79   10.00
  -1  12   0   81.59    3.70
  -1  12   0   93.79    5.20
   1  12   0   81.19    4.70
   1  12   0   82.09    5.30
  -1  12   0   76.09    6.40
   1  12   0  105.29    4.90
  -1  12   0   81.09    5.60
  -1  12   0   92.49    4.70
   1  12   0   86.39    6.40
  -2 -12   0  400.96   13.50
  -2 -12   0  416.36   13.30
  -2 -12   0  420.06   14.00
   2 -12   0  415.16   13.10
  -2 -12   0  399.16   12.90
   2 -12   0  428.66   14.30
   2 -12   0  406.36   13.30
   2 -12   0  400.46   12.40
   2  12   0  405.96   12.70
  -2  12   0  402.76   12.80
  -2  12   0  398.56   12.00
  -2  12   0  439.86   21.60
   2  12   0  432.96   13.50
  -2  12   0  367.96   13.60
   2  12   0  405.16   15.20
  -2  12   0  415.06   13.10
  -2  12   0  389.06   15.70
  -3 -12   0  457.85   14.10
   3 -12   0  454.35   14.20
  -3 -12   0  471.65   14.60
  -3 -12   0  454.85   14.40
   3 -12   0  467.55   14.50
   3 -12   0  437.66   15.40
   3 -12   0  459.25   13.60
  -3 -12   0  446.26   14.90
   3  12   0  428.76   13.80
   3  12   0  481.35   14.80
  -3  12   0  455.05   13.90
  -3  12   0  457.95   14.60
  -3  12   0  469.45   14.20
  -3  12   0  422.66   17.20
  -3  12   0  466.15   13.60
   3  12   0  455.35   16.50
  -3  12   0  478.55   23.00
  -3  12   0  442.06   15.10
   3  12   0  466.15   13.40
   4 -12   0   14.30    2.70
   4 -12   0    7.40    3.00
  -4 -12   0    5.90    3.10
  -4 -12   0    9.90    2.60
  -4 -12   0    6.70    2.80
   4 -12   0    6.00    2.90
  -4  12   0    7.20    2.20
   4  12   0    8.10    2.70
   4  12   0    9.10    2.30
  -4  12   0    7.20    3.60
  -4  12   0    5.30    2.50
  -4  12   0    4.50    4.60
  -4  12   0    6.50    2.50
  -4  12   0    9.10    2.10
  -4  12   0   11.70    2.40
   4  12   0    8.80    2.70
  -5 -12   0    9.40    3.20
   5 -12   0   11.40    2.70
  -5 -12   0   14.40    2.90
   5 -12   0   10.90    3.10
  -5 -12   0   13.50    3.30
   5 -12   0   11.90    3.10
  -5  12   0   13.80    2.60
  -5  12   0   10.60    2.90
  -5  12   0   11.20    5.30
  -5  12   0   12.60    2.90
   5  12   0   12.60    2.50
   5  12   0   16.60    3.50
  -5  12   0   14.00    2.30
  -5  12   0   12.60    2.70
  -5  12   0   13.60    4.10
   5  12   0   11.70    3.00
   6 -12   0   -2.20    1.80
  -6 -12   0   -1.50    2.20
   6 -12   0    1.20    2.60
   6 -12   0    0.60    2.60
  -6 -12   0    1.30    2.70
  -6 -12   0    0.90    2.70
   6  12   0   -1.40    1.70
   6  12   0    1.20    2.40
   6  12   0    1.00    2.30
  -6  12   0    2.50    3.10
  -6  12   0    0.40    2.40
  -6  12   0    2.50    3.60
  -6  12   0   -0.70    2.20
  -6  12   0   -0.80    2.10
   7 -12   0   84.69    6.00
   7 -12   0   77.49    5.70
  -7 -12   0   74.59    5.60
  -7 -12   0   74.09    6.20
   7 -12   0   81.09    6.30
  -7  12   0   77.09    7.60
   7  12   0   77.39    4.70
  -7  12   0   74.99   10.80
  -7  12   0   80.19    5.50
   7  12   0   76.89    5.60
  -7  12   0   71.29    4.90
  -7  12   0   76.99    5.40
  -7  12   0   84.69    5.20
  -8 -12   0    0.40    2.60
  -8 -12   0   -1.40    2.20
   8 -12   0    0.50    2.80
   8 -12   0   -4.30    2.00
   8 -12   0    1.90    2.30
  -8 -12   0    1.20    3.00
  -8  12   0   -1.30    1.90
  -8  12   0    1.00    2.40
  -8  12   0   -0.50    2.20
  -8  12   0    8.30    4.70
  -8  12   0    1.20    2.30
   8  12   0    0.30    1.80
   8  12   0    3.70    2.50
  -8  12   0    1.00    3.00
   9 -12   0   10.10    3.20
   9 -12   0   -0.30    2.60
  -9 -12   0    1.00    2.40
  -9 -12   0    4.70    3.00
  -9 -12   0    0.40    3.00
   9 -12   0    2.50    2.30
  -9  12   0    2.70    4.10
  -9  12   0    0.60    2.10
  -9  12   0    0.60    2.90
   9  12   0   -0.70    1.80
  -9  12   0    0.10    2.40
  -9  12   0   -1.10    2.40
  -9  12   0    2.70    2.50
   9  12   0    0.00    2.40
 -10 -12   0   24.40    4.30
  10 -12   0   28.60    3.80
  10 -12   0   25.00    4.90
 -10 -12   0   26.70    4.20
 -10 -12   0   28.20    3.90
  10 -12   0   34.50    4.50
  10 -12   0   38.00    5.80
 -10  12   0   28.70    3.80
 -10  12   0   25.50    3.90
 -10  12   0   23.50    6.30
 -10  12   0   37.00    4.20
 -10  12   0   32.30    5.80
 -11 -12   0   60.79    5.10
  11 -12   0   57.69    6.30
  11 -12   0   63.59    5.30
 -11 -12   0   63.39    6.10
 -11 -12   0   58.79    5.60
  11 -12   0   45.40    4.90
 -11  12   0   65.39    6.60
  11  12   0   64.59    4.10
  11  12   0   63.79    4.90
 -11  12   0   63.49    4.90
 -11  12   0   54.29    4.80
 -11  12   0   52.19    4.80
 -11  12   0   58.69    4.70
 -12 -12   0    3.50    3.10
 -12 -12   0    2.90    2.40
 -12 -12   0    4.10    2.60
  12 -12   0    3.30    2.90
  12  12   0    3.50    2.30
 -12  12   0    4.40    2.60
 -12  12   0    5.60    2.40
  12  12   0    2.40    1.60
 -12  12   0   -0.20    2.30
 -12  12   0    1.40    2.10
 -13 -12   0   -1.30    2.50
 -13 -12   0   -0.20    1.90
  13 -12   0    1.00    2.50
 -13  12   0   -3.90    1.60
  13  12   0   -2.40    1.60
  13  12   0   -1.80    1.80
 -13  12   0   -2.40    2.00
 -13  12   0   -1.70    2.00
 -14 -12   0   24.40    3.20
  14 -12   0   20.80    2.90
 -14  12   0   25.60    3.00
 -14  12   0   22.10    2.80
   0 -13   0   -0.70    2.30
   0 -13   0   -0.90    2.20
   0 -13   0    0.20    2.20
   0  13   0   -1.50    2.10
   0  13   0   -0.30    2.00
   0  13   0   -2.50    2.10
   0  13   0    0.80    1.80
   1 -13   0   11.10    2.60
  -1 -13   0    4.30    2.60
   1 -13   0    9.20    2.70
   1 -13   0   13.00    3.30
  -1 -13   0   13.70    2.80
  -1 -13   0   10.40    2.70
   1 -13   0    4.90    2.50
   1  13   0    9.50    2.40
   1  13   0   12.50    2.60
  -1  13   0   10.00    2.40
  -1  13   0    1.70    4.20
   1  13   0   10.10    2.60
   1  13   0    6.40    2.90
  -1  13   0    9.00    3.10
  -1  13   0    7.60    2.70
  -1  13   0    8.80    1.50
  -1  13   0    3.40    2.60
  -2 -13   0   99.99    5.80
   2 -13   0  101.69    5.00
   2 -13   0   95.49    5.50
   2 -13   0   92.99    5.60
  -2 -13   0   94.19    5.40
   2 -13   0  103.69    6.30
  -2 -13   0  108.89    5.70
  -2 -13   0   96.49    5.50
  -2  13   0  113.09   11.20
  -2  13   0   89.69    5.80
   2  13   0  102.39    4.90
   2  13   0   98.19    5.00
   2  13   0   96.79    6.70
  -2  13   0   87.09    7.10
  -2  13   0  100.79    5.10
  -2  13   0   97.99    4.40
   2  13   0  103.89    5.90
  -2  13   0  109.99    5.70
   3 -13   0    5.10    2.00
  -3 -13   0    5.60    1.70
  -3 -13   0   10.20    2.80
   3 -13   0    3.30    2.70
  -3 -13   0    2.00    2.60
   3 -13   0    6.00    3.00
  -3 -13   0    5.10    2.40
  -3  13   0    5.50    2.60
  -3  13   0    7.80    2.60
   3  13   0    2.20    2.20
   3  13   0    3.80    2.00
   3  13   0    3.70    2.50
  -3  13   0    5.00    3.20
   3  13   0    2.10    1.60
  -3  13   0    2.80    2.00
  -3  13   0    5.40    2.20
  -3  13   0    4.40    1.90
  -3  13   0    7.70    4.60
  -4 -13   0   49.50    4.70
   4 -13   0   45.40    5.00
  -4 -13   0   35.70    4.70
   4 -13   0   41.90    6.70
   4 -13   0   40.20    3.40
  -4 -13   0   46.90    4.30
  -4  13   0   48.30    3.60
  -4  13   0   46.40    3.50
  -4  13   0   39.20    7.90
  -4  13   0   42.50    5.90
   4  13   0   46.60    3.80
  -4  13   0   40.30    4.40
   4  13   0   44.50    5.10
   5 -13   0  197.78    9.40
  -5 -13   0  197.18    8.60
   5 -13   0  196.68    8.60
   5 -13   0  185.38    8.70
  -5 -13   0  199.18    8.40
  -5 -13   0  201.28    9.90
  -5  13   0  197.68    7.50
   5  13   0  208.98   10.20
   5  13   0  204.28    8.70
  -5  13   0  200.18   15.00
  -5  13   0  204.48    9.10
   5  13   0  206.18    7.90
  -5  13   0  216.48    8.80
  -5  13   0  193.98   11.60
  -5  13   0  208.48    7.70
  -5  13   0  210.58    8.30
  -6 -13   0  104.99    8.20
   6 -13   0  104.29    6.40
  -6 -13   0  103.69    6.30
   6 -13   0  100.79    6.60
   6 -13   0  107.89    6.90
  -6 -13   0  103.89    6.40
   6  13   0  120.39    7.40
  -6  13   0  107.49    5.40
   6  13   0  105.19    5.50
  -6  13   0  104.09    5.90
  -6  13   0  114.49   11.60
  -6  13   0  109.99    6.50
   6  13   0  110.29    6.40
  -6  13   0  107.49    6.20
  -6  13   0  105.79    8.70
  -7 -13   0    2.70    2.90
   7 -13   0   -2.40    2.60
   7 -13   0   -0.20    2.30
   7 -13   0    1.90    3.20
  -7 -13   0    1.60    2.40
  -7 -13   0    1.10    2.80
  -7  13   0    0.90    2.70
  -7  13   0   -1.30    2.30
   7  13   0    0.30    2.40
  -7  13   0    0.40    2.20
  -7  13   0    3.50    2.40
   7  13   0    1.30    1.90
  -7  13   0    2.50    2.20
  -7  13   0    4.90    3.90
   8 -13   0   -1.10    2.20
  -8 -13   0    0.10    2.70
  -8 -13   0   -2.20    2.70
  -8 -13   0   -1.40    2.80
   8 -13   0    6.90    2.70
   8 -13   0   -0.10    2.80
  -8  13   0    3.00    2.70
  -8  13   0    3.60    2.30
  -8  13   0    0.60    3.10
  -8  13   0    0.40    2.40
   8  13   0    2.10    2.40
   8  13   0    3.30    1.90
  -8  13   0    0.50    2.20
  -9 -13   0    8.10    3.10
  -9 -13   0    8.40    3.00
  -9 -13   0   13.10    3.70
   9 -13   0   10.70    3.30
   9 -13   0    6.90    2.80
   9 -13   0   16.70    4.00
  -9  13   0    8.30    2.70
  -9  13   0   13.60    4.60
  -9  13   0    5.80    4.10
  -9  13   0    6.70    2.80
   9  13   0    7.30    2.10
  -9  13   0   11.30    2.90
   9  13   0    6.10    2.70
  -9  13   0   12.30    3.20
  10 -13   0  123.69    7.30
 -10 -13   0  137.09    7.20
  10 -13   0  111.99    8.50
  10 -13   0  116.09    8.30
 -10 -13   0  125.39    7.40
 -10  13   0  118.79    9.40
  10  13   0  128.09    6.80
 -10  13   0  121.19    6.60
  10  13   0  124.09    5.80
 -10  13   0  130.99    6.70
 -10  13   0  114.09    6.70
 -11 -13   0   84.89    6.60
 -11 -13   0   70.79    5.50
  11 -13   0   68.79    5.80
 -11 -13   0   65.89    5.70
 -11  13   0   65.09    4.90
  11  13   0   75.19    5.30
 -11  13   0   70.69    5.20
 -11  13   0   75.59   13.40
 -11  13   0   75.59    5.20
  11  13   0   81.19    4.30
 -12 -13   0   64.69    5.40
  12 -13   0   64.59    5.40
 -12 -13   0   57.59    4.90
  12  13   0   57.49    5.90
 -12  13   0   77.79    6.60
 -12  13   0   69.59    4.80
 -12  13   0   67.49    4.80
  12  13   0   67.09    4.80
  13 -13   0    0.20    2.10
 -13 -13   0    3.80    2.70
 -13  13   0    3.80    2.20
 -13  13   0    0.90    2.00
  13  13   0    1.30    1.70
 -13  13   0    0.80    1.70
   0 -14   0  182.58    7.80
   0 -14   0  169.98    8.50
   0 -14   0  177.68    7.20
   0 -14   0  181.78    7.70
   0  14   0  182.68    7.20
   0  14   0  186.18    7.50
   0  14   0  181.88    9.60
  -1 -14   0    8.20    2.60
   1 -14   0   10.50    2.50
   1 -14   0   11.80    3.00
  -1 -14   0    8.40    2.80
   1 -14   0    6.40    2.70
  -1 -14   0   11.40    2.70
  -1 -14   0   12.80    2.80
   1 -14   0    9.90    3.10
   1  14   0   17.60    3.70
   1  14   0   16.10    3.10
  -1  14   0   10.30    3.50
   1  14   0   16.60    2.80
  -1  14   0   13.00    2.90
  -1  14   0   11.70    2.60
   1  14   0   14.30    2.70
  -2 -14   0  101.19    6.10
  -2 -14   0  108.39    5.80
   2 -14   0   90.89    5.60
  -2 -14   0   99.79    5.60
   2 -14   0   94.29    4.80
  -2 -14   0   98.89    5.70
   2 -14   0  104.99    6.50
   2 -14   0  105.99    5.90
  -2  14   0   98.59    5.70
  -2  14   0   85.69    7.20
   2  14   0  100.59    5.20
   2  14   0  108.09    6.00
   2  14   0  101.39    4.90
   2  14   0   93.69    6.80
  -2  14   0   91.49    7.50
  -2  14   0  101.09   11.30
  -2  14   0   91.29    4.30
  -2  14   0   95.59    6.30
   3 -14   0  720.63   22.10
  -3 -14   0  748.73   23.00
  -3 -14   0  751.62   21.90
   3 -14   0  741.13   21.20
   3 -14   0  778.62   23.80
  -3 -14   0  758.72   22.40
  -3 -14   0  761.72   22.30
  -3  14   0  737.73   21.00
   3  14   0  751.22   24.70
   3  14   0  748.63   21.70
  -3  14   0  773.42   24.30
   3  14   0  746.73   21.10
  -3  14   0  734.53   23.10
   3  14   0  772.02   22.70
  -3  14   0  747.93   21.80
  -3  14   0  828.72   34.10
  -3  14   0  729.33   21.60
  -3  14   0  761.02   25.90
  -4 -14   0  303.77   10.90
   4 -14   0  277.67   10.60
   4 -14   0  285.27   11.90
  -4 -14   0  282.97   10.70
  -4 -14   0  278.67   12.00
  -4  14   0  278.47   13.70
  -4  14   0  296.37   10.80
  -4  14   0  291.37   18.30
   4  14   0  283.27   10.80
  -4  14   0  303.97   10.40
  -4  14   0  291.37   11.40
   4  14   0  279.87    9.90
  -4  14   0  281.07    9.90
   4  14   0  287.27   12.50
  -4  14   0  277.27    9.50
  -5 -14   0  128.49    8.00
  -5 -14   0  114.29    8.60
  -5 -14   0  132.49    6.90
   5 -14   0  132.19    7.10
   5 -14   0  127.59    8.80
  -5  14   0  132.69    5.80
  -5  14   0  128.69   12.40
   5  14   0  132.79    8.00
  -5  14   0  132.09    9.40
  -5  14   0  136.09    6.00
  -5  14   0  133.99    6.50
   5  14   0  131.49    6.00
   5  14   0  138.79    7.10
  -5  14   0  123.69    7.00
  -5  14   0  129.79    6.80
   6 -14   0   13.00    3.50
   6 -14   0    5.20    2.20
   6 -14   0    7.20    3.20
  -6 -14   0   11.90    3.10
  -6 -14   0   11.70    3.70
  -6 -14   0    8.20    3.20
   6  14   0    9.90    3.00
   6  14   0   12.10    3.10
  -6  14   0    9.30    4.90
  -6  14   0    8.60    2.70
  -6  14   0   12.20    3.80
   6  14   0    6.30    2.20
  -6  14   0   11.40    3.20
  -6  14   0   11.60    2.60
  -6  14   0    9.80    2.90
  -7 -14   0  103.09    6.10
   7 -14   0  100.89    6.70
  -7 -14   0   93.29    7.00
   7 -14   0   97.09    6.60
  -7 -14   0   99.69    6.60
  -7  14   0   94.19    5.90
  -7  14   0   98.99    5.90
   7  14   0   89.59    5.20
   7  14   0   91.39    6.00
  -7  14   0  100.09    6.40
  -7  14   0  106.09    5.50
  -7  14   0   97.49    8.30
  -8 -14   0   16.60    3.80
   8 -14   0   23.40    4.10
  -8 -14   0   21.30    4.30
  -8 -14   0   20.10    3.60
   8 -14   0   20.40    3.80
   8 -14   0   30.50    4.40
   8  14   0   21.60    3.70
  -8  14   0   26.40    3.50
  -8  14   0   16.20    3.30
  -8  14   0   20.40    3.60
  -8  14   0   26.20    6.30
  -8  14   0   23.60    5.00
  -8  14   0   20.40    3.30
   8  14   0   20.70    2.80
   9 -14   0   -2.30    2.80
  -9 -14   0    4.80    3.20
   9 -14   0    7.60    3.30
   9 -14   0   -0.30    2.00
  -9 -14   0    1.40    2.60
   9 -14   0    5.10    3.00
  -9  14   0    0.10    2.30
  -9  14   0    9.70    3.80
  -9  14   0    4.10    2.70
   9  14   0    1.10    2.40
  -9  14   0    0.80    2.10
   9  14   0    0.90    1.90
  -9  14   0    8.20    2.90
  10 -14   0   74.59    6.30
  10 -14   0   82.89    6.30
 -10 -14   0   75.89    6.10
 -10 -14   0   70.79    5.50
 -10 -14   0   75.49    5.90
  10 -14   0   73.19    5.70
  10  14   0   82.19    4.50
 -10  14   0   80.69    5.30
 -10  14   0   73.89    5.40
 -10  14   0   76.89    5.40
  10  14   0   63.49    5.40
 -10  14   0   78.29    5.20
 -10  14   0   81.49    7.50
 -11 -14   0   97.89    6.20
 -11 -14   0   87.29    5.80
 -11 -14   0   95.49    6.40
  11 -14   0   79.49    6.10
  11 -14   0   65.79    8.70
  11  14   0   90.79    4.40
 -11  14   0   88.39    5.20
 -11  14   0   85.39    5.40
 -11  14   0  100.59    7.70
  11  14   0   95.09    5.60
 -11  14   0  111.29    6.00
  12 -14   0    4.60    2.80
 -12 -14   0    8.80    2.60
 -12 -14   0    2.60    2.60
 -12 -14   0    2.80    2.30
  12  14   0    5.30    1.90
 -12  14   0    6.70    2.60
 -12  14   0    6.10    2.50
 -12  14   0    6.20    2.30
  13 -14   0    6.90    2.40
 -13 -14   0    6.20    2.30
 -13  14   0    3.00    1.80
 -13  14   0    3.50    1.60
 -13  14   0    8.90    2.20
   0 -15   0    2.40    2.20
   0 -15   0   -2.50    1.90
   0 -15   0   -0.60    2.30
   0 -15   0   -0.20    2.40
   0 -15   0   -0.30    2.40
   0  15   0   -0.10    2.20
   0  15   0    0.20    1.80
   0  15   0    1.50    2.00
   1 -15   0   14.50    3.10
   1 -15   0   16.50    3.20
   1 -15   0   19.50    3.80
  -1 -15   0   21.70    3.20
   1 -15   0   20.60    2.90
  -1 -15   0   17.90    3.10
  -1 -15   0   22.80    3.70
  -1 -15   0   19.10    3.70
   1  15   0   19.80    3.00
   1  15   0   17.20    3.20
  -1  15   0   16.90    3.10
   1  15   0   22.40    3.00
  -1  15   0   17.80    3.90
   1  15   0   18.10    3.80
  -1  15   0   14.70    2.60
   2 -15   0    0.50    2.50
  -2 -15   0    1.20    1.50
   2 -15   0   -1.90    2.50
  -2 -15   0    3.60    2.40
  -2 -15   0    5.80    2.60
  -2 -15   0    2.90    2.40
   2 -15   0   -3.20    1.60
   2  15   0   -1.40    1.70
  -2  15   0    1.50    2.30
   2  15   0    1.40    2.20
  -2  15   0    4.50    4.10
  -2  15   0    1.60    2.40
  -2  15   0    2.40    2.50
   2  15   0    0.00    2.40
   2  15   0    1.60    1.70
  -2  15   0    2.50    2.00
  -3 -15   0   66.09    5.20
  -3 -15   0   69.69    5.30
  -3 -15   0   67.09    6.00
  -3 -15   0   74.69    5.30
   3 -15   0   66.79    5.20
   3 -15   0   65.39    3.90
   3 -15   0   63.69    5.60
   3  15   0   72.19    4.50
   3  15   0   66.29    6.00
  -3  15   0   61.29   10.50
  -3  15   0   69.69    5.50
  -3  15   0   69.29    3.80
   3  15   0   69.39    5.20
  -3  15   0   70.69    4.60
  -3  15   0   63.69    6.40
  -3  15   0   67.99    5.10
  -3  15   0   68.19    4.50
  -4 -15   0   55.99    4.80
  -4 -15   0   54.69    5.10
   4 -15   0   58.49    4.90
   4 -15   0   54.09    5.30
  -4  15   0   61.19   10.80
   4  15   0   49.50    6.10
  -4  15   0   54.89    4.00
   4  15   0   53.79    4.00
  -4  15   0   54.49    6.60
  -4  15   0   60.59    5.10
   4  15   0   60.49    5.10
  -4  15   0   56.49    5.10
  -4  15   0   56.39    4.20
  -4  15   0   54.89    4.30
   5 -15   0   30.60    4.40
   5 -15   0   32.90    4.20
  -5 -15   0   28.10    4.60
  -5 -15   0   23.30    3.80
  -5 -15   0   37.30    4.30
  -5  15   0   40.90    3.90
   5  15   0   39.40    4.50
  -5  15   0   36.00    5.90
  -5  15   0   32.20    3.10
  -5  15   0   40.10    4.00
   5  15   0   35.80    4.70
  -5  15   0   30.20    4.10
  -5  15   0   23.50    6.60
  -5  15   0   28.80    4.00
   5  15   0   26.60    3.10
  -6 -15   0    4.40    2.50
   6 -15   0   -0.20    2.80
  -6 -15   0    2.40    2.80
  -6 -15   0    1.20    2.80
   6 -15   0    1.30    2.50
  -6  15   0    8.00    3.40
  -6  15   0    1.60    2.60
   6  15   0    2.50    2.50
  -6  15   0    3.30    2.40
   6  15   0    3.00    1.90
  -6  15   0    2.50    2.20
  -6  15   0    5.40    2.40
   7 -15   0   47.40    5.10
  -7 -15   0   54.19    5.30
   7 -15   0   55.89    5.40
  -7 -15   0   57.19    5.30
  -7 -15   0   61.29    6.50
  -7  15   0   49.20    4.50
   7  15   0   58.79    5.10
  -7  15   0   56.29    5.00
  -7  15   0   55.79    4.90
  -7  15   0   54.19    4.50
   7  15   0   53.29    4.10
  -7  15   0   46.90    6.60
  -7  15   0   49.99    9.10
  -8 -15   0   27.10    4.40
   8 -15   0   23.40    4.70
   8 -15   0   29.50    4.30
  -8 -15   0   32.70    4.20
   8  15   0   25.10    3.60
  -8  15   0   21.60    5.00
  -8  15   0   35.30    4.40
  -8  15   0   36.60    7.70
  -8  15   0   34.20    3.90
  -9 -15   0    4.20    3.20
  -9 -15   0    4.80    2.70
  -9 -15   0    4.30    3.20
   9 -15   0   -0.70    2.10
   9 -15   0    3.40    3.00
   9 -15   0    5.20    2.70
  -9  15   0    3.40    2.60
   9  15   0    3.70    2.10
  -9  15   0    3.90    2.40
  -9  15   0    4.50    2.30
   9  15   0    3.40    2.50
  -9  15   0    2.30    2.70
  -9  15   0   -2.70    2.40
  10 -15   0    8.00    2.30
 -10 -15   0   11.20    3.30
  10 -15   0   14.80    3.70
 -10 -15   0   11.70    2.90
 -10 -15   0    9.80    2.80
  10 -15   0    4.20    2.70
 -10  15   0   11.60    2.80
  10  15   0    8.90    2.00
  10  15   0   12.60    3.10
 -10  15   0    9.80    2.90
 -10  15   0    6.60    3.20
 -10  15   0   11.40    2.60
 -11 -15   0   13.10    2.70
 -11 -15   0    9.20    3.20
 -11 -15   0    1.90    2.80
  11 -15   0   10.10    3.20
 -11  15   0    9.20    2.40
 -11  15   0   10.80    2.70
  11  15   0    7.90    2.50
  11  15   0    8.20    1.70
 -11  15   0    8.60    3.00
 -12 -15   0    4.20    2.70
  12 -15   0    6.60    2.60
 -12  15   0    1.10    2.00
 -12  15   0    5.20    2.20
 -12  15   0    6.50    2.10
  12  15   0    0.90    1.50
   0 -16   0  124.89    6.70
   0 -16   0  128.89    7.90
   0 -16   0  139.29    6.30
   0 -16   0  130.19    7.60
   0 -16   0  125.79    6.60
   0  16   0  136.69    6.30
   0  16   0  132.39    6.30
   0  16   0  134.09    9.50
   1 -16   0   26.40    3.80
  -1 -16   0   35.30    4.10
   1 -16   0   30.20    3.30
  -1 -16   0   34.40    4.40
   1 -16   0   37.50    5.60
   1 -16   0   35.60    4.20
  -1 -16   0   38.10    4.80
   1 -16   0   30.90    4.80
  -1 -16   0   31.10    4.00
  -1  16   0   34.60    3.60
  -1  16   0   37.90    4.00
   1  16   0   32.50    3.50
  -1  16   0   29.00    4.90
   2 -16   0   70.69    6.00
  -2 -16   0   74.29    5.00
   2 -16   0   73.29    5.60
  -2 -16   0   71.89    5.00
   2 -16   0   74.59    4.40
  -2 -16   0   70.89    5.50
  -2 -16   0   70.39    5.30
  -2  16   0   71.69    5.00
  -2  16   0   70.19    4.60
   2  16   0   73.99    5.40
   2  16   0   68.79    4.40
   2  16   0   74.59    4.30
  -2  16   0   67.19    4.80
  -2  16   0   76.59    6.80
   2  16   0   63.49    8.00
   3 -16   0   94.89    5.90
  -3 -16   0   87.09    5.70
  -3 -16   0   90.19    5.80
  -3 -16   0  102.09    7.00
   3 -16   0   93.59    6.60
  -3 -16   0   95.79    6.00
  -3  16   0   95.09    6.20
  -3  16   0   88.69    5.60
  -3  16   0   76.59   11.80
  -3  16   0   97.29    5.30
   3  16   0  112.59    7.20
  -3  16   0   80.19    5.50
  -3  16   0   87.39    5.20
   3  16   0   92.29    5.20
   3  16   0   96.69    6.10
  -3  16   0   76.79    7.20
  -4 -16   0   34.90    4.80
   4 -16   0   31.30    4.50
  -4 -16   0   35.60    4.20
   4 -16   0   39.90    4.50
  -4 -16   0   39.90    4.50
   4  16   0   30.00    3.40
  -4  16   0   35.30    3.80
  -4  16   0   38.20    3.60
  -4  16   0   39.80    3.40
  -4  16   0   34.30    4.40
  -4  16   0   34.40    7.80
  -4  16   0   36.00    4.30
   4  16   0   37.00    4.90
  -4  16   0   38.60    5.80
   4  16   0   42.80    4.60
  -5 -16   0    4.50    3.10
   5 -16   0    2.30    2.60
  -5 -16   0    1.10    2.80
  -5 -16   0    0.40    2.50
   5 -16   0    2.30    3.00
  -5  16   0    3.00    2.20
  -5  16   0    1.40    1.90
  -5  16   0    3.30    2.70
  -5  16   0    4.20    3.90
   5  16   0    2.20    2.60
   5  16   0    2.20    2.00
  -5  16   0    2.10    2.50
   5  16   0    8.90    2.70
  -5  16   0    2.40    1.70
  -5  16   0    0.40    2.50
   6 -16   0   65.09    5.60
  -6 -16   0   68.59    5.50
   6 -16   0   80.89    6.00
  -6 -16   0   71.89    6.30
  -6 -16   0   72.09    5.20
  -6  16   0   70.19    5.10
  -6  16   0   61.79    5.10
   6  16   0   73.59    5.60
   6  16   0   65.79    4.40
  -6  16   0   65.79    5.20
  -6  16   0   74.09   11.30
  -6  16   0   72.59    4.70
  -6  16   0   73.49    7.20
   7 -16   0   51.29    5.00
  -7 -16   0   46.40    4.60
   7 -16   0   49.10    6.10
  -7 -16   0   50.09    5.70
   7 -16   0   50.39    6.30
  -7 -16   0   39.20    4.70
  -7  16   0   41.40    4.50
   7  16   0   47.20    3.80
  -7  16   0   49.10    4.90
  -7  16   0   51.89    7.20
  -7  16   0   36.40    7.10
   7  16   0   48.30    5.60
  -7  16   0   49.70    6.80
  -7  16   0   43.80    3.90
  -8 -16   0   27.40    7.90
   8 -16   0   24.70    4.10
  -8 -16   0   30.20    4.10
  -8 -16   0   25.40    4.10
   8 -16   0   17.60    3.80
   8  16   0   23.90    3.70
  -8  16   0   29.50    4.00
  -8  16   0   28.70    4.10
   8  16   0   23.70    2.80
  -8  16   0   15.20    4.00
  -8  16   0   19.60    3.10
   9 -16   0   29.80    4.40
  -9 -16   0   25.90    3.60
   9 -16   0   27.10    4.10
  -9 -16   0   38.70    4.60
   9 -16   0   24.20    3.80
   9  16   0   37.60    4.40
  -9  16   0   30.10    4.00
   9  16   0   26.60    2.80
  -9  16   0   25.90    3.50
  -9  16   0   35.60    5.70
  -9  16   0   26.00    3.20
 -10 -16   0    0.30    2.70
  10 -16   0   -3.50    2.50
 -10 -16   0    4.10    2.10
 -10 -16   0   14.60    4.60
 -10  16   0    4.40    2.40
 -10  16   0   12.40    2.60
 -10  16   0    5.60    2.50
  10  16   0    5.10    2.50
 -11 -16   0    7.20    3.40
  11 -16   0   14.10    3.10
 -11 -16   0   12.10    3.10
  11  16   0   10.20    2.50
 -11  16   0   10.20    2.60
 -11  16   0   12.50    2.70
 -11  16   0   14.50    2.50
  12 -16   0   33.00    3.80
 -12 -16   0   34.80    3.60
 -12  16   0   36.60    3.20
 -12  16   0   37.20    4.80
  12  16   0   33.30    3.80
 -12  16   0   42.60    3.60
   0 -17   0   -2.30    1.70
   0 -17   0   -1.70    2.30
   0 -17   0    1.00    2.50
   0 -17   0   -1.60    2.00
   0 -17   0   -1.20    2.30
   0  17   0    0.00    1.80
   0  17   0    1.00    2.10
   0  17   0   -2.00    2.30
   1 -17   0   10.60    3.20
  -1 -17   0   13.80    3.30
   1 -17   0   11.70    3.30
   1 -17   0    9.50    3.10
  -1 -17   0   10.10    3.00
   1 -17   0   12.90    3.10
  -1 -17   0   12.50    2.70
  -1 -17   0   10.00    2.90
   1 -17   0   14.30    2.60
  -1 -17   0   13.80    2.90
   1  17   0    8.60    2.30
  -1  17   0   10.00    2.90
   1  17   0    8.30    2.60
  -1  17   0    7.60    2.30
  -1  17   0   11.00    3.30
   1  17   0   10.40    2.60
  -2 -17   0  101.99    6.50
  -2 -17   0  105.39    5.90
  -2 -17   0  104.39    6.30
   2 -17   0  101.39    7.00
   2 -17   0   99.89    7.60
   2 -17   0   98.59    6.20
  -2  17   0   93.79    5.60
   2  17   0   99.39    5.10
   2  17   0  102.99    7.20
  -2  17   0  110.59    6.30
   2  17   0   96.49    5.20
  -2  17   0   97.69    7.70
  -2  17   0  106.89    5.50
   3 -17   0    1.50    2.60
  -3 -17   0   -1.40    2.20
  -3 -17   0    0.50    2.60
   3 -17   0    2.50    2.70
   3 -17   0   -0.70    2.70
  -3 -17   0    5.30    3.10
  -3  17   0    2.00    2.10
  -3  17   0    2.70    2.80
   3  17   0   -0.50    2.30
   3  17   0    1.60    1.90
  -3  17   0    1.60    2.10
   3  17   0   -0.40    1.90
  -3  17   0   -0.10    2.40
   4 -17   0    4.10    2.80
  -4 -17   0    6.00    3.10
   4 -17   0    3.90    3.00
  -4 -17   0    6.70    2.60
  -4 -17   0    1.20    2.70
  -4  17   0    4.30    1.90
   4  17   0    4.80    2.20
  -4  17   0   -0.70    2.40
   4  17   0    2.20    2.10
  -4  17   0    2.70    2.40
  -4  17   0    1.60    3.80
  -4  17   0    4.00    2.90
  -4  17   0    1.60    2.10
  -4  17   0    5.30    2.30
   4  17   0    2.20    2.70
  -5 -17   0   88.19    5.80
   5 -17   0   78.19    5.80
   5 -17   0   72.29    6.20
   5 -17   0   75.49    7.00
  -5 -17   0   75.19    6.20
  -5 -17   0   74.49    5.70
  -5  17   0   75.09    7.00
   5  17   0   84.59    5.70
  -5  17   0   76.19    5.00
  -5  17   0   70.09    5.50
  -5  17   0   70.79    5.40
   5  17   0   80.09    6.40
  -5  17   0   77.99    4.40
   5  17   0   78.39    4.70
  -5  17   0   73.69   11.70
  -5  17   0   70.39    4.50
  -6 -17   0   67.59    6.20
   6 -17   0   74.89    7.10
  -6 -17   0   74.89    5.50
  -6 -17   0   85.19    6.00
   6 -17   0   70.39    6.00
  -6  17   0   84.99   10.20
  -6  17   0   77.39    4.70
   6  17   0   79.89    4.60
  -6  17   0   78.09    5.70
  -6  17   0   78.89    7.50
   7 -17   0    7.20    3.30
  -7 -17   0    2.60    3.00
  -7 -17   0    7.00    2.80
   7 -17   0   12.80    3.50
  -7  17   0    8.50    3.00
   7  17   0    6.80    2.20
  -7  17   0    6.60    3.20
  -7  17   0    5.30    2.50
  -7  17   0    2.60    2.50
   7  17   0   10.90    3.00
  -7  17   0    7.80    2.30
   8 -17   0    2.80    2.00
   8 -17   0    2.20    2.50
  -8 -17   0    4.80    2.80
  -8 -17   0    3.00    3.00
   8 -17   0    3.30    3.00
  -8 -17   0   -1.10    2.10
   8  17   0    2.50    1.80
   8  17   0    2.50    2.40
  -8  17   0    3.80    2.40
  -8  17   0    3.60    2.20
  -8  17   0    0.70    2.00
  -8  17   0    5.30    2.90
  -8  17   0    4.90    2.50
   9 -17   0   -1.80    1.50
  -9 -17   0    0.80    2.90
   9 -17   0    0.20    2.80
   9 -17   0    2.40    2.20
  -9 -17   0    1.90    2.40
  -9 -17   0    1.20    1.90
  -9  17   0   -0.70    1.80
  -9  17   0    0.70    2.60
  -9  17   0    3.50    2.40
   9  17   0    1.90    2.30
  -9  17   0    2.40    2.10
   9  17   0   -1.20    1.40
 -10 -17   0   23.60    3.60
 -10 -17   0   22.10    3.10
 -10 -17   0   20.50    3.90
  10  17   0   19.20    2.80
 -10  17   0   22.20    2.80
 -10  17   0   26.70    4.70
  10  17   0   19.00    4.20
 -11 -17   0    0.90    2.30
  11 -17   0    2.00    2.30
  11  17   0    1.20    1.90
 -11  17   0    0.70    1.90
 -11  17   0    1.00    1.90
 -11  17   0    1.20    1.60
   0 -18   0    0.20    2.60
   0 -18   0    3.00    2.30
   0 -18   0    5.70    2.20
   0 -18   0    3.60    2.70
   0 -18   0   -0.50    2.40
   0  18   0    2.10    2.20
   0  18   0    1.20    1.90
   0  18   0    0.90    2.40
  -1 -18   0   13.90    3.00
  -1 -18   0   24.60    3.80
   1 -18   0   16.30    3.60
   1 -18   0   20.10    2.80
   1 -18   0   20.50    4.00
  -1 -18   0   14.40    3.20
  -1 -18   0   20.00    3.40
   1 -18   0   14.40    3.30
   1 -18   0   16.90    3.40
  -1 -18   0   19.20    3.70
  -1  18   0   16.40    3.70
  -1  18   0   17.60    3.10
   1  18   0   15.10    2.60
   1  18   0   14.20    2.70
  -1  18   0   22.30    3.50
  -1  18   0   21.60    3.10
   1  18   0   18.20    3.60
   2 -18   0   12.50    3.50
   2 -18   0   14.50    3.40
  -2 -18   0   12.20    2.90
  -2 -18   0   13.50    3.60
   2 -18   0   17.70    3.90
  -2 -18   0   13.80    3.30
  -2 -18   0   19.90    3.90
  -2 -18   0   20.30    3.20
  -2  18   0   17.10    3.90
  -2  18   0   18.70    3.50
  -2  18   0   12.70    2.50
   2  18   0   22.90    4.00
  -2  18   0   10.80    2.70
   2  18   0   15.60    2.40
   2  18   0   17.10    2.80
  -3 -18   0    6.80    3.30
  -3 -18   0    1.10    2.60
  -3 -18   0   -1.80    2.40
   3 -18   0    5.00    2.80
   3 -18   0    2.80    2.70
   3 -18   0    9.50    3.30
   3  18   0    1.40    2.00
  -3  18   0   -0.30    2.60
  -3  18   0    2.80    2.60
   3  18   0    7.10    2.70
  -3  18   0    1.30    2.10
  -3  18   0    2.00    2.30
  -4 -18   0   21.10    4.30
  -4 -18   0   16.00    3.50
   4 -18   0   12.00    4.80
   4 -18   0   15.80    3.60
  -4 -18   0   18.10    3.40
   4 -18   0   19.90    4.00
   4  18   0   14.80    2.70
  -4  18   0   15.20    2.70
   4  18   0    8.10    3.00
  -4  18   0   13.20    5.90
  -4  18   0   16.80    3.50
  -4  18   0   18.60    3.20
   4  18   0   14.60    3.20
   5 -18   0    9.90    3.30
   5 -18   0    7.70    3.10
  -5 -18   0   14.20    3.80
  -5 -18   0   13.20    3.80
   5 -18   0    5.60    3.00
  -5  18   0    6.60    2.90
  -5  18   0   12.70    3.90
  -5  18   0   14.50    3.10
   5  18   0    7.80    3.00
  -6 -18   0   21.70    3.70
   6 -18   0   13.90    3.90
   6 -18   0    6.70    3.90
  -6 -18   0   12.80    3.40
   6 -18   0   13.70    3.40
  -6 -18   0   13.10    5.10
   6  18   0   10.30    2.30
  -6  18   0   16.30    4.10
  -6  18   0   15.10    2.40
  -6  18   0   16.00    3.10
  -6  18   0    9.40    3.00
  -6  18   0    5.70    4.90
   6  18   0   13.30    3.40
  -7 -18   0   -0.30    2.90
   7 -18   0   -3.30    1.60
  -7 -18   0    2.20    2.50
   7 -18   0   -2.30    1.80
   7 -18   0   -0.20    2.80
  -7 -18   0   -5.00    2.30
  -7  18   0    0.80    2.50
  -7  18   0   -1.20    2.20
  -7  18   0    0.80    2.30
   7  18   0    1.10    2.60
  -7  18   0   -2.50    1.60
   7  18   0   -0.90    1.60
  -7  18   0    2.10    2.20
  -8 -18   0   33.80    4.50
  -8 -18   0   25.30    3.60
   8 -18   0   23.90    4.30
   8 -18   0   23.70    3.90
  -8 -18   0   34.30    4.10
   8 -18   0   24.70    3.80
  -8  18   0   23.30    3.70
   8  18   0   39.00    4.70
  -8  18   0   28.10    3.40
  -8  18   0   22.80    2.70
  -8  18   0   33.10    4.80
   8  18   0   31.50    2.90
  -9 -18   0    6.40    2.40
   9 -18   0    2.40    1.90
  -9 -18   0    3.80    2.40
   9 -18   0    7.60    3.10
   9  18   0    5.70    1.40
   9  18   0    5.30    2.70
  -9  18   0    4.30    2.40
  -9  18   0    6.90    2.30
  -9  18   0    5.40    1.90
  10 -18   0   -2.70    2.30
 -10 -18   0    0.70    2.40
 -10  18   0    2.80    1.80
 -10  18   0   -0.40    1.90
 -10  18   0   -1.00    1.60
  10  18   0    1.60    2.00
  11 -18   0   34.30    3.60
 -11  18   0   39.00    3.30
 -11  18   0   42.10    5.60
   0 -19   0    0.90    2.10
   0 -19   0    1.00    2.60
   0 -19   0    1.80    2.50
   0 -19   0    4.40    2.90
   0 -19   0   -3.00    1.90
   0  19   0   -1.30    1.80
   0  19   0    2.60    2.70
   0  19   0    3.90    2.20
  -1 -19   0   54.59    5.00
   1 -19   0   46.80    5.40
   1 -19   0   55.69    5.20
  -1 -19   0   47.30    5.30
  -1 -19   0   42.30    4.50
   1 -19   0   55.09    5.80
  -1 -19   0   50.59    4.40
  -1  19   0   59.49    4.40
  -1  19   0   48.30    4.50
   1  19   0   50.89    4.10
   1  19   0   56.89    4.10
  -1  19   0   45.60    5.80
  -1  19   0   56.09    4.70
   1  19   0   65.59    6.20
  -2 -19   0    7.10    2.80
  -2 -19   0    6.80    2.80
  -2 -19   0   10.10    3.00
   2 -19   0    7.70    3.10
  -2 -19   0    8.80    3.30
   2 -19   0    5.90    3.10
  -2  19   0    9.40    2.90
  -2  19   0    7.90    2.40
   2  19   0    3.90    3.30
  -2  19   0    6.50    2.80
   2  19   0    7.30    2.30
  -3 -19   0   75.09    5.50
   3 -19   0   88.69    8.80
  -3 -19   0   77.59    6.40
   3 -19   0   69.59    6.70
   3 -19   0   80.69    6.40
  -3 -19   0   80.49    5.90
  -3  19   0   67.39    6.50
  -3  19   0   72.99    4.90
  -3  19   0   80.59    4.90
   5 -19   0   45.70    5.30
   5 -19   0   36.50    5.20
  -5 -19   0   51.99    4.80
  -5 -19   0   45.00    5.30
  -5 -19   0   46.00    4.50
   5 -19   0   38.50    4.80
  -5  19   0   45.40    4.40
  -5  19   0   37.10    5.40
   5  19   0   47.30    5.00
  -5  19   0   48.80    4.90
   5  19   0   46.10    3.60
  -6 -19   0   -2.00    2.40
   6 -19   0   -0.50    2.60
   6 -19   0    3.60    2.50
  -6 -19   0   -1.30    2.50
  -6 -19   0   -1.40    2.30
   6 -19   0    0.70    2.20
  -6  19   0    2.80    2.60
  -6  19   0    1.20    2.30
  -6  19   0    7.50    2.80
   6  19   0    3.50    2.50
   6  19   0    1.50    1.70
   7 -19   0    9.80    3.10
   7 -19   0    3.50    2.20
  -7 -19   0    5.60    2.70
  -7 -19   0    3.30    2.80
  -7 -19   0    0.00    2.10
   7 -19   0    4.80    2.70
  -7  19   0    4.30    2.40
  -7  19   0    3.90    2.30
   7  19   0    2.40    1.60
  -7  19   0    3.70    2.60
   7  19   0    2.10    2.50
   8 -19   0   24.00    3.40
  -8 -19   0   37.30    5.40
  -8 -19   0   25.70    3.50
   8 -19   0   20.90    3.60
  -8  19   0   22.50    3.50
  -8  19   0   27.90    3.30
   8  19   0   23.30    3.30
   8  19   0   22.50    2.20
   9 -19   0   34.40    4.00
  -9 -19   0   31.50    3.70
  -9  19   0   26.50    3.30
  -9  19   0   33.20    3.30
   9  19   0   45.90    4.00
 -10 -19   0    5.30    2.40
  10 -19   0    1.40    2.10
 -10  19   0    0.90    1.50
 -10  19   0    3.80    2.20
   0 -20   0    0.30    2.60
   0 -20   0    1.20    2.70
   0 -20   0    3.50    2.50
   0  20   0    0.30    1.90
   0  20   0    0.40    2.30
   0  20   0   -2.30    2.50
   0  20   0    2.70    1.90
   1 -20   0   -0.30    2.50
  -1 -20   0    5.80    2.70
   1 -20   0   -1.50    2.50
   1 -20   0    1.30    2.60
  -1 -20   0    1.40    2.60
  -1 -20   0    3.30    2.30
  -1 -20   0    1.10    2.80
  -1 -20   0    2.70    2.70
  -1  20   0    1.60    2.30
   1  20   0    1.00    1.80
  -1  20   0    3.20    2.20
   1  20   0    1.70    3.50
  -1  20   0   -1.20    2.00
  -1  20   0    0.90    3.00
  -2 -20   0    0.40    2.50
   2 -20   0    5.10    3.00
  -2 -20   0    1.80    2.50
   2 -20   0   11.70    2.70
   2 -20   0    4.40    4.00
  -2 -20   0    6.80    2.80
   2  20   0    2.70    2.00
  -2  20   0    3.40    2.30
  -2  20   0    8.40    3.00
  -2  20   0    2.20    2.50
  -2  20   0    7.60    2.70
   3 -20   0    7.30    2.50
  -3 -20   0    8.40    2.80
  -3 -20   0    9.00    2.80
  -3 -20   0    9.20    2.90
   3 -20   0    7.20    3.10
   3 -20   0    8.90    3.30
  -3 -20   0    5.90    2.90
  -3  20   0   10.30    2.70
   3  20   0    8.30    2.20
  -3  20   0    9.00    3.30
  -3  20   0    5.60    2.60
  -3  20   0    8.10    2.50
   4 -20   0   63.49    5.60
   4 -20   0   62.69    5.40
  -4 -20   0   68.59    5.90
   4 -20   0   60.59    5.50
  -4 -20   0   74.49    5.40
  -4 -20   0   62.39    5.00
  -4 -20   0   62.69    4.80
  -4  20   0   51.29    6.30
  -4  20   0   63.69    4.60
  -4  20   0   54.39    4.20
   4  20   0   66.49    4.10
  -4  20   0   53.59    5.00
  -5 -20   0    8.60    2.90
  -5 -20   0   10.10    2.90
  -5 -20   0    8.90    2.70
   5 -20   0    7.20    3.20
  -5 -20   0   11.50    3.50
   5 -20   0   10.10    2.90
   5  20   0   11.70    2.30
  -5  20   0   11.50    3.00
  -5  20   0   11.30    3.20
  -5  20   0    9.80    2.50
   6 -20   0   19.20    3.30
   6 -20   0   27.10    4.00
  -6 -20   0   19.60    3.20
   6 -20   0   28.40    4.60
  -6 -20   0   20.70    3.20
  -6 -20   0   25.00    4.10
   6  20   0   21.50    2.40
  -6  20   0   29.30    3.90
  -6  20   0   30.20    3.60
   7 -20   0    7.80    2.10
  -7 -20   0   13.90    2.50
  -7 -20   0    3.80    2.50
   7 -20   0    5.80    2.80
  -7 -20   0    3.80    2.20
   7  20   0    5.60    1.50
  -7  20   0    5.00    2.70
  -7  20   0    7.50    2.40
   8 -20   0    3.10    2.70
  -8 -20   0    2.80    2.40
  -8  20   0    3.40    1.90
  -8  20   0    2.00    2.10
   9 -20   0   -1.50    2.20
  -9 -20   0    3.30    2.40
  -9  20   0    1.90    1.90
   9  20   0   -2.10    1.40
  -9  20   0    1.10    1.50
   0 -21   0    2.90    2.40
   0 -21   0   -0.40    2.40
   0 -21   0   -4.60    2.10
   0  21   0   -3.40    1.60
   0  21   0    0.10    1.80
   0  21   0    0.70    2.20
  -1 -21   0    8.80    3.20
   1 -21   0   12.00    3.30
   1 -21   0   13.10    3.00
  -1 -21   0   10.10    3.00
  -1 -21   0   14.60    3.10
   1  21   0   15.60    3.00
   1  21   0    9.30    2.20
  -1  21   0    6.80    2.20
  -1  21   0   10.60    2.80
  -1  21   0   12.30    2.70
  -2 -21   0   23.90    3.80
  -2 -21   0   31.80    3.80
   2 -21   0   34.00    4.20
   2 -21   0   24.00    3.80
  -2 -21   0   38.70    4.70
   2  21   0   32.50    4.10
   2  21   0   30.00    3.10
  -2  21   0   29.10    3.50
  -2  21   0   30.50    3.40
  -2  21   0   38.40    4.10
  -3 -21   0    1.80    2.50
   3 -21   0   -0.20    1.80
   3 -21   0    4.10    2.90
  -3 -21   0   -3.20    2.10
   3 -21   0    3.70    2.40
  -3 -21   0   -0.40    2.20
  -3 -21   0   10.40    2.70
  -3  21   0    2.70    2.00
  -3  21   0    2.50    2.40
   3  21   0    2.50    1.70
  -3  21   0   -0.70    1.70
  -4 -21   0    3.80    2.20
   4 -21   0    6.60    2.50
   4 -21   0    5.20    2.30
  -4 -21   0   -2.60    2.20
  -4 -21   0    1.70    2.20
   4 -21   0   -2.80    2.60
  -4 -21   0   -1.50    2.10
  -4  21   0    0.70    1.80
   4  21   0   -0.90    1.40
  -4  21   0    2.50    2.20
  -5 -21   0   34.30    5.30
   5 -21   0   20.20    3.60
  -5 -21   0   29.30    4.00
   5 -21   0   25.50    3.90
  -5 -21   0   24.10    3.20
  -5 -21   0   23.40    4.70
   5  21   0   19.90    2.20
  -5  21   0   20.90    3.40
  -5  21   0   27.90    3.20
  -6 -21   0    2.60    2.40
  -6 -21   0   -1.60    2.20
   6 -21   0    3.10    1.90
  -6 -21   0   -1.60    1.70
  -6 -21   0   -1.50    1.80
  -6  21   0   -0.80    1.90
   6  21   0    0.30    1.10
  -6  21   0    4.40    3.70
  -7 -21   0   32.90    3.50
   7 -21   0   33.10    3.80
  -7 -21   0   36.20    3.20
  -7  21   0   34.50    3.30
   8 -21   0    0.40    2.30
  -8 -21   0    0.40    1.50
  -8 -21   0   -1.10    2.10
  -8  21   0    2.20    2.10
  -8  21   0    1.30    1.60
   8  21   0    3.50    1.90
   0 -22   0    3.60    2.50
   0  22   0   -1.40    2.40
   0  22   0    0.70    1.70
  -1 -22   0   -1.00    2.70
  -1 -22   0    3.90    2.70
   1 -22   0    4.50    2.70
   1 -22   0    1.30    1.90
   1  22   0    4.60    1.90
  -1  22   0    2.10    2.20
  -1  22   0    0.40    1.80
  -1  22   0    3.00    2.00
   1  22   0    7.50    2.60
   2 -22   0    2.20    2.50
   2 -22   0    3.40    1.80
  -2 -22   0    3.20    2.40
  -2 -22   0    6.70    3.10
  -2 -22   0    8.30    3.00
   2  22   0    3.00    2.40
  -2  22   0    3.00    1.80
  -2  22   0    2.90    2.00
   2  22   0    4.20    1.70
  -2  22   0    4.40    2.40
   3 -22   0   73.09    5.40
  -3 -22   0   59.39    5.70
  -3 -22   0   56.79    4.80
   3 -22   0   60.89    4.70
  -3 -22   0   77.99    5.60
   3  22   0   68.69    5.20
  -3  22   0   60.79    4.30
  -3  22   0   60.09    4.60
   3  22   0   63.99    3.90
  -3  22   0   61.39    4.20
   4 -22   0   58.39    6.90
  -4 -22   0   50.19    5.80
  -4 -22   0   49.90    4.50
   4  22   0   64.29    6.30
   4  22   0   49.50    3.10
  -4  22   0   51.39    4.60
   5 -22   0    1.00    2.30
   5 -22   0    1.90    2.10
  -5 -22   0   -3.50    1.90
  -5 -22   0   -0.70    1.90
   5  22   0   -2.10    1.40
   5  22   0    0.30    2.10
  -5  22   0    1.30    2.10
  -5  22   0    0.70    1.80
  -6 -22   0   -0.40    1.70
   6 -22   0   -0.20    2.20
  -6  22   0   -1.50    1.50
  -6  22   0   -1.20    1.80
   6  22   0    0.40    1.90
   7 -22   0   10.40    2.50
  -7 -22   0    9.60    2.30
  -7  22   0   10.40    2.20
  -7  22   0   15.20    2.10
   7  22   0   13.50    2.20
   0 -23   0    1.30    2.40
   0  23   0    2.20    1.50
   0  23   0    0.10    2.00
   1 -23   0   -1.20    2.20
  -1 -23   0   -0.70    2.00
   1  23   0    1.90    2.30
   1  23   0    2.60    1.40
  -1  23   0    0.60    1.80
  -1  23   0   -0.30    1.40
   2 -23   0    0.90    1.90
  -2 -23   0    4.10    2.20
   2 -23   0   -0.50    2.20
  -2  23   0   -2.10    1.50
  -2  23   0    3.40    1.70
   2  23   0    1.00    2.10
   2  23   0   -1.30    1.20
  -2  23   0   -0.50    1.80
   3 -23   0    6.60    2.70
  -3 -23   0    6.60    2.40
  -3 -23   0   13.30    2.70
   3  23   0    4.00    2.10
   3  23   0    6.60    1.50
  -3  23   0    6.60    1.70
  -3  23   0    7.50    2.30
  -4 -23   0   16.30    2.70
  -4 -23   0    8.00    3.00
   4 -23   0    8.90    2.60
  -4  23   0   11.10    2.50
  -4  23   0   10.10    1.90
   4  23   0    8.90    2.40
   5 -23   0   -0.40    2.10
  -5 -23   0   -2.30    1.50
  -5  23   0   -1.80    1.50
   5  23   0   -0.70    1.70
  -5  23   0    0.10    1.40
   6 -23   0   14.50    3.00
   6  23   0   14.00    2.60
   0 -24   0    2.50    2.00
   0  24   0   -2.10    1.40
   0  24   0   -0.20    1.10
  -1 -24   0   -2.80    1.80
   1 -24   0   -0.40    2.10
  -1  24   0    4.30    1.40
   1  24   0    2.90    2.00
   1  24   0    2.40    1.30
  -1  24   0    2.30    2.40
   2 -24   0   10.00    2.50
  -2 -24   0    9.00    2.30
  -2  24   0   13.50    1.80
   2  24   0   12.80    2.50
   3 -24   0    4.40    2.20
  -3 -24   0   -1.80    1.60
   3  24   0    3.60    2.00
  -3  24   0    6.40    1.70
  -4 -24   0    5.80    1.80
   4 -24   0   15.10    4.10
  -4  24   0   13.00    1.80
   4  24   0   10.10    2.20
  -4  24   0   15.90    3.10
  15   0  -1   -1.20    1.60
 -15   0   1   -1.40    1.90
 -15   0   1   -1.50    1.80
 -15   0   1    0.10    1.80
  14   0  -1   -3.70    2.30
 -14   0   1    4.60    2.30
 -14   0   1    0.20    2.00
 -14   0   1    0.20    2.20
  14   0  -1   -0.90    2.00
  13   0  -1    2.80    2.90
 -13   0   1   -0.60    2.10
 -13   0   1   -2.40    2.30
  13   0  -1    0.30    2.20
 -13   0   1    2.70    2.60
 -13   0   1    0.20    2.30
 -12   0   1   -1.40    2.20
  12   0  -1    2.50    2.70
 -12   0   1    1.50    2.40
 -12   0   1    2.40    2.60
 -12   0   1    1.90    2.80
  12   0  -1    0.90    1.60
  12   0  -1    3.70    3.20
 -12   0   1    7.10    4.80
  11   0  -1   -3.70    2.50
 -11   0   1   -2.60    2.50
  11   0  -1    1.70    1.60
 -11   0   1   14.50    5.80
  11   0  -1   -0.90    2.40
 -11   0   1    0.30    2.40
 -11   0   1    2.20    2.20
 -10   0   1   -0.10    3.80
  10   0  -1    1.90    2.70
  10   0  -1   -0.70    2.90
 -10   0   1   -1.20    2.20
  10   0  -1    1.80    1.70
 -10   0   1   -4.60    2.30
 -10   0   1    0.60    2.20
  -9   0   1   -2.00    4.00
   9   0  -1    1.90    2.50
  -9   0   1    2.20    2.10
   9   0  -1   -2.90    2.70
  -9   0   1   -1.60    2.10
   9   0  -1    3.30    1.70
  -9   0   1   -1.80    2.10
   9   0  -1   -0.20    1.60
  -8   0   1    0.50    2.00
  -8   0   1    1.30    2.20
  -8   0   1    1.30    2.40
   8   0  -1    1.70    1.60
  -8   0   1    0.40    1.20
   8   0  -1    0.40    2.40
   8   0  -1   -3.90    2.70
  -8   0   1   -0.20    4.70
   8   0  -1    0.40    1.20
   8   0  -1    2.70    1.70
   8   0  -1    1.80    2.50
  -7   0   1   -0.20    1.50
   7   0  -1    0.30    1.50
   7   0  -1   -3.00    2.20
   7   0  -1    2.30    0.80
   7   0  -1    0.20    2.10
   7   0  -1    3.30    1.60
  -7   0   1   -2.10    2.30
  -7   0   1    0.70    2.00
   7   0  -1   -2.80    3.10
  -7   0   1   -0.20    2.00
   7   0  -1   -1.40    1.60
   6   0  -1    0.00    1.60
   6   0  -1    1.20    3.40
  -6   0   1    0.10    1.30
   6   0  -1   -0.30    0.90
   6   0  -1   -0.30    1.90
  -6   0   1    0.80    2.00
   6   0  -1   -0.60    2.50
  -6   0   1   -0.80    1.90
  -6   0   1    2.50    2.50
   6   0  -1    2.10    1.60
   5   0  -1    1.40    1.50
  -5   0   1    2.30    1.80
   5   0  -1    1.90    3.30
   5   0  -1    1.00    2.60
   5   0  -1    1.40    1.10
   5   0  -1    3.20    1.80
  -5   0   1    1.40    2.40
   5   0  -1   -1.20    1.70
  -5   0   1    2.50    1.90
   4   0  -1   -1.40    3.20
   4   0  -1    0.40    2.20
  -4   0   1   -0.10    1.60
   4   0  -1   -0.30    1.60
   4   0  -1    0.10    1.00
  -3   0   1    0.20    1.80
   3   0  -1    1.70    2.90
   3   0  -1   -0.50    0.90
   2   0  -1    1.10    2.00
  -2   0   1   -0.30    1.30
   2   0  -1   -0.90    1.30
   2   0  -1   -0.20    0.60
  -1   0   1    0.40    0.70
   1   0  -1   -0.10    1.00
   1   0  -1    0.40    1.30
   1   0  -1    0.70    1.20
   0   0  -1    0.70    0.90
   0   0   1    0.10    0.50
   0   0  -1    0.60    0.60
   0   0   1    0.40    0.80
   0   0  -1   -0.20    1.00
   1   0   1    0.00    1.10
  -1   0  -1   -0.60    1.00
   2   0   1    0.30    1.50
  -2   0  -1   -0.40    1.30
  -2   0  -1    0.20    1.70
  -3   0  -1    3.10    2.40
   3   0   1   -1.20    2.00
   4   0   1    1.90    2.30
   4   0   1   -0.40    1.70
  -4   0  -1   -0.10    2.50
  -4   0  -1    0.80    2.20
   4   0   1    2.00    2.10
   5   0   1    0.50    1.90
   5   0   1    0.40    2.20
  -5   0  -1    0.40    2.60
  -5   0  -1   -1.70    1.60
  -5   0  -1   -1.60    1.90
   5   0   1   -0.60    2.30
  -5   0  -1    1.00    2.20
   6   0   1   -0.50    2.30
  -6   0  -1    2.50    2.80
  -6   0  -1    0.10    1.60
   6   0   1    0.70    1.90
   6   0   1    5.40    1.60
   6   0   1   -1.00    2.20
  -6   0  -1   -0.10    2.20
  -6   0  -1    0.30    2.00
  -7   0  -1    2.00    2.20
   7   0   1   -0.20    2.30
  -7   0  -1    1.00    1.70
  -7   0  -1    1.10    2.70
  -7   0  -1   -1.10    2.20
   7   0   1    1.30    1.30
   7   0   1   -0.40    2.20
  -8   0  -1    0.90    2.40
  -8   0  -1    4.60    4.50
   8   0   1   -0.70    2.30
   8   0   1    0.10    1.90
   8   0   1    0.80    1.40
   8   0   1   -0.90    2.30
   8   0   1    2.30    1.30
  -8   0  -1   -0.40    2.50
  -8   0  -1    1.50    2.20
   9   0   1    0.00    1.90
   9   0   1    1.50    2.40
   9   0   1    0.30    3.20
  -9   0  -1    5.50    4.30
  -9   0  -1   -0.80    2.10
  -9   0  -1    0.10    2.40
  -9   0  -1    1.30    2.70
  10   0   1    1.10    2.50
 -10   0  -1   -1.90    2.40
  10   0   1   -0.90    1.90
 -10   0  -1    1.70    3.50
 -10   0  -1    0.00    2.50
 -10   0  -1    2.40    2.20
  10   0   1   -0.20    1.20
 -10   0  -1   -0.50    2.10
  10   0   1    0.60    3.00
  11   0   1    2.20    3.10
 -11   0  -1   -0.60    2.20
 -11   0  -1   -1.00    4.10
  11   0   1    0.40    1.90
 -11   0  -1   -2.40    2.50
  11   0   1    1.00    2.40
 -11   0  -1   -2.30    2.00
 -11   0  -1   -1.00    2.40
 -12   0  -1    6.80    4.50
  12   0   1    0.40    1.80
 -12   0  -1    0.80    2.20
 -12   0  -1    0.30    2.40
 -12   0  -1    2.80    2.90
  12   0   1    6.00    3.30
 -12   0  -1    1.10    2.70
  12   0   1   -1.10    2.40
 -12   0  -1   -0.90    2.00
 -13   0  -1    0.00    2.90
 -13   0  -1   -0.40    2.10
 -13   0  -1    2.90    2.50
  13   0   1    3.60    2.40
 -13   0  -1    1.80    2.50
  13   0   1    3.30    2.90
  14   0   1    1.50    2.20
 -14   0  -1    0.70    2.40
 -14   0  -1    0.10    2.10
  14   0   1   -0.10    2.30
 -14   0  -1    0.50    2.10
  15   0   1    2.00    1.90
 -15   0  -1   -1.70    1.50
 -15   0  -1   -2.00    1.90
 -16   0  -1    1.10    1.70
  16   0   1   -1.30    1.40
  15  -1  -1    2.10    1.70
 -15  -1   1   11.90    2.70
 -15  -1   1    3.20    2.40
  15   1  -1    3.40    1.70
 -15   1   1    3.90    1.90
 -15   1   1   11.00    2.20
 -15   1   1    5.70    2.40
  14  -1  -1   91.99    7.90
  14  -1  -1   97.69    5.50
 -14  -1   1   97.19    5.60
 -14  -1   1   88.09    5.00
 -14  -1   1   88.29    5.90
  14   1  -1  101.39    7.90
 -14   1   1   99.69    5.80
  14   1  -1   91.59    5.10
 -14   1   1   95.49    5.10
 -14   1   1  101.79    5.60
 -13  -1   1   33.60    6.80
  13  -1  -1   33.80    3.90
 -13  -1   1   28.00    3.90
  13  -1  -1   28.70    5.60
  13  -1  -1   29.80    4.30
 -13  -1   1   29.00    3.40
 -13  -1   1   29.90    3.80
 -13  -1   1   32.80    5.90
 -13   1   1   27.60    3.70
  13   1  -1   31.50    3.70
 -13   1   1   26.40    3.80
 -13   1   1   25.90    3.30
  13   1  -1   30.80    5.40
  12  -1  -1  206.98    9.10
  12  -1  -1  204.78   12.40
 -12  -1   1  210.88    8.10
 -12  -1   1  212.18    9.00
 -12  -1   1  197.48   16.10
 -12  -1   1  197.98   10.00
 -12  -1   1  206.58    8.70
 -12   1   1  198.88   16.10
 -12   1   1  210.28    8.40
 -12   1   1  201.18    8.90
  12   1  -1  209.28    8.60
  12   1  -1  214.58   12.50
  12   1  -1  194.38    7.40
 -12   1   1  196.08    9.70
  11  -1  -1  136.29   10.10
 -11  -1   1  133.59    7.90
 -11  -1   1  151.68    6.60
 -11  -1   1  142.79    7.10
  11  -1  -1  134.89    6.10
  11  -1  -1  136.29    7.30
 -11  -1   1  140.69   13.50
 -11   1   1  136.59    8.10
  11   1  -1  120.49    8.00
 -11   1   1  132.69    6.50
 -11   1   1  146.89    7.30
 -11   1   1  154.28   14.30
  11   1  -1  139.09    7.40
 -11   1   1  149.99    8.10
  11   1  -1  138.39    5.80
  11   1  -1  140.29   10.00
 -10  -1   1   24.30    3.60
  10  -1  -1   22.40    3.80
 -10  -1   1   26.00    7.30
  10  -1  -1   31.00    5.60
 -10  -1   1   30.60    4.30
  10  -1  -1   27.80    2.80
  10  -1  -1   32.30    2.90
 -10   1   1   26.30    3.30
  10   1  -1   33.60    3.10
 -10   1   1   31.90    6.30
  10   1  -1   24.20    3.80
 -10   1   1   32.10    4.70
  10   1  -1   29.30    3.00
 -10   1   1   24.50    7.40
  10   1  -1   18.40    4.70
  -9  -1   1   10.10    3.10
  -9  -1   1   10.70    2.40
   9  -1  -1   13.60    2.20
   9  -1  -1   12.20    2.20
   9  -1  -1   14.50    4.40
   9  -1  -1   15.10    2.20
  -9  -1   1   16.00    3.10
   9  -1  -1    9.90    3.10
   9   1  -1    8.10    3.70
   9   1  -1   17.50    2.50
   9   1  -1   12.50    3.10
  -9   1   1   13.40    2.10
   9   1  -1   14.10    2.30
  -9   1   1   12.30    2.60
  -9   1   1   12.90    2.90
  -9   1   1    9.10    2.90
  -9   1   1   16.70    6.40
  -8  -1   1   23.70    3.30
   8  -1  -1   22.10    2.50
   8  -1  -1   25.20    5.00
  -8  -1   1   25.20    3.90
  -8  -1   1   22.00    2.90
   8  -1  -1   20.50    2.90
   8  -1  -1   29.90    3.10
   8  -1  -1   19.60    3.40
   8  -1  -1   26.90    2.70
  -8   1   1   33.60    3.40
  -8   1   1   20.20    3.60
   8   1  -1   26.00    5.00
  -8   1   1   26.70    3.40
  -8   1   1   22.10    2.40
   8   1  -1   24.60    3.00
   8   1  -1   20.10    2.60
   8   1  -1   25.40    3.60
  -8   1   1   16.10    6.20
   7  -1  -1   22.30    2.80
   7  -1  -1   22.20    3.50
  -7  -1   1   18.20    3.50
   7  -1  -1   25.10    2.60
   7  -1  -1   22.00    1.90
  -7  -1   1   24.00    3.10
   7  -1  -1   24.00    2.60
   7  -1  -1   20.40    4.70
   7   1  -1   20.00    4.50
   7   1  -1   23.40    2.90
  -7   1   1   26.20    3.00
   7   1  -1   23.50    2.70
  -7   1   1   22.40    2.40
   7   1  -1   21.00    3.50
   7   1  -1   23.00    2.60
  -7   1   1   22.90    3.20
  -7   1   1   19.50    3.30
  -7   1   1   11.20    5.80
  -6  -1   1  280.27    9.60
   6  -1  -1  316.37   10.30
   6  -1  -1  290.57    8.90
  -6  -1   1  299.57   10.80
   6  -1  -1  282.77    9.00
   6  -1  -1  313.57   13.10
   6  -1  -1  311.17    9.20
  -6  -1   1  289.37    9.20
   6  -1  -1  294.67    9.20
   6   1  -1  298.97    9.60
   6   1  -1  293.67   12.70
  -6   1   1  300.17    9.50
   6   1  -1  298.37   10.20
  -6   1   1  298.07   10.60
   6   1  -1  302.27    9.40
   6   1  -1  300.27    9.30
  -6   1   1  283.07    9.00
   6   1  -1  291.77    9.30
  -6   1   1  302.67    9.80
  -5  -1   1  761.42   21.40
   5  -1  -1  753.02   20.90
   5  -1  -1  763.22   20.80
   5  -1  -1  771.02   20.80
  -5  -1   1  824.02   22.50
   5  -1  -1  778.22   24.50
   5  -1  -1  775.42   21.80
   5  -1  -1  771.52   21.00
  -5  -1   1  780.02   20.90
   5   1  -1  791.12   21.10
  -5   1   1  803.02   21.20
   5   1  -1  768.82   21.80
  -5   1   1  769.42   20.90
   5   1  -1  766.72   21.00
  -5   1   1  765.82   22.10
  -5   1   1  796.32   21.50
   5   1  -1  770.32   24.30
   5   1  -1  756.12   20.10
   5   1  -1  796.32   21.00
   4  -1  -1  643.44   17.30
   4  -1  -1  620.44   17.40
   4  -1  -1  654.23   18.00
  -4  -1   1  627.74   17.30
   4  -1  -1  649.93   17.70
   4  -1  -1  660.93   17.30
   4  -1  -1  697.43   20.60
  -4  -1   1  654.53   18.50
   4   1  -1  645.04   17.40
   4   1  -1  624.84   16.50
   4   1  -1  612.14   20.00
   4   1  -1  612.64   17.50
  -4   1   1  633.74   18.30
   4   1  -1  645.94   18.30
   4   1  -1  639.64   18.00
   4   1  -1  636.14   17.60
   3  -1  -1   35.30    3.30
   3  -1  -1   42.10    3.10
  -3  -1   1   32.70    3.40
   3  -1  -1   36.20    4.30
   3  -1  -1   35.20    2.30
   3   1  -1   37.80    3.10
   3   1  -1   38.00    3.30
   3   1  -1   36.80    3.00
   3   1  -1   37.60    4.00
   3   1  -1   36.90    2.60
  -3   1   1   33.60    3.20
  -2  -1   1    5.20    1.70
   2  -1  -1    4.70    2.20
   2   1  -1    8.30    2.30
   2   1  -1    5.10    1.20
   2   1  -1    7.40    2.20
  -2   1   1    6.30    1.50
   1  -1  -1  707.53   18.20
   1  -1  -1  687.33   21.00
   1  -1  -1  718.73   19.10
   1  -1  -1  720.13   18.80
  -1   1   1  681.33   18.00
   1   1  -1  724.63   19.10
   1   1  -1  692.83   18.80
   1   1  -1  665.93   18.30
  -1   1   1  708.43   20.80
   0  -1  -1   81.29    3.10
   0  -1  -1   78.19    3.90
   0  -1  -1   77.09    3.20
   0   1  -1   77.59    3.20
   0   1   1   77.29    2.30
   0   1  -1   81.39    3.10
   0   1   1   86.89    3.90
   0   1   1   78.99    2.70
   0   1  -1   84.89    3.10
  -1  -1  -1  373.56   10.40
  -1  -1  -1  370.76   11.60
  -1  -1  -1  382.96   10.60
   1  -1   1  377.66   10.20
   1  -1   1  358.66   10.80
   1   1   1  380.86   10.50
  -1   1  -1  363.56   10.70
  -1   1  -1  409.26   10.00
  -1   1  -1  381.56   10.70
  -2  -1  -1   27.10    2.60
  -2  -1  -1   23.00    2.10
   2  -1   1   24.40    2.40
  -2   1  -1   25.40    3.30
  -2   1  -1   22.50    2.40
   2   1   1   30.20    2.50
  -3  -1  -1  267.87    9.00
   3  -1   1  262.87    8.60
   3   1   1  257.77    8.60
  -3   1  -1  255.87    8.90
  -3   1  -1  272.87    8.30
  -4  -1  -1  448.46   12.90
   4  -1   1  451.65   13.20
   4  -1   1  458.25   13.70
  -4  -1  -1  473.15   14.20
  -4  -1  -1  465.45   13.30
  -4   1  -1  444.86   13.00
   4   1   1  448.46   13.70
   4   1   1  438.36   13.10
  -4   1  -1  435.56   14.00
  -4   1  -1  450.85   13.00
  -4   1  -1  455.45   13.50
   4   1   1  487.05   13.60
  -5  -1  -1   37.30    4.20
   5  -1   1   39.70    3.80
   5  -1   1   40.90    3.60
   5  -1   1   32.60    2.90
  -5  -1  -1   33.50    3.10
  -5  -1  -1   37.90    3.60
   5   1   1   32.10    3.60
  -5   1  -1   37.50    3.50
  -5   1  -1   34.70    3.10
   5   1   1   35.70    3.30
   5   1   1   38.30    3.50
  -5   1  -1   40.40    4.20
  -5   1  -1   39.10    3.30
   5   1   1   35.20    2.50
  -6  -1  -1  107.49    6.20
  -6  -1  -1  110.69    5.40
   6  -1   1  111.39    5.90
  -6  -1  -1  114.99    5.00
   6  -1   1  106.09    4.80
   6  -1   1  111.49    5.40
   6  -1   1  102.79    3.90
   6   1   1  106.69    5.70
  -6   1  -1  102.99    5.20
  -6   1  -1  109.29    5.00
  -6   1  -1  109.89   10.00
   6   1   1  101.29    4.90
   6   1   1   99.09    4.20
  -6   1  -1  114.89    6.40
  -6   1  -1  110.59    4.80
   6   1   1  104.39    5.40
   7  -1   1    5.30    2.30
   7  -1   1    3.80    1.40
  -7  -1  -1    4.00    2.20
  -7  -1  -1    2.90    2.50
  -7  -1  -1    3.10    2.90
   7  -1   1    3.50    2.50
   7  -1   1    4.00    2.50
   7   1   1    4.90    2.70
  -7   1  -1    3.90    1.90
  -7   1  -1    3.30    2.80
  -7   1  -1    6.60    2.50
   7   1   1    7.10    2.70
  -7   1  -1   11.50    5.00
  -7   1  -1    3.50    2.40
   7   1   1    7.10    1.70
   7   1   1    5.90    2.20
  -8  -1  -1  212.98    8.30
   8  -1   1  207.58    7.80
   8  -1   1  212.28    6.80
   8  -1   1  205.28    8.40
   8  -1   1  202.78    7.50
  -8  -1  -1  225.68    9.60
   8  -1   1  217.18    9.10
  -8  -1  -1  227.88    7.90
   8   1   1  210.08    8.40
  -8   1  -1  203.78    8.20
   8   1   1  201.68    8.90
   8   1   1  201.28    7.00
  -8   1  -1  203.08   14.20
   8   1   1  209.98    7.80
  -8   1  -1  217.78    8.10
  -8   1  -1  209.88    9.30
   9  -1   1   37.40    4.20
  -9  -1  -1   37.60    4.90
   9  -1   1   36.20    3.40
  -9  -1  -1   29.90    3.80
   9  -1   1   33.30    2.60
   9  -1   1   30.40    2.50
  -9  -1  -1   40.90    3.90
   9  -1   1   37.40    6.00
   9   1   1   46.10    4.80
   9   1   1   35.20    3.50
  -9   1  -1   30.10    3.50
  -9   1  -1   38.20    7.40
  -9   1  -1   39.40    4.90
  -9   1  -1   44.60    4.40
   9   1   1   39.60    4.20
   9   1   1   39.70    6.00
   9   1   1   35.80    2.80
 -10  -1  -1   67.29    5.10
  10  -1   1   60.39    7.40
 -10  -1  -1   67.99    4.80
 -10  -1  -1   66.09    4.60
  10  -1   1   62.19    5.10
 -10  -1  -1   71.89    6.20
  10  -1   1   63.89    4.30
 -10  -1  -1   57.39    9.90
  10   1   1   65.19    4.40
  10   1   1   61.19    4.80
 -10   1  -1   63.39    5.90
 -10   1  -1   63.19    5.00
 -10   1  -1   55.89    9.00
 -10   1  -1   65.09    4.80
  10   1   1   58.19    7.30
  10   1   1   69.39    3.60
  11  -1   1   14.20    3.30
 -11  -1  -1   26.70    3.60
  11  -1   1   19.30    2.70
 -11  -1  -1   25.80    6.80
 -11  -1  -1   22.80    4.30
 -11  -1  -1   18.90    3.30
 -11  -1  -1   19.70    3.50
  11  -1   1   21.30    4.80
 -11   1  -1   14.00    2.90
 -11   1  -1   16.00    3.10
  11   1   1   16.00    2.80
 -11   1  -1   19.70    5.60
 -11   1  -1   18.20    3.50
 -11   1  -1   21.60    4.20
 -11   1  -1   20.40    3.50
  11   1   1   23.60    5.10
  11   1   1   23.70    3.80
  12  -1   1   12.00    3.10
  12  -1   1    6.70    3.60
 -12  -1  -1    5.40    2.60
  12  -1   1   12.20    2.40
 -12  -1  -1    7.40    3.10
 -12  -1  -1    4.40    2.60
 -12  -1  -1    6.70    3.50
 -12  -1  -1   -4.80    4.70
 -12   1  -1   13.00    4.90
  12   1   1    5.80    2.30
 -12   1  -1    6.90    2.60
 -12   1  -1    4.90    2.90
  12   1   1    4.10    2.50
  12   1   1    9.80    3.70
 -12   1  -1    1.70    2.10
 -12   1  -1    8.20    2.70
 -13  -1  -1    2.80    2.40
 -13  -1  -1    4.50    3.10
  13  -1   1   10.10    3.50
  13  -1   1    2.70    2.50
  13  -1   1    3.20    2.80
 -13  -1  -1    4.80    2.80
 -13  -1  -1   -0.10    2.10
  13   1   1    5.50    2.80
  13   1   1    6.00    3.20
 -13   1  -1    0.50    2.10
 -13   1  -1    0.10    2.40
 -13   1  -1    6.30    2.70
 -14  -1  -1   12.50    2.60
  14  -1   1   17.20    3.80
 -14  -1  -1   23.80    3.70
  14  -1   1   16.00    3.00
 -14  -1  -1   14.00    3.10
 -14   1  -1   12.00    2.40
  14   1   1   23.50    4.40
  14   1   1   19.40    3.20
 -14   1  -1   19.90    3.60
 -14   1  -1   15.60    2.80
 -15  -1  -1    2.20    2.30
  15  -1   1   -0.40    1.80
 -15  -1  -1   -1.40    1.80
 -15  -1  -1    6.90    2.00
 -15   1  -1   -1.10    2.30
 -15   1  -1   -0.50    1.70
  15   1   1    0.50    1.70
 -16  -1  -1    0.30    1.80
  16  -1   1   -1.20    2.50
 -16   1  -1   -0.50    1.60
  16   1   1    0.30    1.40
 -15  -2   1    3.40    2.20
  15  -2  -1    9.60    2.10
 -15  -2   1    5.80    2.30
 -15   2   1    9.80    3.30
 -15   2   1   12.80    2.60
 -15   2   1    8.70    2.10
  15   2  -1   13.10    2.00
  14  -2  -1    2.80    2.80
 -14  -2   1    4.90    2.50
 -14  -2   1   -0.40    1.80
 -14  -2   1   -0.50    2.30
 -14  -2   1    0.90    2.40
  14  -2  -1    2.70    2.20
 -14   2   1   -2.70    1.80
 -14   2   1    1.00    2.30
  14   2  -1    2.60    1.80
 -14   2   1    2.90    2.30
  14   2  -1   -0.10    2.20
  13  -2  -1  194.68    9.00
 -13  -2   1  206.38    7.90
 -13  -2   1  205.68    8.80
  13  -2  -1  206.48   12.10
 -13  -2   1  206.38    8.80
 -13  -2   1  160.38   25.60
  13   2  -1  209.88   12.00
  13   2  -1  206.98    8.30
 -13   2   1  200.88    8.30
 -13   2   1  198.28    8.30
 -13   2   1  199.78    9.00
 -12  -2   1   -1.10    2.30
 -12  -2   1    4.20    4.60
  12  -2  -1    0.90    2.70
  12  -2  -1    0.50    3.20
 -12  -2   1    1.40    2.70
 -12  -2   1   -0.60    2.00
 -12  -2   1    2.60    2.70
 -12   2   1   -7.30    4.20
 -12   2   1    0.70    2.30
  12   2  -1    3.90    2.90
 -12   2   1   -1.80    2.20
 -12   2   1    7.30    2.70
  12   2  -1    1.70    1.90
  12   2  -1    0.40    2.20
 -11  -2   1   40.90    5.30
 -11  -2   1   32.00    4.10
 -11  -2   1   24.90    7.90
  11  -2  -1   37.10    3.20
  11  -2  -1   26.40    5.60
  11  -2  -1   28.10    4.20
 -11  -2   1   35.00    3.60
  11   2  -1   38.50    6.00
 -11   2   1   32.70    4.10
 -11   2   1   31.20    7.20
 -11   2   1   30.10    4.30
  11   2  -1   31.60    3.70
  11   2  -1   32.60    3.20
  11   2  -1   38.90    3.40
 -11   2   1   32.60    3.80
  10  -2  -1    3.40    2.80
 -10  -2   1    2.30    2.50
 -10  -2   1    4.30    2.10
  10  -2  -1   -0.90    2.70
 -10  -2   1    2.80    2.80
  10  -2  -1    1.70    1.50
 -10   2   1    0.80    1.40
 -10   2   1    0.90    2.40
 -10   2   1    1.50    2.20
  10   2  -1   -0.10    1.70
 -10   2   1    6.70    4.90
  10   2  -1    7.70    3.50
 -10   2   1    2.10    2.50
  10   2  -1    0.30    1.70
  10   2  -1    4.60    2.80
 -10   2   1    3.20    2.70
  10   2  -1    1.80    2.20
   9  -2  -1   36.70    3.60
   9  -2  -1   36.50    3.00
   9  -2  -1   34.00    2.90
  -9  -2   1   36.70    4.60
   9  -2  -1   40.20    4.40
   9  -2  -1   35.60    5.80
  -9  -2   1   41.00    4.00
  -9  -2   1   41.30    3.40
  -9   2   1   39.60    8.30
   9   2  -1   44.70    3.50
   9   2  -1   30.00    5.40
   9   2  -1   39.30    4.30
  -9   2   1   38.70    4.10
  -9   2   1   36.10    3.60
  -9   2   1   38.00    3.00
  -9   2   1   41.50    4.80
   9   2  -1   39.30    3.40
   8  -2  -1  192.58    6.90
   8  -2  -1  208.38    8.80
   8  -2  -1  207.58   11.00
   8  -2  -1  198.18    6.70
  -8  -2   1  200.18    7.30
  -8  -2   1  205.48    8.00
  -8  -2   1  181.78    8.80
   8  -2  -1  202.38    7.20
   8  -2  -1  197.38    7.00
   8  -2  -1  210.58    8.50
  -8   2   1  202.58    8.80
   8   2  -1  188.28   10.50
   8   2  -1  209.98    7.40
   8   2  -1  208.18    8.30
  -8   2   1  192.48    7.90
  -8   2   1  208.78    7.70
  -8   2   1  198.68    7.20
   8   2  -1  200.68    7.40
  -8   2   1  204.58   15.30
   7  -2  -1  122.39    5.00
   7  -2  -1  129.89    5.00
   7  -2  -1  125.39    5.10
   7  -2  -1  135.89    6.40
   7  -2  -1  134.79    5.40
  -7  -2   1  124.99    7.60
  -7  -2   1  136.09    6.10
  -7  -2   1  125.39    5.30
   7  -2  -1  137.69    8.80
   7   2  -1  132.79    6.30
  -7   2   1  126.09    5.70
   7   2  -1  137.59    5.80
  -7   2   1  117.89    5.20
  -7   2   1  140.89    6.80
   7   2  -1  121.49    5.40
   7   2  -1  133.89    8.70
   7   2  -1  128.29    5.60
   7   2  -1  121.19    4.60
  -7   2   1  122.79   11.60
   6  -2  -1  162.88    5.90
   6  -2  -1  171.18    6.00
   6  -2  -1  161.68    6.00
  -6  -2   1  167.68    6.00
  -6  -2   1  158.68    6.60
   6  -2  -1  170.98    9.30
  -6  -2   1  168.88    7.70
   6   2  -1  169.38    6.20
   6   2  -1  159.78    5.60
   6   2  -1  156.78    9.10
   6   2  -1  167.08    6.60
  -6   2   1  173.68    6.40
  -6   2   1  161.98    6.00
   6   2  -1  174.88    7.60
   6   2  -1  167.48    6.20
  -6   2   1  159.08    6.50
  -6   2   1  170.68   13.00
  -6   2   1  166.08    7.30
   5  -2  -1    9.80    2.70
   5  -2  -1    0.60    3.40
  -5  -2   1    2.30    2.00
  -5  -2   1    7.00    2.60
   5  -2  -1    6.80    1.80
  -5  -2   1    3.50    1.70
   5  -2  -1    7.90    1.80
   5  -2  -1    4.30    1.70
  -5   2   1    7.00    2.20
  -5   2   1    5.80    2.20
  -5   2   1    9.50    5.40
  -5   2   1    3.80    2.30
   5   2  -1    5.90    2.60
   5   2  -1    4.00    2.00
   5   2  -1    4.90    1.30
   5   2  -1    4.00    2.40
   5   2  -1    2.60    3.30
   5   2  -1    7.30    2.00
   5   2  -1    4.30    2.00
   4  -2  -1  553.24   14.90
   4  -2  -1  506.65   14.50
   4  -2  -1  526.95   15.20
   4  -2  -1  515.25   17.40
  -4  -2   1  537.45   15.80
   4  -2  -1  539.35   14.40
   4  -2  -1  538.85   14.80
   4   2  -1  539.05   15.40
  -4   2   1  544.85   14.90
  -4   2   1  516.25   15.40
   4   2  -1  526.05   14.30
   4   2  -1  502.75   14.50
   4   2  -1  516.75   17.10
   4   2  -1  515.95   15.20
  -4   2   1  541.25   21.40
  -4   2   1  522.15   14.70
  -4   2   1  510.15   14.50
   4   2  -1  541.55   15.00
   4   2  -1  513.65   14.60
   3  -2  -1  792.42   23.20
   3  -2  -1  770.22   21.20
   3  -2  -1  795.52   21.30
  -3  -2   1  769.52   21.90
   3  -2  -1  760.52   21.50
   3   2  -1  817.42   23.10
   3   2  -1  819.92   21.30
  -3   2   1  781.12   21.50
   3   2  -1  775.12   20.70
   3   2  -1  830.42   23.00
  -3   2   1  770.12   21.10
  -3   2   1  826.92   26.80
   3   2  -1  801.22   21.60
   3   2  -1  803.52   21.00
   3   2  -1  813.22   21.60
   2  -2  -1 1567.34   40.30
   2   2  -1 1562.64   40.20
  -2   2   1 1609.54   45.00
   2   2  -1 1610.44   41.60
   2   2  -1 1524.05   41.00
  -2   2   1 1522.35   40.20
   2   2  -1 1550.04   39.80
  -1  -2   1   65.09    2.40
   1  -2  -1   82.09    6.20
   1  -2  -1   68.89    3.60
   1  -2  -1   68.79    3.00
   1   2  -1   66.29    2.70
   1   2  -1   66.89    3.80
  -1   2   1   69.09    5.50
   1   2  -1   66.09    3.00
  -1   2   1   67.89    3.20
   0  -2  -1   -0.10    1.30
   0  -2  -1    0.70    1.90
   0  -2  -1    0.20    1.10
   0  -2  -1    0.80    1.20
   0   2  -1   -0.30    0.90
   0   2  -1   -0.80    1.20
   0   2   1    0.20    0.70
   0   2   1    1.80    2.10
   0   2  -1   -0.30    1.50
   0   2   1    0.10    1.00
   1  -2   1    0.40    1.70
  -1  -2  -1    1.00    1.20
  -1  -2  -1    1.20    2.00
   1  -2   1    0.10    0.90
  -1  -2  -1   -0.80    1.30
   1   2   1   -0.40    1.10
  -1   2  -1   -0.10    0.90
  -1   2  -1    2.30    1.80
   1   2   1    0.50    0.90
   1   2   1    0.30    1.30
   1   2   1    1.00    2.00
   2  -2   1   56.19    3.20
  -2  -2  -1   57.49    3.60
  -2  -2  -1   57.39    2.70
   2   2   1   55.29    3.30
  -2   2  -1   54.99    2.80
  -2   2  -1   63.19    5.10
   3  -2   1   63.89    3.90
  -3  -2  -1   59.29    3.40
  -3  -2  -1   56.99    4.00
  -3   2  -1   64.19    6.40
  -3   2  -1   60.89    4.20
   3   2   1   60.49    3.90
  -3   2  -1   67.89    3.40
  -3   2  -1   54.89    3.20
   3   2   1   61.89    3.40
   4  -2   1  185.88    6.70
   4  -2   1  190.28    7.00
  -4  -2  -1  191.68    7.60
  -4  -2  -1  184.68    6.20
   4   2   1  185.28    6.60
  -4   2  -1  188.98    6.60
  -4   2  -1  185.58    6.50
   4   2   1  180.38    6.00
   4   2   1  186.58    7.20
  -4   2  -1  182.48   10.50
  -4   2  -1  182.98    6.60
   4   2   1  178.58    6.60
  -4   2  -1  188.38    7.50
   5  -2   1  381.76   11.90
   5  -2   1  392.46   12.40
  -5  -2  -1  403.26   13.00
  -5  -2  -1  366.56   11.70
  -5  -2  -1  370.36   11.20
  -5   2  -1  369.56   12.60
  -5   2  -1  371.16   11.40
   5   2   1  395.86   12.40
  -5   2  -1  367.96   11.40
  -5   2  -1  398.76   17.20
   5   2   1  385.56   11.60
  -5   2  -1  361.16   11.50
   5   2   1  376.66   11.70
   5   2   1  381.36   11.20
   6  -2   1 1520.45   39.80
  -6  -2  -1 1538.25   41.50
  -6  -2  -1 1461.85   39.60
  -6  -2  -1 1523.75   40.30
   6  -2   1 1488.35   40.80
   6  -2   1 1496.35   40.30
   6   2   1 1507.45   40.90
  -6   2  -1 1532.05   39.80
  -6   2  -1 1573.04   41.50
   6   2   1 1529.55   40.20
  -6   2  -1 1495.45   40.10
  -6   2  -1 1600.74   40.50
   6   2   1 1475.35   39.90
  -6   2  -1 1412.56   46.70
   6   2   1 1452.75   39.30
   7  -2   1    4.00    2.50
   7  -2   1    0.90    2.40
   7  -2   1    4.20    2.00
  -7  -2  -1    4.30    2.90
  -7  -2  -1    2.80    2.20
   7  -2   1    0.10    1.70
  -7  -2  -1    3.10    2.50
   7   2   1   -0.30    2.30
   7   2   1    1.40    2.10
  -7   2  -1    4.30    4.20
  -7   2  -1    2.40    2.10
   7   2   1    2.50    2.50
  -7   2  -1    0.90    2.30
  -7   2  -1    0.00    2.20
  -7   2  -1    3.20    2.70
   7   2   1    1.40    1.60
   8  -2   1  293.07    8.90
  -8  -2  -1  319.37   10.80
   8  -2   1  300.27   10.10
  -8  -2  -1  316.17   10.20
   8  -2   1  297.37   10.10
  -8  -2  -1  307.87   11.90
   8  -2   1  295.77   10.60
  -8   2  -1  304.07   10.60
  -8   2  -1  303.87   10.30
   8   2   1  302.57   11.20
  -8   2  -1  287.47    9.80
   8   2   1  308.27   10.70
  -8   2  -1  299.57   11.90
  -8   2  -1  298.17   17.40
   8   2   1  305.17   10.30
  -9  -2  -1  170.58    6.80
  -9  -2  -1  156.98    8.40
   9  -2   1  162.28   10.20
   9  -2   1  148.69    6.20
   9  -2   1  164.38    6.70
   9  -2   1  179.38    6.60
   9  -2   1  172.58    7.70
  -9  -2  -1  155.08    7.40
  -9  -2  -1  161.18    7.00
   9   2   1  168.68   10.20
  -9   2  -1  173.78    7.50
  -9   2  -1  177.18    8.00
  -9   2  -1  165.78    7.10
   9   2   1  153.78    6.00
  -9   2  -1  148.89    8.20
   9   2   1  175.18    7.60
   9   2   1  160.28    7.90
   9   2   1  166.78    7.00
  -9   2  -1  166.98    6.60
  -9   2  -1  177.68   13.60
  10  -2   1    3.20    3.40
  10  -2   1    3.10    1.90
  10  -2   1    2.60    2.60
 -10  -2  -1    1.40    2.20
 -10  -2  -1    4.10    2.50
 -10  -2  -1    8.10    4.20
 -10  -2  -1    3.70    2.70
 -10  -2  -1    4.40    2.90
 -10   2  -1    5.40    2.40
 -10   2  -1    3.80    2.60
 -10   2  -1    7.70    2.70
  10   2   1    3.60    3.20
 -10   2  -1    2.10    2.80
  10   2   1    2.00    2.40
 -10   2  -1    1.50    3.30
 -11  -2  -1  113.89    6.00
 -11  -2  -1  122.09    6.80
 -11  -2  -1  132.69    7.80
 -11  -2  -1  115.69    6.30
  11  -2   1   98.39    6.30
  11  -2   1  116.19    8.80
 -11  -2  -1  109.39   11.50
  11  -2   1  117.99    5.50
 -11   2  -1  102.69    7.00
 -11   2  -1   99.69    6.20
  11   2   1  126.79    6.00
 -11   2  -1   93.99   10.20
  11   2   1  113.09    6.30
 -11   2  -1  100.59    6.10
  11   2   1  122.19    8.80
 -11   2  -1  112.79    5.70
 -12  -2  -1  263.47   10.00
 -12  -2  -1  282.77   10.70
  12  -2   1  256.67    9.30
  12  -2   1  260.67   18.70
  12  -2   1  271.87   10.60
 -12  -2  -1  253.17   12.00
 -12  -2  -1  267.67    9.70
 -12  -2  -1  276.57   18.30
 -12   2  -1  269.67   10.00
  12   2   1  262.47    9.70
 -12   2  -1  275.27   10.70
  12   2   1  260.87   10.30
 -12   2  -1  247.78   10.40
 -12   2  -1  266.07    9.80
  12   2   1  272.17   13.90
  13  -2   1   57.29    5.10
 -13  -2  -1   53.39    4.30
  13  -2   1   63.29    6.80
 -13  -2  -1   78.29    9.50
 -13  -2  -1   56.99    5.30
 -13  -2  -1   55.39    4.60
 -13   2  -1   44.70    4.40
  13   2   1   56.39    4.70
  13   2   1   49.00    6.50
  13   2   1   54.09    3.80
 -13   2  -1   52.09    4.00
 -13   2  -1   56.29    5.10
  14  -2   1   36.00    5.60
 -14  -2  -1   40.20    4.10
 -14  -2  -1   40.30    4.30
 -14  -2  -1   40.00    3.70
  14  -2   1   43.10    4.30
  14   2   1   44.20    4.10
 -14   2  -1   37.40    4.30
  14   2   1   35.20    5.30
 -14   2  -1   38.00    3.80
 -15  -2  -1    2.70    2.20
 -15  -2  -1    4.90    2.10
  15  -2   1    5.60    2.30
  15   2   1    4.90    2.00
 -15   2  -1    8.20    2.70
 -15   2  -1    3.60    2.10
  16  -2   1   -2.20    2.50
  16   2   1    2.60    1.40
 -16   2  -1   -1.50    1.50
  16  -3  -1   19.00    3.00
 -16  -3   1   27.00    3.80
 -15  -3   1   -2.00    2.00
 -15  -3   1   -1.60    2.10
  15  -3  -1   -0.40    1.70
 -15   3   1    4.30    1.80
 -15   3   1    0.20    2.00
  15   3  -1    0.40    1.40
  14  -3  -1    5.10    2.70
 -14  -3   1    2.00    2.20
 -14  -3   1   -1.60    1.90
  14  -3  -1    6.00    2.90
  14  -3  -1    1.80    2.10
 -14  -3   1    0.50    2.40
 -14  -3   1   -2.20    2.00
  14   3  -1   -0.40    1.70
 -14   3   1   -0.60    2.30
  14   3  -1    3.20    2.70
 -14   3   1   -1.70    1.60
 -14   3   1   -2.00    2.00
 -13  -3   1    3.80    3.00
 -13  -3   1    4.60    1.90
 -13  -3   1    8.40    5.10
  13  -3  -1    3.70    2.70
 -13  -3   1    3.00    2.60
  13  -3  -1   -0.10    2.40
 -13  -3   1    2.20    2.50
  13   3  -1    7.10    3.20
 -13   3   1    2.30    2.40
 -13   3   1    0.50    5.00
 -13   3   1    6.80    2.70
  13   3  -1    2.70    2.20
 -13   3   1    0.90    1.90
 -13   3   1    2.30    2.50
 -12  -3   1   33.00    3.20
  12  -3  -1   23.90    4.10
 -12  -3   1   30.40    3.90
 -12  -3   1   33.10    7.80
 -12  -3   1   31.00    4.70
 -12  -3   1   31.10    4.20
 -12   3   1   34.00    7.60
  12   3  -1   22.60    3.00
  12   3  -1   30.80    5.70
 -12   3   1   28.50    3.90
 -12   3   1   29.40    3.70
 -12   3   1   24.80    4.00
  12   3  -1   22.00    3.10
 -11  -3   1   41.90    4.40
 -11  -3   1   33.20    3.40
 -11  -3   1   34.30    7.20
  11  -3  -1   36.30    3.80
 -11  -3   1   35.20    5.00
  11  -3  -1   36.20    4.50
 -11  -3   1   34.30    4.20
  11  -3  -1   42.30    6.50
 -11   3   1   35.70    3.50
  11   3  -1   29.50    5.10
 -11   3   1   28.50    4.20
 -11   3   1   25.30    3.50
 -11   3   1   33.70    4.10
 -11   3   1   24.30    6.60
  11   3  -1   32.20    3.50
  11   3  -1   37.80    3.40
  11   3  -1   33.80    3.40
  10  -3  -1   47.50    4.40
  10  -3  -1   58.19    7.40
  10  -3  -1   55.89    5.00
  10  -3  -1   56.09    3.30
 -10  -3   1   58.89    5.70
 -10  -3   1   54.79    4.00
 -10  -3   1   51.79    4.60
 -10   3   1   57.39    9.90
 -10   3   1   55.69    5.30
 -10   3   1   57.59    4.60
 -10   3   1   54.89    4.50
  10   3  -1   54.29    3.90
  10   3  -1   54.49    4.40
  10   3  -1   60.99    7.30
 -10   3   1   50.19    3.60
   9  -3  -1   53.39    3.40
  -9  -3   1   58.69    4.60
   9  -3  -1   53.99    5.00
   9  -3  -1   52.19    3.20
  -9  -3   1   50.79    5.40
  -9  -3   1   51.69    3.60
   9  -3  -1   54.69    4.60
   9  -3  -1   49.60    6.80
   9   3  -1   58.69    3.90
  -9   3   1   48.90    8.80
  -9   3   1   52.19    5.00
  -9   3   1   60.69    4.60
   9   3  -1   55.69    6.80
   9   3  -1   55.39    4.70
   9   3  -1   54.09    3.90
  -9   3   1   43.40    4.80
   9   3  -1   52.19    4.30
  -9   3   1   56.19    3.70
  -9   3   1   58.89    4.40
   8  -3  -1   37.80    2.80
   8  -3  -1   47.00    3.40
  -8  -3   1   47.00    4.20
   8  -3  -1   40.20    5.80
   8  -3  -1   40.40    3.40
  -8  -3   1   35.00    4.40
   8  -3  -1   43.50    4.40
  -8  -3   1   44.80    3.40
   8  -3  -1   39.40    2.80
  -8   3   1   41.30    3.30
  -8   3   1   46.00    4.80
   8   3  -1   49.60    4.40
   8   3  -1   41.90    3.50
   8   3  -1   41.40    3.50
  -8   3   1   35.30    4.40
   8   3  -1   38.60    5.50
  -8   3   1   44.80    3.90
  -8   3   1   33.60    7.90
   8   3  -1   39.50    3.80
  -8   3   1   38.40    3.70
  -7  -3   1   27.20    4.00
   7  -3  -1   16.80    4.40
   7  -3  -1   30.60    2.70
  -7  -3   1   28.30    2.70
  -7  -3   1   37.30    3.70
   7  -3  -1   28.90    3.70
   7  -3  -1   29.40    3.00
   7  -3  -1   28.30    2.50
   7  -3  -1   29.60    2.80
  -7   3   1   31.20    3.50
   7   3  -1   27.30    2.90
  -7   3   1   27.90    3.80
  -7   3   1   29.00    3.00
   7   3  -1   29.50    4.80
  -7   3   1   29.40    3.30
  -7   3   1   19.80    6.60
   7   3  -1   28.20    3.70
   7   3  -1   31.40    3.30
  -6  -3   1   17.40    2.20
   6  -3  -1   16.40    2.30
   6  -3  -1   18.30    4.50
   6  -3  -1   14.40    3.10
  -6  -3   1   20.90    2.90
  -6  -3   1   18.80    3.60
   6  -3  -1   16.00    2.30
   6  -3  -1   19.10    2.40
  -6   3   1   17.00    3.10
   6   3  -1   19.00    2.80
   6   3  -1   19.70    4.30
  -6   3   1   14.20    5.70
  -6   3   1   17.90    2.80
   6   3  -1   15.70    3.10
  -6   3   1   19.20    2.60
  -6   3   1   13.30    2.60
   6   3  -1   18.60    3.10
   6   3  -1   14.60    2.40
   6   3  -1   19.00    2.60
  -5  -3   1 1437.16   37.30
   5  -3  -1 1454.55   38.10
   5  -3  -1 1455.55   41.10
   5  -3  -1 1416.76   37.50
   5  -3  -1 1444.56   37.30
   5  -3  -1 1474.45   37.70
  -5  -3   1 1429.66   39.10
  -5  -3   1 1355.66   37.90
   5  -3  -1 1460.25   38.40
   5   3  -1 1489.75   40.80
  -5   3   1 1411.36   46.20
  -5   3   1 1449.55   37.80
   5   3  -1 1475.95   38.70
   5   3  -1 1467.65   37.90
  -5   3   1 1399.16   38.00
  -5   3   1 1422.36   37.80
   5   3  -1 1408.96   37.90
   5   3  -1 1452.05   38.40
   5   3  -1 1406.76   37.60
  -5   3   1 1434.26   38.80
   4  -3  -1  199.18    6.60
  -4  -3   1  207.08    8.10
   4  -3  -1  200.68    7.00
   4  -3  -1  203.48    7.50
   4  -3  -1  221.48    9.50
   4  -3  -1  206.38    6.30
   4  -3  -1  198.58    6.90
   4   3  -1  197.08    6.90
   4   3  -1  203.38    6.80
   4   3  -1  215.28    8.90
   4   3  -1  206.08    7.30
   4   3  -1  201.78    6.80
  -4   3   1  190.08    7.60
   4   3  -1  198.48    6.70
  -4   3   1  211.38    6.80
   4   3  -1  208.58    9.00
   4   3  -1  209.98    7.40
  -4   3   1  189.68   12.70
  -4   3   1  200.88    6.90
   3  -3  -1   11.00    2.30
   3  -3  -1    8.70    2.10
   3  -3  -1    8.50    2.40
   3  -3  -1   11.70    3.10
   3   3  -1   12.10    2.10
  -3   3   1    9.80    2.10
   3   3  -1   13.90    2.10
   3   3  -1   10.00    2.00
   3   3  -1   12.50    2.80
   3   3  -1   11.20    2.10
  -3   3   1    9.10    1.80
   3   3  -1    7.40    1.80
  -3   3   1    8.40    5.00
   3   3  -1   10.60    3.10
   2  -3  -1  279.67    8.80
   2  -3  -1  295.27   10.00
  -2  -3   1  281.67    8.00
   2   3  -1  299.87   10.10
  -2   3   1  296.17    9.20
   2   3  -1  285.77    8.40
  -2   3   1  279.87   12.90
   2   3  -1  300.37    9.20
   1  -3  -1   53.29    3.40
  -1  -3   1   54.49    2.60
   1  -3  -1   62.09    3.30
  -1   3   1   59.69    3.30
   1   3  -1   52.99    4.00
  -1   3   1   66.29    6.10
   1   3  -1   57.49    2.00
   1   3  -1   54.79    2.60
   0  -3  -1  312.17    9.20
   0  -3   1  317.77   11.70
   0  -3   1  304.47    9.00
   0  -3  -1  298.97    9.10
   0   3  -1  301.57    8.90
   0   3   1  300.97    9.00
   0   3   1  333.47   12.20
   0   3  -1  305.07   11.30
   0   3  -1  327.27   10.20
   0   3   1  314.87    9.10
   1  -3   1   25.90    1.60
  -1  -3  -1   28.50    2.50
  -1  -3  -1   28.70    2.50
   1  -3   1   31.20    3.90
   1   3   1   27.70    2.20
  -1   3  -1   31.50    3.90
   1   3   1   31.80    4.40
   1   3   1   27.00    2.40
  -1   3  -1   26.80    2.10
  -2  -3  -1   45.10    2.60
  -2  -3  -1   45.40    3.50
   2  -3   1   42.30    2.80
  -2   3  -1   56.19    5.30
  -2   3  -1   46.90    2.80
   2   3   1   45.90    3.30
   2   3   1   46.50    3.40
   3  -3   1   64.69    3.80
  -3  -3  -1   65.69    3.70
  -3  -3  -1   66.29    2.80
  -3  -3  -1   67.29    4.70
  -3  -3  -1   63.39    3.80
   3  -3   1   69.09    3.90
   3   3   1   61.09    4.10
  -3   3  -1   67.69    3.60
  -3   3  -1   67.79    6.60
   3   3   1   65.89    3.80
  -3   3  -1   65.59    3.70
   3   3   1   69.49    3.40
  -3   3  -1   66.09    3.70
  -3   3  -1   72.19    3.50
   3   3   1   65.99    3.80
  -4  -3  -1  222.18    7.40
  -4  -3  -1  210.68    6.80
   4  -3   1  209.98    7.40
  -4  -3  -1  208.38    7.40
   4  -3   1  209.88    7.60
  -4  -3  -1  218.68    8.30
   4   3   1  196.28    7.50
   4   3   1  214.38    7.80
   4   3   1  207.58    7.30
   4   3   1  211.58    6.80
  -4   3  -1  208.68    7.20
  -4   3  -1  210.08    7.30
  -4   3  -1  205.18    7.20
  -4   3  -1  220.08    7.50
  -4   3  -1  218.58   11.60
  -5  -3  -1   14.70    2.20
   5  -3   1   14.30    2.80
  -5  -3  -1   12.60    2.60
   5  -3   1   15.80    2.90
  -5  -3  -1   12.40    3.10
  -5  -3  -1   12.90    2.70
  -5   3  -1   13.50    2.60
   5   3   1   20.80    3.20
   5   3   1   11.10    2.60
  -5   3  -1   16.00    3.30
  -5   3  -1   17.20    2.70
  -5   3  -1   11.60    2.40
  -5   3  -1   18.30    2.80
   5   3   1   10.50    2.00
  -5   3  -1   17.80    5.10
   5   3   1   17.50    2.80
  -6  -3  -1  381.36   11.80
  -6  -3  -1  402.86   13.80
   6  -3   1  401.16   13.00
   6  -3   1  424.86   13.20
   6  -3   1  391.46   12.60
  -6  -3  -1  398.76   12.50
  -6   3  -1  387.06   12.10
  -6   3  -1  428.16   13.20
   6   3   1  386.56   12.40
  -6   3  -1  397.36   13.50
   6   3   1  386.76   11.70
  -6   3  -1  394.76   11.30
   6   3   1  393.26   13.10
  -6   3  -1  408.96   12.90
   6   3   1  397.56   12.50
  -6   3  -1  378.06   18.30
  -6   3  -1  397.76   12.30
   7  -3   1   25.70    3.50
  -7  -3  -1   33.80    3.80
  -7  -3  -1   28.90    3.40
   7  -3   1   37.00    2.20
  -7  -3  -1   27.40    4.10
   7  -3   1   39.70    5.20
   7  -3   1   32.10    3.40
   7   3   1   34.90    3.60
  -7   3  -1   31.70    3.60
   7   3   1   34.70    3.70
  -7   3  -1   37.20    4.40
   7   3   1   37.50    4.10
  -7   3  -1   34.40    3.60
  -7   3  -1   29.90    3.20
   7   3   1   29.90    2.90
  -7   3  -1   33.20    6.70
  -7   3  -1   31.20    3.60
   8  -3   1  105.69    5.80
  -8  -3  -1  103.69    5.80
  -8  -3  -1  106.49    5.70
  -8  -3  -1  107.79    6.90
   8  -3   1  103.59    5.10
   8  -3   1  102.39    5.10
  -8  -3  -1  103.49    5.00
   8  -3   1   95.99    3.80
  -8   3  -1  105.79    5.70
  -8   3  -1  107.19    6.00
   8   3   1  103.39    4.70
  -8   3  -1  102.79    6.80
  -8   3  -1  110.19   10.30
   8   3   1  105.49    6.20
  -8   3  -1  101.89    5.40
  -8   3  -1  105.39    5.10
   8   3   1  103.09    5.60
   8   3   1  105.79    5.50
  -9  -3  -1  470.25   14.20
   9  -3   1  445.06   14.00
   9  -3   1  454.25   15.10
  -9  -3  -1  457.85   16.40
  -9  -3  -1  475.95   15.00
   9  -3   1  443.86   14.70
  -9  -3  -1  465.25   14.70
   9  -3   1  470.75   18.90
   9   3   1  452.15   15.50
  -9   3  -1  451.45   14.50
   9   3   1  459.05   14.80
   9   3   1  456.35   13.60
  -9   3  -1  446.26   15.30
  -9   3  -1  453.15   14.10
  -9   3  -1  463.45   14.80
   9   3   1  464.65   15.80
  -9   3  -1  469.85   23.70
   9   3   1  476.05   14.60
   9   3   1  459.35   18.30
 -10  -3  -1   12.40    3.60
 -10  -3  -1   12.30    3.10
 -10  -3  -1   12.60    4.60
  10  -3   1   13.90    2.40
  10  -3   1   11.10    3.10
  10  -3   1   10.30    3.90
 -10  -3  -1   11.60    3.10
  10   3   1   11.10    2.80
 -10   3  -1   13.50    3.00
 -10   3  -1   14.00    2.80
 -10   3  -1   12.10    3.00
  10   3   1   12.90    2.90
 -10   3  -1    6.10    4.00
  10   3   1   10.70    3.70
 -10   3  -1   14.80    2.60
  11  -3   1  250.97   10.40
  11  -3   1  238.78   13.30
 -11  -3  -1  247.88   10.00
  11  -3   1  260.37    9.30
 -11  -3  -1  270.67   11.90
 -11  -3  -1  286.37   17.90
 -11  -3  -1  261.17   10.30
 -11  -3  -1  268.27    9.70
 -11   3  -1  265.47   10.40
  11   3   1  272.97   13.60
  11   3   1  285.47   10.00
  11   3   1  276.27   10.30
 -11   3  -1  254.67   16.80
 -11   3  -1  245.18    9.10
 -11   3  -1  248.18    9.80
 -12  -3  -1   32.00    4.10
 -12  -3  -1   32.20    3.70
  12  -3   1   22.60    3.70
 -12  -3  -1   34.40    4.10
 -12  -3  -1   21.80    4.00
  12  -3   1   35.60    4.60
 -12   3  -1   31.10    3.70
 -12   3  -1   25.60    3.90
  12   3   1   34.50    4.10
 -12   3  -1   22.10    6.30
 -12   3  -1   24.60    3.70
  12   3   1   34.60    3.70
  12   3   1   25.10    5.40
 -12   3  -1   28.70    3.30
  13  -3   1    0.00    2.60
 -13  -3  -1    2.60    2.80
 -13  -3  -1    4.80    2.80
 -13  -3  -1    5.70    2.80
  13  -3   1    1.10    2.50
 -13  -3  -1    5.60    2.20
 -13   3  -1   -2.90    2.30
  13   3   1    2.00    2.60
 -13   3  -1   -3.90    1.60
 -13   3  -1   -3.20    2.50
  13   3   1    0.70    1.70
  13   3   1    2.20    2.50
  14  -3   1    1.90    2.30
 -14  -3  -1    7.80    2.20
  14  -3   1    0.90    2.20
  14  -3   1   -0.50    2.20
 -14  -3  -1    3.00    2.30
 -14  -3  -1    1.40    2.40
 -14   3  -1    4.20    2.40
 -14   3  -1    4.40    2.60
  14   3   1    0.60    2.00
  14   3   1    4.80    2.70
  15  -3   1    2.30    2.00
 -15  -3  -1   -3.40    1.80
 -15  -3  -1    7.80    2.50
 -15   3  -1    1.10    2.30
 -15   3  -1    1.30    2.00
  15   3   1    3.30    1.90
  16  -3   1   -0.10    2.00
 -16  -3  -1   -1.70    2.20
  16   3   1   -1.40    1.30
 -16   3  -1    2.80    1.80
 -15  -4   1   76.59    5.00
  15  -4  -1   67.29    4.20
 -15  -4   1   75.79    4.90
 -15   4   1   66.99    4.30
  15   4  -1   67.79    3.50
 -15   4   1   75.29    4.70
  14  -4  -1   -2.10    1.90
 -14  -4   1    2.10    2.60
 -14  -4   1   -0.60    1.90
 -14  -4   1    0.20    1.70
  14  -4  -1    3.90    2.60
 -14  -4   1   -0.30    1.90
 -14   4   1   -0.20    2.30
  14   4  -1    1.10    1.80
 -14   4   1    2.00    2.10
 -14   4   1    5.40    2.10
 -13  -4   1   31.60    4.50
  13  -4  -1   31.50    4.30
  13  -4  -1   29.10    5.00
 -13  -4   1   23.10    7.30
 -13  -4   1   30.20    4.10
 -13  -4   1   27.90    3.70
 -13   4   1   34.90    4.30
  13   4  -1   42.60    5.70
 -13   4   1   27.70    3.80
 -13   4   1   20.70    7.20
 -13   4   1   28.60    3.60
  13   4  -1   26.70    3.10
 -13   4   1   26.90    3.00
 -12  -4   1   35.20    4.50
  12  -4  -1   31.20    4.30
 -12  -4   1   27.80    8.50
 -12  -4   1   27.30    4.30
  12  -4  -1   36.90    6.10
 -12  -4   1   30.30    3.10
 -12  -4   1   50.29    4.90
 -12   4   1   39.90    8.10
 -12   4   1   40.80    4.50
 -12   4   1   35.40    4.50
  12   4  -1   46.70    3.70
 -12   4   1   32.20    3.80
  12   4  -1   34.60    3.50
  12   4  -1   37.80    4.00
 -11  -4   1   44.80    4.40
  11  -4  -1   28.20    4.20
 -11  -4   1   33.80    4.90
 -11  -4   1   30.00    3.10
 -11  -4   1   24.40    3.80
  11  -4  -1   28.20    5.40
  11   4  -1   31.20    3.20
  11   4  -1   30.60    3.30
 -11   4   1   23.30    6.50
 -11   4   1   32.30    4.30
 -11   4   1   25.90    3.50
  11   4  -1   29.60    5.20
  11   4  -1   25.90    3.30
 -11   4   1   32.40    4.00
 -11   4   1   33.20    3.30
  10  -4  -1    0.80    1.40
 -10  -4   1    1.30    2.70
  10  -4  -1    5.20    3.50
  10  -4  -1    0.00    1.50
 -10  -4   1   -0.80    3.70
  10  -4  -1    2.10    2.80
 -10  -4   1    1.10    1.80
 -10  -4   1    0.10    2.50
 -10   4   1    1.10    2.40
 -10   4   1    1.80    2.30
  10   4  -1    0.00    2.50
 -10   4   1    2.70    2.50
 -10   4   1    1.10    1.90
  10   4  -1    1.00    2.00
 -10   4   1   -3.70    3.60
  10   4  -1    3.30    2.00
  10   4  -1    2.40    2.00
  -9  -4   1    2.10    2.40
   9  -4  -1    3.70    2.80
  -9  -4   1    1.40    2.60
   9  -4  -1    2.00    1.50
  -9  -4   1    3.20    1.70
   9  -4  -1    6.90    5.20
   9  -4  -1    2.30    2.30
  -9   4   1    2.30    4.20
  -9   4   1    1.00    2.40
  -9   4   1    4.40    2.00
  -9   4   1    1.50    2.20
   9   4  -1    2.10    2.10
   9   4  -1    1.70    1.90
   9   4  -1    3.00    2.30
   9   4  -1    0.80    2.80
  -8  -4   1   28.00    2.90
   8  -4  -1   25.50    5.20
   8  -4  -1   27.30    2.90
   8  -4  -1   30.50    2.90
   8  -4  -1   29.50    3.90
  -8  -4   1   28.20    3.50
  -8  -4   1   26.60    4.10
   8  -4  -1   32.00    2.60
   8  -4  -1   33.00    2.70
  -8   4   1   19.40    6.20
  -8   4   1   27.90    3.10
  -8   4   1   27.10    3.30
   8   4  -1   28.80    3.10
   8   4  -1   24.50    4.50
  -8   4   1   23.00    3.30
  -8   4   1   23.10    3.60
   8   4  -1   24.10    3.00
   8   4  -1   23.40    2.90
   7  -4  -1   26.30    4.90
   7  -4  -1   19.20    3.30
   7  -4  -1   14.90    2.20
  -7  -4   1   20.50    2.40
  -7  -4   1   16.60    3.40
  -7  -4   1   26.80    3.30
   7  -4  -1   23.50    2.80
   7  -4  -1   18.00    2.10
  -7   4   1   17.60    2.90
   7   4  -1   18.60    3.90
  -7   4   1   15.20    2.60
   7   4  -1   16.70    2.60
  -7   4   1   15.60    5.80
   7   4  -1   17.00    2.70
  -7   4   1   16.80    3.30
   7   4  -1   21.00    2.90
  -7   4   1   20.70    2.90
   6  -4  -1  615.24   17.60
  -6  -4   1  641.84   19.60
   6  -4  -1  610.64   17.30
   6  -4  -1  634.04   21.40
  -6  -4   1  613.24   17.30
  -6  -4   1  628.04   18.30
   6  -4  -1  624.74   17.40
   6  -4  -1  650.43   18.30
   6  -4  -1  659.83   18.80
  -6   4   1  641.74   18.00
   6   4  -1  637.54   18.80
   6   4  -1  651.33   18.20
  -6   4   1  657.33   19.50
  -6   4   1  622.44   18.30
  -6   4   1  589.54   26.00
  -6   4   1  639.84   18.00
   6   4  -1  645.14   17.80
   6   4  -1  632.04   18.10
   5  -4  -1  218.88    7.90
   5  -4  -1  215.78    8.20
  -5  -4   1  210.68    6.80
   5  -4  -1  219.98    7.10
   5  -4  -1  215.68    6.90
   5  -4  -1  222.88   10.30
  -5  -4   1  220.18    8.20
  -5  -4   1  237.68    9.00
  -5   4   1  222.78    7.80
  -5   4   1  222.78    7.60
   5   4  -1  216.58    9.50
  -5   4   1  226.08    8.80
   5   4  -1  217.88    7.50
   5   4  -1  205.38    7.60
   5   4  -1  226.78    8.10
   5   4  -1  227.68    7.80
  -5   4   1  218.58    7.50
  -5   4   1  221.58   13.90
   5   4  -1  223.88    7.50
   4  -4  -1  111.49    4.20
   4  -4  -1  120.09    7.00
   4  -4  -1  113.49    5.50
  -4  -4   1  118.89    6.30
   4  -4  -1  119.79    5.30
   4   4  -1  111.89    4.90
   4   4  -1  119.09    5.00
  -4   4   1  110.99    4.90
  -4   4   1  114.79   10.10
   4   4  -1  117.49    4.80
  -4   4   1  117.89    4.90
   4   4  -1  107.79    4.70
   4   4  -1  124.09    7.10
  -4   4   1  120.59    5.90
   4   4  -1  109.69    6.40
  -4   4   1  122.39    4.90
   4   4  -1  113.59    5.20
   3  -4  -1   55.29    3.80
  -3  -4   1   63.89    4.70
   3  -4  -1   60.69    3.50
   3  -4  -1   57.79    5.10
   3  -4  -1   55.39    3.80
   3   4  -1   64.99    3.60
   3   4  -1   65.69    3.50
   3   4  -1   65.59    3.50
  -3   4   1   58.59    4.30
  -3   4   1   59.49    3.70
   3   4  -1   58.99    5.20
  -3   4   1   59.19    7.70
  -3   4   1   60.09    3.30
  -3   4   1   56.19    3.40
   3   4  -1   50.89    4.10
   3   4  -1   52.89    3.30
  -2  -4   1  757.32   19.90
   2  -4  -1  803.32   21.50
   2  -4  -1  757.02   20.30
   2  -4  -1  762.22   20.30
   2  -4  -1  777.92   20.70
   2   4  -1  757.02   20.40
   2   4  -1  723.63   20.10
   2   4  -1  684.93   20.20
  -2   4   1  719.93   20.10
   2   4  -1  785.92   22.00
  -2   4   1  756.82   20.90
  -2   4   1  745.73   25.50
   2   4  -1  724.33   19.80
   1  -4  -1  262.77    8.40
  -1  -4   1  265.37    7.90
   1  -4  -1  263.47    8.60
   1   4  -1  256.67    7.40
  -1   4   1  270.67    8.50
  -1   4   1  268.07   12.20
   1   4  -1  253.17    9.40
   1   4  -1  263.27    7.10
   0  -4  -1   88.19    4.10
   0  -4   1   87.59    4.00
   0  -4  -1   89.29    3.90
   0   4   1   89.59    4.10
   0   4   1   83.79    4.10
   0   4   1   90.39    7.20
   0   4  -1   84.19    5.20
   0   4  -1   82.79    6.50
   0   4  -1   82.09    3.80
   1  -4   1  160.48    6.00
  -1  -4  -1  165.28    5.90
  -1  -4  -1  159.08    5.90
   1   4   1  162.18    5.80
   1   4   1  175.08    9.40
   1   4   1  167.38    5.90
  -1   4  -1  162.38    8.70
  -1   4  -1  159.98    5.70
  -1   4  -1  162.58    7.30
   2  -4   1  109.09    4.60
  -2  -4  -1  111.29    5.20
   2  -4   1  114.99    5.20
  -2  -4  -1  114.09    4.30
  -2  -4  -1  110.09    4.90
   2   4   1  107.59    5.00
  -2   4  -1  108.29    4.20
  -2   4  -1  114.79    4.60
  -2   4  -1   99.49    4.30
   2   4   1  111.19    4.50
   2   4   1  106.79    4.60
   2   4   1  105.49    4.70
  -2   4  -1  110.09    6.40
  -2   4  -1  108.79    7.30
   3  -4   1  236.48    7.80
   3  -4   1  243.88    8.50
  -3  -4  -1  237.68    8.60
   3  -4   1  246.68    8.20
  -3  -4  -1  246.68    8.10
  -3  -4  -1  235.18    6.90
  -3  -4  -1  229.78    7.80
  -3   4  -1  230.28    7.60
   3   4   1  232.18    7.40
  -3   4  -1  233.98    7.90
   3   4   1  227.38    7.90
  -3   4  -1  250.27   11.80
  -3   4  -1  239.48    7.90
   3   4   1  253.27    8.00
   3   4   1  241.58    8.70
   3   4   1  246.28    8.70
  -4  -4  -1  437.56   13.90
   4  -4   1  431.76   13.20
  -4  -4  -1  441.36   12.40
  -4  -4  -1  440.66   13.00
  -4  -4  -1  445.66   13.10
   4  -4   1  424.56   13.20
   4  -4   1  424.16   13.40
  -4   4  -1  422.06   12.90
  -4   4  -1  445.26   18.00
   4   4   1  450.75   13.10
   4   4   1  440.16   13.10
  -4   4  -1  427.56   12.80
  -4   4  -1  423.06   12.80
   4   4   1  443.46   12.50
  -4   4  -1  446.86   13.20
   4   4   1  444.16   13.40
   5  -4   1  119.49    5.80
  -5  -4  -1  114.89    5.60
  -5  -4  -1  122.19    4.90
  -5  -4  -1  137.39    6.70
  -5  -4  -1  142.19    5.90
   5  -4   1  122.69    5.80
   5   4   1  112.49    5.60
  -5   4  -1  125.59    5.50
   5   4   1  129.19    6.00
  -5   4  -1  132.89    5.50
   5   4   1  133.39    5.60
  -5   4  -1  122.29   10.70
  -5   4  -1  110.29    5.40
  -5   4  -1  121.69    5.70
   5   4   1  137.19    5.10
  -6  -4  -1   14.20    2.40
  -6  -4  -1   12.00    2.90
  -6  -4  -1    9.60    3.10
  -6  -4  -1   13.10    2.90
   6  -4   1    8.70    3.00
   6  -4   1   14.10    2.70
   6   4   1   16.70    3.10
  -6   4  -1   12.30    2.60
  -6   4  -1   15.10    2.70
   6   4   1   13.80    2.90
  -6   4  -1   11.00    2.70
  -6   4  -1   12.30    5.00
   6   4   1   15.50    2.30
  -6   4  -1   12.40    2.60
  -6   4  -1   11.40    1.70
   6   4   1   10.60    2.70
   7  -4   1   25.30    2.00
  -7  -4  -1   41.60    4.00
   7  -4   1   27.80    3.10
  -7  -4  -1   35.80    3.20
   7  -4   1   32.00    3.40
   7  -4   1   26.40    3.60
  -7  -4  -1   32.30    3.60
  -7  -4  -1   27.10    4.00
   7   4   1   30.00    3.60
   7   4   1   28.60    3.50
  -7   4  -1   26.00    3.20
  -7   4  -1   29.10    3.40
   7   4   1   26.30    3.70
  -7   4  -1   30.00    6.30
  -7   4  -1   36.70    3.80
  -7   4  -1   32.10    3.50
   7   4   1   27.20    2.80
  -8  -4  -1  201.68    8.20
  -8  -4  -1  192.98    7.20
  -8  -4  -1  210.48    8.30
   8  -4   1  201.28   11.00
   8  -4   1  199.58    8.20
  -8  -4  -1  204.38    9.30
   8  -4   1  200.18    7.40
   8  -4   1  185.88    8.30
   8   4   1  193.58    7.20
  -8   4  -1  202.18    7.80
   8   4   1  192.78    7.80
  -8   4  -1  207.88    8.20
  -8   4  -1  202.88   13.80
  -8   4  -1  187.58    8.20
  -8   4  -1  199.78    7.70
   8   4   1  180.98    8.50
   8   4   1  205.48    8.20
   9  -4   1   59.79    4.00
  -9  -4  -1   66.89    5.00
  -9  -4  -1   68.09    5.90
  -9  -4  -1   65.19    5.00
   9  -4   1   61.49    5.00
   9  -4   1   63.69    4.10
  -9  -4  -1   65.99    4.20
  -9   4  -1   58.49    5.90
  -9   4  -1   64.89    4.30
  -9   4  -1   56.69    4.70
   9   4   1   60.79    3.90
   9   4   1   53.39    6.60
  -9   4  -1   61.99    4.70
   9   4   1   61.49    5.30
   9   4   1   65.59    5.30
   9   4   1   67.79    4.70
 -10  -4  -1    2.50    2.40
  10  -4   1   -1.10    1.60
  10  -4   1    0.50    2.70
  10  -4   1    6.90    3.90
  10   4   1    5.80    3.30
 -10   4  -1   -0.70    1.70
  10   4   1    0.50    2.10
  10   4   1    1.20    2.60
 -10   4  -1    0.00    2.40
 -10   4  -1    4.50    2.60
 -10   4  -1    1.10    3.40
 -11  -4  -1  116.79    6.70
 -11  -4  -1  131.89    7.90
  11  -4   1  120.79    5.60
 -11  -4  -1  115.49    6.50
  11  -4   1  102.79    8.90
  11  -4   1  111.69    6.70
 -11  -4  -1  123.29    5.80
 -11   4  -1  118.29    6.40
  11   4   1  127.39    9.20
 -11   4  -1  114.19    6.60
 -11   4  -1  116.09   11.60
  11   4   1  131.09    6.30
  11   4   1  116.29    6.50
 -11   4  -1  118.49    6.70
 -12  -4  -1  194.98    7.60
 -12  -4  -1  180.58    9.70
  12  -4   1  200.48    8.70
  12  -4   1  190.88   11.70
 -12  -4  -1  197.68    8.80
 -12  -4  -1  174.78    8.20
 -12   4  -1  175.98    7.30
  12   4   1  187.98    8.30
 -12   4  -1  184.78    8.20
 -12   4  -1  198.48    8.70
  12   4   1  179.68    7.70
 -12   4  -1  166.58   13.70
 -13  -4  -1  132.59    7.10
 -13  -4  -1  139.09    8.50
  13  -4   1  140.59    7.10
 -13  -4  -1  126.19    5.90
 -13  -4  -1  143.29    7.40
  13  -4   1  135.19    9.50
  13   4   1  136.69    6.80
 -13   4  -1  142.99    6.80
  13   4   1  142.39    6.40
  13   4   1  139.19    9.20
 -13   4  -1  143.99    7.40
 -14  -4  -1   66.09    5.10
 -14  -4  -1   69.99    5.10
  14  -4   1   69.49    5.10
  14  -4   1   69.89    6.20
 -14  -4  -1   64.89    5.50
 -14   4  -1   68.59    4.80
 -14   4  -1   71.49    5.40
 -14   4  -1   73.49    8.80
  14   4   1   62.59    4.50
 -15  -4  -1    4.80    2.20
  15  -4   1    8.70    2.30
 -15  -4  -1    6.70    2.50
 -15   4  -1    6.20    2.40
 -15   4  -1    2.70    2.10
  15   4   1   10.00    2.10
 -15  -5   1   17.60    3.40
 -15  -5   1    8.30    2.50
  15  -5  -1   11.70    2.60
  15  -5  -1    9.90    2.30
 -15   5   1   12.50    2.40
 -15   5   1   14.00    2.60
 -14  -5   1    2.70    2.70
 -14  -5   1   -0.90    1.80
  14  -5  -1    2.70    2.60
  14   5  -1    3.20    1.80
 -14   5   1    2.00    2.40
 -14   5   1   -0.60    2.40
 -13  -5   1    5.20    2.40
 -13  -5   1    6.30    5.80
 -13  -5   1    7.50    3.00
  13  -5  -1    7.50    3.10
 -13  -5   1    8.60    3.10
  13  -5  -1    3.10    2.90
 -13   5   1   13.10    2.90
  13   5  -1    3.90    2.80
  13   5  -1    5.10    2.10
 -13   5   1    6.70    2.60
 -12  -5   1   57.89    5.80
  12  -5  -1   69.39    7.40
  12  -5  -1   61.59    6.20
 -12  -5   1   58.99    5.00
 -12  -5   1   51.49    4.80
 -12  -5   1   49.40    8.80
 -12   5   1   59.49    5.70
  12   5  -1   78.29    7.00
 -12   5   1   51.09    4.60
  12   5  -1   58.09    4.30
 -12   5   1   39.50    7.90
  12   5  -1   59.89    4.10
 -12   5   1   59.69    5.20
  11  -5  -1    2.00    2.90
  11  -5  -1   -3.70    1.90
 -11  -5   1    0.10    2.70
 -11  -5   1   -0.40    2.40
  11  -5  -1   -0.10    2.80
 -11  -5   1    1.80    2.70
 -11  -5   1   -2.20    1.40
 -11   5   1   -1.80    2.00
 -11   5   1    0.30    2.40
  11   5  -1    2.00    2.10
  11   5  -1    0.70    2.10
 -11   5   1    3.50    2.60
 -11   5   1    1.20    1.90
  11   5  -1    0.90    1.90
  11   5  -1    5.00    2.90
 -10  -5   1   24.40    2.80
 -10  -5   1   29.90    3.80
  10  -5  -1   30.00    4.30
 -10  -5   1   30.60    4.00
 -10  -5   1   25.00    5.50
  10  -5  -1   26.80    2.50
  10  -5  -1   25.70    3.80
  10  -5  -1   27.60    5.40
  10   5  -1   27.30    4.80
  10   5  -1   26.60    3.20
 -10   5   1   34.00    4.40
  10   5  -1   24.50    3.20
 -10   5   1   17.70    6.40
 -10   5   1   26.30    3.70
  10   5  -1   30.20    3.50
 -10   5   1   28.40    3.50
  -9  -5   1   15.20    3.20
   9  -5  -1   14.50    3.30
  -9  -5   1   14.50    3.70
  -9  -5   1   16.50    2.30
  -9  -5   1   14.90    3.00
   9  -5  -1   16.40    4.50
   9  -5  -1   12.80    1.90
   9  -5  -1   15.80    3.30
  -9   5   1    6.70    5.10
  -9   5   1   13.90    2.90
   9   5  -1   17.70    2.80
   9   5  -1   16.60    4.10
  -9   5   1   17.60    3.10
   9   5  -1   15.30    2.80
   9   5  -1   19.90    3.00
  -9   5   1   14.90    3.30
  -9   5   1   16.80    2.80
  -8  -5   1  283.67   11.80
   8  -5  -1  294.17   10.10
   8  -5  -1  279.47    9.20
   8  -5  -1  303.37   10.90
   8  -5  -1  294.17    9.20
   8  -5  -1  294.57    9.30
  -8  -5   1  288.57   10.30
   8  -5  -1  303.47   14.00
  -8   5   1  288.67   10.40
   8   5  -1  293.57   10.20
   8   5  -1  301.07    9.90
  -8   5   1  288.57   11.40
   8   5  -1  292.27   13.00
   8   5  -1  291.47   10.10
  -8   5   1  308.97   10.20
  -8   5   1  305.17   10.20
   7  -5  -1   48.80    3.80
   7  -5  -1   43.50    3.20
  -7  -5   1   43.90    4.00
   7  -5  -1   47.50    2.90
   7  -5  -1   48.20    3.10
  -7  -5   1   52.49    3.10
  -7  -5   1   50.99    5.10
   7  -5  -1   46.80    6.00
   7  -5  -1   43.80    4.30
  -7   5   1   43.90    8.20
  -7   5   1   45.00    3.70
  -7   5   1   48.60    3.90
   7   5  -1   49.70    3.90
   7   5  -1   47.30    5.40
   7   5  -1   45.40    3.70
  -7   5   1   48.00    4.00
   7   5  -1   48.80    3.90
  -7   5   1   45.80    4.60
  -6  -5   1   13.20    5.10
   6  -5  -1   11.30    3.80
   6  -5  -1   13.80    3.20
   6  -5  -1   15.60    2.70
  -6  -5   1   18.50    1.90
  -6  -5   1   16.30    2.70
   6  -5  -1   16.30    2.20
   6  -5  -1   16.30    2.10
   6   5  -1   13.80    4.30
  -6   5   1    8.40    5.20
  -6   5   1   12.10    3.00
   6   5  -1   17.60    2.70
   6   5  -1   22.10    2.90
  -6   5   1   16.50    3.00
   6   5  -1   17.10    2.90
   6   5  -1   14.90    2.80
  -6   5   1   16.10    2.70
   5  -5  -1   60.79    8.50
   5  -5  -1   57.49    4.50
   5  -5  -1   60.29    2.90
   5  -5  -1   52.79    3.30
  -5  -5   1   50.79    5.00
  -5  -5   1   58.69    3.80
   5  -5  -1   54.49    4.00
   5   5  -1   46.80    3.60
  -5   5   1   54.99    3.70
  -5   5   1   55.19    4.70
   5   5  -1   53.29    4.90
  -5   5   1   68.79    3.90
   5   5  -1   61.19    6.50
  -5   5   1   50.89    3.70
   5   5  -1   54.69    4.00
   5   5  -1   60.69    3.70
  -5   5   1   45.10    7.70
   4  -5  -1  396.76   13.70
   4  -5  -1  351.26   10.30
   4  -5  -1  378.16   11.80
  -4  -5   1  374.46   11.30
   4  -5  -1  368.06   11.70
  -4  -5   1  378.46   12.50
   4   5  -1  377.26   12.50
  -4   5   1  340.77   17.50
  -4   5   1  357.26   11.10
   4   5  -1  378.36   11.20
  -4   5   1  352.96   12.00
   4   5  -1  383.06   11.00
   4   5  -1  387.46   13.50
  -4   5   1  355.26   11.20
   4   5  -1  365.46   11.40
  -4   5   1  368.56   11.30
   4   5  -1  367.06   11.40
   4   5  -1  380.76   11.00
   3  -5  -1  163.68    6.80
   3  -5  -1  177.18    7.90
   3  -5  -1  175.68    6.00
  -3  -5   1  172.68    5.80
   3  -5  -1  178.58    6.30
   3  -5  -1  180.48    6.70
   3   5  -1  179.48    6.00
  -3   5   1  185.18    7.20
   3   5  -1  174.58    8.20
   3   5  -1  179.18    6.80
  -3   5   1  177.18   11.70
   3   5  -1  169.78    6.00
  -3   5   1  172.38    6.40
   3   5  -1  162.68    6.30
   3   5  -1  181.48    6.40
  -3   5   1  176.08    6.10
   3   5  -1  177.88    5.90
  -3   5   1  174.08    6.30
   2  -5  -1  784.22   22.60
  -2  -5   1  810.92   21.40
   2  -5  -1  798.52   22.00
   2  -5  -1  776.92   21.40
  -2  -5   1  792.92   21.20
   2  -5  -1  811.52   21.40
   2  -5  -1  773.42   21.50
  -2   5   1  788.22   27.30
   2   5  -1  836.42   23.40
   2   5  -1  780.82   20.90
  -2   5   1  796.42   22.20
   2   5  -1  777.22   20.90
  -2   5   1  801.22   21.40
   2   5  -1  795.32   21.20
   2   5  -1  774.42   21.50
   2   5  -1  774.82   21.00
   1  -5  -1   71.89    4.10
   1  -5  -1   68.99    3.80
   1  -5  -1   63.89    3.40
   1  -5  -1   73.29    4.30
  -1  -5   1   71.89    3.70
  -1   5   1   64.59    3.60
  -1   5   1   69.19    4.80
  -1   5   1   69.59    7.50
  -1   5   1   69.69    4.10
   1   5  -1   68.89    3.10
   1   5  -1   65.79    3.40
   1   5  -1   70.39    3.60
   1   5  -1   68.99    2.30
   1   5  -1   68.09    5.20
  -1   5   1   71.29    3.50
   0  -5   1 4138.79  100.39
   0  -5  -1 4063.49   99.99
   0  -5   1 4034.20   99.09
   0   5   1 3948.20   99.89
   0   5  -1 3903.51   99.59
   0   5  -1 3867.11  104.59
   0   5   1 3996.10  100.39
   0   5  -1 3661.43   99.89
   0   5  -1 3852.31  101.59
   0   5   1 4023.10  105.49
   0   5   1 3766.02  100.69
  -1  -5  -1    1.30    2.10
  -1  -5  -1    1.80    2.00
   1  -5   1    2.30    2.20
  -1  -5  -1    0.00    2.20
  -1   5  -1    5.00    3.00
  -1   5  -1   -1.60    3.50
   1   5   1    0.70    1.80
   1   5   1    2.80    1.80
  -1   5  -1    0.60    1.80
  -1   5  -1    1.80    1.90
  -1   5  -1    3.60    1.60
   1   5   1    2.70    4.10
   1   5   1    1.90    1.80
   1   5   1    1.90    2.10
  -2  -5  -1  273.87    9.90
  -2  -5  -1  264.27    8.50
   2  -5   1  275.87    9.10
  -2  -5  -1  263.87    8.80
  -2  -5  -1  261.97    8.30
  -2   5  -1  283.07   10.90
  -2   5  -1  262.57   12.50
   2   5   1  261.77    9.10
  -2   5  -1  273.07    8.60
   2   5   1  269.97    8.60
  -2   5  -1  263.27    8.10
  -3  -5  -1   86.59    3.40
   3  -5   1   95.79    5.00
   3  -5   1   86.79    4.50
  -3  -5  -1   91.49    5.50
  -3  -5  -1   84.29    4.70
  -3   5  -1   91.29    4.10
   3   5   1   85.39    4.60
   3   5   1   85.39    4.50
  -3   5  -1   91.29    4.30
   3   5   1   83.59    4.30
  -3   5  -1   88.19    4.50
  -3   5  -1   97.49    8.10
   3   5   1   90.39    5.20
  -3   5  -1   88.29    4.10
   4  -5   1  891.81   24.40
  -4  -5  -1  897.11   23.60
   4  -5   1  880.21   24.90
  -4  -5  -1  848.42   24.40
  -4  -5  -1  907.51   25.50
  -4  -5  -1  884.61   24.40
   4   5   1  867.71   24.30
  -4   5  -1  905.31   30.10
  -4   5  -1  882.31   23.80
  -4   5  -1  900.71   24.20
   4   5   1  902.11   24.60
   4   5   1  931.71   24.10
  -4   5  -1  887.31   24.20
  -4   5  -1  901.71   24.70
   4   5   1  881.41   24.60
  -4   5  -1  867.41   24.40
  -5  -5  -1  695.63   19.20
  -5  -5  -1  727.63   21.40
  -5  -5  -1  716.63   20.20
   5  -5   1  718.63   20.60
  -5  -5  -1  734.83   20.20
   5  -5   1  684.23   20.10
  -5   5  -1  699.43   20.00
  -5   5  -1  673.73   19.10
   5   5   1  722.43   19.60
   5   5   1  707.63   20.10
   5   5   1  711.93   20.50
   5   5   1  711.43   20.10
  -5   5  -1  678.93   26.20
  -5   5  -1  697.63   20.30
  -5   5  -1  722.33   20.00
  -5   5  -1  696.83   19.80
  -6  -5  -1  814.62   22.50
  -6  -5  -1  794.12   22.40
   6  -5   1  782.32   22.50
  -6  -5  -1  796.32   21.50
   6  -5   1  784.42   22.70
  -6  -5  -1  769.92   24.60
  -6   5  -1  761.62   22.10
  -6   5  -1  832.02   22.40
   6   5   1  779.62   22.00
  -6   5  -1  793.42   22.70
   6   5   1  761.22   22.80
  -6   5  -1  795.02   22.10
   6   5   1  813.92   22.40
  -6   5  -1  756.62   29.10
  -6   5  -1  754.92   21.10
   6   5   1  772.62   22.30
   7  -5   1    2.30    2.40
  -7  -5  -1   -0.40    2.40
  -7  -5  -1   -0.10    2.60
  -7  -5  -1   -0.80    2.30
  -7  -5  -1    0.90    1.70
   7  -5   1   -0.60    1.90
   7   5   1    1.40    2.10
  -7   5  -1   -0.60    1.90
   7   5   1    0.70    2.20
   7   5   1    1.00    2.20
  -7   5  -1   -0.20    2.10
   7   5   1    0.20    1.90
  -7   5  -1    2.40    3.80
  -7   5  -1    1.70    2.20
  -7   5  -1   -0.10    2.20
   8  -5   1  127.29    9.00
   8  -5   1  118.59    5.40
  -8  -5  -1  119.39    6.30
   8  -5   1  119.19    6.50
  -8  -5  -1  119.09    7.20
  -8  -5  -1  127.59    6.30
   8  -5   1  129.99    6.30
  -8  -5  -1  118.29    5.30
  -8   5  -1  128.49    6.30
   8   5   1  119.99    7.70
  -8   5  -1  118.79    6.00
   8   5   1  125.99    6.20
   8   5   1  122.69    6.00
  -8   5  -1  119.79    6.00
  -8   5  -1  114.79   10.60
  -8   5  -1  128.59    6.20
   8   5   1  123.59    5.50
   8   5   1  115.99    6.50
   9  -5   1    0.70    2.40
   9  -5   1    3.90    1.90
  -9  -5  -1    1.10    2.50
   9  -5   1    0.60    3.30
  -9  -5  -1    0.70    2.50
   9  -5   1    1.30    1.80
  -9  -5  -1   -1.90    2.50
  -9  -5  -1    2.10    1.80
  -9   5  -1    0.40    2.10
  -9   5  -1    0.40    2.30
   9   5   1    0.80    2.40
   9   5   1    1.60    2.60
  -9   5  -1    1.00    2.30
  -9   5  -1   -2.10    2.90
   9   5   1    1.60    2.30
  -9   5  -1    1.50    2.00
   9   5   1   -0.30    2.20
  10  -5   1    5.30    2.00
 -10  -5  -1    4.10    2.70
 -10  -5  -1    2.70    2.60
 -10  -5  -1    1.30    2.90
  10  -5   1    5.00    2.80
 -10  -5  -1    3.00    2.20
  10  -5   1    1.70    3.20
  10   5   1    3.10    2.60
 -10   5  -1    6.60    2.80
  10   5   1    5.30    3.30
 -10   5  -1   10.20    4.40
 -10   5  -1    5.90    2.70
 -10   5  -1    5.10    2.40
 -10   5  -1    9.60    2.60
  10   5   1    4.20    2.50
  11  -5   1   -0.10    2.60
  11  -5   1    0.80    3.10
 -11  -5  -1    0.90    2.60
  11  -5   1    2.60    1.60
 -11  -5  -1    3.50    2.70
 -11  -5  -1    0.30    2.80
 -11  -5  -1    0.10    2.10
 -11   5  -1   -0.10    2.50
 -11   5  -1   -5.40    3.10
 -11   5  -1   -1.10    2.10
 -11   5  -1    3.70    2.60
  11   5   1    1.80    3.10
 -11   5  -1    0.50    1.70
  11   5   1    3.30    2.50
  11   5   1    1.50    2.20
  12  -5   1   52.89    6.90
 -12  -5  -1   65.19    5.90
 -12  -5  -1   58.79    5.20
 -12  -5  -1   56.39    4.90
 -12  -5  -1   58.29    4.00
  12  -5   1   57.69    5.30
 -12  -5  -1   56.79    9.20
 -12   5  -1   44.40    6.80
 -12   5  -1   52.29    9.70
  12   5   1   61.09    4.50
 -12   5  -1   56.59    5.50
  12   5   1   62.29    6.50
  12   5   1   57.29    4.80
 -12   5  -1   61.99    5.20
 -13  -5  -1   79.89    6.40
 -13  -5  -1   76.99    5.70
  13  -5   1   80.89    7.50
  13  -5   1   91.79    5.90
 -13  -5  -1   87.19    5.60
  13   5   1   75.49    4.80
 -13   5  -1   88.29    5.40
  13   5   1   87.29    5.30
  13   5   1   77.69    6.90
 -13   5  -1   90.89    5.90
 -14  -5  -1   19.70    3.20
  14  -5   1   21.00    3.30
 -14  -5  -1   20.10    3.40
 -14  -5  -1   28.50    3.70
 -14   5  -1   30.30    3.90
 -14   5  -1   25.10    3.30
  14   5   1   22.70    3.10
  15  -5   1   -0.90    1.60
 -15  -5  -1   -1.00    2.00
  15  -5   1    0.30    1.70
 -15  -5  -1    0.20    1.90
 -15   5  -1    0.80    2.00
  15   5   1    0.80    1.70
 -15   5  -1    1.80    2.10
  15  -6  -1    1.30    2.00
 -15  -6   1   -1.40    1.90
  15  -6  -1   -1.00    1.60
 -15   6   1    0.70    1.90
 -15   6   1    1.60    1.80
 -14  -6   1  156.68    7.20
 -14  -6   1  160.68    7.60
  14  -6  -1  141.79    7.30
 -14   6   1  147.79    7.00
 -14   6   1  152.68    7.10
  14   6  -1  162.18    7.80
 -13  -6   1    6.10    2.80
 -13  -6   1    6.40    2.50
 -13  -6   1    6.20    3.00
  13  -6  -1    9.10    3.70
  13  -6  -1   14.60    3.40
  13   6  -1    4.80    1.90
 -13   6   1    7.00    2.90
 -13   6   1   11.40    2.90
 -13   6   1   10.60    2.90
 -12  -6   1  144.39    8.60
 -12  -6   1  151.88    7.40
  12  -6  -1  147.19   10.40
 -12  -6   1  138.69   10.10
  12  -6  -1  157.68   10.50
 -12   6   1  154.58    6.50
 -12   6   1  130.89    7.40
 -12   6   1  147.39    7.90
  12   6  -1  158.18    6.70
  12   6  -1  143.19    9.50
 -11  -6   1   24.80    3.60
 -11  -6   1   29.90    4.10
  11  -6  -1   22.70    3.90
 -11  -6   1   30.70    4.50
  11  -6  -1   30.80    5.60
  11  -6  -1   30.00    4.30
  11   6  -1   33.60    3.60
 -11   6   1   32.80    4.20
 -11   6   1   22.00    5.80
  11   6  -1   28.60    4.90
 -11   6   1   27.20    3.80
 -11   6   1   28.80    3.40
  11   6  -1   31.70    3.70
 -11   6   1   28.70    4.10
  11   6  -1   31.90    3.40
  10  -6  -1    2.70    2.20
  10  -6  -1    2.90    2.80
  10  -6  -1   -2.80    2.60
 -10  -6   1   -2.10    2.70
 -10  -6   1    3.30    2.40
 -10  -6   1    2.60    2.70
 -10  -6   1    0.30    1.40
  10   6  -1    2.20    2.10
  10   6  -1    3.00    2.90
 -10   6   1    4.00    4.10
 -10   6   1    1.70    2.40
 -10   6   1    1.10    2.40
  10   6  -1    0.00    2.00
  10   6  -1    1.10    2.00
 -10   6   1    2.10    2.20
  -9  -6   1   74.99    5.00
   9  -6  -1   72.59    4.20
  -9  -6   1   88.79    5.60
  -9  -6   1   67.79    3.60
   9  -6  -1   79.79    5.60
  -9  -6   1   73.99    6.20
   9  -6  -1   76.19    3.80
   9  -6  -1   70.59    7.20
  -9   6   1   71.79    5.50
  -9   6   1   76.89    5.80
  -9   6   1   67.19    4.60
   9   6  -1   74.29    6.50
   9   6  -1   74.39    4.90
  -9   6   1   68.09   11.00
  -9   6   1   72.29    4.80
   9   6  -1   80.79    4.90
   8  -6  -1   27.10    2.70
   8  -6  -1   35.90    3.40
  -8  -6   1   26.20    4.10
   8  -6  -1   29.60    5.20
   8  -6  -1   37.00    3.30
   8  -6  -1   30.30    4.00
  -8  -6   1   38.60    4.20
  -8  -6   1   41.30    4.00
   8  -6  -1   34.60    2.50
  -8  -6   1   38.40    2.60
   8   6  -1   39.20    3.80
  -8   6   1   35.80    4.20
  -8   6   1   34.40    3.90
   8   6  -1   30.80    4.70
   8   6  -1   33.70    3.50
  -8   6   1   34.60    3.60
  -8   6   1   32.00    7.50
   8   6  -1   33.10    3.30
  -8   6   1   35.40    3.60
   7  -6  -1   72.69    4.80
   7  -6  -1   65.59    4.40
  -7  -6   1   69.69    5.70
  -7  -6   1   67.39    4.60
   7  -6  -1   62.39    3.30
  -7  -6   1   65.39    3.20
   7  -6  -1   62.39    3.60
   7  -6  -1   58.59    6.20
   7  -6  -1   63.99    3.30
   7   6  -1   66.09    4.20
  -7   6   1   86.69   11.30
  -7   6   1   70.99    4.70
  -7   6   1   71.49    4.50
   7   6  -1   73.79    6.00
  -7   6   1   62.09    5.10
  -7   6   1   67.89    4.50
   7   6  -1   64.09    4.30
   7   6  -1   72.39    4.30
   6  -6  -1   47.30    3.10
  -6  -6   1   48.90    2.60
  -6  -6   1   55.49    4.20
  -6  -6   1   43.60    3.90
   6  -6  -1   55.79    6.00
  -6  -6   1   47.10    4.80
   6  -6  -1   51.39    4.50
   6  -6  -1   43.90    2.90
   6  -6  -1   47.50    4.10
  -6   6   1   48.00    8.80
  -6   6   1   47.90    4.00
   6   6  -1   54.09    5.00
  -6   6   1   41.60    3.70
   6   6  -1   50.19    3.80
   6   6  -1   49.80    3.70
   6   6  -1   55.09    4.10
  -6   6   1   46.70    3.80
   6   6  -1   45.00    3.90
  -5  -6   1  172.08    8.00
   5  -6  -1  167.78    6.90
   5  -6  -1  151.58    5.30
   5  -6  -1  159.68    7.00
  -5  -6   1  162.88    6.60
  -5  -6   1  144.69    6.10
   5  -6  -1  160.78    8.80
   5   6  -1  166.28    6.70
  -5   6   1  159.18    6.20
  -5   6   1  157.48    7.30
  -5   6   1  160.38   12.60
  -5   6   1  158.98    6.40
   5   6  -1  166.38    7.70
   5   6  -1  162.88    8.70
   5   6  -1  168.78    6.50
   5   6  -1  165.08    6.70
   5   6  -1  165.88    8.50
  -5   6   1  156.08    6.50
   4  -6  -1  596.04   17.30
   4  -6  -1  598.04   19.20
  -4  -6   1  574.34   17.10
  -4  -6   1  586.54   18.30
   4  -6  -1  579.44   16.00
  -4  -6   1  610.54   17.10
   4  -6  -1  608.24   17.80
  -4   6   1  570.34   24.00
   4   6  -1  617.54   19.60
  -4   6   1  596.64   17.20
   4   6  -1  610.64   16.80
   4   6  -1  627.44   17.10
   4   6  -1  616.94   18.10
  -4   6   1  613.24   16.90
  -4   6   1  582.54   17.00
   4   6  -1  611.34   17.10
   4   6  -1  562.34   17.10
  -4   6   1  606.04   18.00
   3  -6  -1    0.60    2.30
   3  -6  -1    0.80    2.50
   3  -6  -1    3.10    1.80
   3  -6  -1    1.50    1.90
  -3  -6   1   -0.70    2.10
   3  -6  -1    1.80    2.40
  -3  -6   1    0.80    1.50
  -3   6   1    1.40    1.80
  -3   6   1    2.10    2.40
   3   6  -1   -0.50    2.00
   3   6  -1    1.40    1.40
  -3   6   1    2.90    1.90
   3   6  -1    2.20    1.80
   3   6  -1   -0.10    2.00
  -3   6   1    1.50    2.20
   3   6  -1    2.20    1.60
  -3   6   1   -1.40    4.50
   3   6  -1    1.60    2.80
   2  -6  -1  524.55   15.30
   2  -6  -1  494.45   14.50
   2  -6  -1  513.45   14.40
   2  -6  -1  511.35   15.50
   2  -6  -1  498.25   14.60
  -2  -6   1  484.25   14.40
  -2   6   1  504.75   14.50
  -2   6   1  539.65   15.30
   2   6  -1  511.85   16.50
   2   6  -1  489.75   14.10
   2   6  -1  513.25   14.70
  -2   6   1  495.55   14.50
   2   6  -1  516.85   13.80
  -2   6   1  475.25   21.90
  -2   6   1  509.25   14.00
  -2   6   1  509.35   16.50
   2   6  -1  547.35   14.40
   2   6  -1  483.65   13.80
   1  -6  -1   73.89    4.20
   1  -6  -1   73.89    4.40
  -1  -6   1   80.29    3.90
   1  -6  -1   79.09    4.00
  -1  -6   1   74.09    4.00
   1  -6  -1   80.79    4.10
   1  -6  -1   75.89    4.60
  -1   6   1   78.19    8.40
   1   6  -1   77.29    2.50
  -1   6   1   78.59    3.80
  -1   6   1   71.29    3.80
  -1   6   1   76.19    5.40
   1   6  -1   75.79    5.70
  -1   6   1   79.79    4.60
  -1   6   1   75.69    3.80
   1   6  -1   79.19    4.10
   0  -6  -1 1542.45   40.40
   0  -6  -1 1512.15   39.80
   0  -6  -1 1523.65   39.60
   0  -6   1 1546.45   40.20
   0  -6  -1 1485.95   39.80
   0   6   1 1476.05   39.70
   0   6   1 1462.35   40.80
   0   6   1 1567.44   46.00
   0   6   1 1511.35   39.60
   0   6  -1 1547.35   41.80
   0   6  -1 1540.45   45.20
   0   6   1 1582.94   40.50
   0   6  -1 1514.95   40.10
   0   6  -1 1567.84   40.40
   0   6  -1 1477.15   39.60
  -1  -6  -1 4303.77  110.59
  -1  -6  -1 4184.68  110.59
   1  -6   1 4388.06  110.69
  -1  -6  -1 4292.17  110.09
   1   6   1 4341.67  116.49
   1   6   1 4176.68  109.69
   1   6   1 4144.59  110.39
  -1   6  -1 4434.36  110.49
  -1   6  -1 4443.66  111.09
  -1   6  -1 4381.76  115.49
   1   6   1 4329.67  110.99
  -1   6  -1 4438.16  112.29
  -1   6  -1 4401.26  109.79
   2  -6   1   88.59    4.40
  -2  -6  -1   86.49    4.80
  -2  -6  -1   88.49    4.40
  -2  -6  -1   87.19    4.70
   2  -6   1   91.99    5.00
   2  -6   1   90.89    4.50
   2   6   1   83.09    4.20
   2   6   1   91.49    4.40
  -2   6  -1   96.79    6.70
  -2   6  -1  102.29    8.30
  -2   6  -1   93.49    4.50
   2   6   1   84.09    4.40
  -2   6  -1   85.59    4.00
  -2   6  -1   88.89    3.80
  -2   6  -1   85.79    4.00
   2   6   1   83.79    5.10
   2   6   1   88.79    3.90
  -2   6  -1   92.79    4.60
   3  -6   1   11.00    2.70
  -3  -6  -1   12.80    3.00
   3  -6   1   13.10    2.90
  -3  -6  -1   11.50    2.60
  -3  -6  -1   12.60    3.10
  -3  -6  -1   13.50    1.70
  -3   6  -1   14.50    3.90
  -3   6  -1   10.40    2.30
  -3   6  -1    9.40    4.30
  -3   6  -1   10.80    2.10
   3   6   1   14.70    2.70
  -3   6  -1   12.10    2.30
  -3   6  -1   11.70    2.60
   3   6   1   16.80    2.50
  -3   6  -1   17.40    2.40
   3   6   1   10.50    2.60
   3   6   1   16.10    2.70
  -4  -6  -1  108.49    5.40
  -4  -6  -1  124.89    5.60
  -4  -6  -1  109.39    4.20
  -4  -6  -1  121.09    6.40
   4  -6   1  109.99    5.50
   4  -6   1  107.79    5.70
   4   6   1  105.89    5.20
  -4   6  -1  113.69    5.30
  -4   6  -1  100.39    4.50
   4   6   1  117.39    5.50
   4   6   1  111.89    5.40
  -4   6  -1  111.39    5.00
   4   6   1  104.59    6.20
  -4   6  -1  111.49    5.30
  -4   6  -1  109.79    9.10
  -4   6  -1  119.19    5.10
  -5  -6  -1  349.17   11.00
   5  -6   1  341.97   10.90
  -5  -6  -1  333.17   10.90
   5  -6   1  335.17   11.40
  -5  -6  -1  321.87    9.80
  -5  -6  -1  339.77   12.00
   5   6   1  324.57   10.30
   5   6   1  334.37   11.10
  -5   6  -1  311.57   10.00
  -5   6  -1  322.07   11.00
  -5   6  -1  308.07   11.90
   5   6   1  322.27   10.80
  -5   6  -1  325.37   16.40
  -5   6  -1  330.97   10.70
   5   6   1  349.96   11.10
  -5   6  -1  323.77   11.00
   6  -6   1  473.55   15.50
  -6  -6  -1  526.05   15.40
  -6  -6  -1  472.65   16.20
  -6  -6  -1  472.25   14.00
   6  -6   1  502.55   15.30
  -6  -6  -1  484.15   15.10
   6   6   1  503.95   15.20
   6   6   1  497.95   15.50
  -6   6  -1  476.45   21.40
  -6   6  -1  456.85   14.10
  -6   6  -1  506.55   15.10
  -6   6  -1  499.45   15.50
   6   6   1  502.85   14.60
   6   6   1  502.35   15.10
  -6   6  -1  485.45   14.90
  -6   6  -1  506.95   14.90
   7  -6   1   29.10    5.10
   7  -6   1   32.60    3.80
   7  -6   1   38.40    4.30
  -7  -6  -1   34.60    4.30
  -7  -6  -1   34.00    3.00
  -7  -6  -1   34.40    4.00
  -7  -6  -1   27.80    3.60
   7   6   1   31.80    3.80
  -7   6  -1   31.70    6.70
  -7   6  -1   39.90    3.80
  -7   6  -1   36.30    3.70
   7   6   1   43.40    4.30
  -7   6  -1   33.40    3.60
   7   6   1   41.10    4.00
   8  -6   1  106.29    8.20
  -8  -6  -1  102.39    7.00
  -8  -6  -1   95.99    4.70
  -8  -6  -1   96.69    5.80
  -8  -6  -1  112.09    6.10
   8  -6   1  108.19    6.10
   8  -6   1  104.39    5.00
   8  -6   1  105.79    5.90
  -8   6  -1  101.89    5.80
  -8   6  -1  102.19    5.80
   8   6   1  107.99    5.80
  -8   6  -1  115.69    5.80
   8   6   1  107.29    7.40
   8   6   1  109.99    5.80
  -8   6  -1  105.59    5.70
   8   6   1  100.89    6.00
  -8   6  -1   92.39    9.60
   9  -6   1  145.39    6.00
  -9  -6  -1  136.39    6.90
  -9  -6  -1  139.39    6.90
   9  -6   1  127.29    6.50
   9  -6   1  132.09    9.20
  -9  -6  -1  140.69    5.90
   9  -6   1  125.89    7.00
  -9  -6  -1  154.38    8.40
   9   6   1  128.69    8.80
  -9   6  -1  145.89   11.90
   9   6   1  151.58    6.90
   9   6   1  149.88    6.90
   9   6   1  146.39    7.30
  -9   6  -1  139.29    6.90
  -9   6  -1  141.19    7.00
  -9   6  -1  145.99    7.10
  -9   6  -1  143.39    6.60
  10  -6   1   20.80    3.60
  10  -6   1   22.90    4.90
  10  -6   1   22.50    3.00
 -10  -6  -1   23.80    3.80
 -10  -6  -1   35.70    5.00
 -10  -6  -1   22.60    2.80
 -10  -6  -1   28.90    3.90
 -10   6  -1   29.50    3.90
 -10   6  -1   28.40    3.80
 -10   6  -1   32.40    6.90
  10   6   1   19.00    3.30
 -10   6  -1   32.40    3.80
 -10   6  -1   21.30    3.50
  10   6   1   28.50    3.70
  10   6   1   30.30    4.80
 -11  -6  -1  111.09    6.50
  11  -6   1  115.99    8.90
  11  -6   1  115.89    6.90
 -11  -6  -1  127.69    8.10
 -11  -6  -1  116.79    5.40
 -11  -6  -1  104.89    6.40
 -11   6  -1  100.29    6.10
  11   6   1  114.99    6.10
 -11   6  -1  111.79    5.90
 -11   6  -1  106.59    6.30
 -11   6  -1  123.39    6.40
 -11   6  -1  117.09   10.70
  11   6   1  115.59    8.20
  11   6   1  100.99    5.90
 -12  -6  -1   24.90    4.50
 -12  -6  -1   20.40    5.00
  12  -6   1   19.40    5.00
  12  -6   1   25.70    5.80
 -12   6  -1   18.70    3.70
 -12   6  -1   26.90    6.20
  12   6   1   21.60    3.30
  12   6   1   14.40    4.00
  12   6   1   21.00    4.50
  13  -6   1    8.70    3.00
 -13  -6  -1    4.70    3.00
 -13  -6  -1    3.40    2.50
  13  -6   1   -2.30    2.20
 -13  -6  -1    8.50    3.10
 -13   6  -1    6.20    2.80
  13   6   1    5.20    2.10
 -13   6  -1   10.20    3.10
  13   6   1    5.30    2.40
 -13   6  -1    1.60    2.50
  14  -6   1   47.00    4.40
 -14  -6  -1   36.40    4.80
 -14  -6  -1   65.59    7.40
 -14  -6  -1   49.40    4.60
 -14   6  -1   51.99    4.70
 -14   6  -1   51.09    4.30
  14   6   1   46.40    3.80
 -15  -6  -1   -0.90    1.90
  15  -6   1   -0.10    1.80
 -15  -6  -1    0.00    1.80
  15  -6   1    0.70    1.80
 -15   6  -1    1.60    2.10
  15   6   1    0.00    1.40
 -15   6  -1    0.00    1.90
  15  -7  -1    2.70    1.90
 -15  -7   1    2.50    2.20
 -15   7   1    3.60    2.20
 -15   7   1    4.30    2.10
 -14  -7   1   16.10    3.70
 -14  -7   1   17.70    3.20
  14  -7  -1    9.60    3.10
 -14  -7   1   21.50    3.50
  14   7  -1   11.20    1.90
 -14   7   1    9.90    3.50
 -14   7   1   13.40    3.70
 -13  -7   1    7.30    3.30
 -13  -7   1    4.40    2.80
  13  -7  -1    5.40    3.00
  13  -7  -1   10.90    3.20
 -13  -7   1    9.60    2.80
 -13   7   1    5.60    2.70
 -13   7   1    5.50    2.60
 -13   7   1    5.50    3.80
  13   7  -1    2.10    1.80
 -12  -7   1   -0.60    2.40
  12  -7  -1    1.70    2.90
 -12  -7   1    2.50    2.80
  12  -7  -1    2.40    3.00
 -12  -7   1    4.90    4.10
 -12   7   1   -1.70    1.90
  12   7  -1    1.60    1.90
 -12   7   1   -1.20    2.30
 -12   7   1   -2.90    2.30
  12   7  -1    1.60    2.90
 -11  -7   1    7.20    2.70
 -11  -7   1    9.90    3.30
  11  -7  -1    9.50    3.50
 -11  -7   1   10.80    3.30
  11  -7  -1    7.00    3.60
  11  -7  -1    5.60    2.50
  11   7  -1    9.30    2.40
 -11   7   1    9.30    2.90
 -11   7   1    6.40    4.50
  11   7  -1    7.90    3.00
 -11   7   1    4.10    2.10
 -11   7   1    6.10    2.70
 -11   7   1    4.80    2.40
  11   7  -1    9.70    2.50
  10  -7  -1   51.39    7.00
 -10  -7   1   54.59    4.80
  10  -7  -1   57.59    6.30
 -10  -7   1   57.39    4.90
  10  -7  -1   63.49    5.30
 -10  -7   1   55.99    6.10
  10   7  -1   54.59    4.30
  10   7  -1   50.79    4.20
 -10   7   1   53.99    9.30
  10   7  -1   56.39    4.50
  10   7  -1   59.69    5.60
 -10   7   1   61.59    4.60
 -10   7   1   63.79    4.70
 -10   7   1   56.19    4.80
 -10   7   1   58.69    5.20
   9  -7  -1    1.20    1.50
   9  -7  -1    1.20    2.60
  -9  -7   1    3.00    2.90
  -9  -7   1   -0.10    2.10
  -9  -7   1   -0.90    2.50
   9  -7  -1    2.70    2.90
   9  -7  -1    1.20    1.30
   9   7  -1    1.10    2.30
  -9   7   1   -3.90    3.30
   9   7  -1    1.80    2.20
   9   7  -1    2.40    2.10
  -9   7   1    2.40    2.30
   9   7  -1   -0.60    1.90
  -9   7   1    0.00    2.20
  -9   7   1   -1.30    2.10
  -9   7   1    0.50    2.20
  -8  -7   1   62.99    5.90
   8  -7  -1   52.09    6.40
  -8  -7   1   61.09    4.80
   8  -7  -1   54.99    4.10
   8  -7  -1   51.69    4.80
   8  -7  -1   60.39    3.40
  -8  -7   1   55.39    4.30
  -8   7   1   51.59    9.10
   8   7  -1   59.99    4.40
  -8   7   1   55.49    4.20
   8   7  -1   60.19    4.20
  -8   7   1   62.39    4.70
  -8   7   1   52.09    5.00
   8   7  -1   66.29    4.60
  -8   7   1   59.69    4.40
   8   7  -1   62.39    5.60
  -7  -7   1   54.19    5.40
  -7  -7   1   38.40    3.80
   7  -7  -1   40.60    4.30
   7  -7  -1   51.79    4.10
  -7  -7   1   47.20    4.40
   7  -7  -1   51.79    6.20
   7  -7  -1   46.50    2.80
   7  -7  -1   56.89    3.40
  -7   7   1   51.59    4.20
  -7   7   1   53.19    4.30
  -7   7   1   49.20    4.00
   7   7  -1   47.70    4.10
  -7   7   1   47.40    4.50
  -7   7   1   42.30    8.30
   7   7  -1   48.90    4.10
   7   7  -1   49.80    4.90
   7   7  -1   49.10    3.90
   6  -7  -1  126.69    8.00
   6  -7  -1  132.49    4.80
  -6  -7   1  132.99    7.40
   6  -7  -1  134.39    6.60
   6  -7  -1  134.59    6.50
   6  -7  -1  130.39    5.30
  -6  -7   1  143.29    6.40
  -6  -7   1  130.39    6.00
  -6   7   1  143.79    6.10
   6   7  -1  131.39    5.80
   6   7  -1  141.49    6.20
  -6   7   1  147.39   12.30
  -6   7   1  133.49    6.00
   6   7  -1  138.79    6.00
   6   7  -1  143.09    6.20
   6   7  -1  127.99    8.10
  -6   7   1  132.89    6.10
  -6   7   1  135.19    6.80
   6   7  -1  126.49    7.00
  -5  -7   1  316.37   10.40
   5  -7  -1  292.67   10.30
  -5  -7   1  288.77    9.90
   5  -7  -1  293.57   12.20
   5  -7  -1  295.87   10.70
  -5   7   1  296.77   17.00
   5   7  -1  292.57    9.60
   5   7  -1  303.27    9.80
  -5   7   1  288.07   10.80
   5   7  -1  296.97   10.90
   5   7  -1  311.87   10.20
  -5   7   1  298.17    9.70
  -5   7   1  296.97    9.90
  -5   7   1  288.27   10.00
   5   7  -1  293.17   12.20
   5   7  -1  298.87    9.90
  -4  -7   1    2.60    2.00
   4  -7  -1    1.40    1.20
   4  -7  -1    0.40    2.30
   4  -7  -1    0.30    2.50
   4  -7  -1   -0.70    2.40
  -4  -7   1    1.10    2.40
  -4  -7   1    0.60    2.70
  -4   7   1    5.30    4.90
   4   7  -1    1.10    1.70
  -4   7   1    3.60    2.50
  -4   7   1    0.50    1.90
   4   7  -1    1.10    2.10
   4   7  -1    2.10    1.50
   4   7  -1    4.90    2.30
   4   7  -1    2.50    2.80
   4   7  -1    1.90    1.90
  -4   7   1    1.80    2.00
  -4   7   1    3.60    2.40
   3  -7  -1    2.20    1.90
  -3  -7   1    0.20    1.80
  -3  -7   1    2.80    2.30
   3  -7  -1    3.90    2.40
   3  -7  -1    1.00    2.50
  -3  -7   1    1.60    1.90
   3  -7  -1    1.70    2.40
   3   7  -1    0.60    2.00
   3   7  -1    0.60    1.20
  -3   7   1    0.30    1.90
  -3   7   1    0.60    2.30
   3   7  -1    2.00    1.30
  -3   7   1    1.60    2.20
  -3   7   1    4.60    4.60
   3   7  -1    1.40    1.60
  -3   7   1    0.70    1.70
   3   7  -1    0.50    2.70
   3   7  -1    2.30    2.20
   2  -7  -1   71.69    4.20
  -2  -7   1   69.89    3.90
   2  -7  -1   69.09    4.50
  -2  -7   1   64.89    4.00
   2  -7  -1   64.29    4.00
   2  -7  -1   72.79    4.80
   2  -7  -1   70.59    3.90
  -2   7   1   70.29    3.90
  -2   7   1   69.69    4.10
   2   7  -1   68.29    4.10
  -2   7   1   69.59    3.40
   2   7  -1   67.69    2.90
   2   7  -1   69.89    5.90
   2   7  -1   64.69    3.50
   2   7  -1   64.69    3.80
  -2   7   1   71.79    4.60
  -2   7   1   68.99    5.80
  -2   7   1   80.29    8.70
   1  -7  -1  198.38    7.00
  -1  -7   1  168.08    6.40
   1  -7  -1  203.98    7.70
  -1  -7   1  193.08    7.10
   1  -7  -1  178.08    6.60
   1  -7  -1  203.58    7.00
   1  -7  -1  187.98    6.80
   1   7  -1  200.18    6.40
  -1   7   1  178.68    6.80
  -1   7   1  193.48    7.50
   1   7  -1  181.18    6.90
   1   7  -1  185.48    8.70
  -1   7   1  185.18    6.60
  -1   7   1  197.78   12.10
  -1   7   1  209.78    6.80
  -1   7   1  197.18    8.40
   1   7  -1  179.78    5.20
   0  -7  -1 1758.92   46.50
   0  -7  -1 1821.42   47.30
   0  -7   1 1778.42   47.10
   0  -7  -1 1825.12   46.10
   0  -7  -1 1781.92   46.70
   0   7   1 1847.82   53.69
   0   7   1 1746.13   47.80
   0   7  -1 1796.52   46.20
   0   7   1 1770.22   46.40
   0   7  -1 1795.12   46.90
   0   7  -1 1798.22   47.10
   0   7   1 1783.62   46.50
   0   7   1 1754.52   46.50
   0   7   1 1853.21   47.30
   0   7  -1 1776.02   48.70
   0   7  -1 1767.92   53.09
   0   7  -1 1706.13   46.60
   1  -7   1   27.70    2.30
  -1  -7  -1   32.30    3.50
  -1  -7  -1   33.50    3.20
  -1  -7  -1   34.90    3.60
   1  -7   1   41.00    3.80
   1  -7   1   34.30    3.20
  -1  -7  -1   37.70    3.50
  -1   7  -1   35.90    3.40
  -1   7  -1   40.70    6.60
   1   7   1   32.90    3.10
   1   7   1   33.70    3.10
  -1   7  -1   33.50    4.50
   1   7   1   35.60    3.60
   1   7   1   33.20    3.00
   1   7   1   25.60    3.20
  -1   7  -1   32.90    3.10
  -1   7  -1   31.60    2.70
   1   7   1   38.10    6.90
  -2  -7  -1 1264.47   34.30
   2  -7   1 1335.27   34.70
  -2  -7  -1 1242.98   33.80
   2  -7   1 1288.87   33.80
  -2  -7  -1 1209.98   33.90
  -2  -7  -1 1286.87   33.90
   2  -7   1 1305.77   33.90
   2   7   1 1284.97   34.90
  -2   7  -1 1224.18   42.10
  -2   7  -1 1297.37   33.90
   2   7   1 1260.57   33.70
   2   7   1 1256.87   33.90
  -2   7  -1 1311.97   33.50
   2   7   1 1192.48   33.10
  -2   7  -1 1298.97   34.20
  -2   7  -1 1293.17   36.50
   2   7   1 1223.58   33.60
  -3  -7  -1  233.88    9.10
   3  -7   1  240.38    8.20
  -3  -7  -1  224.28    8.10
  -3  -7  -1  223.78    7.40
   3  -7   1  243.68    8.90
  -3  -7  -1  227.38    8.30
   3   7   1  222.08    7.10
  -3   7  -1  228.78    7.60
  -3   7  -1  223.88   12.80
   3   7   1  234.18    8.10
  -3   7  -1  244.08   10.90
   3   7   1  222.78    8.10
  -3   7  -1  244.78    7.90
   3   7   1  233.88    9.00
  -3   7  -1  233.58    7.70
   3   7   1  231.58    8.00
  -3   7  -1  227.88    8.10
  -3   7  -1  239.58    8.40
   4  -7   1    7.00    2.70
  -4  -7  -1    9.00    3.00
  -4  -7  -1   12.60    3.10
  -4  -7  -1    9.80    2.60
   4  -7   1    3.70    2.60
   4   7   1   10.60    2.90
  -4   7  -1   12.30    2.80
   4   7   1    9.90    2.60
  -4   7  -1   10.30    4.60
  -4   7  -1    6.60    3.50
   4   7   1   10.00    2.60
  -4   7  -1    7.60    2.30
   4   7   1   10.50    2.50
  -4   7  -1    5.30    1.90
  -4   7  -1    3.50    2.10
   4   7   1   10.10    1.50
  -4   7  -1   10.80    2.40
  -5  -7  -1  275.77    9.60
   5  -7   1  263.27    9.90
   5  -7   1  259.47    9.40
  -5  -7  -1  247.88   10.90
  -5  -7  -1  260.57    9.20
  -5   7  -1  259.47   14.90
  -5   7  -1  267.17    9.60
   5   7   1  276.37    9.30
   5   7   1  255.87    9.30
  -5   7  -1  258.77    8.90
   5   7   1  265.57    9.40
  -5   7  -1  250.77    8.90
  -5   7  -1  256.87    9.30
  -5   7  -1  257.37    8.40
   6  -7   1  147.19    8.70
  -6  -7  -1  144.59    5.40
   6  -7   1  155.68    5.00
  -6  -7  -1  155.38    7.80
   6  -7   1  141.79    6.80
   6  -7   1  162.68    7.20
  -6  -7  -1  153.28    6.80
  -6  -7  -1  137.29    6.70
  -6   7  -1  153.98   11.60
   6   7   1  152.68    6.90
  -6   7  -1  146.99    5.40
   6   7   1  152.98    6.80
  -6   7  -1  155.98    6.50
  -6   7  -1  155.58    6.50
   6   7   1  151.98    6.60
  -6   7  -1  145.39    6.50
  -6   7  -1  147.79    6.90
  -7  -7  -1   91.59    6.50
   7  -7   1   99.49    5.80
   7  -7   1   86.89    5.60
  -7  -7  -1   96.19    5.70
  -7  -7  -1   91.19    4.20
  -7  -7  -1   88.99    5.30
   7  -7   1   97.69    7.50
   7   7   1   88.19    5.30
   7   7   1   95.29    5.20
  -7   7  -1   92.79    5.20
  -7   7  -1  100.69    5.40
  -7   7  -1   93.09    5.40
   7   7   1   88.99    6.40
  -7   7  -1   94.69    5.40
   7   7   1   86.09    5.40
  -7   7  -1   89.99    9.20
  -8  -7  -1    2.70    2.70
   8  -7   1    1.70    2.50
  -8  -7  -1    4.10    3.00
   8  -7   1    2.20    3.00
  -8  -7  -1    7.90    2.80
  -8  -7  -1    2.20    1.70
   8  -7   1    4.00    2.30
  -8   7  -1    5.20    4.00
   8   7   1    6.90    2.90
   8   7   1    5.00    2.30
  -8   7  -1    1.10    2.30
  -8   7  -1    2.00    2.30
  -8   7  -1    1.90    2.10
   8   7   1    4.10    2.40
   8   7   1    3.70    2.40
  -8   7  -1    2.50    2.40
  -9  -7  -1   32.90    4.10
   9  -7   1   34.80    3.90
   9  -7   1   24.10    4.70
   9  -7   1   32.40    4.20
   9  -7   1   33.70    3.20
  -9  -7  -1   38.40    5.20
  -9  -7  -1   34.80    3.10
  -9  -7  -1   30.30    4.00
  -9   7  -1   28.20    3.60
  -9   7  -1   33.80    3.90
   9   7   1   42.60    5.60
  -9   7  -1   28.00    5.90
  -9   7  -1   32.30    3.70
  -9   7  -1   29.90    3.70
   9   7   1   29.80    3.80
   9   7   1   29.20    3.60
   9   7   1   34.50    4.00
 -10  -7  -1  124.79    6.70
  10  -7   1  105.49    6.50
  10  -7   1  114.89    6.00
  10  -7   1  109.69    5.30
 -10  -7  -1  110.09    6.60
 -10  -7  -1  115.99    5.20
 -10  -7  -1  113.19    7.60
  10  -7   1  106.59    8.70
 -10   7  -1  109.29    6.40
  10   7   1  104.39    7.70
  10   7   1  119.19    6.30
 -10   7  -1  115.49    6.20
 -10   7  -1  110.19    6.40
 -10   7  -1  141.69   11.70
 -10   7  -1  123.09    6.50
  10   7   1  114.79    6.20
 -11  -7  -1  115.49    6.70
  11  -7   1  106.69    8.70
 -11  -7  -1  101.29    7.40
  11  -7   1  104.19    6.80
 -11  -7  -1  118.89    6.90
 -11   7  -1  108.69    6.00
  11   7   1   91.79    7.20
  11   7   1   96.69    5.90
 -11   7  -1  106.89    6.20
 -11   7  -1  120.59    6.30
 -11   7  -1  106.49    6.50
 -11   7  -1   90.59   14.30
  11   7   1  107.89    6.10
  12  -7   1    6.60    3.00
 -12  -7  -1    8.80    3.30
 -12  -7  -1    3.90    2.70
  12  -7   1    9.80    3.80
 -12  -7  -1    6.40    2.90
 -12   7  -1    4.20    3.90
  12   7   1    3.50    2.30
 -12   7  -1    7.30    3.10
 -12   7  -1   14.20    3.20
  12   7   1    9.90    3.20
 -12   7  -1    4.30    2.70
  12   7   1    6.70    2.40
 -13  -7  -1   49.80    4.90
 -13  -7  -1   34.50    4.40
 -13  -7  -1   40.30    4.30
  13  -7   1   37.30    4.40
  13  -7   1   40.20    6.60
 -13   7  -1   50.99    8.10
 -13   7  -1   35.90    4.30
  13   7   1   41.00    4.00
  13   7   1   42.10    3.90
 -13   7  -1   36.10    4.00
 -14  -7  -1    2.40    2.40
 -14  -7  -1    1.90    1.80
  14   7   1    4.30    2.80
 -14   7  -1    4.20    4.00
 -14   7  -1    6.70    2.70
  15  -7   1   -0.60    1.70
 -15  -7  -1   -0.10    1.70
 -15  -7  -1   -0.70    3.20
 -15   7  -1   -1.20    1.70
 -15   7  -1    1.10    1.80
  15   7   1    1.10    1.40
 -15  -8   1    7.80    2.50
  15  -8  -1    1.90    2.00
 -15   8   1    5.40    1.90
 -15   8   1    4.10    2.80
 -14  -8   1    4.20    2.50
  14  -8  -1    1.10    2.60
 -14  -8   1    3.90    2.40
 -14  -8   1    2.60    2.00
 -14   8   1    0.50    2.10
 -14   8   1    6.10    2.40
  13  -8  -1   79.59    5.90
 -13  -8   1   77.09    5.70
 -13  -8   1   71.39    5.40
  13  -8  -1   66.39    6.30
 -13  -8   1   79.29    5.70
 -13   8   1   70.99    5.10
 -13   8   1   77.59    5.50
 -13   8   1   74.89    7.10
  13   8  -1   77.79    4.10
 -12  -8   1   13.30    5.20
 -12  -8   1   21.90    3.50
  12  -8  -1   14.10    3.40
  12  -8  -1   13.80    4.20
 -12  -8   1    9.10    3.40
 -12   8   1    9.70    9.00
 -12   8   1    9.10    3.00
 -12   8   1    9.80    2.30
 -12   8   1   11.60    3.00
  12   8  -1   13.70    2.50
  12   8  -1   11.70    2.40
 -11  -8   1    6.60    3.30
  11  -8  -1   11.20    3.30
  11  -8  -1    6.80    3.30
  11  -8  -1    8.40    5.60
 -11  -8   1    9.80    3.30
 -11  -8   1   11.60    3.00
 -11   8   1    7.30    2.50
  11   8  -1    5.50    2.30
 -11   8   1    9.20    2.90
 -11   8   1    6.80    2.80
  11   8  -1    7.70    2.20
 -11   8   1    2.50    2.30
 -10  -8   1   54.79    6.00
  10  -8  -1   66.49    6.80
  10  -8  -1   62.79    6.70
  10  -8  -1   62.69    5.30
 -10  -8   1   52.89    4.70
 -10  -8   1   55.99    5.00
 -10   8   1   66.59    4.80
 -10   8   1   50.09    4.60
 -10   8   1   58.39    4.70
  10   8  -1   71.39    5.90
 -10   8   1   64.79   10.20
 -10   8   1   63.69    5.40
  10   8  -1   61.39    4.60
  10   8  -1   57.69    4.20
   9  -8  -1   58.09    5.20
  -9  -8   1   50.09    4.40
  -9  -8   1   51.19    4.80
   9  -8  -1   50.79    3.00
   9  -8  -1   47.50    4.10
   9  -8  -1   44.70    6.40
  -9   8   1   55.69    4.50
  -9   8   1   57.69    4.50
  -9   8   1   49.90    4.30
  -9   8   1   50.69    9.20
   9   8  -1   48.60    4.10
   9   8  -1   50.19    4.40
  -9   8   1   48.80    5.10
   9   8  -1   46.30    4.10
   9   8  -1   48.00    4.80
  -8  -8   1   41.70    4.00
   8  -8  -1   41.00    4.60
  -8  -8   1   36.20    4.70
   8  -8  -1   43.30    5.90
  -8  -8   1   41.20    4.30
   8  -8  -1   46.40    3.10
   8  -8  -1   45.10    4.00
  -8   8   1   48.40    4.20
  -8   8   1   49.70    4.70
   8   8  -1   44.00    4.50
  -8   8   1   48.20    4.30
  -8   8   1   29.00    7.10
  -8   8   1   48.70    5.00
   8   8  -1   52.49    4.50
  -7  -8   1  255.67    9.40
   7  -8  -1  258.97   12.40
   7  -8  -1  254.27    8.50
   7  -8  -1  262.67   10.00
   7  -8  -1  263.17   10.00
  -7  -8   1  261.07   11.10
  -7  -8   1  255.37    9.60
   7  -8  -1  251.87    7.80
  -7   8   1  249.78   10.30
   7   8  -1  252.57    9.50
   7   8  -1  254.07    9.00
   7   8  -1  259.57   10.90
  -7   8   1  255.07    9.50
   7   8  -1  254.07    9.10
  -7   8   1  268.27    9.20
  -7   8   1  274.67    9.70
  -7   8   1  246.48   16.50
   6  -8  -1  837.82   28.20
  -6  -8   1  899.81   27.20
  -6  -8   1  864.51   25.50
   6  -8  -1  935.01   24.80
   6  -8  -1  945.11   26.10
   6  -8  -1  906.11   26.20
  -6  -8   1  907.11   25.60
   6  -8  -1  879.21   23.80
   6   8  -1  901.81   27.00
   6   8  -1  924.11   28.50
  -6   8   1  902.41   26.70
  -6   8   1  922.91   25.60
  -6   8   1  926.71   35.50
  -6   8   1  878.71   25.40
   6   8  -1  909.51   25.70
   6   8  -1  910.41   25.00
   6   8  -1  937.31   25.60
  -6   8   1  905.51   25.10
   6   8  -1  908.71   25.20
   5  -8  -1  179.58    7.50
   5  -8  -1  172.98    7.70
   5  -8  -1  181.98    5.60
  -5  -8   1  187.38    8.60
  -5  -8   1  184.18    7.10
  -5  -8   1  172.58    7.20
   5  -8  -1  170.88    8.70
   5   8  -1  177.98    6.70
   5   8  -1  171.98    9.00
   5   8  -1  173.08    7.30
  -5   8   1  170.58    7.80
  -5   8   1  170.68    7.10
   5   8  -1  169.58    6.90
   5   8  -1  188.38    6.80
  -5   8   1  185.78    6.90
  -5   8   1  184.08    7.10
  -5   8   1  167.58   13.00
   5   8  -1  172.48    7.20
   4  -8  -1   11.00    3.00
  -4  -8   1    7.40    3.10
   4  -8  -1    7.20    2.80
  -4  -8   1    4.20    2.10
   4  -8  -1    6.30    2.70
  -4  -8   1    6.10    2.60
  -4   8   1    9.00    2.70
  -4   8   1    5.00    2.20
   4   8  -1    8.40    1.70
   4   8  -1    7.90    2.00
  -4   8   1    3.50    2.30
  -4   8   1    7.00    1.60
   4   8  -1    4.10    2.30
  -4   8   1    2.90    4.60
   4   8  -1    0.50    2.20
   4   8  -1    5.20    3.00
  -4   8   1    5.20    2.20
   4   8  -1    6.60    1.70
  -3  -8   1    0.20    1.90
   3  -8  -1    1.60    2.10
   3  -8  -1    1.40    2.10
   3  -8  -1    0.20    2.40
  -3  -8   1   -1.00    1.80
  -3  -8   1    0.10    2.30
   3  -8  -1   -3.90    2.30
   3   8  -1   -1.20    2.00
   3   8  -1   -0.60    0.70
  -3   8   1    0.90    2.20
  -3   8   1   -1.00    2.70
  -3   8   1   -0.30    1.70
   3   8  -1   -0.20    1.00
   3   8  -1   -0.10    1.60
   3   8  -1    1.60    2.20
  -3   8   1    0.70    1.90
  -3   8   1   -0.30    4.00
   3   8  -1    0.60    2.60
  -3   8   1    0.40    2.10
  -2  -8   1  416.66   13.00
   2  -8  -1  413.86   13.00
   2  -8  -1  449.86   13.00
  -2  -8   1  444.46   12.90
   2  -8  -1  434.26   13.80
   2  -8  -1  423.36   12.70
  -2  -8   1  417.56   12.70
   2  -8  -1  418.66   13.50
  -2   8   1  440.76   12.30
   2   8  -1  421.46   11.60
   2   8  -1  421.16   12.40
   2   8  -1  455.15   13.20
   2   8  -1  417.06   12.60
  -2   8   1  433.56   12.90
  -2   8   1  444.26   15.10
   2   8  -1  398.06   12.10
   2   8  -1  425.86   15.00
  -2   8   1  422.06   13.70
  -2   8   1  430.86   13.00
  -2   8   1  415.86   19.60
  -1  -8   1   27.70    2.90
   1  -8  -1   24.10    3.50
  -1  -8   1   25.80    3.20
  -1  -8   1   27.50    3.00
   1  -8  -1   24.20    2.90
   1  -8  -1   21.20    2.40
   1  -8  -1   24.10    3.20
   1  -8  -1   23.00    2.90
  -1   8   1   25.90    2.90
   1   8  -1   25.10    3.10
  -1   8   1   22.40    2.90
  -1   8   1   22.50    3.30
   1   8  -1   28.70    2.70
  -1   8   1   26.30    2.90
  -1   8   1   20.40    3.40
   1   8  -1   20.60    3.90
  -1   8   1   25.40    6.40
   0  -8   1    1.40    1.80
   0  -8  -1    2.00    2.20
   0  -8   1    2.40    2.00
   0  -8  -1    2.90    2.40
   0  -8  -1    1.30    2.30
   0  -8   1    4.60    2.40
   0  -8  -1    2.80    1.10
   0   8  -1    2.90    1.80
   0   8  -1    3.00    2.20
   0   8   1   -1.70    1.80
   0   8  -1    0.00    2.70
   0   8  -1    3.30    2.00
   0   8   1    2.00    2.30
   0   8  -1    0.90    4.20
   0   8   1    0.50    1.80
   0   8   1    1.20    4.20
   0   8  -1    0.40    2.20
   0   8   1    9.80    2.30
   0   8   1    1.70    2.50
   1  -8   1  211.28    6.60
   1  -8   1  216.68    7.00
   1  -8   1  222.68    7.70
   1  -8   1  228.18    8.40
  -1  -8  -1  218.58    8.40
  -1  -8  -1  222.28    7.70
  -1  -8  -1  217.38    7.70
  -1  -8  -1  216.88    8.20
  -1   8  -1  197.58    6.70
   1   8   1  219.18   13.50
  -1   8  -1  220.28   10.00
   1   8   1  218.68    8.30
  -1   8  -1  206.18    7.10
   1   8   1  218.88    7.60
  -1   8  -1  229.78   13.10
   1   8   1  212.88    7.20
  -1   8  -1  217.98    7.70
  -1   8  -1  225.68    8.10
   1   8   1  204.78    7.30
   1   8   1  220.88    8.80
   1   8   1  216.58    7.70
   2  -8   1 2270.47   59.49
   2  -8   1 2341.87   60.39
  -2  -8  -1 2268.27   59.59
  -2  -8  -1 2339.47   60.19
  -2  -8  -1 2250.97   59.79
   2  -8   1 2292.27   59.39
  -2  -8  -1 2288.17   59.59
   2  -8   1 2238.78   59.69
  -2   8  -1 2363.46   59.69
   2   8   1 2290.57   59.49
  -2   8  -1 2358.36   62.69
   2   8   1 2235.58   60.69
   2   8   1 2298.57   58.89
  -2   8  -1 2245.88   58.89
  -2   8  -1 2302.47   59.19
   2   8   1 2251.57   59.89
  -2   8  -1 2329.37   60.09
   2   8   1 2308.87   59.69
  -2   8  -1 2219.48   66.59
   3  -8   1  527.15   16.40
   3  -8   1  526.35   15.60
  -3  -8  -1  528.35   15.70
   3  -8   1  495.35   16.30
  -3  -8  -1  543.35   16.70
  -3  -8  -1  547.05   15.80
  -3   8  -1  536.75   16.00
   3   8   1  518.85   15.40
  -3   8  -1  496.05   15.50
  -3   8  -1  521.45   18.60
   3   8   1  523.85   15.40
   3   8   1  551.74   17.00
  -3   8  -1  534.65   15.20
  -3   8  -1  538.55   15.10
   3   8   1  547.55   15.90
   3   8   1  528.15   14.90
  -3   8  -1  523.15   15.30
  -3   8  -1  498.95   21.40
  -4  -8  -1   68.19    4.70
  -4  -8  -1   59.59    4.30
  -4  -8  -1   66.19    5.10
   4  -8   1   62.59    4.80
   4  -8   1   58.19    4.40
   4  -8   1   62.39    5.20
  -4   8  -1   60.69    3.90
  -4   8  -1   53.29    3.50
  -4   8  -1   54.39    6.20
   4   8   1   68.39    5.10
   4   8   1   63.59    4.40
  -4   8  -1   59.29    4.30
  -4   8  -1   48.40    7.40
   4   8   1   61.09    3.00
   4   8   1   64.59    4.10
  -4   8  -1   64.99    4.50
   4   8   1   59.09    4.20
  -4   8  -1   58.99    4.00
   5  -8   1    3.80    2.60
  -5  -8  -1    3.60    2.40
   5  -8   1    1.10    2.50
   5  -8   1    0.70    2.60
  -5  -8  -1    2.60    2.70
  -5  -8  -1   -1.60    2.60
   5   8   1    2.80    2.30
  -5   8  -1    3.10    2.20
   5   8   1    2.10    2.20
  -5   8  -1    2.00    2.10
  -5   8  -1    2.30    1.60
   5   8   1    0.20    2.00
  -5   8  -1    1.00    3.10
  -5   8  -1    1.60    3.70
  -5   8  -1    1.40    2.10
   5   8   1    1.10    1.90
  -5   8  -1    1.40    2.40
  -6  -8  -1   29.40    4.10
   6  -8   1   30.00    2.10
   6  -8   1   26.90    3.70
  -6  -8  -1   39.40    4.40
   6  -8   1   28.00    3.80
   6  -8   1   26.40    4.50
  -6  -8  -1   34.90    3.80
  -6   8  -1   20.70    4.60
  -6   8  -1   31.50    3.50
  -6   8  -1   28.70    3.90
  -6   8  -1   28.40    2.50
  -6   8  -1   30.10    3.40
   6   8   1   37.20    3.90
  -6   8  -1   28.20    3.50
   6   8   1   29.70    3.90
   6   8   1   32.40    3.60
  -6   8  -1   41.30    7.40
  -7  -8  -1   52.09    4.70
   7  -8   1   56.39    4.80
   7  -8   1   48.10    5.90
  -7  -8  -1   47.20    4.40
   7  -8   1   55.29    4.70
  -7  -8  -1   56.29    5.20
  -7   8  -1   74.89   10.10
   7   8   1   54.69    4.40
  -7   8  -1   48.50    4.60
   7   8   1   52.99    4.20
  -7   8  -1   49.50    4.20
  -7   8  -1   54.19    4.20
   7   8   1   57.59    4.40
  -7   8  -1   48.00    6.60
   7   8   1   53.29    4.90
  -7   8  -1   49.50    4.40
  -8  -8  -1   13.00    3.30
  -8  -8  -1   19.10    3.30
   8  -8   1   17.50    3.40
  -8  -8  -1   27.30    4.50
   8  -8   1   14.60    3.20
   8  -8   1   12.30    3.90
  -8   8  -1   14.70    3.00
   8   8   1   13.80    3.20
  -8   8  -1   16.20    3.00
  -8   8  -1   19.50    5.70
   8   8   1   18.50    3.30
  -8   8  -1   16.10    3.00
   8   8   1   13.60    2.90
   9  -8   1    9.50    3.20
  -9  -8  -1   11.40    3.40
   9  -8   1   17.00    2.50
   9  -8   1   13.10    4.10
  -9  -8  -1   18.20    4.40
  -9  -8  -1   13.70    3.10
   9  -8   1   13.40    2.80
   9   8   1   14.00    3.10
  -9   8  -1   13.60    3.00
  -9   8  -1   11.40    4.20
   9   8   1   12.20    2.80
  -9   8  -1   19.50    5.60
   9   8   1   16.30    3.20
  -9   8  -1   16.50    3.30
  -9   8  -1    8.40    2.70
  -9   8  -1   13.40    2.70
   9   8   1   14.30    3.40
 -10  -8  -1  157.68    7.60
  10  -8   1  154.48    6.40
 -10  -8  -1  154.38    8.60
  10  -8   1  147.69    7.80
  10  -8   1  160.88   10.40
 -10  -8  -1  152.08    7.90
 -10   8  -1  174.38    7.60
  10   8   1  153.48    7.20
  10   8   1  160.48    7.70
  10   8   1  150.78    8.80
 -10   8  -1  146.09   12.30
 -10   8  -1  152.08    7.30
 -10   8  -1  160.98    7.30
 -10   8  -1  162.88   10.90
 -10   8  -1  158.68   10.80
 -11  -8  -1  115.89    7.80
 -11  -8  -1  116.99    6.90
  11  -8   1   81.09   13.00
  11  -8   1  115.69    6.80
 -11  -8  -1  124.09    6.70
 -11   8  -1  115.59    6.10
 -11   8  -1  113.59    6.40
  11   8   1  108.79    6.00
  11   8   1  103.69    7.70
 -11   8  -1  128.39   12.00
 -11   8  -1  125.19    6.40
  11   8   1  108.59    6.20
  12  -8   1  288.57   14.80
 -12  -8  -1  280.97   14.50
 -12  -8  -1  283.17   11.10
  12  -8   1  256.67   10.90
 -12  -8  -1  269.07   10.80
 -12   8  -1  289.37   10.30
  12   8   1  292.17   10.60
 -12   8  -1  287.47   10.80
  12   8   1  274.07   10.20
 -12   8  -1  263.87   14.80
 -12   8  -1  285.07   10.70
  13  -8   1    6.80    3.10
  13  -8   1    0.60    1.90
 -13  -8  -1    4.10    2.20
 -13  -8  -1    7.80    3.20
 -13  -8  -1    5.50    2.70
 -13   8  -1    6.60    3.20
 -13   8  -1    6.60    2.70
  13   8   1    5.60    2.10
 -13   8  -1   10.90    3.10
  13   8   1    3.60    2.10
  14  -8   1    5.90    2.70
 -14  -8  -1    9.60    2.40
 -14  -8  -1    4.70    2.80
 -14  -8  -1   15.30    3.20
  14   8   1   14.00    2.30
 -14   8  -1    9.80    2.90
 -14   8  -1    8.40    2.50
  15  -8   1   -0.60    2.50
 -15  -8  -1    1.20    1.80
 -15  -8  -1   -0.20    1.70
  15   8   1   -2.10    1.30
 -15   8  -1    3.10    1.90
 -15   8  -1    0.50    1.70
  15  -9  -1   -0.20    2.00
 -15  -9   1   -1.00    3.20
 -15   9   1    1.70    1.50
 -14  -9   1   13.30    3.10
  14  -9  -1   13.00    3.00
 -14   9   1    9.10    2.60
 -14   9   1   10.70    2.70
  13  -9  -1    2.20    2.80
 -13  -9   1   -2.80    2.50
 -13  -9   1   -0.10    1.70
 -13  -9   1    1.50    2.80
  13  -9  -1   -3.40    3.60
 -13   9   1    5.90    2.70
 -13   9   1    0.90    2.30
 -13   9   1    7.90    2.90
  13   9  -1    1.50    1.40
 -12  -9   1   31.80    4.00
  12  -9  -1   32.10    5.30
 -12  -9   1   31.80    4.60
  12  -9  -1   23.90    4.00
 -12  -9   1   29.60    4.40
 -12   9   1   31.40    3.70
 -12   9   1   29.60    5.30
 -12   9   1   25.10    3.60
  12   9  -1   37.90    3.70
 -12   9   1   33.20    4.10
 -12   9   1   33.40    3.90
  11  -9  -1    6.00    3.30
  11  -9  -1   14.60    3.70
 -11  -9   1    6.60    3.10
 -11  -9   1   13.00    3.00
  11  -9  -1    8.30    3.60
 -11  -9   1    9.00    3.60
 -11   9   1    8.20    2.70
  11   9  -1    9.90    2.30
 -11   9   1    8.10    2.70
 -11   9   1   -1.20    3.90
 -11   9   1   11.00    3.40
 -11   9   1   10.70    2.90
 -11   9   1   11.30    4.10
  11   9  -1   12.80    2.80
 -10  -9   1   11.90    3.60
  10  -9  -1    3.70    2.90
  10  -9  -1    5.10    3.50
  10  -9  -1    5.70    3.10
 -10  -9   1    7.60    2.80
 -10  -9   1    2.30    2.90
  10   9  -1    3.60    2.30
  10   9  -1    4.30    2.00
 -10   9   1    6.30    2.60
 -10   9   1    4.10    2.60
 -10   9   1    3.50    2.30
 -10   9   1    3.90    4.70
 -10   9   1    7.60    2.70
   9  -9  -1   12.90    3.90
  -9  -9   1   11.10    3.60
   9  -9  -1   11.20    3.40
  -9  -9   1   11.50    3.30
   9  -9  -1   13.70    2.60
  -9  -9   1   13.10    2.90
   9   9  -1   12.50    2.50
   9   9  -1    8.40    2.70
  -9   9   1    5.70    2.70
  -9   9   1   14.70    3.00
  -9   9   1   12.70    3.20
  -9   9   1    8.00    5.00
   8  -9  -1   24.10    3.60
   8  -9  -1   15.00    4.80
   8  -9  -1   21.30    3.60
  -8  -9   1   15.90    3.00
  -8  -9   1   24.10    4.30
   8  -9  -1   19.70    2.30
  -8  -9   1   29.50    4.10
  -8   9   1   19.50    3.20
  -8   9   1   20.40    6.30
  -8   9   1   20.10    3.70
   8   9  -1   16.40    2.70
   8   9  -1   25.00    3.60
   8   9  -1   22.80    3.30
  -8   9   1   16.60    3.20
  -8   9   1   21.90    3.10
   8   9  -1   17.50    3.00
   7  -9  -1  206.98    8.90
   7  -9  -1  214.28    8.80
  -7  -9   1  208.78    8.60
   7  -9  -1  211.88   11.10
  -7  -9   1  217.68   10.00
  -7  -9   1  207.48    8.40
   7  -9  -1  215.08    7.40
   7   9  -1  217.18    9.10
   7   9  -1  214.18    7.90
  -7   9   1  201.08    9.20
  -7   9   1  204.88    8.10
   7   9  -1  219.18    8.70
  -7   9   1  201.58   15.40
  -7   9   1  208.68    8.50
  -7   9   1  209.88    8.40
   7   9  -1  228.68    8.30
  -6  -9   1  253.57    9.30
  -6  -9   1  270.37    9.80
  -6  -9   1  268.47   11.10
   6  -9  -1  250.77   10.10
   6  -9  -1  258.07    9.70
   6  -9  -1  243.38   11.50
   6   9  -1  267.17    9.60
   6   9  -1  238.78   11.50
  -6   9   1  269.97   17.10
  -6   9   1  254.97    9.00
   6   9  -1  262.57    8.90
   6   9  -1  241.48    9.50
  -6   9   1  251.17    9.30
  -6   9   1  247.48   10.30
  -6   9   1  264.87    9.30
   6   9  -1  251.37    9.10
   5  -9  -1  271.07   11.40
  -5  -9   1  282.77    9.70
   5  -9  -1  262.37    9.80
   5  -9  -1  272.07   10.40
  -5  -9   1  284.47    9.90
  -5  -9   1  278.37   11.10
  -5   9   1  248.98   10.20
   5   9  -1  272.37    9.30
   5   9  -1  278.67    9.10
  -5   9   1  259.77   12.50
   5   9  -1  270.97    9.70
   5   9  -1  266.57    9.30
  -5   9   1  258.37   16.30
  -5   9   1  265.17    9.70
  -5   9   1  271.47    9.50
  -5   9   1  254.37    9.10
   5   9  -1  289.67    9.10
  -5   9   1  282.37    9.30
   5   9  -1  280.57   11.90
  -4  -9   1    1.00    2.70
   4  -9  -1    0.90    2.10
  -4  -9   1    4.20    1.70
   4  -9  -1    0.70    2.60
  -4  -9   1    1.20    2.00
   4  -9  -1    1.50    2.50
  -4  -9   1    2.30    2.60
  -4   9   1    2.20    4.30
  -4   9   1    2.00    1.90
  -4   9   1    1.40    1.90
   4   9  -1    0.60    2.10
   4   9  -1    1.20    1.80
  -4   9   1    1.10    2.30
  -4   9   1   -1.10    1.30
   4   9  -1    0.30    1.10
   4   9  -1   -2.30    2.00
  -4   9   1   -0.20    2.30
   4   9  -1    0.00    0.70
  -4   9   1   -0.40    2.90
   4   9  -1    0.50    2.50
   3  -9  -1  569.74   17.50
  -3  -9   1  566.24   16.50
   3  -9  -1  551.34   17.60
   3  -9  -1  551.34   16.10
   3  -9  -1  565.94   16.70
  -3  -9   1  555.34   16.60
  -3  -9   1  556.14   16.50
  -3   9   1  556.74   17.40
   3   9  -1  576.04   16.90
   3   9  -1  545.95   15.40
  -3   9   1  571.84   19.40
   3   9  -1  570.54   18.90
   3   9  -1  547.75   16.00
   3   9  -1  553.64   15.50
  -3   9   1  562.74   16.40
  -3   9   1  547.25   15.80
  -3   9   1  553.74   24.50
  -3   9   1  572.44   16.60
  -2  -9   1  203.58    7.40
   2  -9  -1  202.58    7.40
   2  -9  -1  203.88    8.40
  -2  -9   1  216.78    7.70
  -2  -9   1  202.68    7.70
   2  -9  -1  211.48    8.00
   2  -9  -1  209.38    7.90
   2  -9  -1  210.78    7.80
   2   9  -1  205.08    9.60
   2   9  -1  191.88    5.90
  -2   9   1  214.38    7.90
  -2   9   1  211.68    8.50
  -2   9   1  211.28    6.90
  -2   9   1  214.28    9.70
  -2   9   1  184.08   13.30
   2   9  -1  210.88    7.10
  -1  -9   1   42.50    3.40
   1  -9  -1   46.60    4.40
   1  -9  -1   46.00    3.50
  -1  -9   1   42.30    3.80
  -1  -9   1   39.30    3.30
   1  -9  -1   42.80    3.60
   1  -9  -1   50.49    4.00
   1  -9  -1   42.30    2.90
  -1   9   1   48.20    3.70
   1   9  -1   41.70    3.20
  -1   9   1   43.00    2.70
   1   9  -1   43.20    5.00
  -1   9   1   51.69    3.80
  -1   9   1   45.90    4.20
  -1   9   1   46.80    5.00
   1   9  -1   45.40    3.30
  -1   9   1   41.50    3.40
   1   9  -1   46.90    3.80
  -1   9   1   52.09    8.40
   0  -9   1  103.19    5.60
   0  -9  -1   97.19    5.10
   0  -9  -1  101.69    5.80
   0  -9  -1  113.39    5.30
   0  -9   1  100.39    5.00
   0  -9   1  103.99    4.60
   0   9  -1   99.09    4.50
   0   9   1   97.79   10.00
   0   9   1   97.89    6.10
   0   9  -1   99.79    6.90
   0   9   1   99.39    4.80
   0   9   1  109.59    5.70
   0   9  -1  107.89    5.20
   0   9   1  103.69    4.80
   0   9   1  109.59    5.00
   0   9  -1  100.19    4.90
   1  -9   1  316.87    9.80
  -1  -9  -1  335.27   11.30
  -1  -9  -1  318.07   11.30
  -1  -9  -1  318.17   10.50
   1  -9   1  324.77   11.20
  -1  -9  -1  314.67   10.50
   1  -9   1  325.07    8.60
   1  -9   1  321.77   10.50
   1   9   1  335.67   17.40
   1   9   1  327.37   11.20
  -1   9  -1  333.97   11.10
  -1   9  -1  333.07   10.10
   1   9   1  333.37   10.50
  -1   9  -1  306.17   16.30
   1   9   1  326.47   11.80
  -1   9  -1  305.07    9.40
   1   9   1  308.57    9.90
   1   9   1  314.47   10.10
  -1   9  -1  351.06   10.70
   1   9   1  343.57   10.60
  -1   9  -1  339.47   14.30
  -2  -9  -1   -2.20    2.10
   2  -9   1    2.20    1.40
   2  -9   1    0.70    1.50
   2  -9   1    1.70    2.60
  -2  -9  -1    1.50    1.80
  -2  -9  -1   -1.70    2.00
  -2  -9  -1    3.90    2.70
   2  -9   1    0.00    2.20
   2   9   1    1.00    2.10
   2   9   1    1.80    1.60
  -2   9  -1    1.10    3.90
  -2   9  -1    0.30    2.20
  -2   9  -1    2.50    1.60
   2   9   1    2.00    1.70
   2   9   1    2.60    2.30
  -2   9  -1    1.70    3.00
  -2   9  -1    3.60    2.20
  -3  -9  -1    1.50    2.20
  -3  -9  -1    1.70    1.40
   3  -9   1    2.70    1.80
  -3  -9  -1    1.40    2.60
   3  -9   1   -1.20    2.30
  -3  -9  -1    1.50    2.30
   3  -9   1   -0.80    2.40
  -3  -9  -1    2.60    2.60
   3   9   1    2.90    2.30
   3   9   1    1.20    2.20
  -3   9  -1    0.40    1.80
  -3   9  -1    3.50    4.10
  -3   9  -1    2.80    2.40
  -3   9  -1   -1.50    1.80
   3   9   1    0.80    1.60
  -3   9  -1   -1.40    3.00
   3   9   1    3.10    1.50
  -3   9  -1    1.50    1.80
   3   9   1    2.20    2.00
  -3   9  -1    1.00    2.10
  -4  -9  -1  230.08    9.80
  -4  -9  -1  238.48    9.00
   4  -9   1  245.98    9.90
   4  -9   1  236.78    9.50
   4  -9   1  235.08    8.80
   4   9   1  237.48    8.50
  -4   9  -1  245.08    8.90
   4   9   1  245.38    8.60
   4   9   1  249.48    9.90
  -4   9  -1  245.78   14.70
   4   9   1  241.38    7.50
  -4   9  -1  245.68    8.30
  -4   9  -1  234.58    9.00
  -4   9  -1  231.98    8.30
  -4   9  -1  238.88    8.20
  -4   9  -1  234.18   11.60
   4   9   1  245.58    8.90
  -5  -9  -1   53.09    4.70
   5  -9   1   51.69    5.10
  -5  -9  -1   53.19    5.30
   5  -9   1   58.49    4.60
  -5  -9  -1   55.39    4.40
   5  -9   1   47.20    4.60
  -5   9  -1   58.69    8.60
  -5   9  -1   51.59    3.40
   5   9   1   53.39    4.90
  -5   9  -1   53.89    4.80
   5   9   1   61.09    4.60
   5   9   1   61.99    4.30
  -5   9  -1   59.29    4.10
   5   9   1   57.69    4.10
  -5   9  -1   52.19    4.60
  -5   9  -1   56.29    4.10
  -5   9  -1   57.99    6.70
   5   9   1   55.59    3.80
  -6  -9  -1  117.69    7.20
   6  -9   1  116.69    4.40
   6  -9   1  111.69    7.40
  -6  -9  -1  127.99    6.20
   6  -9   1  110.69    6.50
  -6  -9  -1  117.89    6.40
   6  -9   1  131.99    6.50
   6   9   1  118.19    6.20
  -6   9  -1  103.09   10.10
   6   9   1  122.99    5.90
  -6   9  -1  121.69    9.00
   6   9   1  125.19    6.20
  -6   9  -1  119.19    4.90
  -6   9  -1  124.49    5.70
  -6   9  -1  123.09    5.90
  -6   9  -1  119.79    6.10
   6   9   1  117.19    5.80
  -6   9  -1  131.99    6.30
  -7  -9  -1  159.78    7.60
   7  -9   1  154.98    9.00
   7  -9   1  150.48    7.40
  -7  -9  -1  147.99    7.20
  -7  -9  -1  161.78    8.50
   7  -9   1  148.69    7.60
  -7   9  -1  147.09   12.00
  -7   9  -1  168.98   10.50
  -7   9  -1  154.28    7.10
   7   9   1  151.98    7.20
  -7   9  -1  150.78    6.70
   7   9   1  151.58    6.90
  -7   9  -1  165.98    7.10
   7   9   1  153.08    6.90
   7   9   1  152.88    7.60
  -7   9  -1  163.38    7.40
  -8  -9  -1   36.10    4.60
  -8  -9  -1   42.60    4.30
  -8  -9  -1   41.80    4.70
   8  -9   1   38.80    4.50
   8  -9   1   38.00    4.30
   8   9   1   46.10    4.40
  -8   9  -1   47.70    4.30
   8   9   1   41.30    4.50
  -8   9  -1   44.20    4.10
  -8   9  -1   42.30    7.50
  -8   9  -1   43.10    6.40
  -8   9  -1   47.20    4.30
   8   9   1   52.09    4.40
  -8   9  -1   42.90    4.40
   8   9   1   42.90    4.10
  -9  -9  -1    4.00    3.10
   9  -9   1    4.60    3.20
  -9  -9  -1    4.20    2.70
  -9  -9  -1    4.90    3.20
   9  -9   1    8.00    2.70
   9  -9   1    4.60    2.90
  -9   9  -1    5.10    2.70
  -9   9  -1    5.40    2.70
  -9   9  -1    5.70    3.70
   9   9   1    6.90    2.60
  -9   9  -1    9.00    2.50
   9   9   1    2.10    2.30
   9   9   1    6.70    2.10
  -9   9  -1    5.40    3.80
  -9   9  -1    4.00    2.50
   9   9   1    3.30    2.30
 -10  -9  -1   64.49    6.10
  10  -9   1   60.09    5.50
  10  -9   1   61.89    4.80
  10  -9   1   50.69    6.60
 -10  -9  -1   73.79    5.50
  10  -9   1   70.39    5.20
 -10  -9  -1   68.19    5.50
 -10   9  -1   69.79    5.30
 -10   9  -1   66.49    4.90
  10   9   1   60.89    5.00
  10   9   1   71.59    4.90
 -10   9  -1   69.59   10.40
 -10   9  -1   76.79    8.10
 -10   9  -1   75.09    5.30
 -10   9  -1   66.29    5.00
 -11  -9  -1    8.80    3.40
  11  -9   1    8.30    3.60
 -11  -9  -1    7.20    2.90
  11  -9   1    6.50    3.70
 -11  -9  -1    5.50    3.00
 -11   9  -1    1.60    6.20
 -11   9  -1    7.80    4.10
 -11   9  -1    3.10    2.70
  11   9   1    6.20    2.80
 -11   9  -1    5.80    2.80
  11   9   1    4.40    2.40
 -11   9  -1    3.90    2.70
 -12  -9  -1   11.70    3.20
  12  -9   1    5.20    3.10
 -12  -9  -1    4.30    2.80
 -12  -9  -1    7.80    3.20
  12  -9   1    9.20    3.00
  12   9   1   10.00    2.60
 -12   9  -1    9.20    3.10
  12   9   1    8.10    2.70
 -12   9  -1   11.70    3.60
 -12   9  -1    6.30    2.80
 -12   9  -1    8.70    2.50
 -13  -9  -1    7.50    2.60
 -13  -9  -1   16.20    3.20
  13  -9   1    7.80    3.00
 -13  -9  -1   10.40    3.10
 -13   9  -1    9.50    2.90
 -13   9  -1   10.50    2.70
  13   9   1   11.30    2.30
  13   9   1   11.90    2.50
 -13   9  -1   13.70    3.30
 -14  -9  -1   14.60    3.00
 -14  -9  -1   15.20    3.00
  14  -9   1   15.30    3.10
 -14   9  -1   12.00    2.80
  14   9   1   15.10    2.20
 -14   9  -1   17.30    3.00
 -15  -9  -1    3.70    2.80
  15  -9   1   10.20    2.30
 -15   9  -1    1.60    2.90
  14 -10  -1   49.99    4.60
 -14 -10   1   49.80    4.50
 -14  10   1   44.50    4.00
 -14  10   1   52.29    4.10
 -13 -10   1   64.39    5.40
  13 -10  -1   65.29    5.50
 -13 -10   1   67.59    5.70
 -13 -10   1   68.09    4.90
 -13  10   1   66.69    4.80
 -13  10   1   61.79    4.70
 -13  10   1   70.39    4.30
 -12 -10   1    2.90    2.40
 -12 -10   1   -0.30    2.40
  12 -10  -1    1.60    2.90
  12 -10  -1   -1.40    1.90
 -12 -10   1    3.80    2.90
 -12  10   1    0.30    2.40
 -12  10   1    6.00    3.00
 -12  10   1   -1.20    2.10
 -12  10   1    0.50    1.90
 -12  10   1    2.10    2.50
  12  10  -1   -0.10    1.70
  12  10  -1    2.00    1.60
  11 -10  -1  142.09   10.10
  11 -10  -1  130.89    9.00
 -11 -10   1  151.68    7.90
 -11 -10   1  138.99    8.60
  11 -10  -1  154.58    7.90
 -11  10   1  155.18   10.70
 -11  10   1  144.99    7.70
 -11  10   1  142.19    7.30
  11  10  -1  175.58    9.60
 -11  10   1  150.58    7.20
  11  10  -1  145.69    6.40
 -11  10   1  144.39    7.00
  10 -10  -1    1.30    3.00
 -10 -10   1    2.20    2.50
  10 -10  -1    1.30    2.70
 -10 -10   1    2.80    2.90
  10 -10  -1    2.60    2.70
 -10 -10   1    4.40    3.20
 -10  10   1    6.70    2.40
 -10  10   1    3.50    4.40
 -10  10   1   -0.30    2.50
 -10  10   1   -0.90    2.70
 -10  10   1    1.30    2.40
 -10  10   1    2.90    2.50
  10  10  -1    2.20    1.90
  10  10  -1    2.70    2.20
   9 -10  -1  233.28   10.20
   9 -10  -1  241.08   12.20
  -9 -10   1  243.18    9.80
   9 -10  -1  257.77   13.00
  -9 -10   1  256.87   10.10
   9 -10  -1  213.68   12.80
  -9 -10   1  262.67   11.60
  -9  10   1  257.47   13.80
  -9  10   1  230.48    9.50
  -9  10   1  230.98    9.20
  -9  10   1  237.48   10.50
   9  10  -1  240.68    8.80
  -9  10   1  236.78    9.60
  -9  10   1  265.77   17.90
   9  10  -1  236.98    9.50
  -8 -10   1   -0.80    2.00
   8 -10  -1    1.00    1.40
   8 -10  -1    1.00    2.80
   8 -10  -1    0.60    2.10
   8 -10  -1   -0.90    2.50
  -8 -10   1    1.70    2.90
   8  10  -1    0.30    2.10
  -8  10   1   -0.30    2.30
  -8  10   1    1.10    3.00
  -8  10   1    1.30    2.30
  -8  10   1    0.20    2.20
  -8  10   1   -3.00    3.20
   8  10  -1    1.40    1.90
  -8  10   1    1.10    2.20
  -7 -10   1   29.50    3.60
   7 -10  -1   32.10    4.20
  -7 -10   1   29.50    4.50
  -7 -10   1   21.40    3.70
   7 -10  -1   29.10    4.60
   7 -10  -1   31.80    2.70
   7 -10  -1   25.40    3.80
  -7  10   1   29.10    7.30
  -7  10   1   25.20    3.70
   7  10  -1   26.80    4.60
  -7  10   1   24.60    3.70
  -7  10   1   31.00    4.30
  -7  10   1   28.10    3.50
  -7  10   1   24.50    5.70
   6 -10  -1  142.69    7.50
   6 -10  -1  143.39    8.50
   6 -10  -1  160.08    7.40
  -6 -10   1  158.68    8.20
  -6 -10   1  162.78    7.40
  -6 -10   1  142.89    6.70
  -6  10   1  156.68    6.60
  -6  10   1  147.19    7.60
   6  10  -1  157.68    6.40
  -6  10   1  181.28   14.10
  -6  10   1  142.59    9.70
  -6  10   1  156.08    6.80
   6  10  -1  153.68    7.00
  -6  10   1  157.88    7.00
   6  10  -1  140.79    8.50
  -5 -10   1   44.30    4.30
  -5 -10   1   42.80    4.90
   5 -10  -1   47.40    4.60
   5 -10  -1   48.80    4.80
   5 -10  -1   38.30    4.40
  -5  10   1   44.90    4.20
   5  10  -1   51.29    5.60
   5  10  -1   43.60    3.40
  -5  10   1   48.50    3.80
  -5  10   1   44.30    3.60
   5  10  -1   43.10    4.30
  -5  10   1   44.50    4.30
  -5  10   1   39.80    5.70
  -5  10   1   38.20    7.80
  -5  10   1   41.50    2.60
   4 -10  -1   13.90    3.10
  -4 -10   1   13.50    2.60
   4 -10  -1   11.40    3.20
  -4 -10   1   14.30    2.50
  -4 -10   1   12.10    3.40
   4 -10  -1   14.00    3.00
  -4 -10   1    7.90    2.80
   4  10  -1   11.40    3.30
  -4  10   1   10.00    2.90
  -4  10   1   10.90    3.80
   4  10  -1    8.00    2.50
  -4  10   1   10.30    2.30
  -4  10   1   12.10    2.00
  -4  10   1   13.60    2.50
   4  10  -1   12.00    2.20
  -4  10   1    4.80    4.80
   4  10  -1   12.20    1.70
  -4  10   1   11.30    3.00
   3 -10  -1  342.37   10.90
   3 -10  -1  326.57   11.90
   3 -10  -1  347.87   11.30
   3 -10  -1  348.27   12.30
  -3 -10   1  358.96   11.50
  -3 -10   1  335.27   11.10
  -3 -10   1  328.87   10.50
  -3 -10   1  351.56   11.30
  -3  10   1  326.47   18.30
  -3  10   1  338.37   13.70
   3  10  -1  356.56   11.60
  -3  10   1  345.67   11.10
  -3  10   1  313.67   11.90
   3  10  -1  335.77    9.70
  -3  10   1  339.97   11.30
   3  10  -1  345.67   13.60
  -3  10   1  337.67   10.50
   3  10  -1  352.26   10.70
   2 -10  -1    2.90    1.60
   2 -10  -1    1.50    2.50
  -2 -10   1    4.70    2.50
  -2 -10   1    4.30    2.10
   2 -10  -1    3.50    2.20
  -2 -10   1    4.00    2.20
   2 -10  -1    6.70    2.50
   2  10  -1    4.00    1.70
  -2  10   1    1.30    2.40
   2  10  -1    2.70    2.70
  -2  10   1   -2.40    4.20
  -2  10   1    6.50    3.00
  -2  10   1    4.60    2.10
  -2  10   1    4.00    1.70
   2  10  -1    6.30    2.10
  -2  10   1    5.20    2.40
   2  10  -1    2.20    2.10
   1 -10  -1    6.30    2.40
   1 -10  -1   -0.20    2.20
  -1 -10   1    4.00    2.10
  -1 -10   1    1.00    2.20
   1 -10  -1    2.90    2.30
   1 -10  -1    2.30    1.10
  -1 -10   1    1.10    2.30
   1 -10  -1    4.00    2.60
  -1  10   1    0.60    2.50
   1  10  -1    0.00    2.70
  -1  10   1    5.60    2.70
  -1  10   1    3.70    2.30
   1  10  -1    4.00    1.70
  -1  10   1    2.50    2.10
   1  10  -1    3.40    2.50
  -1  10   1    1.60    2.00
  -1  10   1    3.20    4.80
  -1  10   1    2.40    1.40
   1  10  -1    2.70    1.80
   0 -10   1  143.69    5.90
   0 -10  -1  153.08    6.60
   0 -10   1  160.28    6.50
   0 -10  -1  161.08    6.60
   0 -10   1  149.09    7.10
   0 -10  -1  160.28    7.20
   0  10   1  147.59    7.00
   0  10   1  148.99    6.10
   0  10  -1  142.09    8.50
   0  10   1  158.28    6.40
   0  10  -1  166.28    6.00
   0  10   1  152.98   12.00
   0  10   1  159.48    6.50
   0  10  -1  150.98    6.20
   0  10  -1  155.38    6.70
   0  10   1  152.48    7.70
  -1 -10  -1  118.59    6.30
   1 -10   1  113.79    4.80
   1 -10   1  118.99    6.20
  -1 -10  -1  117.89    5.70
  -1 -10  -1  126.99    6.40
  -1 -10  -1  115.19    5.70
   1 -10   1  115.89    5.60
   1  10   1  123.59    5.00
  -1  10  -1  125.19    5.80
  -1  10  -1  114.79   10.30
   1  10   1  112.09    5.50
  -1  10  -1  128.99    6.00
   1  10   1  118.19    5.30
   1  10   1  106.49    6.50
   1  10   1  115.09    5.10
  -1  10  -1  125.09    5.20
  -1  10  -1  119.09    7.70
   2 -10   1   71.69    4.60
   2 -10   1   71.39    4.60
   2 -10   1   69.29    4.00
  -2 -10  -1   74.89    5.00
  -2 -10  -1   86.39    5.00
  -2 -10  -1   61.49    4.50
   2 -10   1   69.69    3.60
  -2 -10  -1   68.29    4.50
   2  10   1   69.99    4.10
   2  10   1   76.59    5.40
  -2  10  -1   77.59    4.60
  -2  10  -1   75.19    6.60
   2  10   1   81.59    4.00
  -2  10  -1   78.09    5.00
  -2  10  -1   69.69    3.70
   2  10   1   75.49    3.80
  -2  10  -1   79.19    9.10
  -2  10  -1   67.59    4.00
   2  10   1   78.09    4.90
   3 -10   1   -0.50    2.50
  -3 -10  -1    3.80    2.50
   3 -10   1    1.50    1.40
   3 -10   1    3.20    1.60
  -3 -10  -1    1.40    2.50
  -3 -10  -1    0.00    2.20
   3 -10   1   -0.50    2.50
  -3 -10  -1    0.10    1.20
  -3 -10  -1    1.00    3.30
   3  10   1   -0.10    1.40
  -3  10  -1    2.30    3.10
  -3  10  -1   -0.50    1.70
   3  10   1    0.80    1.50
  -3  10  -1    0.50    1.70
   3  10   1    1.30    2.20
  -3  10  -1    1.30    2.10
  -3  10  -1    1.10    2.30
   3  10   1    1.30    1.90
  -3  10  -1    1.40    2.00
   3  10   1   -0.40    2.00
  -3  10  -1    1.30    4.00
  -4 -10  -1   -1.00    2.50
  -4 -10  -1    1.00    2.30
  -4 -10  -1    1.20    2.60
   4 -10   1    2.50    2.70
   4 -10   1    4.10    2.60
  -4 -10  -1    0.10    0.70
   4 -10   1    0.90    1.80
  -4  10  -1    1.40    2.00
  -4  10  -1    2.90    2.40
   4  10   1    1.70    1.30
   4  10   1    1.40    2.00
   4  10   1   -0.90    2.10
  -4  10  -1    0.20    1.80
  -4  10  -1    1.00    3.00
  -4  10  -1    2.20    1.80
   4  10   1    2.50    2.50
  -4  10  -1    1.10    2.30
   4  10   1    2.00    1.60
  -4  10  -1    6.70    4.60
  -5 -10  -1   20.10    3.10
   5 -10   1   16.40    3.50
   5 -10   1   20.00    3.50
   5 -10   1   25.00    3.80
  -5 -10  -1   19.30    3.80
  -5 -10  -1   27.20    3.90
  -5  10  -1   26.00    6.70
   5  10   1   19.30    2.90
  -5  10  -1   21.30    3.50
   5  10   1   20.20    3.20
  -5  10  -1   22.90    4.80
  -5  10  -1   17.90    2.80
   5  10   1   23.50    3.70
  -5  10  -1   18.20    2.80
   5  10   1   21.70    2.80
  -5  10  -1   20.00    2.50
  -5  10  -1   23.50    3.40
  -6 -10  -1   48.00    4.70
   6 -10   1   46.40    5.40
   6 -10   1   48.00    4.60
   6 -10   1   51.79    4.70
   6 -10   1   45.70    3.50
  -6 -10  -1   57.09    4.70
  -6 -10  -1   51.99    5.40
   6  10   1   50.69    4.10
   6  10   1   51.59    5.50
  -6  10  -1   44.80    3.20
  -6  10  -1   47.60    4.30
  -6  10  -1   52.19    4.00
   6  10   1   54.59    4.40
  -6  10  -1   62.49    9.20
   6  10   1   54.39    3.90
  -6  10  -1   48.80    4.00
  -6  10  -1   48.50    6.60
  -6  10  -1   48.20    4.50
  -7 -10  -1   92.39    6.00
   7 -10   1   85.99    5.90
  -7 -10  -1   82.09    5.60
   7 -10   1   86.09    5.80
  -7 -10  -1   95.09    6.80
   7 -10   1   78.99    6.70
  -7  10  -1   88.79    8.20
  -7  10  -1   92.89    5.70
  -7  10  -1   89.89    9.70
  -7  10  -1   90.39    5.30
   7  10   1   87.79    5.00
   7  10   1   94.79    5.50
  -7  10  -1   88.49    5.50
   7  10   1   99.39    5.90
  -8 -10  -1   75.69    5.40
  -8 -10  -1   78.89    5.90
   8 -10   1   68.19    5.50
   8 -10   1   72.39    5.30
   8 -10   1   69.59    6.60
  -8  10  -1   75.49    5.00
   8  10   1   79.09    5.20
  -8  10  -1   61.99    9.40
   8  10   1   71.79    4.80
  -8  10  -1   66.69    5.00
  -8  10  -1   67.69    5.00
   8  10   1   71.99    5.20
  -8  10  -1   78.19    5.20
  -8  10  -1   82.09    7.90
   9 -10   1   12.80    2.90
   9 -10   1   19.80    4.50
  -9 -10  -1   17.30    4.10
  -9 -10  -1   20.90    3.60
  -9 -10  -1   19.90    3.80
   9 -10   1   11.90    2.30
   9 -10   1   14.00    3.40
  -9  10  -1   17.50    5.00
  -9  10  -1   12.80    3.10
  -9  10  -1   20.40    3.30
  -9  10  -1    8.40    4.10
   9  10   1    9.40    2.80
   9  10   1   16.30    3.10
  -9  10  -1   16.30    3.30
  -9  10  -1   11.30    3.30
 -10 -10  -1   14.00    3.70
 -10 -10  -1   10.10    3.50
  10 -10   1   14.10    3.40
  10 -10   1   12.00    3.80
  10 -10   1   10.00    2.60
 -10 -10  -1   18.30    3.50
  10  10   1   10.50    2.90
 -10  10  -1    6.20    4.90
 -10  10  -1   17.00    2.90
 -10  10  -1   11.10    3.00
 -10  10  -1   10.90    3.10
  10  10   1    9.80    2.90
 -10  10  -1   14.60    4.60
 -10  10  -1   12.90    3.10
  11 -10   1   12.50    3.50
 -11 -10  -1   13.30    3.70
 -11 -10  -1   11.90    3.60
 -11 -10  -1   14.10    3.50
  11 -10   1    6.80    3.10
  11  10   1   10.30    2.50
 -11  10  -1   10.60    2.90
 -11  10  -1    5.90    2.70
 -11  10  -1   13.10    4.30
  11  10   1   11.50    3.00
 -11  10  -1   12.20    3.00
 -12 -10  -1    3.80    2.90
 -12 -10  -1   -3.30    1.90
  12 -10   1    1.60    2.80
 -12 -10  -1   -2.50    2.10
  12 -10   1    6.40    2.20
  12  10   1    1.60    2.20
 -12  10  -1    3.70    2.70
 -12  10  -1    3.30    2.70
  12  10   1    0.10    1.90
 -12  10  -1   -1.10    2.00
 -12  10  -1    2.10    2.50
 -13 -10  -1    0.10    2.60
  13 -10   1    1.90    2.50
 -13 -10  -1    0.50    3.00
 -13 -10  -1   -0.10    1.40
 -13  10  -1   -1.40    2.00
  13  10   1   -0.10    1.70
 -13  10  -1    1.20    2.30
  13  10   1   -1.90    2.50
 -14 -10  -1    8.00    2.30
 -14 -10  -1    4.80    2.40
  14 -10   1    2.00    2.30
 -14  10  -1    3.30    2.10
 -14  10  -1    3.40    2.00
  14  10   1   -0.80    1.30
 -14 -11   1   24.90    3.20
  14 -11  -1   26.90    3.20
 -14  11   1   22.60    2.90
 -14  11   1   26.90    3.30
 -13 -11   1   29.50    3.90
 -13 -11   1   22.60    5.10
 -13  11   1   19.30    2.50
 -13  11   1   28.40    3.80
  12 -11  -1   59.69    5.70
  12 -11  -1   61.39    5.50
 -12 -11   1   55.29    5.40
 -12 -11   1   62.99    5.30
 -12 -11   1   65.79    5.00
 -12  11   1   58.89    4.40
  12  11  -1   58.69    3.50
  12  11  -1   59.89    4.30
 -12  11   1   59.39    7.50
 -12  11   1   58.39    4.60
 -12  11   1   57.89    5.00
 -11 -11   1    8.80    3.70
 -11 -11   1   19.40    3.30
  11 -11  -1   15.60    3.50
  11 -11  -1    8.60    3.20
 -11 -11   1   15.20    3.90
  11 -11  -1   14.90    3.70
 -11  11   1   13.00    3.10
 -11  11   1   10.60    3.10
 -11  11   1   23.20    7.00
 -11  11   1    7.60    3.50
 -11  11   1    5.40    2.70
  11  11  -1    9.80    2.20
  11  11  -1    6.40    2.40
  10 -11  -1    0.10    2.80
 -10 -11   1   -0.70    2.90
 -10 -11   1   -3.50    2.70
  10 -11  -1    1.20    2.20
  10 -11  -1    0.50    3.70
 -10 -11   1    0.80    2.50
 -10  11   1    1.80    2.00
 -10  11   1    1.30    2.50
 -10  11   1   -4.50    2.00
 -10  11   1   10.00    4.50
 -10  11   1    1.20    2.50
 -10  11   1   -2.00    3.00
  10  11  -1    2.10    2.30
  10  11  -1    0.80    1.70
  -9 -11   1  129.29    7.40
   9 -11  -1  137.89    7.10
  -9 -11   1  139.39    8.50
  -9 -11   1  139.59    7.00
   9 -11  -1  126.69    9.00
   9 -11  -1  134.99    7.50
   9 -11  -1  126.29    8.80
   9  11  -1  139.39    6.90
  -9  11   1  133.39    7.30
  -9  11   1  152.38   25.30
  -9  11   1  126.69    6.80
  -9  11   1  136.39   10.30
   9  11  -1  125.59    5.90
  -9  11   1  124.09    6.80
  -9  11   1  128.89    6.50
   8 -11  -1    9.80    3.20
  -8 -11   1   14.10    3.60
  -8 -11   1   16.90    4.10
   8 -11  -1   15.60    3.70
   8 -11  -1   14.00    2.00
   8 -11  -1   20.00    4.10
   8  11  -1   15.60    2.60
  -8  11   1   19.50    3.30
  -8  11   1   19.90    3.30
  -8  11   1   12.30    3.00
  -8  11   1   14.90    5.50
  -8  11   1   23.70    5.20
   8  11  -1   14.20    3.20
  -7 -11   1    9.50    3.50
   7 -11  -1   10.20    3.10
  -7 -11   1    3.30    2.30
   7 -11  -1    8.50    3.10
   7 -11  -1   11.00    2.00
  -7 -11   1    8.60    3.20
   7 -11  -1   10.90    3.00
  -7  11   1    8.70    3.90
  -7  11   1    9.40    2.60
   7  11  -1    5.10    2.00
  -7  11   1    5.80    2.50
  -7  11   1    6.20    2.70
  -7  11   1    6.50    2.70
   7  11  -1    7.30    2.60
  -7  11   1   12.50    5.30
   6 -11  -1    1.00    2.20
  -6 -11   1   -0.30    2.10
  -6 -11   1   -3.20    2.60
   6 -11  -1    1.80    2.40
  -6 -11   1   -0.80    2.60
   6  11  -1    0.90    1.70
   6  11  -1    0.10    2.10
  -6  11   1    1.40    3.40
  -6  11   1    3.00    3.00
   6  11  -1   -2.10    2.10
  -6  11   1   -0.10    2.20
  -6  11   1    1.70    2.10
  -6  11   1   -0.20    2.00
   5 -11  -1  160.38    8.00
  -5 -11   1  168.38    7.50
   5 -11  -1  175.48    7.70
  -5 -11   1  163.88    8.70
   5 -11  -1  179.38    8.70
  -5 -11   1  162.38    7.10
   5  11  -1  172.08    7.60
   5  11  -1  170.98    6.60
   5  11  -1  178.98    9.30
  -5  11   1  173.38    6.20
  -5  11   1  151.08   13.30
  -5  11   1  170.38    7.40
  -5  11   1  166.28    6.90
  -5  11   1  183.58   10.50
  -5  11   1  174.78    7.20
  -5  11   1  172.48    8.20
  -4 -11   1    0.60    2.70
   4 -11  -1   -0.90    2.40
  -4 -11   1    0.70    2.60
   4 -11  -1    4.00    2.20
  -4 -11   1    0.30    1.70
   4 -11  -1    3.90    2.70
  -4  11   1    2.70    2.00
   4  11  -1   -0.10    2.10
  -4  11   1    2.80    4.30
  -4  11   1    2.00    2.40
   4  11  -1    3.80    2.60
   4  11  -1    1.50    1.80
  -4  11   1    1.80    1.60
  -4  11   1    1.30    2.70
  -4  11   1    0.80    2.30
  -4  11   1   -0.40    1.80
  -3 -11   1   76.89    4.80
   3 -11  -1   76.39    4.80
   3 -11  -1   77.39    5.10
  -3 -11   1   74.09    3.90
   3 -11  -1   77.59    5.40
  -3 -11   1   77.19    4.70
  -3 -11   1   80.29    4.80
   3 -11  -1   69.69    4.60
  -3  11   1   75.49    4.10
  -3  11   1   78.49    4.60
   3  11  -1   77.79    4.20
  -3  11   1   84.29   10.00
   3  11  -1   81.79    5.10
   3  11  -1   82.09    6.50
  -3  11   1   77.89    4.90
   3  11  -1   79.29    3.60
  -3  11   1   71.69    6.40
  -3  11   1   72.69    5.20
  -2 -11   1    1.00    2.30
   2 -11  -1    1.00    2.20
   2 -11  -1    1.00    2.50
   2 -11  -1    0.40    2.50
   2 -11  -1    0.60    2.20
  -2 -11   1    2.80    2.20
  -2 -11   1    2.90    2.20
   2 -11  -1   -0.50    1.20
  -2  11   1    1.10    2.50
  -2  11   1    1.40    2.00
   2  11  -1    6.50    3.00
  -2  11   1    1.60    4.40
   2  11  -1    1.30    1.70
  -2  11   1   -0.70    1.40
   2  11  -1    0.60    2.20
   2  11  -1    7.90    1.90
  -2  11   1   -0.10    2.20
  -2  11   1    0.00    2.50
   1 -11  -1   64.59    4.90
  -1 -11   1   64.69    4.30
  -1 -11   1   61.49    4.50
   1 -11  -1   62.79    4.50
   1 -11  -1   59.49    4.20
  -1 -11   1   64.79    4.10
  -1  11   1   70.89    4.50
   1  11  -1   59.39    3.60
  -1  11   1   63.29    3.20
  -1  11   1   62.39    4.10
  -1  11   1   65.59    9.70
  -1  11   1   63.59    4.20
   1  11  -1   62.19    5.90
  -1  11   1   66.49    5.70
   1  11  -1   67.19    4.60
  -1  11   1   59.99    4.80
   1  11  -1   64.39    4.10
   0 -11  -1  347.77   12.20
   0 -11   1  352.96   11.30
   0 -11  -1  319.47   11.00
   0 -11  -1  346.07   11.30
   0 -11   1  325.37   10.50
   0 -11   1  321.47   15.50
   0  11  -1  344.07   10.60
   0  11  -1  330.47   11.20
   0  11   1  351.46   11.40
   0  11  -1  321.57   13.50
   0  11   1  321.57    9.70
   0  11   1  303.27   18.00
   0  11   1  355.26   11.00
   0  11   1  352.06   12.10
   0  11   1  330.17   10.80
  -1 -11  -1   30.30    3.70
  -1 -11  -1   29.70    3.50
  -1 -11  -1   24.40    3.20
   1 -11   1   29.20    2.80
   1 -11   1   31.30    4.00
  -1 -11  -1   32.50    4.00
   1 -11   1   30.00    3.40
   1 -11   1   26.20    3.30
  -1  11  -1   27.40    6.60
   1  11   1   30.30    3.20
  -1  11  -1   30.70    3.40
   1  11   1   26.20    3.70
  -1  11  -1   31.30    3.10
   1  11   1   21.10    3.50
   1  11   1   36.60    3.70
  -1  11  -1   32.70    2.40
  -1  11  -1   23.60    4.20
   1  11   1   30.30    2.40
  -1  11  -1   31.80    4.20
   2 -11   1   45.70    4.80
  -2 -11  -1   35.70    3.60
  -2 -11  -1   37.00    4.60
  -2 -11  -1   36.10    3.70
   2 -11   1   38.90    4.00
  -2 -11  -1   39.50    3.90
   2 -11   1   38.90    2.90
   2 -11   1   37.40    2.10
   2 -11   1   42.00    3.90
   2  11   1   35.40    4.20
   2  11   1   37.90    3.80
  -2  11  -1   39.30    3.70
  -2  11  -1   38.60    4.00
   2  11   1   36.30    2.70
  -2  11  -1   37.20    2.80
  -2  11  -1   33.80    3.20
   2  11   1   33.10    3.40
   2  11   1   40.20    3.20
  -2  11  -1   37.80    7.40
  -2  11  -1   29.00    4.90
   3 -11   1  121.79    5.70
   3 -11   1  122.89    6.80
   3 -11   1  125.49    4.80
  -3 -11  -1  131.59    6.20
  -3 -11  -1  122.69    6.20
  -3 -11  -1  136.09    5.80
   3 -11   1  127.89    6.30
  -3 -11  -1  115.99    6.90
  -3  11  -1  134.09    5.70
  -3  11  -1  131.29    6.40
  -3  11  -1  113.69    8.40
  -3  11  -1  107.69   10.50
  -3  11  -1  127.39    6.30
   3  11   1  130.29    5.10
   3  11   1  116.89    5.10
   3  11   1  125.99    6.10
  -3  11  -1  130.09    5.60
  -3  11  -1  135.79    5.90
   3  11   1  130.69    5.80
   3  11   1  132.29    7.10
   4 -11   1   82.39    5.20
   4 -11   1   70.19    4.80
   4 -11   1   77.19    5.70
  -4 -11  -1   87.49    5.20
  -4 -11  -1   75.59    5.30
  -4 -11  -1   70.59    5.80
  -4  11  -1   82.49    4.70
   4  11   1   84.99    5.60
  -4  11  -1   74.29    7.20
   4  11   1   78.39    5.00
   4  11   1   83.89    4.80
  -4  11  -1   84.49    4.50
  -4  11  -1   88.39    9.90
  -4  11  -1   79.99    4.50
   4  11   1   76.39    3.70
  -4  11  -1   80.39    5.30
  -4  11  -1   86.99    5.50
   4  11   1   79.29    4.20
  -5 -11  -1  106.59    5.80
  -5 -11  -1   93.49    5.90
  -5 -11  -1   94.89    6.40
   5 -11   1   94.99    6.10
   5 -11   1  102.19    5.90
   5 -11   1   80.19    5.70
   5  11   1   90.89    5.10
  -5  11  -1   94.89    5.60
  -5  11  -1   99.69    8.00
  -5  11  -1   85.99    9.40
  -5  11  -1   99.09    4.80
   5  11   1   90.19    4.70
  -5  11  -1   95.19    5.20
  -5  11  -1   91.29    5.00
   5  11   1   91.99    5.50
  -5  11  -1   90.09    5.50
   5  11   1   94.29    6.10
   6 -11   1  238.38   10.20
   6 -11   1  256.17   11.20
  -6 -11  -1  239.18   10.70
  -6 -11  -1  244.58    9.60
  -6  11  -1  264.87   14.60
  -6  11  -1  265.97   16.20
  -6  11  -1  240.58    8.30
  -6  11  -1  254.47   10.00
   6  11   1  249.58    9.10
  -6  11  -1  257.37    9.00
   7 -11   1    7.90    3.10
   7 -11   1   17.10    3.50
   7 -11   1   14.80    3.40
  -7 -11  -1   16.00    3.60
  -7 -11  -1   12.20    3.70
  -7 -11  -1   11.80    3.00
  -7  11  -1   14.10    2.90
   7  11   1   12.80    2.50
   7  11   1   16.00    2.90
  -7  11  -1   10.10    4.50
  -7  11  -1   13.10    2.80
   7  11   1   11.30    3.00
  -7  11  -1   15.90    3.20
  -7  11  -1    9.70    3.00
  -7  11  -1   12.20    4.40
   8 -11   1    3.10    2.40
  -8 -11  -1    4.60    3.20
  -8 -11  -1    6.60    2.80
  -8 -11  -1    2.70    3.00
   8 -11   1    4.10    3.00
   8  11   1    1.30    1.80
   8  11   1    3.10    2.60
  -8  11  -1    7.20    2.70
  -8  11  -1    5.40    2.40
  -8  11  -1   10.20    4.50
  -8  11  -1    3.20    2.60
  -8  11  -1    3.90    2.60
   8  11   1    4.80    2.40
  -8  11  -1    5.30    3.80
  -9 -11  -1   30.30    4.10
  -9 -11  -1   21.10    3.90
   9 -11   1   22.80    4.40
   9 -11   1   32.90    4.40
  -9 -11  -1   33.70    5.00
   9 -11   1   21.50    3.80
   9  11   1   27.50    4.00
   9  11   1   26.50    3.50
  -9  11  -1   28.60    6.30
  -9  11  -1   25.90    3.90
  -9  11  -1   26.70    3.60
  -9  11  -1   19.20    3.30
  -9  11  -1   25.90    5.50
  -9  11  -1   28.00    3.50
 -10 -11  -1   40.30    4.50
  10 -11   1   43.60    4.30
 -10 -11  -1   33.30    4.50
  10 -11   1   43.80    6.40
  10 -11   1   31.60    4.40
 -10 -11  -1   31.70    4.60
 -10  11  -1   38.80    4.40
 -10  11  -1   55.79    8.90
  10  11   1   30.70    3.50
 -10  11  -1   40.60    4.40
 -10  11  -1   42.10    4.40
 -10  11  -1   37.40    6.00
 -10  11  -1   39.20    4.10
  10  11   1   33.80    4.10
  11 -11   1  253.27   12.30
 -11 -11  -1  252.27   10.20
 -11 -11  -1  232.78   12.20
 -11 -11  -1  257.67   10.60
  11 -11   1  253.17   13.00
  11 -11   1  260.37   10.50
 -11  11  -1  249.58    9.90
  11  11   1  255.37   10.10
 -11  11  -1  260.87   14.10
 -11  11  -1  262.07   10.10
 -11  11  -1  252.27    9.90
  11  11   1  257.87    9.40
 -12 -11  -1  119.09    7.40
  12 -11   1  130.49    7.20
  12 -11   1  116.69    8.30
 -12 -11  -1  121.59    6.60
 -12 -11  -1  128.39    7.20
  12  11   1  122.19    6.30
 -12  11  -1  130.99    9.10
 -12  11  -1  128.79    6.80
 -12  11  -1  120.89    6.30
 -12  11  -1  128.99    6.50
  12  11   1  124.79    5.90
 -13 -11  -1   14.00    2.90
 -13 -11  -1   20.40    3.40
  13 -11   1   19.40    5.00
  13  11   1   14.10    2.50
  13  11   1   13.00    2.10
 -13  11  -1   11.40    4.60
 -14 -11  -1    7.20    2.50
 -14 -11  -1    6.20    2.20
  14 -11   1    9.90    2.40
 -14  11  -1    8.50    2.40
 -14  11  -1   12.90    2.50
  14  11   1    6.20    2.20
  14 -12  -1    1.20    2.20
 -14 -12   1    1.10    2.10
 -14  12   1   -0.90    2.30
 -14  12   1    1.40    1.80
 -13 -12   1   -0.30    2.30
  13 -12  -1   -1.20    2.30
 -13  12   1    5.70    1.90
 -13  12   1    1.30    2.00
 -13  12   1   -1.80    2.00
 -12 -12   1   25.20    3.90
  12 -12  -1   28.20    4.10
 -12 -12   1   20.20    3.60
 -12  12   1   34.00    3.80
 -12  12   1   26.70    3.40
  12  12  -1   25.10    2.30
 -12  12   1   33.30    5.90
 -12  12   1   30.30    3.50
  12  12  -1   28.30    3.20
  11 -12  -1  184.78    9.90
  11 -12  -1  169.08    9.90
 -11 -12   1  179.48    9.50
 -11 -12   1  180.78    8.10
  11 -12  -1  191.98    8.80
 -11 -12   1  177.88    8.50
  11  12  -1  189.58    8.10
 -11  12   1  189.38    8.20
 -11  12   1  188.88    8.10
 -11  12   1  158.88    8.30
 -11  12   1  177.48    7.80
 -11  12   1  185.18   11.40
  11  12  -1  183.18    6.80
  10 -12  -1   26.50    3.60
 -10 -12   1   30.40    4.30
 -10 -12   1   28.10    3.60
  10 -12  -1   23.10    4.50
 -10 -12   1   18.00    3.90
  10 -12  -1   30.30    4.80
  10 -12  -1   24.90    4.10
 -10  12   1   26.90    3.70
 -10  12   1   21.60    6.60
 -10  12   1   33.50    4.40
 -10  12   1   31.50    4.40
 -10  12   1   30.50    5.60
 -10  12   1   22.80    5.10
  -9 -12   1    4.00    2.50
   9 -12  -1    5.80    3.10
   9 -12  -1    1.40    2.20
  -9 -12   1    5.90    3.40
   9 -12  -1   13.30    4.00
  -9 -12   1    2.20    3.00
   9 -12  -1    7.70    3.20
  -9  12   1    6.20    2.80
   9  12  -1    4.90    1.90
  -9  12   1    3.20    3.20
   9  12  -1    6.90    2.70
  -9  12   1    4.60    2.60
  -9  12   1    4.90    2.60
  -9  12   1   -0.20    4.30
  -9  12   1    3.90    2.50
   8 -12  -1    1.30    2.40
  -8 -12   1   -1.00    2.80
   8 -12  -1    1.30    2.90
  -8 -12   1   -0.80    2.70
  -8 -12   1    1.90    2.30
   8 -12  -1    1.40    2.30
  -8  12   1   -1.60    2.50
   8  12  -1   -3.20    2.10
  -8  12   1    1.00    2.30
  -8  12   1    0.20    2.40
  -8  12   1   -1.60    2.20
  -8  12   1    0.70    3.90
   8  12  -1   -0.20    1.60
  -8  12   1    0.20    2.20
   7 -12  -1   46.60    4.70
  -7 -12   1   44.50    5.50
  -7 -12   1   43.60    4.30
   7 -12  -1   47.00    6.00
   7 -12  -1   41.80    3.20
   7 -12  -1   44.80    5.00
  -7 -12   1   34.10    4.40
  -7  12   1   39.50    4.50
  -7  12   1   38.60    3.80
   7  12  -1   30.90    3.90
  -7  12   1   47.60    6.60
  -7  12   1   34.90    4.10
   7  12  -1   42.10    3.50
  -7  12   1   32.90    7.90
  -7  12   1   32.20    3.80
   6 -12  -1  200.68    9.20
  -6 -12   1  223.48   10.20
  -6 -12   1  198.98    8.60
   6 -12  -1  198.98    8.70
  -6 -12   1  207.68    8.70
   6 -12  -1  182.98    9.80
   6  12  -1  213.78    8.80
  -6  12   1  190.28    8.10
   6  12  -1  207.78    7.70
  -6  12   1  205.38   11.50
   6  12  -1  207.78   10.50
  -6  12   1  201.78    7.90
  -6  12   1  209.98    8.60
  -6  12   1  194.98    9.20
  -6  12   1  223.98   16.30
  -5 -12   1    2.20    2.90
  -5 -12   1   -1.30    2.60
   5 -12  -1    0.00    2.40
  -5 -12   1    0.60    2.10
   5 -12  -1    1.80    2.00
   5 -12  -1    0.80    2.60
  -5  12   1    1.60    2.00
  -5  12   1    2.60    2.60
  -5  12   1    1.80    3.00
   5  12  -1    0.90    2.50
  -5  12   1    4.30    3.80
  -5  12   1   -0.90    1.90
   5  12  -1    1.30    2.20
  -5  12   1    0.80    2.20
   5  12  -1    1.70    1.70
  -4 -12   1    4.50    2.70
  -4 -12   1    9.80    2.60
   4 -12  -1    7.40    3.00
   4 -12  -1   12.50    2.50
  -4 -12   1    7.70    3.20
   4 -12  -1   11.80    3.00
  -4  12   1    6.50    5.00
   4  12  -1    8.70    2.80
  -4  12   1    5.10    3.10
   4  12  -1    7.80    2.00
  -4  12   1    7.90    2.00
  -4  12   1   10.60    2.20
  -4  12   1    7.70    2.40
   4  12  -1    7.10    2.90
  -4  12   1    7.30    2.80
  -4  12   1    8.20    2.80
  -3 -12   1  300.37   10.70
  -3 -12   1  318.67   10.30
   3 -12  -1  320.07   12.00
   3 -12  -1  308.17   10.90
   3 -12  -1  304.27   10.30
   3 -12  -1  305.27   10.90
  -3 -12   1  327.07   11.20
  -3 -12   1  317.67   10.90
  -3  12   1  323.77   10.60
   3  12  -1  331.37   10.20
  -3  12   1  322.47   11.00
   3  12  -1  325.37   11.20
  -3  12   1  295.37   11.60
  -3  12   1  292.17   13.20
   3  12  -1  299.37   12.90
  -3  12   1  315.97   10.00
   3  12  -1  308.97    9.60
   2 -12  -1  915.71   26.70
   2 -12  -1  923.31   25.30
   2 -12  -1  880.91   24.10
  -2 -12   1  884.91   25.10
  -2 -12   1  883.01   26.00
   2 -12  -1  900.41   25.60
   2 -12  -1  882.71   24.90
   2  12  -1  898.31   24.60
   2  12  -1  846.62   28.00
  -2  12   1  862.61   35.00
   2  12  -1  911.01   25.80
  -2  12   1  933.21   25.30
  -2  12   1  902.61   25.40
  -2  12   1  868.01   28.10
   2  12  -1  890.11   24.60
  -2  12   1  929.21   26.70
  -2  12   1  902.01   24.40
   1 -12  -1   11.30    3.10
  -1 -12   1   12.60    2.90
  -1 -12   1   10.10    2.60
   1 -12  -1    8.70    2.70
   1 -12  -1    8.40    2.60
   1 -12  -1   13.10    2.90
  -1  12   1   10.90    5.80
  -1  12   1   12.10    2.80
  -1  12   1    7.70    2.80
   1  12  -1   10.80    2.30
  -1  12   1    8.60    2.90
   1  12  -1   12.40    3.00
   1  12  -1    8.00    2.10
   1  12  -1   10.10    3.30
  -1  12   1    6.90    1.60
  -1  12   1    9.90    2.40
   0 -12   1   87.59    5.20
   0 -12  -1   75.69    5.40
   0 -12  -1   82.19    5.90
   0 -12  -1   72.29    4.80
   0 -12   1   79.39    4.40
   0 -12  -1   81.39    4.70
   0 -12  -1   74.69    4.80
   0 -12   1   78.19    5.40
   0  12   1   82.99    4.50
   0  12   1   91.39    4.90
   0  12   1   69.79    3.60
   0  12  -1   78.79    4.70
   0  12   1   83.59    5.50
   0  12  -1   79.89    6.60
   0  12  -1   84.19    4.40
   0  12   1   86.89   10.20
   0  12   1   75.99    5.90
   0  12   1   74.79    4.60
   0  12   1   75.19    3.30
  -1 -12  -1   36.30    3.80
   1 -12   1   35.50    3.70
   1 -12   1   32.10    3.10
  -1 -12  -1   32.90    3.90
  -1 -12  -1   32.40    3.70
  -1 -12  -1   29.40    4.00
   1 -12   1   33.10    4.20
   1 -12   1   37.80    3.90
   1  12   1   37.30    2.60
   1  12   1   40.70    3.70
  -1  12  -1   39.80    3.90
  -1  12  -1   28.80    2.30
  -1  12  -1   36.50    7.20
  -1  12  -1   33.40    3.90
  -1  12  -1   37.10    3.10
   1  12   1   39.10    4.50
  -1  12  -1   24.70    4.50
   1  12   1   34.10    3.80
   1  12   1   39.60    3.70
   2 -12   1    3.30    2.70
  -2 -12  -1    4.80    2.50
  -2 -12  -1    5.30    2.00
  -2 -12  -1    2.90    2.40
   2 -12   1    2.80    2.50
  -2 -12  -1    7.10    2.80
   2 -12   1    5.60    2.60
   2 -12   1    3.70    1.80
  -2  12  -1    2.00    2.90
   2  12   1    4.60    1.40
  -2  12  -1    4.20    2.50
  -2  12  -1    3.20    2.30
   2  12   1    4.60    2.20
   2  12   1    2.50    2.00
  -2  12  -1    5.00    2.10
   2  12   1    5.30    2.40
  -2  12  -1    4.50    1.60
   2  12   1    7.50    2.10
  -2  12  -1    4.10    4.40
  -3 -12  -1    3.30    2.70
  -3 -12  -1    3.20    2.40
  -3 -12  -1    6.40    1.80
  -3 -12  -1    3.40    2.40
   3 -12   1    8.00    1.50
  -3 -12  -1    6.30    2.90
   3 -12   1    7.30    2.90
   3 -12   1    4.40    1.60
   3 -12   1    4.00    2.60
  -3  12  -1    1.60    4.10
   3  12   1    8.80    2.40
   3  12   1    5.80    2.00
  -3  12  -1    7.40    2.00
  -3  12  -1    7.20    2.30
  -3  12  -1    4.50    2.00
   3  12   1    7.20    2.60
  -3  12  -1    5.90    2.50
  -3  12  -1    3.20    3.20
   3  12   1    7.00    2.50
   3  12   1    5.50    1.40
  -3  12  -1    3.90    2.40
  -4 -12  -1   13.10    3.30
   4 -12   1   17.00    2.50
   4 -12   1   26.90    4.20
   4 -12   1   18.90    3.40
  -4 -12  -1   16.20    3.60
  -4 -12  -1   24.40    3.40
  -4  12  -1   17.60    3.20
   4  12   1   18.90    3.30
   4  12   1   23.10    3.00
  -4  12  -1   17.60    4.30
  -4  12  -1   23.40    3.10
   4  12   1   19.60    2.30
   4  12   1   16.60    2.20
   4  12   1   15.70    3.10
  -4  12  -1   16.30    3.10
  -4  12  -1   24.10    3.10
  -4  12  -1   20.70    6.50
  -4  12  -1   21.10    2.80
   5 -12   1  291.27   11.60
  -5 -12  -1  308.67   10.90
  -5 -12  -1  310.07   12.20
  -5 -12  -1  305.57   11.00
   5 -12   1  292.27   11.60
   5 -12   1  309.27   11.90
  -5  12  -1  294.57    9.90
  -5  12  -1  289.87   11.90
  -5  12  -1  296.67   17.80
   5  12   1  287.57   10.70
  -5  12  -1  297.07   10.10
  -5  12  -1  285.37   11.10
   5  12   1  303.37    9.90
   5  12   1  288.27   12.90
   5  12   1  290.67   11.70
  -5  12  -1  276.67   14.00
  -6 -12  -1   16.10    3.50
  -6 -12  -1   16.20    3.20
   6 -12   1   11.50    3.20
   6 -12   1   12.60    3.30
  -6 -12  -1   18.80    4.00
   6 -12   1   12.20    2.90
  -6  12  -1   18.90    3.30
   6  12   1   16.80    2.80
  -6  12  -1   18.30    3.20
   6  12   1   15.10    2.10
  -6  12  -1   14.00    5.00
   6  12   1   16.30    3.30
  -6  12  -1   16.20    2.40
  -6  12  -1   12.20    4.10
  -6  12  -1   13.10    2.80
   7 -12   1   -1.30    2.10
  -7 -12  -1    2.80    3.00
  -7 -12  -1    3.40    2.70
  -7 -12  -1    4.30    3.10
   7 -12   1    0.20    2.90
   7 -12   1    1.30    2.70
  -7  12  -1   -0.80    2.00
  -7  12  -1    0.80    2.60
  -7  12  -1    3.80    3.40
  -7  12  -1    0.20    1.90
   7  12   1   -0.20    1.20
   7  12   1    4.40    2.60
  -7  12  -1    2.30    2.30
  -7  12  -1    2.40    3.60
   7  12   1    1.90    2.10
   8 -12   1   58.29    5.30
   8 -12   1   69.39    6.00
  -8 -12  -1   68.19    5.20
  -8 -12  -1   64.19    5.40
   8 -12   1   58.69    5.40
  -8 -12  -1   67.69    6.50
  -8  12  -1   76.59   10.70
   8  12   1   64.39    4.20
   8  12   1   58.49    5.00
  -8  12  -1   71.49    5.00
  -8  12  -1   62.69    5.10
  -8  12  -1   57.39    5.20
  -8  12  -1   66.59    8.20
   8  12   1   61.89    4.70
  -8  12  -1   60.79    4.60
   9 -12   1   11.70    3.30
  -9 -12  -1    5.10    3.20
   9 -12   1   13.40    3.80
  -9 -12  -1    5.30    3.10
   9 -12   1   11.40    3.10
  -9 -12  -1   12.60    3.20
   9  12   1   13.00    2.70
  -9  12  -1    4.30    2.20
  -9  12  -1   11.60    3.00
  -9  12  -1   11.20    3.70
   9  12   1    5.00    2.70
  -9  12  -1    6.10    3.00
  -9  12  -1    0.90    4.60
  -9  12  -1    4.70    2.60
  10 -12   1   24.80    4.10
 -10 -12  -1   23.00    4.00
  10 -12   1   24.50    4.60
 -10 -12  -1   24.80    4.50
  10 -12   1   18.20    3.40
 -10  12  -1   21.50    3.90
 -10  12  -1   23.20    3.60
 -10  12  -1   24.30    3.30
  10  12   1   28.80    4.70
 -10  12  -1   19.80    3.30
  10  12   1   15.90    2.90
 -10  12  -1   31.50    6.00
  11 -12   1   51.29    5.60
 -11 -12  -1   55.99    5.40
  11 -12   1   55.39    5.40
  11 -12   1   48.40    5.80
 -11 -12  -1   50.39    4.80
 -11 -12  -1   36.80    4.80
 -11  12  -1   49.50    4.60
  11  12   1   54.19    4.50
 -11  12  -1   47.00    4.50
  11  12   1   45.00    4.00
 -11  12  -1   51.09    7.10
 -11  12  -1   52.39    4.70
 -12 -12  -1   60.79    5.30
  12 -12   1   69.99    5.60
 -12 -12  -1   61.69    4.90
 -12 -12  -1   71.19    5.60
 -12  12  -1   66.69    4.90
 -12  12  -1   61.29    8.00
 -12  12  -1   68.79    5.00
 -12  12  -1   65.79    4.70
  12  12   1   72.59    4.20
  12  12   1   61.49    4.60
  13 -12   1   51.09    4.30
 -13 -12  -1   50.89    4.70
 -13 -12  -1   46.10    4.30
  13  12   1   49.40    3.90
 -13  12  -1   51.79    4.40
 -13  12  -1   48.90    4.20
  13  12   1   50.39    3.20
  14 -12   1   45.40    5.40
 -14 -12  -1   44.00    3.80
 -14  12  -1   48.80    3.60
 -14  12  -1   47.10    3.70
 -13 -13   1   17.10    3.00
  13 -13  -1   20.90    3.10
 -13  13   1   18.50    2.80
 -13  13   1   23.00    3.10
 -12 -13   1   23.40    6.00
  12 -13  -1   19.60    3.60
 -12 -13   1   23.00    3.70
  12  13  -1   18.40    4.00
 -12  13   1   19.90    3.10
 -12  13   1   23.70    3.20
 -12  13   1   23.10    3.20
 -11 -13   1   65.19    5.50
 -11 -13   1   70.59    6.00
  11 -13  -1   66.89    8.20
 -11 -13   1   67.49    5.10
  11 -13  -1   61.49    5.30
 -11  13   1   61.79    4.70
  11  13  -1   58.99    3.50
 -11  13   1   50.29    9.50
 -11  13   1   63.79    4.90
  11  13  -1   59.79    4.70
 -11  13   1   63.79    4.90
  10 -13  -1    9.30    3.40
  10 -13  -1    4.80    3.00
  10 -13  -1    6.50    3.20
 -10 -13   1    7.10    2.80
 -10 -13   1    6.50    3.40
 -10 -13   1    7.50    3.30
  10  13  -1    7.70    1.90
 -10  13   1    3.90    2.70
 -10  13   1    7.70    3.30
 -10  13   1    2.70    2.60
  10  13  -1    3.90    2.50
 -10  13   1    6.60    2.80
  -9 -13   1   11.30    3.20
   9 -13  -1   16.60    3.90
   9 -13  -1   10.20    3.30
  -9 -13   1   15.80    3.70
   9 -13  -1   13.30    3.10
   9 -13  -1   10.20    3.80
  -9 -13   1   16.90    3.80
  -9  13   1    6.10    3.50
  -9  13   1   16.70    3.50
  -9  13   1   13.30    3.00
  -9  13   1   12.10    4.90
  -9  13   1   10.10    3.00
  -9  13   1   14.00    3.20
   9  13  -1   11.40    2.30
   9  13  -1   13.90    3.20
  -8 -13   1   51.09    4.80
   8 -13  -1   50.99    5.30
  -8 -13   1   44.00    5.40
   8 -13  -1   50.19    5.40
   8 -13  -1   51.89    6.00
  -8 -13   1   52.69    5.20
   8 -13  -1   44.60    6.20
  -8  13   1   56.49    5.00
  -8  13   1   45.70    8.60
  -8  13   1   49.20    4.60
   8  13  -1   50.69    3.70
   8  13  -1   47.60    4.60
  -8  13   1   51.79    7.00
  -8  13   1   50.19    4.80
  -8  13   1   44.70    4.30
   7 -13  -1    0.30    1.50
   7 -13  -1    1.60    2.90
  -7 -13   1    2.10    2.90
  -7 -13   1   -1.80    2.80
  -7 -13   1    1.00    2.30
   7 -13  -1    2.60    2.40
   7 -13  -1    2.00    2.50
  -7  13   1    1.00    2.10
   7  13  -1    0.20    2.40
  -7  13   1   -1.50    2.40
  -7  13   1    1.10    2.20
  -7  13   1    2.20    2.60
  -7  13   1    9.50    4.60
  -7  13   1    0.40    3.00
   7  13  -1    1.50    1.80
   6 -13  -1   -2.30    2.10
   6 -13  -1    1.00    1.90
  -6 -13   1    3.60    2.40
  -6 -13   1    2.60    2.90
   6 -13  -1    0.70    2.70
  -6  13   1    0.10    4.10
  -6  13   1   -1.40    2.40
  -6  13   1    1.50    2.80
  -6  13   1    1.30    2.20
   6  13  -1    2.60    1.80
  -6  13   1    0.20    2.20
   6  13  -1   -1.20    2.30
   6  13  -1   -1.80    2.00
  -6  13   1   -0.50    2.10
   5 -13  -1   22.30    3.70
   5 -13  -1   24.40    3.30
  -5 -13   1   27.70    3.70
   5 -13  -1   18.60    3.70
  -5 -13   1   20.90    4.00
  -5 -13   1   23.60    3.70
  -5  13   1   19.50    3.10
  -5  13   1   19.50    2.50
  -5  13   1   22.90    3.80
  -5  13   1   23.40    3.50
   5  13  -1   17.70    3.30
  -5  13   1   28.20    3.10
   5  13  -1   18.90    4.10
   5  13  -1   20.00    2.70
  -5  13   1   22.40    6.50
   4 -13  -1   48.80    5.00
   4 -13  -1   45.50    4.00
  -4 -13   1   49.70    5.50
  -4 -13   1   53.89    4.30
  -4 -13   1   58.39    4.70
  -4 -13   1   49.30    4.20
   4 -13  -1   57.39    5.20
   4  13  -1   49.40    3.80
  -4  13   1   51.89    3.50
  -4  13   1   53.19    3.70
  -4  13   1   46.50    4.90
  -4  13   1   59.29    6.20
  -4  13   1   59.19   10.00
   4  13  -1   55.59    5.70
   3 -13  -1  168.68    7.50
   3 -13  -1  166.58    6.70
  -3 -13   1  171.98    7.10
  -3 -13   1  152.88    7.10
  -3 -13   1  155.48    6.40
   3 -13  -1  172.38    8.30
  -3 -13   1  153.98    7.30
  -3  13   1  187.98   14.30
   3  13  -1  158.58    9.00
  -3  13   1  165.08    7.30
  -3  13   1  149.79    9.30
   3  13  -1  167.88    7.50
  -3  13   1  163.28    7.00
  -3  13   1  160.18    6.30
   3  13  -1  162.18    6.50
  -3  13   1  158.48    7.90
  -2 -13   1  346.97   11.60
   2 -13  -1  345.97   11.40
   2 -13  -1  372.76   12.40
  -2 -13   1  332.47   12.30
   2 -13  -1  349.07   11.90
   2 -13  -1  371.36   13.20
  -2 -13   1  359.26   12.10
  -2  13   1  349.96   12.80
  -2  13   1  341.47   10.70
   2  13  -1  349.17   14.50
   2  13  -1  337.07   11.00
  -2  13   1  354.66   11.80
  -2  13   1  356.56   14.40
   2  13  -1  360.56   11.20
  -2  13   1  339.57   19.80
   2  13  -1  370.56   12.40
  -2  13   1  365.86   11.80
   1 -13  -1    1.90    2.40
   1 -13  -1    2.60    2.40
  -1 -13   1    0.90    2.20
  -1 -13   1    3.10    2.20
  -1 -13   1    0.40    2.00
   1 -13  -1   -0.10    2.20
   1 -13  -1    4.40    2.70
  -1  13   1    4.30    4.50
  -1  13   1    3.20    1.50
  -1  13   1    1.30    2.00
   1  13  -1    3.50    1.90
  -1  13   1    4.90    2.60
   1  13  -1    3.50    2.80
   1  13  -1    3.10    2.30
   1  13  -1    3.10    1.90
  -1  13   1    5.40    2.70
  -1  13   1    1.30    2.30
   0 -13  -1    7.80    2.70
   0 -13  -1   10.10    3.10
   0 -13  -1    8.10    2.60
   0 -13   1    9.90    2.90
   0 -13   1    6.70    2.20
   0 -13   1   10.50    2.60
   0 -13  -1    8.80    3.00
   0 -13  -1   10.60    2.70
   0  13   1   11.70    1.60
   0  13   1    7.80    2.50
   0  13  -1    9.00    3.30
   0  13   1    8.30    2.40
   0  13  -1    9.10    2.10
   0  13   1   10.50    2.90
   0  13  -1    9.30    2.50
   0  13   1   10.60    2.70
  -1 -13  -1  317.47   12.00
   1 -13   1  318.77   10.80
   1 -13   1  321.77   12.00
  -1 -13  -1  318.97   10.90
  -1 -13  -1  299.07   11.00
   1 -13   1  314.27   11.00
   1 -13   1  326.37   10.20
  -1 -13  -1  302.57   11.90
   1  13   1  324.87   12.60
  -1  13  -1  331.57   10.50
  -1  13  -1  318.37   10.80
   1  13   1  320.67   10.60
   1  13   1  308.97   11.10
   1  13   1  315.87   10.50
  -1  13  -1  300.17   13.50
  -2 -13  -1   17.20    3.20
  -2 -13  -1   13.60    2.90
   2 -13   1   11.30    2.00
  -2 -13  -1   10.90    2.50
   2 -13   1   12.10    2.90
   2 -13   1   17.60    3.60
  -2 -13  -1   10.20    2.90
   2 -13   1   12.90    3.00
  -2  13  -1   10.80    2.80
   2  13   1   14.30    2.50
  -2  13  -1   13.90    2.00
  -2  13  -1    9.50    2.30
  -2  13  -1   12.40    2.70
  -2  13  -1   13.50    2.90
   2  13   1   10.70    2.40
   2  13   1   10.80    2.70
  -2  13  -1    7.80    5.20
   2  13   1   10.80    2.80
  -2  13  -1    8.60    3.50
   3 -13   1   25.10    3.60
  -3 -13  -1   22.00    3.50
   3 -13   1   32.40    4.40
  -3 -13  -1   29.30    3.20
  -3 -13  -1   24.20    3.90
  -3 -13  -1   37.90    4.10
  -3 -13  -1   30.70    4.00
  -3  13  -1   25.20    3.00
  -3  13  -1   32.80    3.50
  -3  13  -1   27.50    6.80
  -3  13  -1   28.20    5.10
  -3  13  -1   30.20    3.80
   3  13   1   29.50    4.10
  -3  13  -1   32.10    3.00
  -3  13  -1   29.00    3.70
   3  13   1   27.40    3.50
   3  13   1   36.40    3.60
  -4 -13  -1  125.29    6.70
   4 -13   1  119.69    5.70
   4 -13   1  120.89    8.90
   4 -13   1  130.59    7.20
  -4 -13  -1  127.19    6.50
  -4 -13  -1  113.89    6.90
  -4  13  -1  122.39    6.50
  -4  13  -1  118.89    5.30
   4  13   1  114.89    6.80
   4  13   1  115.69    5.00
  -4  13  -1  119.69    8.70
  -4  13  -1  120.29    5.70
  -4  13  -1  109.89   11.10
   5 -13   1   37.60    3.60
   5 -13   1   46.50    5.10
  -5 -13  -1   44.90    4.80
  -5 -13  -1   37.70    4.10
  -5 -13  -1   38.00    4.80
   5 -13   1   43.40    4.60
  -5  13  -1   40.80    3.40
  -5  13  -1   48.00    4.00
  -5  13  -1   40.40    6.10
  -5  13  -1   38.00    4.30
   5  13   1   47.50    4.40
  -5  13  -1   42.10    8.30
   5  13   1   44.20    3.80
  -5  13  -1   41.70    3.90
  -5  13  -1   45.40    4.50
   5  13   1   37.30    4.50
   6 -13   1   56.39    5.00
   6 -13   1   54.89    4.80
   6 -13   1   44.50    5.50
  -6 -13  -1   51.89    4.70
  -6 -13  -1   54.69    6.30
  -6 -13  -1   47.00    4.90
  -6  13  -1   57.39    4.70
  -6  13  -1   53.69    4.30
  -6  13  -1   52.09    3.60
  -6  13  -1   45.30    6.50
   6  13   1   57.79    4.90
  -6  13  -1   55.69    9.00
   6  13   1   53.69    4.20
  -6  13  -1   48.90    4.20
  -6  13  -1   47.80    4.60
  -7 -13  -1    5.00    3.10
  -7 -13  -1    4.40    2.90
   7 -13   1    5.60    3.10
  -7 -13  -1    1.80    2.70
   7 -13   1    4.40    2.70
  -7  13  -1    8.70    2.90
   7  13   1    1.80    2.50
  -7  13  -1    3.40    3.20
  -7  13  -1    1.90    3.20
  -7  13  -1    6.70    2.50
   7  13   1    3.10    2.00
  -7  13  -1    0.00    3.50
  -7  13  -1    2.80    2.30
  -8 -13  -1    1.30    3.10
   8 -13   1   -1.70    2.20
   8 -13   1    0.70    3.00
  -8 -13  -1   -1.30    2.60
   8 -13   1   -0.10    2.30
  -8 -13  -1    0.70    2.90
  -8  13  -1    0.70    2.30
   8  13   1   -0.10    1.90
  -8  13  -1    0.10    2.60
   8  13   1    2.80    2.60
  -8  13  -1    0.00    3.00
  -8  13  -1   -0.30    2.40
  -8  13  -1    0.30    1.90
  -8  13  -1    2.70    4.00
   9 -13   1   -1.90    2.60
  -9 -13  -1   -3.00    2.90
   9 -13   1    0.70    2.40
   9 -13   1    5.00    2.60
  -9 -13  -1    0.70    2.70
  -9 -13  -1    1.00    2.60
  -9  13  -1    1.60    2.30
  -9  13  -1   -0.60    2.50
  -9  13  -1    5.90    4.80
  -9  13  -1    3.40    2.70
  -9  13  -1   -0.10    2.40
  -9  13  -1   -0.60    1.90
   9  13   1   -1.50    2.30
   9  13   1    0.30    2.00
 -10 -13  -1   88.49    8.90
  10 -13   1   92.99    7.30
 -10 -13  -1   84.59    5.80
  10 -13   1   79.29    6.10
 -10 -13  -1   81.49    6.10
 -10  13  -1   78.39    7.80
  10  13   1   71.39    5.20
 -10  13  -1   76.59    5.50
 -10  13  -1   84.19    5.20
  10  13   1   79.39    4.90
 -10  13  -1   79.19    5.40
  11 -13   1    1.10    2.80
 -11 -13  -1    4.00    3.20
 -11 -13  -1    1.30    2.40
 -11 -13  -1    0.80    2.50
 -11  13  -1    1.40    2.40
 -11  13  -1    2.20    2.40
  11  13   1    0.30    1.80
  11  13   1    0.70    2.10
 -11  13  -1   -1.40    2.30
 -12 -13  -1   17.60    3.70
  12 -13   1   14.50    3.30
 -12 -13  -1   15.80    3.60
 -12 -13  -1   16.20    3.00
  12  13   1   19.40    3.60
  12  13   1   25.80    5.20
 -12  13  -1   15.80    3.00
 -12  13  -1   18.00    4.60
 -12  13  -1   18.70    3.00
  13 -13   1    4.00    2.50
 -13 -13  -1    3.50    2.60
 -13 -13  -1    9.30    3.30
  13  13   1    5.50    1.80
  13  13   1    2.90    1.40
 -13  13  -1   12.20    2.30
 -13  13  -1    6.30    2.20
  13 -14  -1   22.70    3.10
 -13 -14   1   28.70    3.60
 -13  14   1   25.50    2.90
 -13  14   1   22.10    2.60
 -12 -14   1   22.60    3.60
 -12 -14   1   29.50    4.60
  12 -14  -1   23.90    3.70
 -12  14   1   34.10    3.80
 -12  14   1   22.80    2.90
  12  14  -1   25.20    2.80
 -12  14   1   22.70    3.00
  11 -14  -1    2.30    2.80
 -11 -14   1    3.70    2.80
 -11 -14   1    2.60    1.90
  11  14  -1    2.20    2.20
  11  14  -1    2.60    2.00
 -11  14   1   -0.10    2.20
 -11  14   1    1.80    2.30
 -11  14   1    1.00    2.30
 -11  14   1   -0.30    2.80
 -10 -14   1   17.10    3.70
  10 -14  -1   14.00    3.00
 -10 -14   1   13.50    3.60
  10 -14  -1   20.80    3.70
  10 -14  -1   17.70    3.70
 -10 -14   1   17.30    3.30
  10  14  -1   15.20    3.20
 -10  14   1   18.10    4.30
 -10  14   1   23.00    3.60
 -10  14   1   19.80    3.60
 -10  14   1   17.50    3.10
 -10  14   1   17.60    3.10
  10  14  -1   24.40    2.40
  -9 -14   1    5.80    3.40
  -9 -14   1    2.60    2.80
   9 -14  -1    1.00    2.10
   9 -14  -1    1.20    3.00
  -9 -14   1    0.40    3.00
   9 -14  -1    5.20    3.10
   9 -14  -1    7.60    3.30
  -9  14   1   10.10    2.70
  -9  14   1    0.50    4.10
   9  14  -1    5.40    2.60
  -9  14   1    3.80    2.50
  -9  14   1    3.00    2.70
  -9  14   1    6.30    3.30
  -9  14   1    7.90    2.70
   9  14  -1    3.40    1.90
  -8 -14   1   -0.10    2.90
   8 -14  -1    1.50    3.30
   8 -14  -1   -1.80    2.00
   8 -14  -1    2.10    2.80
  -8 -14   1    3.80    2.40
  -8 -14   1    4.50    3.10
   8 -14  -1    2.20    3.00
  -8  14   1    3.50    3.10
  -8  14   1    4.20    4.30
  -8  14   1    1.90    2.30
  -8  14   1    4.00    2.50
  -8  14   1    1.50    2.70
  -8  14   1    0.40    2.40
   8  14  -1    3.20    2.40
   7 -14  -1    7.60    3.60
  -7 -14   1    7.70    3.20
  -7 -14   1   11.60    3.60
   7 -14  -1   13.80    3.10
   7 -14  -1    7.30    1.90
   7 -14  -1    7.20    2.90
   7 -14  -1    9.70    3.30
  -7 -14   1   13.70    3.10
  -7  14   1    9.20    3.00
   7  14  -1   12.00    2.30
  -7  14   1    8.80    2.70
  -7  14   1    8.40    3.80
   7  14  -1    7.20    2.80
  -7  14   1    8.50    2.60
  -7  14   1   11.50    6.00
  -7  14   1    9.70    3.00
   6 -14  -1   34.20    4.50
  -6 -14   1   35.10    4.00
   6 -14  -1   28.50    4.20
  -6 -14   1   29.90    4.10
  -6 -14   1   33.90    5.00
   6 -14  -1   34.50    4.60
  -6  14   1   32.50    4.20
  -6  14   1   43.60    4.10
  -6  14   1   39.70    8.90
   6  14  -1   37.30    5.10
   6  14  -1   29.80    3.10
   6  14  -1   35.20    4.30
  -6  14   1   28.50    4.00
  -6  14   1   36.60    3.70
  -6  14   1   27.30    5.20
   5 -14  -1    4.20    2.90
  -5 -14   1    7.00    2.40
   5 -14  -1    5.40    2.10
  -5 -14   1    7.10    3.20
   5 -14  -1    4.90    3.80
  -5  14   1    6.00    2.80
  -5  14   1    4.40    2.40
  -5  14   1    7.90    2.40
   5  14  -1    3.50    1.90
  -5  14   1    6.90    2.80
  -5  14   1    1.90    1.70
  -5  14   1   10.00    3.50
  -5  14   1    4.80    4.30
   5  14  -1    6.40    2.70
   5  14  -1    9.10    3.00
  -4 -14   1   49.20    4.50
   4 -14  -1   51.19    4.90
  -4 -14   1   44.50    5.30
   4 -14  -1   53.89    5.60
  -4  14   1   48.00    3.60
   4  14  -1   49.10    5.70
   4  14  -1   50.39    4.70
  -4  14   1   39.70    8.40
  -4  14   1   52.69    3.80
   4  14  -1   48.40    3.80
  -4  14   1   55.59    4.70
  -4  14   1   48.80    5.10
  -4  14   1   46.20    4.00
   3 -14  -1  128.89    6.60
  -3 -14   1  129.99    6.40
   3 -14  -1  129.19    5.90
  -3 -14   1  119.39    6.20
   3 -14  -1  127.59    7.30
  -3 -14   1  124.99    6.60
  -3 -14   1  134.99    6.30
  -3  14   1  126.79    6.60
   3  14  -1  132.29    8.50
   3  14  -1  125.89    6.60
  -3  14   1  133.79   12.90
  -3  14   1  128.89    8.40
  -3  14   1  130.99    6.10
  -3  14   1  135.39    7.20
  -3  14   1  137.79    5.50
   2 -14  -1   25.70    4.10
  -2 -14   1   22.20    3.40
   2 -14  -1   17.30    3.30
  -2 -14   1   18.10    3.30
  -2 -14   1   24.60    3.30
   2 -14  -1   18.30    3.40
  -2 -14   1   20.10    2.80
   2 -14  -1   26.40    3.30
  -2  14   1   18.10    6.10
   2  14  -1   25.00    2.90
  -2  14   1   22.40    3.40
   2  14  -1   21.70    2.60
   2  14  -1   15.60    3.70
  -2  14   1   24.40    2.60
  -2  14   1   24.10    3.70
  -2  14   1   17.90    3.70
   1 -14  -1  202.98    9.30
   1 -14  -1  199.18    8.30
  -1 -14   1  192.18    8.20
   1 -14  -1  205.88    8.20
  -1 -14   1  190.28    8.90
  -1 -14   1  212.78    7.90
   1 -14  -1  191.98    9.80
   1 -14  -1  201.88    7.90
  -1  14   1  195.58    8.90
   1  14  -1  197.58    7.40
  -1  14   1  194.28    6.70
  -1  14   1  195.38    7.70
   1  14  -1  194.18   10.40
   1  14  -1  207.78    8.50
  -1  14   1  200.78    8.00
  -1  14   1  191.68    9.90
   1  14  -1  203.18    7.70
  -1  14   1  212.68   15.70
   0 -14  -1   38.50    4.60
   0 -14  -1   34.30    3.80
   0 -14  -1   32.40    3.80
   0 -14   1   36.30    4.00
   0 -14  -1   38.20    4.60
   0 -14   1   36.80    3.40
   0 -14  -1   41.20    4.00
   0 -14   1   28.40    4.00
   0 -14   1   39.20    4.00
   0  14   1   41.30    4.00
   0  14  -1   35.60    5.20
   0  14  -1   39.50    3.80
   0  14  -1   31.80    3.20
   0  14   1   40.60    4.00
   0  14   1   36.80    3.60
   0  14   1   36.90    4.80
   1 -14   1  166.58    7.30
   1 -14   1  164.88    7.30
  -1 -14  -1  166.98    7.30
  -1 -14  -1  143.49    7.80
  -1 -14  -1  180.88    7.60
   1 -14   1  165.78    6.40
   1 -14   1  163.88    8.20
  -1 -14  -1  159.98    8.10
   1  14   1  174.28    7.10
  -1  14  -1  168.18    9.80
   1  14   1  170.68    7.00
  -1  14  -1  172.08    6.80
  -1  14  -1  178.68    7.40
   1  14   1  169.58    8.70
   1  14   1  173.98    7.50
   2 -14   1   57.99    5.00
   2 -14   1   41.10    3.20
  -2 -14  -1   44.10    4.00
  -2 -14  -1   48.80    5.10
  -2 -14  -1   46.10    4.40
  -2 -14  -1   51.19    4.60
   2 -14   1   49.30    5.30
  -2  14  -1   44.10    6.10
   2  14   1   46.20    4.70
  -2  14  -1   40.80    4.80
  -2  14  -1   53.19    4.50
  -2  14  -1   44.80    3.00
   2  14   1   44.90    3.60
   2  14   1   45.80    4.30
  -2  14  -1   44.60    4.00
  -3 -14  -1    2.30    2.40
   3 -14   1    5.20    2.90
  -3 -14  -1    2.40    1.40
  -3 -14  -1   -0.80    2.40
   3 -14   1    3.50    2.70
  -3 -14  -1    1.30    2.70
  -3  14  -1    2.20    2.20
  -3  14  -1   -0.60    3.40
  -3  14  -1    2.50    1.60
  -3  14  -1    0.00    2.90
   3  14   1    0.40    2.00
  -3  14  -1    3.90    1.90
  -3  14  -1    2.50    2.30
   3  14   1    3.40    2.00
   3  14   1   -0.30    2.20
  -3  14  -1    1.90    3.00
   3  14   1    2.40    1.70
   4 -14   1   30.50    4.40
  -4 -14  -1   24.90    4.20
   4 -14   1   28.60    3.90
  -4 -14  -1   23.80    3.80
  -4 -14  -1   35.50    4.00
  -4  14  -1   27.00    5.00
  -4  14  -1   35.00    3.60
  -4  14  -1   30.70    3.20
   4  14   1   24.10    3.60
  -4  14  -1   19.40    3.50
   4  14   1   34.10    3.70
   4  14   1   29.90    3.90
  -4  14  -1   28.90    3.90
  -4  14  -1   19.80    6.10
  -4  14  -1   28.70    3.30
   5 -14   1   -2.00    2.60
  -5 -14  -1   -1.40    2.50
  -5 -14  -1   -0.50    2.40
  -5 -14  -1    0.10    2.70
  -5  14  -1    2.40    2.10
   5  14   1    2.40    2.10
  -5  14  -1    1.00    3.00
  -5  14  -1   -1.60    2.50
  -5  14  -1    0.40    2.10
  -5  14  -1    1.40    1.80
   5  14   1   -1.10    1.90
  -5  14  -1   -4.80    2.70
   5  14   1    3.10    2.50
  -5  14  -1   -1.30    2.00
   6 -14   1   85.89    6.20
  -6 -14  -1   88.59    6.60
   6 -14   1  106.79    7.90
   6 -14   1   87.69    6.00
  -6 -14  -1   90.79    5.90
  -6 -14  -1   80.29    5.80
  -6  14  -1   89.59    9.90
  -6  14  -1   90.49    5.80
   6  14   1   83.99    5.90
  -6  14  -1   83.39    4.50
  -6  14  -1   88.09    8.10
   6  14   1   78.19    5.00
  -6  14  -1   82.89    5.20
  -6  14  -1   88.69    5.20
  -7 -14  -1   12.40    3.60
  -7 -14  -1   17.30    3.90
   7 -14   1   13.90    3.10
  -7 -14  -1   17.10    3.30
   7 -14   1   13.20    3.50
   7 -14   1   14.70    3.40
  -7  14  -1   14.40    3.00
  -7  14  -1   11.90    4.30
  -7  14  -1   12.60    3.50
  -7  14  -1   13.50    2.80
  -7  14  -1   22.30    3.50
  -7  14  -1   15.40    4.90
   7  14   1   13.90    3.20
   7  14   1   15.50    2.90
   8 -14   1    5.50    2.80
  -8 -14  -1    8.50    3.50
   8 -14   1    6.20    3.40
   8 -14   1    6.60    3.30
  -8 -14  -1    7.80    3.00
  -8 -14  -1    9.30    3.50
  -8  14  -1    8.00    2.70
  -8  14  -1   11.30    3.00
  -8  14  -1   -3.50    4.20
  -8  14  -1    9.10    3.20
  -8  14  -1    3.70    2.10
  -8  14  -1    8.10    4.20
   8  14   1    4.60    2.70
   8  14   1   10.70    2.50
  -9 -14  -1    6.70    3.00
  -9 -14  -1    6.00    2.90
   9 -14   1    4.20    3.20
   9 -14   1    6.70    2.80
   9 -14   1    4.40    5.60
  -9 -14  -1    7.90    3.40
  -9  14  -1    5.90    3.00
  -9  14  -1    6.20    2.30
  -9  14  -1    8.70    3.50
   9  14   1    4.90    2.70
  -9  14  -1    5.60    2.70
  -9  14  -1    9.60    2.70
   9  14   1    5.50    2.20
 -10 -14  -1    3.40    2.50
  10 -14   1   -1.20    2.10
 -10 -14  -1    0.30    3.00
  10 -14   1   -0.90    1.70
  10 -14   1   -0.60    2.80
 -10 -14  -1   -0.80    2.30
  10  14   1   -4.80    1.70
 -10  14  -1    3.80    2.50
  10  14   1   -0.40    2.20
 -10  14  -1    2.60    2.30
 -10  14  -1    1.90    2.50
 -10  14  -1   -2.00    2.50
 -11 -14  -1    3.20    2.50
 -11 -14  -1    4.00    3.00
 -11 -14  -1    3.90    2.20
  11 -14   1    3.90    3.00
  11  14   1    2.30    1.80
 -11  14  -1    5.20    2.70
 -11  14  -1    5.70    2.60
 -11  14  -1    7.50    2.70
 -11  14  -1    0.00    2.40
  11  14   1    5.00    2.60
 -12 -14  -1   20.00    3.60
 -12 -14  -1   21.70    3.70
  12 -14   1   16.20    3.10
 -12 -14  -1   18.00    3.20
  12  14   1   13.10    2.00
 -12  14  -1   15.60    2.70
 -12  14  -1   17.50    2.90
 -12  14  -1   19.10    3.00
  12  14   1   15.70    2.70
 -13 -14  -1   39.00    3.70
  13 -14   1   35.70    3.70
  13  14   1   22.40    3.80
 -13  14  -1   27.10    3.00
 -13  14  -1   34.90    3.30
  12 -15  -1    0.30    2.20
 -12 -15   1   -1.00    2.30
 -12  15   1   -3.40    1.60
 -12  15   1    0.00    1.80
  12  15  -1   -0.80    1.30
 -12  15   1    1.50    1.90
  11 -15  -1    5.00    2.80
 -11 -15   1    1.50    2.50
 -11 -15   1    8.30    3.30
 -11  15   1   12.30    2.90
 -11  15   1    1.30    2.10
 -10 -15   1    6.50    2.50
  10 -15  -1    8.10    2.50
 -10 -15   1    4.30    3.00
 -10 -15   1    5.60    2.70
  10 -15  -1    8.00    3.10
 -10  15   1    6.70    3.00
 -10  15   1    9.00    3.00
  10  15  -1    7.30    1.60
 -10  15   1   10.00    2.50
 -10  15   1    6.90    2.60
  10  15  -1    8.60    2.90
   9 -15  -1   24.00    3.80
  -9 -15   1   29.40    5.10
  -9 -15   1   15.10    2.90
   9 -15  -1   23.80    4.00
  -9 -15   1   20.70    3.90
   9 -15  -1   18.90    3.90
  -9  15   1   24.10    3.90
  -9  15   1   25.40    4.70
  -9  15   1   20.80    3.60
   9  15  -1   15.40    2.20
   9  15  -1   20.80    3.40
  -9  15   1   21.90    3.30
  -9  15   1   17.60    3.50
   8 -15  -1    7.50    3.40
  -8 -15   1   -0.70    2.40
   8 -15  -1    3.80    2.50
   8 -15  -1    1.20    4.00
  -8 -15   1    0.60    2.50
  -8  15   1    3.30    2.40
  -8  15   1    2.50    2.80
  -8  15   1    2.30    3.80
  -8  15   1    3.00    4.70
  -8  15   1    3.10    3.50
   8  15  -1    4.30    1.80
  -8  15   1    0.60    3.70
   7 -15  -1   98.59    7.90
  -7 -15   1   94.19    5.80
   7 -15  -1   89.09    6.10
  -7 -15   1   94.59    6.10
  -7 -15   1   84.49    6.80
   7 -15  -1   84.99    6.40
  -7  15   1   84.59    5.20
  -7  15   1   88.29    6.10
   7  15  -1   93.79    4.70
  -7  15   1   80.99    6.10
  -7  15   1   88.79    7.90
  -7  15   1   90.69    5.60
  -7  15   1   93.99   11.00
   7  15  -1   84.69    5.80
  -6 -15   1  103.39    6.10
   6 -15  -1  110.59    7.00
  -6 -15   1  100.19    6.50
   6 -15  -1  108.49    6.50
  -6 -15   1  112.59    7.80
   6 -15  -1  118.79    8.70
  -6  15   1  113.69    6.80
  -6  15   1  106.99    6.00
  -6  15   1  111.89    8.60
  -6  15   1  105.09    5.50
  -6  15   1  117.79    6.70
   6  15  -1   99.19    6.40
   6  15  -1  100.49    5.10
   6  15  -1  110.19    7.80
  -6  15   1   96.39   11.40
   5 -15  -1   67.89    5.80
  -5 -15   1   67.29    5.00
  -5 -15   1   58.29    5.90
  -5 -15   1   73.09    5.40
   5 -15  -1   63.29    5.40
  -5  15   1   64.89    3.80
   5  15  -1   64.39    5.30
  -5  15   1   86.19    5.90
  -5  15   1   66.49    7.50
   5  15  -1   66.89    4.20
  -5  15   1   65.59    5.10
   5  15  -1   66.89    6.10
  -5  15   1   71.89    4.40
  -5  15   1   68.99   10.80
  -5  15   1   74.69    4.80
  -4 -15   1   33.20    4.70
   4 -15  -1   31.70    4.60
   4 -15  -1   36.00    4.40
  -4 -15   1   41.40    4.30
  -4 -15   1   36.70    4.10
   4  15  -1   31.70    4.70
  -4  15   1   41.40    3.40
  -4  15   1   35.70    3.80
   4  15  -1   37.50    3.40
  -4  15   1   47.00    6.00
  -4  15   1   34.60    4.20
   4  15  -1   34.70    4.20
  -4  15   1   37.10    3.40
  -4  15   1   37.00    8.80
  -3 -15   1    4.10    2.60
   3 -15  -1    2.70    2.80
   3 -15  -1    1.60    2.10
   3 -15  -1    5.50    2.90
   3 -15  -1    2.90    2.80
  -3 -15   1    5.10    2.40
   3  15  -1    7.40    2.90
  -3  15   1    6.70    1.90
  -3  15   1    0.20    2.40
  -3  15   1    2.30    4.40
   3  15  -1    5.60    2.20
  -3  15   1    4.70    2.00
  -3  15   1    6.20    2.70
  -3  15   1    1.70    2.10
   2 -15  -1   25.90    4.20
   2 -15  -1   33.00    4.10
   2 -15  -1   30.30    3.90
  -2 -15   1   19.80    3.20
   2 -15  -1   21.60    3.10
  -2 -15   1   23.10    3.00
  -2 -15   1   27.80    3.60
   2 -15  -1   29.20    4.80
  -2 -15   1   28.20    4.00
  -2  15   1   31.70    8.10
  -2  15   1   22.40    3.40
   2  15  -1   25.60    2.90
   2  15  -1   31.00    4.80
  -2  15   1   26.90    4.10
  -2  15   1   24.30    4.20
  -2  15   1   22.80    3.10
  -2  15   1   20.10    2.20
   2  15  -1   17.30    3.20
   2  15  -1   23.70    2.90
   1 -15  -1  413.66   13.20
  -1 -15   1  396.06   13.00
   1 -15  -1  419.96   16.00
  -1 -15   1  415.56   13.90
   1 -15  -1  417.16   13.60
   1 -15  -1  420.16   15.20
  -1 -15   1  376.16   14.30
  -1  15   1  409.96   13.40
   1  15  -1  430.86   13.30
   1  15  -1  420.96   16.60
  -1  15   1  405.36   16.10
   1  15  -1  408.36   12.90
  -1  15   1  406.66   14.20
   0 -15  -1  201.38    8.30
   0 -15   1  203.48    8.50
   0 -15   1  198.48    8.20
   0 -15  -1  200.78    9.70
   0 -15  -1  209.28    8.20
   0 -15   1  208.08    7.70
   0 -15   1  202.28    9.30
   0 -15  -1  199.08    9.50
   0 -15  -1  221.28    8.80
   0  15  -1  202.78    8.10
   0  15   1  197.18   10.00
   0  15   1  198.18    8.30
   0  15   1  209.68    8.00
   0  15  -1  199.98   10.80
   0  15  -1  198.18    7.70
  -1 -15  -1  216.28    9.10
   1 -15   1  209.28    9.60
  -1 -15  -1  212.88    9.70
  -1 -15  -1  224.18    9.90
   1 -15   1  221.08    8.80
   1 -15   1  226.18    9.10
  -1 -15  -1  224.08    8.70
   1 -15   1  216.08    7.90
  -1 -15  -1  222.28    8.90
   1  15   1  215.18    9.00
  -1  15  -1  229.08   12.00
  -1  15  -1  213.68    8.20
  -1  15  -1  243.98    9.10
   1  15   1  226.28    8.50
   1  15   1  211.38   10.30
   1  15   1  226.28    8.40
  -2 -15  -1   21.20    3.60
  -2 -15  -1   24.70    3.30
  -2 -15  -1   20.20    4.00
   2 -15   1   23.70    2.70
   2 -15   1   19.30    3.50
   2 -15   1   26.80    4.20
   2  15   1   19.60    3.60
  -2  15  -1   23.90    3.60
  -2  15  -1   22.20    4.50
  -2  15  -1   23.80    2.90
   2  15   1   27.60    3.10
  -2  15  -1   27.50    3.70
   2  15   1   23.80    3.60
   2  15   1   19.20    3.00
  -3 -15  -1   88.99    5.80
   3 -15   1   94.49    5.80
   3 -15   1   96.19    6.50
  -3 -15  -1   85.19    6.30
  -3 -15  -1   99.09    6.00
  -3  15  -1   88.29    7.50
   3  15   1   97.89    4.80
  -3  15  -1   89.69    5.40
  -3  15  -1   90.89    5.90
   3  15   1   91.99    5.80
  -3  15  -1   97.69   10.80
   3  15   1   90.79    6.20
   3  15   1   96.89    5.30
  -3  15  -1   95.09    5.20
  -3  15  -1   89.59    6.00
  -3  15  -1   90.29    4.40
   4 -15   1   18.70    3.80
  -4 -15  -1   17.10    3.40
  -4 -15  -1   14.50    3.40
  -4 -15  -1   17.20    5.20
   4 -15   1   14.20    3.40
  -4  15  -1   17.80    2.60
  -4  15  -1   14.00    2.80
   4  15   1   16.40    3.10
  -4  15  -1   14.40    3.30
  -4  15  -1   13.70    4.20
  -4  15  -1   14.30    3.30
  -4  15  -1   20.70    3.00
   4  15   1   13.00    2.70
   4  15   1   12.90    3.10
  -4  15  -1   19.70    5.80
  -5 -15  -1    1.10    2.50
  -5 -15  -1    3.50    2.90
   5 -15   1    1.90    2.70
  -5 -15  -1    2.20    2.70
   5 -15   1   -1.90    2.60
  -5  15  -1    0.30    2.60
  -5  15  -1    1.40    2.00
  -5  15  -1   -2.60    2.90
  -5  15  -1    0.10    2.00
   5  15   1   -0.10    1.80
   5  15   1   -1.90    1.80
  -5  15  -1    1.70    2.00
  -5  15  -1    0.00    2.00
   5  15   1   -0.50    2.40
  -5  15  -1    1.10    2.40
  -6 -15  -1   21.90    4.10
   6 -15   1   22.80    4.10
  -6 -15  -1   24.60    4.30
   6 -15   1   26.50    4.30
  -6 -15  -1   18.90    3.40
  -6  15  -1   30.50    3.30
  -6  15  -1   21.20    3.30
  -6  15  -1   26.90    6.80
   6  15   1   22.20    3.20
  -6  15  -1   29.30    3.10
  -6  15  -1   19.70    5.00
  -6  15  -1   23.00    3.80
  -6  15  -1   27.50    3.60
   6  15   1   22.70    3.70
   7 -15   1   23.00    4.10
  -7 -15  -1   25.90    3.80
   7 -15   1   31.30    4.50
  -7 -15  -1   14.30    3.80
  -7 -15  -1   23.60    4.30
  -7  15  -1   26.60    3.70
   7  15   1   24.90    3.60
  -7  15  -1   28.60    4.30
  -7  15  -1   24.20    3.20
   7  15   1   20.40    3.00
  -7  15  -1   33.40    3.90
  -7  15  -1   18.50    6.20
  -7  15  -1   17.30    4.60
   8 -15   1   24.70    5.80
   8 -15   1   16.60    3.60
  -8 -15  -1   18.90    4.00
  -8 -15  -1   19.60    3.40
  -8  15  -1   23.70    3.60
  -8  15  -1   24.60    5.60
  -8  15  -1   25.60    3.50
  -8  15  -1   22.90    5.30
  -8  15  -1   27.20    7.30
  -8  15  -1   18.00    3.50
   9 -15   1   -4.80    2.50
   9 -15   1   -1.10    2.30
  -9 -15  -1   -4.40    2.20
  -9 -15  -1   -1.00    2.50
  -9 -15  -1    3.10    3.10
   9  15   1    0.40    2.40
  -9  15  -1    0.30    2.20
  -9  15  -1    4.00    2.90
  -9  15  -1   -1.10    2.40
  -9  15  -1    2.20    2.30
  -9  15  -1    0.20    2.10
   9  15   1   -0.80    1.80
  10 -15   1   23.40    4.40
  10 -15   1   34.10    4.60
  10 -15   1   35.80    4.20
 -10 -15  -1   28.10    4.40
 -10 -15  -1   24.70    4.10
 -10 -15  -1   30.60    4.10
  10  15   1   35.00    3.40
 -10  15  -1   34.20    3.80
 -10  15  -1   33.40    3.90
  10  15   1   32.70    4.20
 -10  15  -1   25.10    3.60
 -10  15  -1   29.20    5.50
  11 -15   1  101.19    6.20
 -11 -15  -1  101.89    5.80
 -11 -15  -1   93.29    6.00
  11  15   1   90.59    5.90
  11  15   1   81.89    6.10
 -11  15  -1  107.29    5.60
 -11  15  -1   93.19    7.90
 -12 -15  -1    9.40    2.60
 -12 -15  -1    6.90    3.10
  12 -15   1   12.50    2.80
 -12  15  -1    8.40    2.20
  12  15   1    8.90    2.30
 -12  15  -1   10.70    2.30
 -12  15  -1    8.60    2.10
  12  15   1   11.50    1.70
  12 -16  -1   16.20    3.10
 -12 -16   1   18.30    3.10
 -12  16   1    7.90    2.80
  12  16  -1   15.30    3.00
 -12  16   1   18.80    2.60
 -12  16   1   15.30    2.30
 -11 -16   1   -0.80    2.30
  11 -16  -1   -3.60    2.30
 -11  16   1    2.20    2.20
 -11  16   1    2.10    1.90
  11  16  -1    0.80    1.80
 -11  16   1    2.00    2.00
  10 -16  -1    1.10    2.70
 -10 -16   1    0.20    2.10
 -10 -16   1    2.00    2.80
 -10  16   1    0.30    2.40
  10  16  -1   -1.10    2.00
 -10  16   1    2.50    2.20
 -10  16   1    3.90    2.30
  -9 -16   1   -0.50    2.70
   9 -16  -1   12.20    3.00
   9 -16  -1    7.80    3.20
  -9 -16   1   -1.20    2.50
  -9 -16   1    0.20    2.30
  -9  16   1   11.50    3.50
  -9  16   1    6.40    2.80
  -9  16   1    5.30    2.20
   9  16  -1    9.90    1.60
   9  16  -1    5.90    2.60
  -9  16   1    5.40    2.70
  -9  16   1    6.40    2.60
  -8 -16   1   19.40    3.70
  -8 -16   1   28.10    5.40
   8 -16  -1   21.50    4.00
   8 -16  -1   16.90    3.80
   8 -16  -1   31.70    6.20
  -8 -16   1   17.40    3.20
  -8  16   1   26.30    3.70
  -8  16   1   20.10    5.70
  -8  16   1   24.20    3.30
   8  16  -1   22.60    2.60
  -8  16   1   25.10    4.20
   8  16  -1   21.60    3.60
  -8  16   1   22.30    3.60
  -7 -16   1   14.40    3.70
   7 -16  -1   13.30    5.10
   7 -16  -1   18.10    3.80
  -7 -16   1   14.30    3.60
   7 -16  -1   28.10    5.10
  -7 -16   1   25.60    3.70
  -7  16   1   17.00    3.30
   7  16  -1   18.40    2.50
  -7  16   1   22.80    4.70
   7  16  -1   14.90    3.80
  -7  16   1   17.50    6.00
  -7  16   1   22.50    3.20
   6 -16  -1   68.49    6.80
  -6 -16   1   88.89    5.60
  -6 -16   1   72.59    5.60
   6 -16  -1   76.49    6.10
  -6 -16   1   67.39    6.50
   6 -16  -1   70.79    5.80
  -6  16   1   70.59    6.70
  -6  16   1   51.69    9.80
   6  16  -1   69.79    6.20
  -6  16   1   66.79    4.50
  -6  16   1   65.69    5.40
  -6  16   1   75.79    5.20
  -6  16   1   76.29    5.70
   6  16  -1   65.09    4.10
   6  16  -1   70.89    5.40
   5 -16  -1    1.30    2.50
   5 -16  -1   -1.30    2.60
  -5 -16   1    0.30    2.50
  -5 -16   1   -2.10    2.40
   5 -16  -1    0.10    2.50
  -5 -16   1   -1.30    2.10
   5  16  -1   -0.10    2.30
   5  16  -1    0.40    2.00
  -5  16   1    5.90    4.20
  -5  16   1   -2.10    2.10
  -5  16   1    2.50    2.70
   5  16  -1   -0.90    1.70
  -5  16   1   -0.40    2.40
  -5  16   1   -0.70    2.10
  -5  16   1   -0.80    1.90
  -5  16   1   -1.20    2.20
   4 -16  -1   70.09    6.00
  -4 -16   1   56.99    6.20
  -4 -16   1   65.09    5.20
   4 -16  -1   64.09    5.40
   4 -16  -1   48.70    6.10
  -4 -16   1   61.59    5.20
   4  16  -1   62.69    4.10
  -4  16   1   63.29    5.40
   4  16  -1   61.89    6.10
  -4  16   1   60.59    5.20
  -4  16   1   63.99   10.50
   4  16  -1   67.29    5.40
  -4  16   1   64.59    4.30
  -4  16   1   72.79    4.10
  -4  16   1   58.89    6.20
  -4  16   1   62.99    4.60
   3 -16  -1    6.30    3.40
   3 -16  -1    3.30    2.80
  -3 -16   1    5.20    2.60
   3 -16  -1    2.50    2.70
  -3 -16   1    4.40    2.40
  -3 -16   1    9.70    2.80
   3  16  -1    4.90    2.00
  -3  16   1    2.00    1.80
  -3  16   1    4.90    2.30
  -3  16   1    5.20    4.50
  -3  16   1    5.20    3.00
  -3  16   1    5.70    2.70
   3  16  -1    8.70    2.90
   3  16  -1    6.50    2.90
  -3  16   1    4.90    2.10
  -3  16   1    4.00    2.60
   2 -16  -1    2.70    2.70
   2 -16  -1    0.00    2.20
  -2 -16   1   -0.90    2.10
  -2 -16   1   -4.70    3.40
  -2 -16   1   -4.40    1.30
  -2 -16   1    1.40    2.30
   2 -16  -1   -1.10    2.40
   2 -16  -1    1.40    2.70
   2 -16  -1   -0.90    3.20
  -2  16   1    0.20    1.90
  -2  16   1    2.10    2.50
  -2  16   1    3.40    2.50
  -2  16   1   -1.40    2.20
   2  16  -1   -0.20    1.60
   2  16  -1    2.30    1.70
   2  16  -1   -1.20    2.00
  -2  16   1    1.60    3.60
   1 -16  -1   30.20    3.90
  -1 -16   1   30.60    3.80
  -1 -16   1   32.50    3.50
   1 -16  -1   35.80    4.20
   1 -16  -1   34.60    5.00
  -1 -16   1   34.90    4.50
  -1  16   1   35.40    3.80
  -1  16   1   30.10    3.80
  -1  16   1   31.30    5.80
   1  16  -1   37.90    3.80
   1  16  -1   32.50    5.10
   1  16  -1   29.50    3.30
   0 -16  -1   93.99    6.00
   0 -16  -1   91.29    6.40
   0 -16   1   86.29    5.70
   0 -16  -1   88.19    5.40
   0 -16  -1   99.99    5.60
   0 -16   1   95.59    5.00
   0 -16   1   91.69    6.30
   0  16   1   85.89    5.10
   0  16   1   84.79    6.40
   0  16  -1   81.69    7.10
   0  16  -1   91.79    5.40
   0  16   1   93.49    5.40
   0  16  -1   85.69    4.80
  -1 -16  -1  183.08    8.30
  -1 -16  -1  187.18    8.90
   1 -16   1  172.68    6.80
  -1 -16  -1  176.68    7.80
   1 -16   1  183.98    7.90
  -1 -16  -1  177.58    7.50
   1 -16   1  185.78    8.20
  -1 -16  -1  182.98    8.90
   1  16   1  188.98    9.30
  -1  16  -1  175.78    7.10
  -1  16  -1  177.58    7.80
   1  16   1  176.98    8.00
  -1  16  -1  171.18   10.30
  -1  16  -1  172.48    7.80
   1  16   1  173.98    7.40
   1  16   1  183.18    7.50
  -2 -16  -1   45.00    4.70
  -2 -16  -1   44.00    4.90
   2 -16   1   53.79    5.60
  -2 -16  -1   47.60    4.10
  -2 -16  -1   46.60    4.60
  -2 -16  -1   47.80    5.20
   2 -16   1   45.50    4.60
  -2  16  -1   35.90    3.60
   2  16   1   37.90    4.60
  -2  16  -1   43.80    4.40
   2  16   1   42.70    4.00
   2  16   1   43.90    4.70
  -2  16  -1   45.70    4.60
  -2  16  -1   44.90    6.20
   3 -16   1   14.00    3.50
  -3 -16  -1    9.40    3.10
   3 -16   1   18.90    3.60
  -3 -16  -1   17.90    3.80
   3  16   1   11.70    3.00
  -3  16  -1   19.40    3.30
   3  16   1   14.80    2.60
  -3  16  -1   11.50    2.40
  -3  16  -1   15.70    3.20
  -3  16  -1   13.10    3.90
   3  16   1   21.20    2.80
   3  16   1   12.90    2.70
  -4 -16  -1   19.20    3.50
  -4 -16  -1   19.90    3.80
  -4 -16  -1   15.50    3.70
   4 -16   1   14.70    3.50
   4 -16   1   14.60    3.50
   4  16   1   18.90    3.50
  -4  16  -1   18.30    3.40
  -4  16  -1   19.40    5.30
   4  16   1   23.30    3.90
  -4  16  -1   18.40    3.30
  -4  16  -1   18.00    3.00
  -4  16  -1   14.40    2.20
  -4  16  -1   18.40    4.50
  -4  16  -1   19.90    3.00
   4  16   1   17.80    3.00
   5 -16   1    1.20    2.70
  -5 -16  -1   -0.60    2.50
  -5 -16  -1    1.60    2.50
  -5 -16  -1    2.60    3.00
   5 -16   1   -1.50    2.40
  -5  16  -1   -3.20    1.90
  -5  16  -1   -0.50    1.80
   5  16   1   -0.90    1.80
   5  16   1   -0.20    1.50
   5  16   1   -1.00    2.40
  -5  16  -1    1.80    2.90
  -5  16  -1   -0.30    2.50
  -5  16  -1    1.00    2.10
  -5  16  -1   -1.40    1.70
  -6 -16  -1    2.10    2.70
  -6 -16  -1   -1.80    2.20
  -6 -16  -1    5.00    3.30
   6 -16   1    4.30    3.00
   6 -16   1    5.10    2.90
   6  16   1    3.20    2.10
  -6  16  -1    9.10    3.90
  -6  16  -1    4.30    2.90
  -6  16  -1    5.60    2.50
  -6  16  -1    1.20    1.90
   6  16   1    2.80    2.50
  -6  16  -1   13.30    5.00
  -6  16  -1    8.90    2.70
  -7 -16  -1    7.80    3.00
  -7 -16  -1    8.80    3.40
  -7 -16  -1    8.90    4.90
   7 -16   1    3.10    2.70
   7  16   1    4.90    2.30
  -7  16  -1    3.80    2.20
  -7  16  -1    3.70    3.00
  -7  16  -1    4.70    2.20
  -7  16  -1   -0.10    4.40
  -8 -16  -1  138.49    7.10
  -8 -16  -1  116.29    9.20
   8 -16   1  127.79    7.20
  -8 -16  -1  114.19    6.70
   8 -16   1  114.59   10.00
  -8  16  -1  124.79    6.40
   8  16   1  118.99    5.80
  -8  16  -1  115.49    5.90
  -8  16  -1  126.19    7.00
   8  16   1  120.09    6.70
  -8  16  -1  125.99    9.60
  -9 -16  -1   68.99    6.00
  -9 -16  -1   69.49    5.40
   9 -16   1   70.69    5.50
   9 -16   1   73.99    6.10
  -9 -16  -1   65.49    5.40
   9 -16   1   66.69    5.40
   9  16   1   58.09    4.20
  -9  16  -1   66.79    6.50
   9  16   1   69.19    5.40
  -9  16  -1   63.09    4.60
  -9  16  -1   67.39    4.70
  -9  16  -1   83.49    5.60
 -10 -16  -1   13.70    2.90
 -10 -16  -1   17.00    3.60
  10 -16   1   13.60    3.40
 -10 -16  -1   18.80    5.10
  10 -16   1    9.20    3.20
 -10  16  -1   10.90    2.70
  10  16   1   12.50    2.30
 -10  16  -1   12.10    2.80
  10  16   1   12.70    3.00
 -10  16  -1   13.60    3.00
 -11 -16  -1   67.99    5.00
 -11 -16  -1   70.89    5.40
  11 -16   1   69.39    5.20
  11  16   1   69.09    3.50
 -11  16  -1   71.39    4.50
 -11  16  -1   64.19    4.70
  11  16   1   68.49    4.70
 -11  16  -1   62.89    4.10
  12 -16   1   10.90    2.60
 -12 -16  -1   14.10    2.90
 -12  16  -1   11.40    2.90
 -12  16  -1    9.20    2.00
 -12  16  -1    7.40    2.70
  12  16   1    8.30    2.00
  11 -17  -1   -1.70    2.00
 -11 -17   1   -1.10    2.10
 -11  17   1   -1.20    1.70
 -11  17   1   -1.70    1.60
 -11  17   1   -0.60    1.60
  11  17  -1    1.00    1.60
 -10 -17   1  116.99    6.30
 -10 -17   1  115.99    7.00
  10 -17  -1  137.79    8.80
 -10  17   1  111.89    5.50
  10  17  -1  125.19    6.30
 -10  17   1  151.58    7.70
   9 -17  -1    8.70    3.20
   9 -17  -1    3.70    1.60
   9 -17  -1    3.60    1.90
  -9 -17   1    0.70    2.00
  -9 -17   1    3.20    2.80
  -9  17   1    3.70    2.60
  -9  17   1    2.20    2.40
  -9  17   1   -0.50    1.60
   9  17  -1    0.70    2.30
   8 -17  -1    0.40    1.90
  -8 -17   1   -3.40    2.20
  -8 -17   1    2.00    3.20
   8 -17  -1    2.20    3.10
  -8 -17   1   -0.30    2.70
  -8  17   1   -1.30    2.00
  -8  17   1    3.10    2.00
   8  17  -1    0.70    1.40
   8  17  -1    0.90    2.50
  -8  17   1   -2.40    2.00
  -8  17   1    0.10    2.40
  -8  17   1    0.90    2.00
   7 -17  -1   25.50    4.10
   7 -17  -1   31.60    5.30
  -7 -17   1   38.00    7.40
  -7 -17   1   28.80    4.00
  -7 -17   1   27.60    3.70
  -7  17   1   28.50    5.30
  -7  17   1   28.60    3.80
   7  17  -1   30.10    4.30
   7  17  -1   27.60    2.70
  -7  17   1   25.90    3.90
  -7  17   1   30.30    3.40
   6 -17  -1    2.00    2.40
  -6 -17   1   -2.90    2.70
  -6 -17   1   -1.20    2.60
  -6 -17   1    1.60    2.50
   6 -17  -1    4.60    3.10
  -6  17   1    1.50    2.30
   6  17  -1    1.20    1.70
  -6  17   1   -1.90    2.00
  -6  17   1   -1.30    2.30
  -6  17   1    4.20    3.40
   5 -17  -1   71.99    8.20
  -5 -17   1   69.79    6.30
   5 -17  -1   69.09    5.60
   5 -17  -1   66.89    5.80
  -5 -17   1   61.89    5.30
  -5 -17   1   68.89    5.60
  -5  17   1   71.79    5.40
  -5  17   1   69.09    4.30
  -5  17   1   76.69   12.60
   5  17  -1   63.09    4.00
  -5  17   1   66.39    5.60
  -5  17   1   73.89    6.70
  -5  17   1   63.19    4.90
   5  17  -1   65.09    6.00
   5  17  -1   77.49    5.60
   4 -17  -1    0.10    2.90
  -4 -17   1    1.10    2.80
   4 -17  -1   -0.80    2.30
  -4 -17   1   -2.20    2.20
   4 -17  -1   -2.20    2.40
  -4 -17   1    2.10    2.60
  -4  17   1   -0.70    2.00
   4  17  -1    0.70    1.90
  -4  17   1   -2.80    2.10
   4  17  -1   -1.90    2.10
  -4  17   1   -1.20    2.40
  -4  17   1    0.60    1.60
  -4  17   1   -2.50    1.40
   4  17  -1    0.60    2.50
  -4  17   1   -1.90    3.20
  -4  17   1    1.10    2.40
  -3 -17   1   90.79    7.10
  -3 -17   1   87.09    5.90
   3 -17  -1   94.39    7.50
  -3 -17   1   87.79    5.60
  -3 -17   1   89.39    5.80
   3 -17  -1   89.89    5.80
   3 -17  -1   85.19    6.40
  -3  17   1  101.49    6.50
   3  17  -1   84.49    4.70
   3  17  -1   72.69    6.60
  -3  17   1   89.29    5.20
  -3  17   1   87.49    5.90
  -3  17   1   82.59    7.00
  -3  17   1   97.69   11.70
  -3  17   1   88.99    5.30
   2 -17  -1   17.10    3.50
  -2 -17   1    9.90    2.80
   2 -17  -1   14.80    2.70
  -2 -17   1   18.20    3.50
   2 -17  -1   18.50    3.90
   2 -17  -1   14.60    3.80
  -2 -17   1   16.40    3.60
   2  17  -1   15.70    2.50
  -2  17   1   18.30    3.40
  -2  17   1   24.70    3.20
  -2  17   1   18.00    3.80
   2  17  -1   18.40    4.00
  -1 -17   1    5.20    2.60
   1 -17  -1    7.40    3.10
  -1 -17   1    9.70    3.10
   1 -17  -1    7.60    3.00
   1 -17  -1   11.10    2.90
  -1 -17   1    8.40    2.50
   1 -17  -1    5.40    3.00
   1 -17  -1   10.30    3.10
  -1 -17   1    9.50    2.50
  -1 -17   1    4.60    2.80
  -1  17   1    6.30    2.60
  -1  17   1    5.30    2.30
   1  17  -1   10.60    2.60
  -1  17   1    8.10    2.80
   1  17  -1   11.40    2.40
   1  17  -1    9.60    3.30
   0 -17   1   -0.20    2.30
   0 -17  -1   -1.70    2.10
   0 -17   1   -1.70    1.90
   0 -17  -1    1.10    2.50
   0 -17  -1   -0.80    2.20
   0 -17   1    2.00    2.60
   0 -17  -1    4.50    2.30
   0 -17  -1   -1.80    2.50
   0 -17   1   -1.20    2.20
   0  17  -1    1.00    1.80
   0  17   1    3.70    2.30
   0  17  -1    1.20    2.20
   0  17  -1    3.70    2.70
   0  17   1    1.70    2.10
   0  17   1    1.80    2.20
   1 -17   1   24.10    3.80
  -1 -17  -1   24.40    3.60
  -1 -17  -1   21.50    3.80
   1 -17   1   19.30    3.50
  -1 -17  -1   18.70    3.60
  -1 -17  -1   21.00    3.40
   1 -17   1   17.30    3.70
  -1 -17  -1   32.30    3.80
   1 -17   1   20.80    3.70
  -1  17  -1   23.60    3.50
  -1  17  -1   29.70    5.20
  -1  17  -1   18.90    2.80
   1  17   1   22.50    3.10
   1  17   1   21.70    3.10
  -1  17  -1   22.40    3.60
   1  17   1   23.50    4.00
   2 -17   1   31.20    4.60
  -2 -17  -1   29.50    3.70
  -2 -17  -1   27.20    4.30
  -2 -17  -1   31.90    4.20
   2 -17   1   28.30    4.00
  -2 -17  -1   34.90    5.30
  -2 -17  -1   25.60    4.10
  -2 -17  -1   24.70    3.80
   2  17   1   23.70    3.20
   2  17   1   33.90    3.50
   2  17   1   28.10    4.00
  -2  17  -1   30.20    3.90
  -2  17  -1   25.90    4.90
  -2  17  -1   20.10    2.90
   2  17   1   25.60    3.80
  -2  17  -1   24.80    3.60
   3 -17   1   31.70    4.10
  -3 -17  -1   24.60    4.00
  -3 -17  -1   30.90    4.10
   3 -17   1   30.80    4.50
  -3 -17  -1   30.00    4.10
  -3  17  -1   34.30    4.20
   3  17   1   29.20    4.30
  -3  17  -1   23.10    3.10
  -3  17  -1   29.00    5.30
  -3  17  -1   38.00    4.10
   3  17   1   31.50    3.70
   3  17   1   33.30    4.00
  -4 -17  -1    0.10    2.40
   4 -17   1    1.40    2.50
   4 -17   1    4.50    2.80
  -4 -17  -1    0.60    2.90
  -4 -17  -1   -1.70    2.50
  -4  17  -1    0.70    2.00
  -4  17  -1    2.40    2.50
   4  17   1   -0.50    1.80
   4  17   1    0.30    2.50
   4  17   1    0.10    2.20
  -4  17  -1   -3.00    2.20
  -4  17  -1   -1.00    2.00
  -5 -17  -1   -0.30    2.50
   5 -17   1    0.10    2.50
  -5 -17  -1   -1.60    2.80
   5 -17   1    2.20    2.90
  -5 -17  -1    3.00    2.70
  -5  17  -1    1.70    2.20
   5  17   1    3.50    2.80
  -5  17  -1    0.20    2.50
   5  17   1   -0.90    2.00
  -5  17  -1    1.00    2.30
  -5  17  -1   -0.20    1.50
  -5  17  -1    1.10    1.80
   6 -17   1    9.60    3.30
  -6 -17  -1   10.90    3.10
  -6 -17  -1    9.30    3.40
  -6  17  -1    8.90    5.20
  -6  17  -1    8.70    3.50
  -6  17  -1   10.80    2.90
  -6  17  -1    7.10    2.20
  -7 -17  -1   54.29    5.50
   7 -17   1   41.10    4.80
  -7 -17  -1   52.59    5.00
  -7  17  -1   49.20    3.80
   7  17   1   43.70    4.70
  -7  17  -1   45.50    4.90
   7  17   1   51.99    4.10
  -7  17  -1   43.90    4.30
  -7  17  -1   53.09    6.80
   8 -17   1    2.70    2.60
  -8 -17  -1    0.50    2.70
  -8 -17  -1    5.20    2.70
   8 -17   1    1.40    2.20
   8 -17   1    3.70    3.00
  -8 -17  -1   10.50    3.60
   8  17   1    3.00    2.00
  -8  17  -1    4.70    2.70
  -8  17  -1    0.70    2.10
  -8  17  -1    4.30    2.80
  -8  17  -1   -1.00    1.80
   8  17   1    8.20    2.80
  -9 -17  -1   57.09    5.10
  -9 -17  -1   63.79    5.50
  -9 -17  -1   54.79    5.20
   9 -17   1   57.59    6.30
   9 -17   1   55.29    5.20
  -9  17  -1   57.09    4.30
   9  17   1   55.09    3.90
  -9  17  -1   59.79    4.80
  -9  17  -1   57.69    5.80
   9  17   1   58.59    4.80
  -9  17  -1   56.09    4.30
 -10 -17  -1    5.40    3.10
 -10 -17  -1    5.00    2.00
  10 -17   1    3.90    4.20
 -10 -17  -1    9.10    2.60
  10  17   1    7.50    1.70
 -10  17  -1    4.00    2.00
 -10  17  -1    9.30    3.90
 -10  17  -1    5.30    2.90
  10  17   1    7.40    3.30
  11 -17   1    2.30    2.20
 -11 -17  -1    4.50    1.90
 -11 -17  -1    4.90    2.70
 -11  17  -1    4.70    2.00
 -11  17  -1    3.10    1.70
  11  17   1    6.90    2.20
 -11  17  -1    7.20    2.40
 -11 -18   1   22.80    3.50
  11 -18  -1   20.50    2.80
 -11  18   1   33.20    3.50
 -11  18   1   32.10    3.10
 -10 -18   1    3.90    2.70
  10 -18  -1    6.10    2.60
  10  18  -1    2.00    1.60
 -10  18   1    2.10    1.60
 -10  18   1    1.90    1.90
 -10  18   1    3.90    2.00
  -9 -18   1    3.80    4.00
   9 -18  -1   11.20    3.20
  -9 -18   1    8.30    2.40
   9  18  -1   15.30    4.20
  -9  18   1   14.50    3.40
  -9  18   1   18.70    2.60
  -9  18   1   12.90    2.70
   8 -18  -1    1.80    2.80
   8 -18  -1   -2.70    1.30
   8 -18  -1    5.80    2.50
  -8 -18   1    0.10    2.70
  -8  18   1   10.10    3.60
  -8  18   1   -0.10    1.70
  -8  18   1    3.50    1.80
  -8  18   1    1.70    2.10
   8  18  -1    1.60    2.40
  -8  18   1    1.10    2.40
  -7 -18   1    0.20    2.20
   7 -18  -1    3.70    2.30
  -7 -18   1    1.40    2.90
  -7 -18   1    6.80    3.00
   7 -18  -1    5.50    2.30
   7 -18  -1    1.90    2.80
  -7  18   1   -0.20    2.00
   7  18  -1    3.30    2.70
  -7  18   1    3.60    2.40
   7  18  -1    4.20    1.50
  -7  18   1    3.40    2.10
  -7  18   1    1.70    2.60
  -7  18   1    2.30    2.30
  -6 -18   1  233.68   11.30
   6 -18  -1  233.38    9.90
   6 -18  -1  236.48   12.30
   6 -18  -1  221.68   11.10
  -6 -18   1  249.58   10.00
  -6 -18   1  243.78    9.80
  -6  18   1  229.48    8.50
  -6  18   1  216.78   11.70
  -6  18   1  274.07   17.50
  -6  18   1  243.58    9.80
  -6  18   1  260.17    9.80
  -6  18   1  242.38   12.10
   6  18  -1  242.38   10.00
   6  18  -1  244.08    8.30
   5 -18  -1  102.49    6.50
  -5 -18   1   98.59    6.30
   5 -18  -1  101.19    7.10
  -5 -18   1   92.99    7.10
   5 -18  -1   99.19    7.90
  -5  18   1   89.19    4.90
  -5  18   1  106.29    6.80
  -5  18   1  102.39   11.30
  -5  18   1   99.09    6.10
  -5  18   1  109.99    6.00
   5  18  -1  101.09    7.30
   5  18  -1   97.79    6.20
  -5  18   1   97.39    7.70
   4 -18  -1   -0.50    2.70
   4 -18  -1    1.80    2.80
  -4 -18   1    4.10    2.70
   4 -18  -1    1.20    2.50
  -4 -18   1    1.30    2.20
  -4 -18   1    1.10    2.80
  -4  18   1    1.20    2.30
   4  18  -1   -0.30    1.60
  -4  18   1    0.90    1.80
  -4  18   1   -4.30    2.50
   4  18  -1    0.70    2.50
  -4  18   1    0.50    2.50
  -3 -18   1  110.59    7.80
  -3 -18   1  123.99    6.30
   3 -18  -1  114.99    7.50
   3 -18  -1  114.29    6.70
  -3 -18   1  117.09    6.80
   3 -18  -1  109.19    8.10
   3  18  -1  109.39    5.40
  -3  18   1  105.29    7.70
  -3  18   1  110.99    6.00
  -3  18   1   95.49    6.20
  -3  18   1  118.29    6.10
   3  18  -1  112.79    7.90
  -2 -18   1  182.68    8.10
   2 -18  -1  173.38    9.20
  -2 -18   1  181.28    8.40
  -2 -18   1  174.68    8.70
   2 -18  -1  182.08    8.30
  -2 -18   1  192.08    7.80
   2 -18  -1  173.08    7.20
   2 -18  -1  164.38    9.80
   2  18  -1  165.18    7.00
  -2  18   1  174.98   10.20
  -2  18   1  184.08    7.80
  -2  18   1  177.98    8.00
   2  18  -1  195.28   10.20
  -2  18   1  176.38    7.80
   1 -18  -1   38.10    4.40
   1 -18  -1   46.90    4.70
  -1 -18   1   43.00    4.40
  -1 -18   1   45.90    4.60
  -1 -18   1   43.70    4.20
   1 -18  -1   46.70    5.50
   1 -18  -1   47.20    4.10
  -1 -18   1   36.70    4.60
  -1 -18   1   50.19    4.10
  -1  18   1   31.50    3.60
  -1  18   1   42.20    5.10
  -1  18   1   36.90    4.00
   1  18  -1   41.50    5.60
   1  18  -1   39.10    3.50
   1  18  -1   43.80    3.60
   0 -18   1    0.60    2.50
   0 -18   1    4.00    2.60
   0 -18   1   -3.20    1.70
   0 -18  -1    0.90    2.60
   0 -18  -1   -1.50    2.10
   0 -18  -1    2.00    2.60
   0 -18  -1    0.00    2.50
   0 -18  -1    3.60    2.80
   0 -18   1   -0.30    1.70
   0 -18   1   -0.80    2.40
   0  18  -1    1.00    1.70
   0  18  -1    0.80    2.30
   0  18  -1    0.40    2.40
   0  18  -1    1.40    2.10
   0  18   1    1.10    2.00
   0  18   1    0.60    2.00
   0  18   1   -3.90    2.00
  -1 -18  -1   16.90    3.40
  -1 -18  -1   15.60    3.30
  -1 -18  -1   17.00    3.60
  -1 -18  -1   13.10    3.10
   1 -18   1   15.80    3.40
   1 -18   1   18.90    3.70
  -1 -18  -1   16.10    3.20
  -1 -18  -1   15.90    3.20
   1 -18   1   10.50    3.20
  -1  18  -1   12.00    3.50
  -1  18  -1   14.10    2.80
  -1  18  -1   13.30    2.50
  -1  18  -1   14.50    3.00
   1  18   1   14.70    3.00
   1  18   1   19.50    3.00
   1  18   1   14.50    2.90
  -2 -18  -1   14.10    3.40
   2 -18   1   18.50    3.80
  -2 -18  -1   15.50    3.60
   2 -18   1   15.30    3.50
  -2 -18  -1   15.10    3.20
   2 -18   1   17.80    3.90
  -2 -18  -1   12.30    3.00
   2  18   1   13.80    2.70
  -2  18  -1   18.70    3.50
   2  18   1   11.50    2.30
  -2  18  -1   19.60    4.40
  -2  18  -1   17.10    3.30
  -2  18  -1   10.60    2.50
  -3 -18  -1   99.29    5.90
  -3 -18  -1   97.49    6.30
   3 -18   1  112.19    6.50
   3 -18   1   97.39    6.90
  -3 -18  -1   97.39    6.10
  -3 -18  -1  106.39    6.80
  -3  18  -1   96.59    5.40
   3  18   1  100.59    5.40
  -3  18  -1   92.59    5.80
   3  18   1  101.99    6.20
  -3  18  -1   95.19    6.00
  -3  18  -1   93.99    7.80
   4 -18   1   15.20    3.60
  -4 -18  -1   16.50    3.40
   4 -18   1   14.50    3.50
  -4 -18  -1   14.10    3.40
  -4 -18  -1   19.60    3.70
  -4  18  -1   15.40    3.00
  -4  18  -1   13.20    3.30
   4  18   1   18.80    3.70
  -4  18  -1   16.80    3.00
   4  18   1   15.30    2.70
   5 -18   1    5.10    3.20
  -5 -18  -1    3.90    3.20
  -5 -18  -1   -1.60    2.30
   5 -18   1    4.20    2.70
   5  18   1    4.80    2.30
  -5  18  -1    3.10    2.10
  -5  18  -1    2.20    2.70
  -5  18  -1   -1.10    1.80
  -5  18  -1    7.10    3.40
   5  18   1    2.60    2.60
  -6 -18  -1   -0.10    2.40
  -6 -18  -1   -3.80    2.50
  -6 -18  -1    4.60    3.20
   6 -18   1   -0.80    2.80
   6 -18   1    1.60    2.50
  -6  18  -1   -2.30    2.40
  -6  18  -1   -5.30    2.50
   6  18   1   -0.70    2.40
   6  18   1    1.10    2.00
  -6  18  -1    0.30    2.00
  -7 -18  -1   33.30    4.20
  -7 -18  -1   36.80    4.50
   7 -18   1   25.70    4.10
   7 -18   1   30.60    4.60
  -7 -18  -1   34.80    4.80
   7 -18   1   29.80    4.40
  -7  18  -1   29.20    3.50
   7  18   1   38.90    4.50
  -7  18  -1   33.00    4.10
  -7  18  -1   26.90    5.10
   7  18   1   30.70    3.30
  -7  18  -1   32.40    3.80
   8 -18   1  168.58    8.20
  -8 -18  -1  161.58    8.10
   8 -18   1  161.48    8.30
  -8 -18  -1  167.08    7.90
  -8 -18  -1  168.18    8.50
   8 -18   1  154.98    9.50
  -8  18  -1  162.28    9.90
  -8  18  -1  154.98    6.60
   8  18   1  162.38    6.60
  -8  18  -1  168.78    7.20
   8  18   1  172.38    7.90
  -8  18  -1  174.48    8.00
   9 -18   1    3.10    1.80
  -9 -18  -1    5.00    2.30
  -9 -18  -1    4.40    2.00
   9 -18   1    7.10    3.40
   9  18   1    6.90    2.00
  -9  18  -1   10.10    2.50
  -9  18  -1    9.10    3.00
   9  18   1   15.50    3.30
  -9  18  -1    7.30    1.90
 -10 -18  -1   -5.20    2.00
  10 -18   1    0.00    2.40
 -10 -18  -1   -0.90    2.30
  10  18   1   -1.90    1.10
 -10  18  -1   -1.10    1.60
 -10  18  -1   -0.60    1.60
 -10  18  -1   -0.30    2.00
  10  18   1   -3.50    1.70
  11 -18   1   -0.40    1.90
 -11  18  -1    0.80    1.40
 -11  18  -1    5.30    3.40
  10 -19  -1    0.70    2.20
 -10 -19   1   -1.90    1.90
 -10  19   1    0.80    1.50
 -10  19   1    0.50    1.70
  10  19  -1    3.40    1.70
   9 -19  -1    2.90    2.70
  -9 -19   1    5.90    2.50
  -9  19   1    0.80    2.00
   9  19  -1   -1.70    1.60
  -9  19   1    1.50    2.10
   8 -19  -1   14.70    3.20
  -8 -19   1   17.60    3.60
   8 -19  -1   10.50    2.70
  -8 -19   1   11.00    3.30
  -8  19   1    6.90    1.90
  -8  19   1   12.70    2.60
  -8  19   1   13.60    3.10
  -7 -19   1   61.69    5.40
   7 -19  -1   64.29    5.30
   7 -19  -1   69.09    5.10
   7 -19  -1   62.99    5.30
  -7 -19   1   64.29    4.90
  -7  19   1   64.09    4.70
  -7  19   1   55.09    4.20
  -7  19   1   62.59    4.90
   7  19  -1   58.79    3.60
  -6 -19   1    6.80    2.30
  -6 -19   1    2.70    2.50
   6 -19  -1    3.20    2.40
   6 -19  -1    8.60    3.30
   6 -19  -1    3.50    2.30
  -6 -19   1    5.10    2.70
  -6  19   1    7.60    2.90
  -6  19   1    1.20    4.00
  -6  19   1    9.70    2.70
   6  19  -1    5.70    1.70
  -5 -19   1   62.49    4.90
   5 -19  -1   67.19    5.70
  -5 -19   1   66.89    6.20
   5 -19  -1   67.69    6.20
   5 -19  -1   61.19    5.40
  -5 -19   1   62.59    5.30
   5  19  -1   65.19    3.80
  -5  19   1   69.19    4.90
  -5  19   1   69.59    5.40
  -5  19   1   63.29    5.90
   4 -19  -1   27.50    4.50
  -4 -19   1   35.70    4.10
   4 -19  -1   47.70    4.90
  -4 -19   1   36.40    5.40
  -4 -19   1   35.40    4.20
   4 -19  -1   38.40    5.90
   4  19  -1   35.60    5.20
   4  19  -1   40.50    3.20
  -4  19   1   45.80    4.30
  -4  19   1   40.40    5.20
  -4  19   1   46.60    4.50
  -4  19   1   39.50    4.40
  -3 -19   1   18.90    3.30
  -3 -19   1   11.20    3.50
   3 -19  -1   21.80    4.00
   3 -19  -1    9.40    3.00
  -3 -19   1   13.10    3.10
  -3 -19   1   21.30    3.70
   3 -19  -1   16.40    4.20
  -3  19   1   20.00    4.00
   3  19  -1   14.60    3.60
  -3  19   1   17.20    3.70
  -3  19   1   17.00    3.00
  -3  19   1   21.00    3.10
   2 -19  -1   16.00    3.60
   2 -19  -1   13.10    3.20
  -2 -19   1   16.40    3.70
  -2 -19   1   13.10    3.20
  -2 -19   1    8.30    2.70
  -2 -19   1    9.60    2.60
   2 -19  -1    5.50    2.70
  -2 -19   1   10.00    3.20
  -2  19   1    8.40    3.30
   2  19  -1    7.80    2.10
  -2  19   1   11.00    3.10
  -2  19   1   12.30    2.80
  -2  19   1   11.70    3.70
   1 -19  -1   10.70    3.20
   1 -19  -1   10.10    2.60
  -1 -19   1    4.70    2.80
   1 -19  -1   11.60    3.20
  -1 -19   1    7.60    2.70
   1 -19  -1   15.00    3.20
  -1 -19   1    8.70    3.00
  -1  19   1   10.60    2.50
   1  19  -1   12.40    2.40
  -1  19   1   12.10    3.00
  -1  19   1   10.80    3.40
   1  19  -1   14.80    3.40
   1  19  -1   12.00    3.30
   1  19  -1   15.50    2.40
  -1  19   1   14.60    3.10
   0 -19  -1   14.50    2.90
   0 -19   1   15.90    3.40
   0 -19   1   13.00    3.00
   0 -19   1   16.30    3.10
   0 -19  -1   14.10    3.40
   0 -19  -1   13.10    3.20
   0 -19   1    8.40    2.90
   0 -19  -1   10.80    3.10
   0 -19  -1   14.30    3.60
   0  19   1   11.60    2.70
   0  19  -1   13.30    3.20
   0  19  -1    9.70    2.60
   0  19   1    4.70    2.60
   0  19   1   10.60    2.70
   0  19  -1   10.90    2.30
   1 -19   1   32.70    4.20
  -1 -19  -1   33.70    4.00
  -1 -19  -1   28.80    3.90
   1 -19   1   26.50    4.20
  -1 -19  -1   40.40    5.00
  -1 -19  -1   30.80    4.40
  -1 -19  -1   30.60    4.00
   1 -19   1   28.90    4.30
  -1  19  -1   26.30    3.10
  -1  19  -1   32.40    3.90
  -1  19  -1   29.40    3.60
   1  19   1   44.70    4.20
   1  19   1   25.90    3.20
  -1  19  -1   28.20    7.40
  -2 -19  -1  237.68    9.90
  -2 -19  -1  227.18    9.20
   2 -19   1  248.08   12.70
  -2 -19  -1  235.18   10.70
   2 -19   1  225.18   10.70
  -2 -19  -1  234.78    9.20
   2 -19   1  219.78   10.10
  -2  19  -1  230.38    9.30
   2  19   1  212.48    9.10
  -2  19  -1  238.28    9.50
  -2  19  -1  235.48    8.70
  -2  19  -1  222.08   12.30
   3 -19   1   78.09    6.70
  -3 -19  -1   71.89    6.10
   3 -19   1   75.89    6.00
   3 -19   1   71.99    5.80
   3  19   1   81.39    5.10
  -3  19  -1   73.19    4.80
  -3  19  -1   73.69    7.20
  -4 -19  -1    9.40    3.20
   4 -19   1   13.40    3.60
  -4 -19  -1   13.70    2.90
  -4 -19  -1   10.90    3.20
   4 -19   1   12.30    3.70
  -4 -19  -1    8.90    3.10
   4 -19   1    9.50    3.10
   4  19   1    9.40    2.30
  -4  19  -1   14.20    2.70
  -4  19  -1   14.90    2.80
  -4  19  -1   21.30    4.20
  -4  19  -1   14.80    3.30
   4  19   1   13.70    3.30
  -5 -19  -1    0.80    2.50
  -5 -19  -1    0.80    2.60
   5 -19   1    0.10    2.80
   5 -19   1    1.30    2.20
  -5 -19  -1    2.40    2.80
   5 -19   1    2.30    2.50
   5  19   1    0.20    2.40
   5  19   1    0.70    1.80
  -5  19  -1   -0.90    2.40
  -5  19  -1    4.90    2.30
   6 -19   1   59.09    5.80
  -6 -19  -1   61.59    5.60
  -6 -19  -1   58.39    5.00
  -6 -19  -1   54.89    5.20
   6 -19   1   54.99    5.30
   6 -19   1   52.89    5.20
   6  19   1   49.00    4.00
  -6  19  -1   56.09    4.30
   6  19   1   60.89    5.20
  -6  19  -1   52.29    4.90
  -6  19  -1   65.19    6.00
  -7 -19  -1   12.80    3.40
  -7 -19  -1   11.50    3.00
   7 -19   1    8.50    2.50
   7 -19   1   16.80    3.60
  -7 -19  -1   12.70    2.80
   7 -19   1    9.10    2.50
  -7  19  -1   10.90    2.50
   7  19   1   15.10    3.40
   7  19   1   14.50    2.40
  -7  19  -1   11.90    2.80
  -7  19  -1   15.80    3.30
  -8 -19  -1    7.30    2.40
  -8 -19  -1   -1.00    2.00
   8 -19   1    3.80    2.80
   8 -19   1    3.90    2.00
  -8  19  -1    3.40    2.60
  -8  19  -1    6.70    2.10
   8  19   1    5.90    2.80
   8  19   1    7.50    2.60
  -9 -19  -1   18.50    3.20
   9 -19   1   11.50    2.90
  -9 -19  -1   16.30    3.00
  -9  19  -1   18.30    2.70
   9  19   1   11.50    2.60
   9  19   1   13.70    1.80
  -9  19  -1   19.50    3.10
  10 -19   1   33.60    3.50
 -10 -19  -1   29.10    3.40
  10  19   1   39.70    3.60
 -10  19  -1   39.40    3.20
 -10  19  -1   44.30    3.70
   9 -20  -1    2.40    2.20
  -9 -20   1    1.70    2.80
  -9  20   1    1.20    1.60
   9  20  -1    4.40    1.80
  -9  20   1    0.20    1.80
   8 -20  -1    7.90    2.80
  -8 -20   1    1.60    2.30
  -8  20   1    1.30    2.10
  -8  20   1    5.50    2.00
   8  20  -1    3.60    1.90
  -7 -20   1    3.30    2.30
   7 -20  -1   -1.50    1.70
   7 -20  -1    2.60    2.80
  -7 -20   1    0.00    1.90
  -7  20   1    2.40    2.00
   7  20  -1    2.40    2.40
  -7  20   1    2.70    2.50
   6 -20  -1   20.50    5.20
   6 -20  -1   22.80    3.70
   6 -20  -1   25.10    4.00
  -6 -20   1   29.20    4.10
  -6 -20   1   17.60    3.00
  -6  20   1   26.50    3.40
   6  20  -1   23.00    2.80
  -6  20   1   24.90    3.50
   5 -20  -1   -3.20    2.00
   5 -20  -1    1.20    2.80
  -5 -20   1   -7.00    1.90
   5 -20  -1    3.10    2.30
  -5 -20   1   -1.30    2.10
  -5 -20   1   -1.20    2.20
   5  20  -1    2.30    1.40
  -5  20   1    1.50    2.10
  -5  20   1    9.30    2.80
  -4 -20   1   70.09    5.30
   4 -20  -1   62.89    5.70
   4 -20  -1   69.19    5.50
  -4 -20   1   66.19    4.80
   4 -20  -1   58.29    5.40
  -4 -20   1   65.29    5.00
  -4 -20   1   62.49    5.60
  -4  20   1   58.69    4.50
  -4  20   1   61.69    4.90
   4  20  -1   56.19    3.50
  -3 -20   1   -2.90    2.00
  -3 -20   1   -0.70    2.40
   3 -20  -1   -3.80    1.90
  -3 -20   1    3.20    2.50
   3 -20  -1   -0.60    2.60
   3 -20  -1   -1.80    2.00
  -3 -20   1   -3.40    2.40
  -3  20   1   -1.00    2.00
  -3  20   1   -0.60    1.90
  -3  20   1   -0.60    2.30
   3  20  -1   -1.30    1.40
   2 -20  -1  110.79    7.10
  -2 -20   1  101.99    6.20
  -2 -20   1   96.59    8.70
   2 -20  -1   96.69    6.00
  -2 -20   1  101.39    6.30
   2 -20  -1   95.59    7.70
  -2  20   1   94.39    5.70
  -2  20   1   92.39    5.30
   2  20  -1   93.29    6.10
  -2  20   1  102.59    6.10
   2  20  -1  105.09    7.70
   2  20  -1   99.89    4.90
  -2  20   1   74.79    9.90
  -1 -20   1   95.39    6.30
   1 -20  -1   76.99    6.80
  -1 -20   1   91.59    6.00
   1 -20  -1   90.39    6.00
   1 -20  -1   90.49    9.10
  -1  20   1   93.79    5.60
  -1  20   1   91.09    5.80
   1  20  -1   92.89    6.00
   1  20  -1   93.69    7.10
  -1  20   1   92.49    5.20
   1  20  -1   93.89    4.80
   0 -20  -1   88.99    6.30
   0 -20   1   94.59    6.70
   0 -20  -1   94.29    5.40
   0 -20   1  102.09    6.20
   0 -20  -1  106.89    6.20
   0 -20  -1  102.09    6.50
   0 -20  -1   90.49    7.30
   0  20  -1   91.49    5.10
   0  20   1   87.49    5.10
   0  20   1   98.99    5.60
   0  20  -1   90.39    6.00
   0  20  -1   92.99    4.90
   0  20  -1   86.79    7.50
  -1 -20  -1   79.49    6.70
  -1 -20  -1   91.99    6.10
   1 -20   1   90.49    6.80
  -1 -20  -1   93.19    5.40
  -1 -20  -1   87.59    5.80
   1 -20   1   92.69    6.20
   1  20   1   87.29    5.00
  -1  20  -1   76.79    5.10
  -1  20  -1  103.59    7.60
   1  20   1   91.69    5.30
  -1  20  -1   95.99    5.00
  -1  20  -1   99.69    5.90
  -2 -20  -1    9.10    4.00
   2 -20   1   -1.60    2.50
  -2 -20  -1    2.20    2.80
  -2 -20  -1    1.10    2.70
   2 -20   1    0.70    2.20
  -2 -20  -1    2.30    2.40
   2 -20   1    2.40    2.50
   2  20   1    0.20    1.90
  -2  20  -1    2.10    2.50
  -2  20  -1   -2.10    1.70
  -2  20  -1    6.40    2.80
  -2  20  -1    2.10    2.30
   3 -20   1   12.50    3.30
   3 -20   1   18.30    3.60
  -3 -20  -1   14.80    3.10
  -3 -20  -1   11.90    2.90
   3 -20   1   15.10    3.10
  -3 -20  -1   12.80    3.30
  -3 -20  -1   15.90    3.30
  -3  20  -1   16.40    3.30
   3  20   1   14.70    2.70
  -3  20  -1   15.00    2.60
  -3  20  -1   18.00    3.10
  -3  20  -1   25.30    3.40
  -4 -20  -1    4.60    2.90
  -4 -20  -1   -0.40    2.30
  -4 -20  -1    4.00    2.60
   4 -20   1    3.00    1.80
   4 -20   1    3.90    2.70
   4 -20   1    1.80    2.90
  -4 -20  -1    3.50    2.40
  -4  20  -1    5.70    2.20
  -4  20  -1   -0.70    3.10
  -4  20  -1    2.70    2.00
  -4  20  -1    2.00    2.50
   4  20   1    3.70    2.10
  -5 -20  -1   -0.90    2.30
   5 -20   1    1.10    2.10
  -5 -20  -1   -4.80    2.50
   5 -20   1   -0.20    2.80
   5 -20   1   -3.70    2.80
  -5 -20  -1   -0.20    2.20
  -5 -20  -1    3.00    2.80
   5  20   1    0.00    1.70
  -5  20  -1   -0.10    1.80
  -5  20  -1   -3.90    2.40
  -5  20  -1    0.00    2.30
   6 -20   1   37.80    6.50
   6 -20   1   35.20    4.30
  -6 -20  -1   43.80    4.30
   6 -20   1   44.80    4.60
  -6 -20  -1   35.70    3.40
  -6 -20  -1   47.50    4.60
  -6 -20  -1   33.10    3.90
   6  20   1   38.70    3.50
  -6  20  -1   48.00    4.80
   6  20   1   49.99    4.70
  -6  20  -1   45.10    4.00
  -7 -20  -1   -1.10    1.70
   7 -20   1    6.20    2.60
  -7 -20  -1    0.00    1.70
  -7 -20  -1   -0.10    2.00
  -7 -20  -1    0.00    2.80
   7 -20   1   -0.40    1.70
  -7  20  -1    1.60    2.30
  -7  20  -1    0.00    2.00
   7  20   1    1.30    2.20
   7  20   1    0.50    2.20
  -8 -20  -1   55.29    4.50
   8 -20   1   57.29    4.70
  -8 -20  -1   45.00    3.90
  -8 -20  -1   49.10    3.50
   8  20   1   51.89    3.00
  -8  20  -1   51.69    4.50
   8  20   1   45.30    4.20
  -8  20  -1   46.60    3.60
  -9 -20  -1    0.40    1.90
   9 -20   1    3.10    2.30
   9  20   1   -0.90    1.60
  -9  20  -1   -1.80    1.80
  -9  20  -1    0.80    1.40
   8 -21  -1   16.80    2.80
  -8 -21   1   10.50    2.10
   8  21  -1   12.40    2.20
  -8  21   1   14.20    2.60
  -8  21   1   20.20    2.60
  -7 -21   1    3.60    1.80
   7 -21  -1   10.40    2.90
  -7 -21   1    6.20    2.30
  -7  21   1    6.60    2.10
  -7  21   1    7.40    2.40
   7  21  -1    3.00    2.00
   6 -21  -1   16.00    2.70
  -6 -21   1   19.30    2.90
  -6 -21   1   11.20    2.80
   6 -21  -1   13.70    3.70
  -6 -21   1   13.30    2.50
  -6  21   1   16.20    3.90
   6  21  -1   12.20    4.00
  -6  21   1   15.80    3.40
   5 -21  -1    1.90    2.60
  -5 -21   1   -0.20    1.90
  -5 -21   1    9.40    2.60
   5 -21  -1    5.00    2.00
  -5 -21   1    3.90    2.50
   5  21  -1    7.50    2.80
  -5  21   1    2.70    2.00
  -5  21   1    2.20    2.30
  -4 -21   1   -2.30    2.10
   4 -21  -1    5.70    2.10
  -4 -21   1    3.40    2.50
  -4 -21   1    2.00    2.40
   4 -21  -1    2.20    2.80
  -4  21   1    5.30    2.10
   4  21  -1    1.40    1.40
   4  21  -1    4.20    2.70
  -4  21   1    1.90    2.40
  -3 -21   1    4.60    2.50
   3 -21  -1    1.50    1.90
   3 -21  -1    0.10    2.50
  -3 -21   1   -0.50    2.20
  -3 -21   1    6.60    2.70
   3 -21  -1    5.40    2.90
   3  21  -1    2.90    2.70
   3  21  -1    5.50    1.70
  -3  21   1    6.80    2.50
  -3  21   1    5.70    2.30
  -3  21   1    6.50    2.20
   2 -21  -1    1.10    2.00
  -2 -21   1    1.80    2.60
  -2 -21   1   -0.80    2.80
  -2 -21   1   -5.40    2.20
   2 -21  -1   -2.30    2.50
   2  21  -1   -1.40    1.40
  -2  21   1   -3.30    1.80
  -2  21   1   -0.20    1.90
   2  21  -1   -1.20    2.20
   1 -21  -1   37.40    4.30
  -1 -21   1   40.20    5.00
   1 -21  -1   33.10    6.30
  -1 -21   1   41.40    4.40
   1 -21  -1   28.10    4.40
  -1 -21   1   30.60    4.20
  -1  21   1   43.60    4.20
   1  21  -1   33.90    3.10
  -1  21   1   37.30    3.70
  -1  21   1   40.40    4.10
   1  21  -1   35.70    4.10
   0 -21   1   42.10    4.90
   0 -21   1   25.60    3.80
   0 -21  -1   25.50    3.80
   0 -21  -1   22.20    3.80
   0  21  -1   32.30    3.10
   0  21   1   34.30    3.60
   0  21   1   29.50    3.60
   0  21  -1   27.90    3.60
   0  21   1   31.60    3.60
   1 -21   1    0.20    2.70
  -1 -21  -1    6.10    2.30
   1 -21   1   -1.90    1.90
  -1 -21  -1    1.40    2.40
  -1 -21  -1    0.20    2.60
  -1 -21  -1   -1.10    2.40
  -1  21  -1    5.40    2.60
  -1  21  -1   -1.20    1.80
   1  21   1    1.50    1.90
  -1  21  -1   -0.80    1.60
   2 -21   1   99.09    6.70
  -2 -21  -1  101.29    5.90
  -2 -21  -1  111.09    5.90
  -2 -21  -1  117.49    6.60
  -2 -21  -1  113.89    6.90
   2 -21   1  112.89    6.60
  -2  21  -1  103.29    5.80
  -2  21  -1  107.79    5.90
   2  21   1  102.99    5.30
  -2  21  -1   99.89    5.10
  -3 -21  -1    0.30    2.40
   3 -21   1    3.20    2.20
  -3 -21  -1    3.00    2.60
   3 -21   1    5.20    2.40
  -3 -21  -1    4.70    2.90
   3 -21   1    2.40    2.80
  -3 -21  -1   -1.90    2.10
  -3  21  -1    1.20    2.10
   3  21   1    1.70    1.80
  -3  21  -1    7.30    2.60
  -3  21  -1    3.70    1.90
  -3  21  -1    1.80    2.10
   4 -21   1    5.10    2.80
  -4 -21  -1    0.60    2.30
   4 -21   1    5.70    3.40
  -4 -21  -1   -0.50    1.90
   4 -21   1    2.40    1.80
  -4 -21  -1    3.10    2.30
  -4  21  -1    2.70    1.90
   4  21   1    3.30    1.90
  -4  21  -1    5.40    2.30
  -4  21  -1    4.80    2.90
  -5 -21  -1   51.69    7.00
   5 -21   1   45.80    4.60
  -5 -21  -1   65.29    7.20
   5 -21   1   47.80    4.30
  -5 -21  -1   42.50    3.90
  -5  21  -1   47.40    3.70
   5  21   1   51.89    3.60
  -5  21  -1   46.80    4.50
   6 -21   1   -0.60    3.70
  -6 -21  -1    2.70    1.90
  -6 -21  -1    3.70    2.30
  -6 -21  -1    1.30    2.50
   6 -21   1    0.00    1.40
  -6  21  -1    1.70    1.90
   6  21   1    6.00    1.70
  -6  21  -1    1.10    2.20
  -7 -21  -1   45.70    4.20
  -7 -21  -1   41.40    4.00
   7 -21   1   34.20    4.10
   7  21   1   40.70    2.80
  -7  21  -1   39.90    3.30
  -7  21  -1   42.90    4.10
   8 -21   1   11.20    2.50
  -8  21  -1    8.60    2.20
  -7 -22   1    1.60    2.20
   7 -22  -1    4.30    2.20
   7  22  -1    4.90    1.90
  -7  22   1    6.20    1.90
  -7  22   1    4.40    1.60
   6 -22  -1    2.40    2.20
  -6 -22   1    0.50    1.80
  -6  22   1    0.00    1.80
  -6  22   1   -0.80    1.50
   6  22  -1   -0.40    1.80
  -5 -22   1   14.20    2.80
   5 -22  -1   16.10    3.10
  -5  22   1   16.80    2.90
  -5  22   1   14.00    2.30
  -4 -22   1   83.09    7.70
   4 -22  -1   67.19    8.00
   4 -22  -1   64.49    4.90
  -4  22   1   58.79    4.80
   4  22  -1   72.09    7.60
  -4  22   1   67.79    6.30
   3 -22  -1    6.00    2.90
  -3 -22   1    8.40    2.70
   3 -22  -1    4.20    2.20
  -3 -22   1    6.70    2.90
  -3 -22   1    8.30    3.00
   3  22  -1    5.60    2.30
  -3  22   1    7.70    2.60
   3  22  -1    6.10    2.70
  -3  22   1   11.30    2.50
   2 -22  -1    1.10    2.50
  -2 -22   1    3.30    2.50
   2 -22  -1   -0.50    1.50
  -2 -22   1   14.10    3.30
   2  22  -1    0.00    2.10
  -2  22   1    3.40    2.20
  -2  22   1    4.60    2.20
   2  22  -1    0.30    1.30
   1 -22  -1   15.40    3.20
  -1 -22   1   18.80    3.40
   1  22  -1   17.60    3.30
   1  22  -1   19.80    2.30
  -1  22   1   16.20    2.60
  -1  22   1   25.30    3.40
  -1  22   1   20.80    3.10
   0 -22   1   42.10    4.10
   0 -22   1   28.40    3.90
   0 -22  -1   32.10    3.90
   0 -22   1   23.80    3.50
   0  22  -1   30.20    3.90
   0  22   1   30.20    3.30
   0  22   1   40.00    4.10
   0  22  -1   31.00    2.90
   1 -22   1    1.90    2.60
  -1 -22  -1    8.20    2.70
  -1  22  -1    3.30    2.30
   1  22   1    3.20    2.00
  -1  22  -1    3.40    1.80
  -1  22  -1    3.70    2.10
   1  22   1    3.10    2.40
  -2 -22  -1    7.80    2.80
   2 -22   1   10.60    3.10
  -2 -22  -1    9.80    2.60
   2 -22   1    9.30    2.50
  -2  22  -1    9.50    2.50
   2  22   1    5.70    2.40
  -2  22  -1    3.70    1.70
   2  22   1    8.00    2.00
  -3 -22  -1   -0.80    2.30
   3 -22   1    2.90    3.60
   3 -22   1    4.30    2.80
  -3 -22  -1    4.50    3.40
  -3 -22  -1    5.20    2.50
   3  22   1    2.70    1.60
  -3  22  -1    2.70    2.00
  -3  22  -1    1.60    1.70
   4 -22   1    0.00    1.50
  -4 -22  -1   -0.70    2.50
  -4 -22  -1    1.20    2.10
  -4 -22  -1   -1.90    1.80
  -4  22  -1    0.40    1.90
  -4  22  -1    0.10    1.80
   4  22   1   -4.10    1.30
  -5 -22  -1  112.09    6.10
  -5 -22  -1  106.69    5.40
   5 -22   1  112.29    6.20
  -5 -22  -1   98.39    5.10
   5  22   1  106.79    4.60
  -5  22  -1  107.39    5.00
  -5  22  -1  104.39    5.60
  -6 -22  -1    4.60    3.10
  -6 -22  -1    0.90    2.40
   6 -22   1    5.80    2.70
  -6  22  -1    3.80    2.10
   6  22   1    4.70    1.40
  -6  22  -1    4.90    1.70
   7 -22   1    2.00    2.20
  -7  22  -1    2.40    1.40
   7  22   1    2.60    1.70
  -7  22  -1   -0.30    1.80
   6 -23  -1    9.80    2.90
  -6 -23   1    9.70    2.00
   6  23  -1   10.20    2.40
  -6  23   1   18.90    3.00
  -5 -23   1   -0.20    1.50
   5 -23  -1    0.20    2.20
  -5  23   1   -0.90    1.30
  -5  23   1    0.30    1.80
   5  23  -1    1.40    2.00
   4 -23  -1   12.60    2.60
  -4 -23   1   18.40    2.90
  -4  23   1   12.00    2.40
   4  23  -1   14.30    2.80
  -4  23   1   10.80    2.00
   3 -23  -1   34.30    3.80
[truncated: 2,085,133 more chars]
