# Supplementary material for: Dissipative Formation of Covalent Basket Cages
Source: Angew Chem Int Ed Engl. 2022 Jul 11;61(33):e202207418. doi: 10.1002/anie.202207418 (PMC9544755; doi:10.1002/anie.202207418)
Supplement: Supplementary file 2 — Supporting Information [file ANIE-61-0-s004.cif]

data_Badjic_VagLrgCage
_audit_creation_date               2022-01-23
_audit_creation_method
;
Olex2 1.5-alpha
(compiled 2021.12.21 svn.raa29eb21 for OlexSys, GUI svn.r6440)
;
_shelx_SHELXL_version_number       '2019/1'
_audit_contact_author_address      ?
_audit_contact_author_email        ?
_audit_contact_author_name         ''
_audit_contact_author_phone        ?
_publ_contact_author_id_orcid      ?
_publ_section_references
;
Dolomanov, O.V., Bourhis, L.J., Gildea, R.J, Howard, J.A.K. & Puschmann, H.
 (2009), J. Appl. Cryst. 42, 339-341.

Sheldrick, G.M. (2008). Acta Cryst. A64, 112-122.
;
_chemical_name_common              ?
_chemical_name_systematic          ?
_chemical_formula_moiety           'C408 H336 N24 O36, 4(Br4 C), [+ solvents]'
_chemical_formula_sum              'C412 H336 Br16 N24 O36'
_chemical_formula_weight           7477.59
_chemical_melting_point            ?
loop_
  _atom_type_symbol
  _atom_type_description
  _atom_type_scat_dispersion_real
  _atom_type_scat_dispersion_imag
  _atom_type_scat_source
 'C' 'C' 0.0033 0.0016 'International Tables Vol C Tables 4.2.6.8 and 6.1.1.4'
 'H' 'H' 0.0000 0.0000 'International Tables Vol C Tables 4.2.6.8 and 6.1.1.4'
 'Br' 'Br' -0.2901 2.4595
 'International Tables Vol C Tables 4.2.6.8 and 6.1.1.4'
 'N' 'N' 0.0061 0.0033 'International Tables Vol C Tables 4.2.6.8 and 6.1.1.4'
 'O' 'O' 0.0106 0.0060 'International Tables Vol C Tables 4.2.6.8 and 6.1.1.4'

_shelx_space_group_comment
;
The symmetry employed for this shelxl refinement is uniquely defined
by the following loop, which should always be used as a source of
symmetry information in preference to the above space-group names.
They are only intended as comments.
;
_space_group_crystal_system        'tetragonal'
_space_group_IT_number             88
_space_group_name_H-M_alt          'I 41/a'
_space_group_name_Hall             '-I 4ad'
loop_
  _space_group_symop_operation_xyz
 'x, y, z'
 '-x+1/2, -y, z+1/2'
 '-y+3/4, x+1/4, z+1/4'
 'y+3/4, -x+3/4, z+3/4'
 'x+1/2, y+1/2, z+1/2'
 '-x+1, -y+1/2, z+1'
 '-y+5/4, x+3/4, z+3/4'
 'y+5/4, -x+5/4, z+5/4'
 '-x, -y, -z'
 'x-1/2, y, -z-1/2'
 'y-3/4, -x-1/4, -z-1/4'
 '-y-3/4, x-3/4, -z-3/4'
 '-x+1/2, -y+1/2, -z+1/2'
 'x, y+1/2, -z'
 'y-1/4, -x+1/4, -z+1/4'
 '-y-1/4, x-1/4, -z-1/4'

_cell_length_a                     50.408(5)
_cell_length_b                     50.408(5)
_cell_length_c                     22.984(3)
_cell_angle_alpha                  90
_cell_angle_beta                   90
_cell_angle_gamma                  90
_cell_volume                       58402(13)
_cell_formula_units_Z              4
_cell_measurement_reflns_used      9948
_cell_measurement_temperature      100.00
_cell_measurement_theta_max        15.762
_cell_measurement_theta_min        2.184
_shelx_estimated_absorpt_T_max     0.932
_shelx_estimated_absorpt_T_min     0.903
_exptl_absorpt_coefficient_mu      1.141
_exptl_absorpt_correction_T_max    0.0797
_exptl_absorpt_correction_T_min    0.0636
_exptl_absorpt_correction_type     multi-scan
_exptl_absorpt_process_details
;
SADABS-2016/2 (Bruker,2016/2) was used for absorption correction.
wR2(int) was 0.1501 before and 0.0777 after correction.
The Ratio of minimum to maximum transmission is 0.7980.
The \l/2 correction factor is Not present.
;
_exptl_absorpt_special_details     ?
_exptl_crystal_colour              Colorless
_exptl_crystal_colour_primary      Colorless
_exptl_crystal_density_diffrn      0.850
_exptl_crystal_density_meas        ?
_exptl_crystal_density_method      ?
_exptl_crystal_description         Block
_exptl_crystal_F_000               15296
_exptl_crystal_size_max            0.091
_exptl_crystal_size_mid            0.078
_exptl_crystal_size_min            0.063
_exptl_transmission_factor_max     ?
_exptl_transmission_factor_min     ?
_diffrn_reflns_av_R_equivalents    0.1969
_diffrn_reflns_av_unetI/netI       0.0636
_diffrn_reflns_Laue_measured_fraction_full  0.997
_diffrn_reflns_Laue_measured_fraction_max  0.997
_diffrn_reflns_limit_h_max         38
_diffrn_reflns_limit_h_min         -38
_diffrn_reflns_limit_k_max         38
_diffrn_reflns_limit_k_min         -38
_diffrn_reflns_limit_l_max         17
_diffrn_reflns_limit_l_min         -17
_diffrn_reflns_number              192739
_diffrn_reflns_point_group_measured_fraction_full  0.997
_diffrn_reflns_point_group_measured_fraction_max  0.997
_diffrn_reflns_theta_full          15.920
_diffrn_reflns_theta_max           15.920
_diffrn_reflns_theta_min           1.807
_diffrn_ambient_temperature        100.00
_diffrn_detector                   'Bruker Photon III area detector'
_diffrn_detector_area_resol_mean   10.5
_diffrn_detector_type              'CMOS area detector'
_diffrn_measured_fraction_theta_full  0.997
_diffrn_measured_fraction_theta_max  0.997
_diffrn_measurement_device         'Kappa Four-Circle Diffractometer'
_diffrn_measurement_device_type    'Bruker D8 Venture'
_diffrn_measurement_method         '\w and \f scans'
_diffrn_radiation_monochromator    'Double Bounce Multilayer Mirrors'
_diffrn_radiation_probe            X-ray
_diffrn_radiation_type             MoK\a
_diffrn_radiation_wavelength       0.71073
_diffrn_radiation_xray_symbol      K-L~3~
_diffrn_source                     'Micro Focus Rotating Anode'
_diffrn_source_current             50.0
_diffrn_source_power               2.5
_diffrn_source_type                'Bruker TXS'
_diffrn_source_voltage             50.0
_diffrn_standards_number           0
_reflns_Friedel_coverage           0.000
_reflns_Friedel_fraction_full      .
_reflns_Friedel_fraction_max       .
_reflns_number_gt                  3371
_reflns_number_total               7007
_reflns_special_details
;
 Reflections were merged by SHELXL according to the crystal
 class for the calculation of statistics and refinement.
 
 Structure factors included contributions from the .fab file.
 
 _reflns_Friedel_fraction is defined as the number of unique
 Friedel pairs measured divided by the number that would be
 possible theoretically, ignoring centric projections and
 systematic absences.
;
_reflns_threshold_expression       'I > 2\s(I)'
_computing_cell_refinement         'SAINT v8.40B (Bruker, 2021)'
_computing_data_collection         'APEX3 v2021.4-0 (Bruker, 2021)'
_computing_data_reduction          'SAINT v8.40B (Bruker, 2021)'
_computing_molecular_graphics      'Olex2 1.5-alpha (Dolomanov et al., 2009)'
_computing_publication_material    'Olex2 1.5-alpha (Dolomanov et al., 2009)'
_computing_structure_refinement    'XL  (Sheldrick, 2008)'
_computing_structure_solution      'ShelXT (Sheldrick, 2015)'
_refine_diff_density_max           0.968
_refine_diff_density_min           -0.652
_refine_diff_density_rms           0.147
_refine_ls_extinction_coef         .
_refine_ls_extinction_method       none
_refine_ls_goodness_of_fit_ref     1.722
_refine_ls_hydrogen_treatment      constr
_refine_ls_matrix_type             full
_refine_ls_number_parameters       973
_refine_ls_number_reflns           7007
_refine_ls_number_restraints       2245
_refine_ls_R_factor_all            0.2289
_refine_ls_R_factor_gt             0.1685
_refine_ls_restrained_S_all        1.536
_refine_ls_shift/su_max            0.000
_refine_ls_shift/su_mean           0.000
_refine_ls_structure_factor_coef   Fsqd
_refine_ls_weighting_details      
 'w=1/[\s^2^(Fo^2^)+(0.2000P)^2^] where P=(Fo^2^+2Fc^2^)/3'
_refine_ls_weighting_scheme        calc
_refine_ls_wR_factor_gt            0.4278
_refine_ls_wR_factor_ref           0.4743
_refine_special_details            ?
_olex2_refinement_description
;
1. Fixed Uiso
 At 1.2 times of:
  All C(H) groups, All C(H,H) groups
 At 1.5 times of:
  All C(H,H,H) groups
2. Restrained distances
 C10"-C13" = N1"-C13" = C12"-C9" = N1"-C12"
 1.5 with sigma of 0.02
 C9"-N1"
 2.45 with sigma of 0.02
 N1"-C10"
 2.45 with sigma of 0.02
 C14"-N1"
 1.5 with sigma of 0.02
 C20"-C17"
 1.5 with sigma of 0.02
 N1-C10
 2.3 with sigma of 0.02
 C7-C4
 2.35 with sigma of 0.02
 C3-C7 = C5-C6
 1.55 with sigma of 0.02
 C12-C9 = C13-C10
 1.48 with sigma of 0.02
 C5-C1 = C3-C2 = C3-C4 = C5-C4
 1.55 with sigma of 0.02
 C9-N1
 2.3 with sigma of 0.02
 C2-C5
 2.35 with sigma of 0.02
 N1-C14
 1.4 with sigma of 0.02
 C1-C3
 2.35 with sigma of 0.02
 N1-C12 = N1-C13
 1.4 with sigma of 0.02
 C4-C6
 2.35 with sigma of 0.02
 C2'-C1' = C2"-C1" = C2-C1
 1.39 with sigma of 0.02
 C2"-C1
 1.39 with sigma of 0.02
 C2'-C1"
 1.39 with sigma of 0.02
 C1'-C2
 1.39 with sigma of 0.02
 C37-C38
 1.54 with sigma of 0.02
 C36-C37
 1.54 with sigma of 0.02
 O3-C33
 1.45 with sigma of 0.02
 C35-C36
 1.54 with sigma of 0.02
 O4-C30 = O3-C28 = O5-C32
 1.4 with sigma of 0.02
 C33-C34
 1.54 with sigma of 0.02
 C34-C35
 1.54 with sigma of 0.02
 C36-C38
 2.45 with sigma of 0.02
 C34-C36
 2.45 with sigma of 0.02
 C35-C37
 2.45 with sigma of 0.02
 C33-C35
 2.45 with sigma of 0.02
 O3-C34
 2.5 with sigma of 0.02
 O5-C46
 2.5 with sigma of 0.02
 C46-C47
 1.54 with sigma of 0.02
 C45-C47
 2.45 with sigma of 0.02
 C47-C48
 1.54 with sigma of 0.02
 O5-C45
 1.45 with sigma of 0.02
 C46-C48
 2.45 with sigma of 0.02
 C45-C46
 1.54 with sigma of 0.02
 C49-C48
 1.54 with sigma of 0.02
 C50-C49
 1.54 with sigma of 0.02
 C49-C47
 2.54 with sigma of 0.02
 C48-C50
 2.54 with sigma of 0.02
 C41-C42
 1.54 with sigma of 0.02
 C39-C41
 2.54 with sigma of 0.02
 C41-C43
 2.54 with sigma of 0.02
 C42-C43
 1.54 with sigma of 0.02
 C40-C42
 2.54 with sigma of 0.02
 C42-C44
 2.54 with sigma of 0.02
 C40-C41
 1.54 with sigma of 0.02
 O4-C40
 2.5 with sigma of 0.02
 C43-C44
 1.54 with sigma of 0.02
 O4-C39
 1.45 with sigma of 0.02
 C39-C40
 1.54 with sigma of 0.02
 C48-C45
 3.5 with sigma of 0.02
 C40-C43
 3.5 with sigma of 0.02
 C50-C47
 3.5 with sigma of 0.02
 N2-C20
 1.28 with sigma of 0.02
3. Uiso/Uaniso restraints and constraints
All non-hydrogen atoms have similar U: within 2A with sigma of 0.04 and sigma
for terminal atoms of 0.08 within 2A
Uanis(C1S) = Uanis(Br1S)
4. Rigid body (RIGU) restrains
 All non-hydrogen atoms
 with sigma for 1-2 distances of 0.01 and sigma for 1-3 distances of 0.01
5. Same fragment restrains
{O1, O2, N1, N2, C1, C2, C3, C4, C5, C6, C7, C8, C9, C10, C11, C12, C13, C14,
C15, C16, C17, C18, C19, C20, C21, C22, C23, C24, C25, C26} sigma for 1-2:
0.01, 1-3: 0.02
as in
{O1', O2', N1', N2', C1', C2', C3', C4', C5', C6', C7', C8', C9', C10', C11',
C12', C13', C14', C15', C16', C17', C18', C19', C20', C21', C22', C23', C24',
C25', C26'}
{O1, O2, N1, N2, C1, C2, C3, C4, C5, C6, C7, C8, C9, C10, C11, C12, C13, C14,
C15, C16, C17, C18, C19, C20, C21, C22, C23, C24, C25, C26} sigma for 1-2:
0.01, 1-3: 0.02
as in
{O1", O2", N1", N2", C1", C2", C3", C4", C5", C6", C7", C8", C9", C10", C11",
C12", C13", C14", C15", C16", C17", C18", C19", C20", C21", C22", C23", C24",
C25", C26"}
{O3, C33, C34, C35, C36, C37, C38} sigma for 1-2: 0.01, 1-3: 0.02
as in
{O4, C39, C40, C41, C42, C43, C44}
{O3, C33, C34, C35, C36, C37, C38} sigma for 1-2: 0.01, 1-3: 0.02
as in
{O5, C45, C46, C47, C48, C49, C50}
6.a Ternary CH refined with riding coordinates:
 C3(H3), C5(H5), C3'(H3'), C5'(H5'), C3"(H3"), C5"(H5")
6.b Secondary CH2 refined with riding coordinates:
 C4(H4A,H4B), C4'(H4'A,H4'B), C4"(H4"A,H4"B), C33(H33A,H33B), C34(H34A,H34B),
 C35(H35A,H35B), C36(H36A,H36B), C37(H37A,H37B), C39(H39A,H39B), C40(H40A,H40B),
  C41(H41A,H41B), C42(H42A,H42B), C43(H43A,H43B), C45(H45A,H45B), C46(H46A,
 H46B), C47(H47A,H47B), C48(H48A,H48B), C49(H49A,H49B)
6.c Me refined with riding coordinates:
 C38(H38A,H38B,H38C), C44(H44A,H44B,H44C), C50(H50A,H50B,H50C)
6.d Aromatic/amide H refined with riding coordinates:
 C8(H8), C11(H11), C15(H15), C16(H16), C18(H18), C19(H19), C20(H20), C22(H22),
 C23(H23), C25(H25), C26(H26), C8'(H8'), C11'(H11'), C15'(H15'), C16'(H16'),
 C18'(H18'), C19'(H19'), C20'(H20'), C22'(H22'), C23'(H23'), C25'(H25'),
 C26'(H26'), C8"(H8"), C11"(H11"), C15"(H15"), C16"(H16"), C18"(H18"),
 C19"(H19"), C20"(H20"), C22"(H22"), C23"(H23"), C25"(H25"), C26"(H26")
6.e Fitted hexagon refined as free rotating group:
 C6(C7,C8,C9,C10,C11), C14(C15,C16,C17,C18,C19), C21(C22,C23,C24,C25,C26),
 C6'(C7',C8',C9',C10',C11'), C14'(C15',C16',C17',C18',C19'), C21'(C22',C23',
 C24',C25',C26'), C6"(C7",C8",C9",C10",C11"), C14"(C15",C16",C17",C18",C19"),
 C21"(C22",C23",C24",C25",C26"), C27(C28,C29,C30,C31,C32)
;
_atom_sites_solution_hydrogens     geom
_atom_sites_solution_primary       dual
_atom_sites_solution_secondary     difmap
loop_
  _atom_site_label
  _atom_site_type_symbol
  _atom_site_fract_x
  _atom_site_fract_y
  _atom_site_fract_z
  _atom_site_U_iso_or_equiv
  _atom_site_adp_type
  _atom_site_occupancy
  _atom_site_site_symmetry_order
  _atom_site_calc_flag
  _atom_site_refinement_flags_posn
  _atom_site_refinement_flags_adp
  _atom_site_refinement_flags_occupancy
  _atom_site_disorder_assembly
  _atom_site_disorder_group
 O1 O 0.5292(4) 0.4372(3) 0.3022(9) 0.151(8) Uani 1 1 d D U . . .
 O2 O 0.5153(4) 0.5077(4) 0.4209(9) 0.166(9) Uani 1 1 d D U . . .
 N1 N 0.5180(5) 0.4665(3) 0.3742(8) 0.151(8) Uani 1 1 d D U . . .
 N2 N 0.4418(4) 0.4081(4) 0.5531(10) 0.127(8) Uani 1 1 d D U . . .
 C1 C 0.6133(4) 0.5454(5) 0.2552(9) 0.108(8) Uani 1 1 d D U . . .
 C2 C 0.6176(3) 0.5238(5) 0.2190(11) 0.111(8) Uani 1 1 d D U . . .
 C3 C 0.5911(4) 0.5177(4) 0.1899(8) 0.118(8) Uani 1 1 d D U . . .
 H3 H 0.591735 0.506648 0.153739 0.141 Uiso 1 1 calc R U . . .
 C4 C 0.5805(4) 0.5457(4) 0.1834(7) 0.123(9) Uani 1 1 d D U . . .
 H4A H 0.561719 0.546193 0.170826 0.148 Uiso 1 1 calc R U . . .
 H4B H 0.591551 0.556825 0.157493 0.148 Uiso 1 1 calc R U . . .
 C5 C 0.5842(4) 0.5525(3) 0.2490(8) 0.108(8) Uani 1 1 d D U . . .
 H5 H 0.578773 0.570648 0.261716 0.129 Uiso 1 1 calc R U . . .
 C6 C 0.5688(3) 0.5294(2) 0.2744(6) 0.101(8) Uani 1 1 d DG U . . .
 C7 C 0.5734(3) 0.5080(3) 0.2378(6) 0.107(8) Uani 1 1 d DG U . . .
 C8 C 0.5618(3) 0.4835(3) 0.2498(6) 0.121(9) Uani 1 1 d DG U . . .
 H8 H 0.564960 0.468864 0.224751 0.145 Uiso 1 1 calc R U . . .
 C9 C 0.5458(3) 0.4805(2) 0.2985(7) 0.114(8) Uani 1 1 d DG U . . .
 C10 C 0.5412(3) 0.5020(3) 0.3352(6) 0.117(8) Uani 1 1 d DG U . . .
 C11 C 0.5527(3) 0.5264(3) 0.3231(6) 0.106(8) Uani 1 1 d DG U . . .
 H11 H 0.549594 0.541095 0.348160 0.127 Uiso 1 1 calc R U . . .
 C12 C 0.5300(6) 0.4580(4) 0.3208(11) 0.133(10) Uani 1 1 d D U . . .
 C13 C 0.5255(5) 0.4939(4) 0.3873(9) 0.125(10) Uani 1 1 d D U . . .
 C14 C 0.5062(4) 0.4507(4) 0.4179(8) 0.169(11) Uani 1 1 d DG U . . .
 C15 C 0.5135(4) 0.4245(4) 0.4270(10) 0.202(13) Uani 1 1 d DG U . . .
 H15 H 0.529076 0.417618 0.409067 0.242 Uiso 1 1 calc R U . . .
 C16 C 0.4981(5) 0.4082(3) 0.4623(11) 0.199(13) Uani 1 1 d DG U . . .
 H16 H 0.503102 0.390288 0.468459 0.239 Uiso 1 1 calc R U . . .
 C17 C 0.4754(4) 0.4183(4) 0.4885(10) 0.190(12) Uani 1 1 d DG U . . .
 C18 C 0.4681(4) 0.4445(4) 0.4794(10) 0.171(12) Uani 1 1 d DG U . . .
 H18 H 0.452538 0.451397 0.497356 0.205 Uiso 1 1 calc R U . . .
 C19 C 0.4835(5) 0.4608(3) 0.4442(9) 0.169(11) Uani 1 1 d DG U . . .
 H19 H 0.478511 0.478727 0.437964 0.203 Uiso 1 1 calc R U . . .
 C20 C 0.4602(6) 0.4003(5) 0.5239(14) 0.165(12) Uani 1 1 d D U . . .
 H20 H 0.464755 0.382056 0.524386 0.198 Uiso 1 1 calc R U . . .
 C21 C 0.4271(3) 0.3896(3) 0.5882(8) 0.113(9) Uani 1 1 d DG U . . .
 C22 C 0.4031(4) 0.3807(4) 0.5658(6) 0.109(9) Uani 1 1 d DG U . . .
 H22 H 0.396673 0.387434 0.529868 0.131 Uiso 1 1 calc R U . . .
 C23 C 0.3884(3) 0.3618(4) 0.5961(9) 0.113(9) Uani 1 1 d DG U . . .
 H23 H 0.371990 0.355707 0.580785 0.136 Uiso 1 1 calc R U . . .
 C24 C 0.3977(4) 0.3519(3) 0.6487(9) 0.122(9) Uani 1 1 d DG U . . .
 C25 C 0.4217(4) 0.3609(4) 0.6711(7) 0.138(10) Uani 1 1 d DG U . . .
 H25 H 0.428114 0.354156 0.707011 0.166 Uiso 1 1 calc R U . . .
 C26 C 0.4364(3) 0.3798(4) 0.6408(9) 0.134(10) Uani 1 1 d DG U . . .
 H26 H 0.452797 0.385884 0.656094 0.161 Uiso 1 1 calc R U . . .
 O1' O 0.7048(4) 0.4220(4) 0.3957(9) 0.149(8) Uani 1 1 d D U . . .
 O2' O 0.6368(4) 0.3898(4) 0.2853(9) 0.163(9) Uani 1 1 d D U . . .
 N1' N 0.6724(4) 0.3975(3) 0.3501(9) 0.157(8) Uani 1 1 d D U . . .
 N2' N 0.6559(6) 0.3091(4) 0.5391(9) 0.148(9) Uani 1 1 d D U . . .
 C1' C 0.6425(4) 0.5135(4) 0.2186(11) 0.112(8) Uani 1 1 d D U . . .
 C2' C 0.6633(5) 0.5236(4) 0.2514(10) 0.119(8) Uani 1 1 d D U . . .
 C3' C 0.6880(4) 0.5074(3) 0.2370(9) 0.117(8) Uani 1 1 d D U . . .
 H3' H 0.705481 0.515393 0.247785 0.141 Uiso 1 1 calc R U . . .
 C4' C 0.6830(4) 0.5025(4) 0.1730(8) 0.123(9) Uani 1 1 d D U . . .
 H4'A H 0.695280 0.489241 0.156062 0.148 Uiso 1 1 calc R U . . .
 H4'B H 0.683157 0.518964 0.149542 0.148 Uiso 1 1 calc R U . . .
 C5' C 0.6545(4) 0.4913(4) 0.1827(8) 0.122(8) Uani 1 1 d D U . . .
 H5' H 0.644425 0.485642 0.147243 0.147 Uiso 1 1 calc R U . . .
 C6' C 0.6618(3) 0.4699(3) 0.2256(6) 0.118(8) Uani 1 1 d DG U . . .
 C7' C 0.6823(3) 0.4800(2) 0.2592(7) 0.114(8) Uani 1 1 d DG U . . .
 C8' C 0.6925(3) 0.4653(3) 0.3051(7) 0.131(9) Uani 1 1 d DG U . . .
 H8' H 0.706555 0.472206 0.328079 0.157 Uiso 1 1 calc R U . . .
 C9' C 0.6821(3) 0.4404(3) 0.3175(6) 0.130(9) Uani 1 1 d DG U . . .
 C10' C 0.6615(3) 0.4302(2) 0.2839(7) 0.123(9) Uani 1 1 d DG U . . .
 C11' C 0.6514(3) 0.4450(3) 0.2379(6) 0.110(8) Uani 1 1 d DG U . . .
 H11' H 0.637320 0.438061 0.214959 0.132 Uiso 1 1 calc R U . . .
 C12' C 0.6880(6) 0.4207(5) 0.3629(11) 0.137(10) Uani 1 1 d D U . . .
 C13' C 0.6526(5) 0.4038(4) 0.3054(12) 0.144(10) Uani 1 1 d D U . . .
 C14' C 0.6687(5) 0.3749(3) 0.3847(9) 0.165(10) Uani 1 1 d DG U . . .
 C15' C 0.6652(5) 0.3766(3) 0.4446(9) 0.206(13) Uani 1 1 d DG U . . .
 H15' H 0.665144 0.393439 0.463145 0.247 Uiso 1 1 calc R U . . .
 C16' C 0.6617(6) 0.3537(5) 0.4773(7) 0.210(13) Uani 1 1 d DG U . . .
 H16' H 0.659241 0.354838 0.518193 0.253 Uiso 1 1 calc R U . . .
 C17' C 0.6617(6) 0.3290(4) 0.4501(9) 0.192(12) Uani 1 1 d DG U . . .
 C18' C 0.6652(5) 0.3273(3) 0.3903(9) 0.202(13) Uani 1 1 d DG U . . .
 H18' H 0.665250 0.310487 0.371696 0.243 Uiso 1 1 calc R U . . .
 C19' C 0.6687(5) 0.3503(4) 0.3576(7) 0.184(12) Uani 1 1 d DG U . . .
 H19' H 0.671154 0.349089 0.316648 0.221 Uiso 1 1 calc R U . . .
 C20' C 0.6568(8) 0.3066(4) 0.4869(10) 0.170(12) Uani 1 1 d D U . . .
 H20' H 0.654198 0.289602 0.470023 0.204 Uiso 1 1 calc R U . . .
 C21' C 0.6496(4) 0.2863(3) 0.5745(8) 0.158(10) Uani 1 1 d DG U . . .
 C22' C 0.6605(4) 0.2623(4) 0.5569(7) 0.137(10) Uani 1 1 d DG U . . .
 H22' H 0.670850 0.261371 0.522392 0.164 Uiso 1 1 calc R U . . .
 C23' C 0.6564(4) 0.2395(3) 0.5899(10) 0.142(11) Uani 1 1 d DG U . . .
 H23' H 0.663859 0.223103 0.577942 0.171 Uiso 1 1 calc R U . . .
 C24' C 0.6413(5) 0.2408(4) 0.6405(9) 0.142(11) Uani 1 1 d DG U . . .
 C25' C 0.6304(4) 0.2648(5) 0.6581(7) 0.143(10) Uani 1 1 d DG U . . .
 H25' H 0.620100 0.265706 0.692635 0.172 Uiso 1 1 calc R U . . .
 C26' C 0.6346(4) 0.2876(3) 0.6251(9) 0.154(11) Uani 1 1 d DG U . . .
 H26' H 0.627089 0.303975 0.637085 0.184 Uiso 1 1 calc R U . . .
 O1" O 0.5919(4) 0.5306(4) 0.5463(8) 0.143(8) Uani 1 1 d D U . . .
 O2" O 0.6754(4) 0.4967(4) 0.5419(9) 0.154(8) Uani 1 1 d D U . . .
 N1" N 0.6303(4) 0.5075(4) 0.5601(7) 0.133(8) Uani 1 1 d D U . . .
 N2" N 0.5870(5) 0.4539(6) 0.7905(11) 0.206(12) Uani 1 1 d D U . . .
 C1" C 0.6575(5) 0.5443(4) 0.2867(9) 0.117(8) Uani 1 1 d D U . . .
 C2" C 0.6326(5) 0.5559(5) 0.2884(9) 0.119(8) Uani 1 1 d D U . . .
 C3" C 0.6333(4) 0.5765(4) 0.3367(8) 0.116(8) Uani 1 1 d D U . . .
 H3" H 0.618991 0.590277 0.336219 0.140 Uiso 1 1 calc R U . . .
 C4" C 0.6615(4) 0.5863(4) 0.3298(9) 0.126(9) Uani 1 1 d D U . . .
 H4"A H 0.667206 0.597939 0.362067 0.151 Uiso 1 1 calc R U . . .
 H4"B H 0.664656 0.594972 0.291868 0.151 Uiso 1 1 calc R U . . .
 C5" C 0.6737(4) 0.5578(4) 0.3335(8) 0.137(8) Uani 1 1 d D U . . .
 H5" H 0.693471 0.556475 0.329998 0.165 Uiso 1 1 calc R U . . .
 C6" C 0.6617(3) 0.5499(3) 0.3912(6) 0.139(9) Uani 1 1 d DG U . . .
 C7" C 0.6364(3) 0.5609(3) 0.3921(6) 0.134(9) Uani 1 1 d DG U . . .
 C8" C 0.6190(3) 0.5548(3) 0.4370(7) 0.116(9) Uani 1 1 d DG U . . .
 H8" H 0.601769 0.562375 0.437645 0.139 Uiso 1 1 calc R U . . .
 C9" C 0.6269(3) 0.5376(3) 0.4811(6) 0.116(8) Uani 1 1 d DG U . . .
 C10" C 0.6521(3) 0.5266(3) 0.4802(6) 0.115(8) Uani 1 1 d DG U . . .
 C11" C 0.6695(3) 0.5327(3) 0.4352(7) 0.131(9) Uani 1 1 d DG U . . .
 H11" H 0.686795 0.525117 0.434613 0.158 Uiso 1 1 calc R U . . .
 C12" C 0.6128(4) 0.5263(6) 0.5319(10) 0.124(10) Uani 1 1 d D U . . .
 C13" C 0.6563(4) 0.5084(6) 0.5309(10) 0.133(10) Uani 1 1 d D U . . .
 C14" C 0.6270(4) 0.4949(4) 0.6143(7) 0.162(10) Uani 1 1 d DG U . . .
 C15" C 0.6144(4) 0.5071(3) 0.6609(9) 0.161(11) Uani 1 1 d DG U . . .
 H15" H 0.611447 0.525744 0.660368 0.193 Uiso 1 1 calc R U . . .
 C16" C 0.6062(4) 0.4922(4) 0.7084(7) 0.171(11) Uani 1 1 d DG U . . .
 H16" H 0.597615 0.500537 0.740298 0.206 Uiso 1 1 calc R U . . .
 C17" C 0.6105(4) 0.4649(4) 0.7092(8) 0.161(11) Uani 1 1 d DG U . . .
 C18" C 0.6231(5) 0.4527(3) 0.6626(9) 0.192(12) Uani 1 1 d DG U . . .
 H18" H 0.626053 0.434067 0.663138 0.230 Uiso 1 1 calc R U . . .
 C19" C 0.6313(5) 0.4676(4) 0.6151(8) 0.212(13) Uani 1 1 d DG U . . .
 H19" H 0.639885 0.459274 0.583207 0.255 Uiso 1 1 calc R U . . .
 C20" C 0.6075(5) 0.4516(6) 0.7644(10) 0.167(12) Uani 1 1 d D U . . .
 H20" H 0.621579 0.441265 0.779887 0.200 Uiso 1 1 calc R U . . .
 C21" C 0.5811(5) 0.4369(5) 0.8390(8) 0.218(12) Uani 1 1 d DG U . . .
 C22" C 0.5903(5) 0.4453(5) 0.8929(11) 0.251(15) Uani 1 1 d DG U . . .
 H22" H 0.601523 0.460436 0.895457 0.301 Uiso 1 1 calc R U . . .
 C23" C 0.5831(6) 0.4317(6) 0.9431(8) 0.241(15) Uani 1 1 d DG U . . .
 H23" H 0.589412 0.437517 0.979915 0.289 Uiso 1 1 calc R U . . .
 C24" C 0.5667(6) 0.4096(6) 0.9394(10) 0.207(14) Uani 1 1 d DG U . . .
 C25" C 0.5574(5) 0.4012(5) 0.8855(14) 0.226(14) Uani 1 1 d DG U . . .
 H25" H 0.546223 0.386077 0.882980 0.271 Uiso 1 1 calc R U . . .
 C26" C 0.5646(5) 0.4148(5) 0.8353(10) 0.210(13) Uani 1 1 d DG U . . .
 H26" H 0.558335 0.408996 0.798521 0.253 Uiso 1 1 calc R U . . .
 Br1S Br 0.62100(8) 0.48990(8) 0.35299(17) 0.1591(17) Uani 1 1 d . U . . .
 Br4S Br 0.59776(10) 0.43271(9) 0.3600(2) 0.210(2) Uani 1 1 d . U . . .
 Br2S Br 0.64118(10) 0.45177(9) 0.4484(2) 0.191(2) Uani 1 1 d . U . . .
 Br3S Br 0.58349(10) 0.47462(10) 0.4556(2) 0.203(2) Uani 1 1 d . U . . .
 C1S C 0.6110(7) 0.4623(7) 0.4024(15) 0.1591(17) Uani 1 1 d . U . . .
 O3 O 0.3719(5) 0.3585(4) 0.7567(10) 0.168(8) Uani 1 1 d D U . . .
 C33 C 0.3885(6) 0.3646(6) 0.8050(14) 0.216(13) Uani 1 1 d D U . . .
 H33A H 0.407125 0.365156 0.791277 0.259 Uiso 1 1 calc R U . . .
 H33B H 0.387114 0.349970 0.833614 0.259 Uiso 1 1 calc R U . . .
 C34 C 0.3822(6) 0.3907(6) 0.8358(15) 0.223(14) Uani 1 1 d D U . . .
 H34A H 0.391896 0.391649 0.873216 0.267 Uiso 1 1 calc R U . . .
 H34B H 0.387953 0.405856 0.811339 0.267 Uiso 1 1 calc R U . . .
 C35 C 0.3527(7) 0.3924(6) 0.847(2) 0.285(17) Uani 1 1 d D U . . .
 H35A H 0.347749 0.379987 0.878259 0.342 Uiso 1 1 calc R U . . .
 H35B H 0.343000 0.387047 0.811082 0.342 Uiso 1 1 calc R U . . .
 C36 C 0.3446(7) 0.4207(5) 0.864(2) 0.325(19) Uani 1 1 d D U . . .
 H36A H 0.345703 0.432430 0.829317 0.391 Uiso 1 1 calc R U . . .
 H36B H 0.356844 0.427540 0.893797 0.391 Uiso 1 1 calc R U . . .
 C37 C 0.3161(8) 0.4206(8) 0.8874(18) 0.35(2) Uani 1 1 d D U . . .
 H37A H 0.313877 0.435149 0.915948 0.425 Uiso 1 1 calc R U . . .
 H37B H 0.312472 0.403599 0.907437 0.425 Uiso 1 1 calc R U . . .
 C38 C 0.2963(7) 0.4243(8) 0.837(2) 0.33(2) Uani 1 1 d D U . . .
 H38A H 0.278098 0.424287 0.851928 0.490 Uiso 1 1 calc R U . . .
 H38B H 0.299755 0.441277 0.817235 0.490 Uiso 1 1 calc R U . . .
 H38C H 0.298353 0.409798 0.808743 0.490 Uiso 1 1 calc R U . . .
 O4 O 0.3398(4) 0.2687(4) 0.7566(9) 0.158(8) Uani 1 1 d D U . . .
 C39 C 0.3120(5) 0.2681(6) 0.7447(15) 0.211(13) Uani 1 1 d D U . . .
 H39A H 0.309370 0.264320 0.702814 0.253 Uiso 1 1 calc R U . . .
 H39B H 0.304438 0.285835 0.752698 0.253 Uiso 1 1 calc R U . . .
 C40 C 0.2965(6) 0.2475(6) 0.7800(14) 0.271(16) Uani 1 1 d D U . . .
 H40A H 0.304602 0.245752 0.819057 0.326 Uiso 1 1 calc R U . . .
 H40B H 0.277995 0.253627 0.785079 0.326 Uiso 1 1 calc R U . . .
 C41 C 0.2966(8) 0.2208(6) 0.7500(16) 0.303(18) Uani 1 1 d D U . . .
 H41A H 0.315123 0.215099 0.743600 0.364 Uiso 1 1 calc R U . . .
 H41B H 0.287938 0.222530 0.711523 0.364 Uiso 1 1 calc R U . . .
 C42 C 0.2820(7) 0.1995(7) 0.7856(17) 0.321(19) Uani 1 1 d D U . . .
 H42A H 0.292429 0.182877 0.784780 0.385 Uiso 1 1 calc R U . . .
 H42B H 0.280765 0.205410 0.826641 0.385 Uiso 1 1 calc R U . . .
 C43 C 0.2540(7) 0.1940(7) 0.762(2) 0.33(2) Uani 1 1 d D U . . .
 H43A H 0.253268 0.198559 0.720464 0.392 Uiso 1 1 calc R U . . .
 H43B H 0.241094 0.205411 0.783068 0.392 Uiso 1 1 calc R U . . .
 C44 C 0.2463(11) 0.1646(8) 0.771(3) 0.39(3) Uani 1 1 d D U . . .
 H44A H 0.228386 0.161683 0.755403 0.584 Uiso 1 1 calc R U . . .
 H44B H 0.258905 0.153349 0.749577 0.584 Uiso 1 1 calc R U . . .
 H44C H 0.246743 0.160194 0.812118 0.584 Uiso 1 1 calc R U . . .
 O5 O 0.3894(5) 0.3020(4) 0.5928(8) 0.146(8) Uani 1 1 d D U . . .
 C45 C 0.4148(5) 0.2896(8) 0.5903(16) 0.236(15) Uani 1 1 d D U . . .
 H45A H 0.412223 0.270137 0.588506 0.283 Uiso 1 1 calc R U . . .
 H45B H 0.424424 0.293586 0.626806 0.283 Uiso 1 1 calc R U . . .
 C46 C 0.4321(6) 0.2980(10) 0.5389(13) 0.345(19) Uani 1 1 d D U . . .
 H46A H 0.423193 0.293343 0.501976 0.414 Uiso 1 1 calc R U . . .
 H46B H 0.434731 0.317473 0.539736 0.414 Uiso 1 1 calc R U . . .
 C47 C 0.4587(6) 0.2843(9) 0.5420(18) 0.43(2) Uani 1 1 d D U . . .
 H47A H 0.463133 0.276824 0.503416 0.517 Uiso 1 1 calc R U . . .
 H47B H 0.457701 0.269453 0.570163 0.517 Uiso 1 1 calc R U . . .
 C48 C 0.4806(6) 0.3037(8) 0.561(3) 0.50(3) Uani 1 1 d D U . . .
 H48A H 0.476511 0.310740 0.600084 0.596 Uiso 1 1 calc R U . . .
 H48B H 0.481321 0.318789 0.533462 0.596 Uiso 1 1 calc R U . . .
 C49 C 0.5078(6) 0.2897(13) 0.562(2) 0.53(3) Uani 1 1 d D U . . .
 H49A H 0.521224 0.301265 0.543660 0.639 Uiso 1 1 calc R U . . .
 H49B H 0.506753 0.273034 0.539657 0.639 Uiso 1 1 calc R U . . .
 C50 C 0.5164(11) 0.2834(16) 0.625(3) 0.56(4) Uani 1 1 d D U . . .
 H50A H 0.533752 0.274570 0.624711 0.837 Uiso 1 1 calc R U . . .
 H50B H 0.517770 0.299958 0.647494 0.837 Uiso 1 1 calc R U . . .
 H50C H 0.503312 0.271754 0.643495 0.837 Uiso 1 1 calc R U . . .
 C27 C 0.3829(4) 0.3295(4) 0.6791(11) 0.122(8) Uani 1 1 d G U . . .
 C28 C 0.3721(5) 0.3332(4) 0.7342(11) 0.138(9) Uani 1 1 d DG U . . .
 C29 C 0.3568(4) 0.3133(5) 0.7594(7) 0.122(9) Uani 1 1 d G U . . .
 C30 C 0.3524(4) 0.2897(4) 0.7297(11) 0.114(9) Uani 1 1 d DG U . . .
 C31 C 0.3631(4) 0.2860(4) 0.6746(11) 0.114(9) Uani 1 1 d G U . . .
 C32 C 0.3784(4) 0.3059(5) 0.6493(7) 0.130(9) Uani 1 1 d DG U . . .

loop_
  _atom_site_aniso_label
  _atom_site_aniso_U_11
  _atom_site_aniso_U_22
  _atom_site_aniso_U_33
  _atom_site_aniso_U_23
  _atom_site_aniso_U_13
  _atom_site_aniso_U_12
 O1 0.161(19) 0.126(17) 0.166(19) -0.008(14) 0.034(15) -0.032(15)
 O2 0.18(2) 0.132(17) 0.18(2) -0.063(15) 0.059(16) -0.046(15)
 N1 0.174(18) 0.116(15) 0.163(18) -0.017(13) 0.039(14) -0.037(14)
 N2 0.14(2) 0.098(17) 0.14(2) 0.012(14) 0.016(14) 0.003(14)
 C1 0.133(15) 0.099(16) 0.093(16) 0.017(12) 0.015(13) -0.029(12)
 C2 0.150(15) 0.104(16) 0.080(16) 0.029(12) 0.026(13) -0.026(12)
 C3 0.151(17) 0.114(16) 0.088(16) 0.010(13) 0.011(13) -0.017(14)
 C4 0.130(18) 0.124(18) 0.116(16) 0.004(15) 0.011(14) -0.008(15)
 C5 0.131(16) 0.097(15) 0.095(16) 0.028(13) 0.013(14) -0.006(12)
 C6 0.108(17) 0.097(15) 0.097(16) 0.019(12) -0.007(12) -0.003(13)
 C7 0.116(17) 0.118(16) 0.088(16) 0.002(13) 0.003(13) -0.015(13)
 C8 0.13(2) 0.122(17) 0.116(18) 0.008(14) 0.001(15) -0.013(15)
 C9 0.106(18) 0.116(16) 0.120(18) -0.006(13) 0.006(13) -0.009(14)
 C10 0.106(17) 0.113(16) 0.133(17) 0.001(13) 0.003(14) -0.014(14)
 C11 0.113(19) 0.095(16) 0.111(17) -0.002(14) -0.003(14) -0.005(14)
 C12 0.14(2) 0.113(18) 0.15(2) -0.009(15) 0.028(16) -0.028(16)
 C13 0.14(2) 0.106(17) 0.127(19) -0.009(14) 0.027(15) -0.010(15)
 C14 0.22(2) 0.104(19) 0.18(2) 0.001(16) 0.057(17) -0.031(16)
 C15 0.26(3) 0.14(2) 0.21(3) 0.017(19) 0.08(2) -0.003(19)
 C16 0.25(3) 0.13(2) 0.23(3) 0.038(19) 0.08(2) -0.006(18)
 C17 0.23(2) 0.13(2) 0.21(2) 0.018(18) 0.084(19) -0.017(17)
 C18 0.22(2) 0.12(2) 0.18(2) 0.035(18) 0.07(2) -0.001(18)
 C19 0.22(3) 0.11(2) 0.18(2) 0.001(18) 0.044(19) -0.024(17)
 C20 0.20(2) 0.11(2) 0.19(2) 0.006(18) 0.045(18) -0.011(17)
 C21 0.114(18) 0.101(18) 0.126(19) 0.003(14) -0.007(14) 0.015(14)
 C22 0.119(19) 0.12(2) 0.085(18) -0.011(14) -0.004(14) 0.002(14)
 C23 0.119(18) 0.13(2) 0.094(19) -0.027(14) 0.018(15) -0.005(15)
 C24 0.129(19) 0.124(17) 0.115(18) -0.010(14) 0.017(14) -0.013(15)
 C25 0.14(2) 0.14(2) 0.13(2) 0.020(16) -0.008(16) -0.034(16)
 C26 0.116(19) 0.14(2) 0.14(2) 0.024(16) -0.037(16) -0.022(16)
 O1' 0.16(2) 0.112(15) 0.17(2) 0.012(14) -0.010(15) -0.006(13)
 O2' 0.22(2) 0.122(17) 0.144(19) -0.026(14) 0.025(15) -0.035(15)
 N1' 0.182(19) 0.154(17) 0.134(17) 0.009(13) 0.014(14) -0.019(14)
 N2' 0.20(2) 0.100(16) 0.14(2) 0.012(14) -0.016(19) -0.006(15)
 C1' 0.148(15) 0.107(16) 0.082(16) 0.013(12) 0.021(13) -0.023(12)
 C2' 0.157(16) 0.098(16) 0.103(17) 0.010(12) 0.025(13) -0.023(13)
 C3' 0.142(16) 0.101(15) 0.108(16) -0.008(13) 0.025(14) -0.021(13)
 C4' 0.144(18) 0.117(18) 0.109(16) -0.006(14) 0.021(15) -0.027(15)
 C5' 0.154(17) 0.115(17) 0.098(16) 0.002(12) 0.010(14) -0.035(13)
 C6' 0.140(18) 0.102(16) 0.112(17) -0.015(13) 0.013(14) -0.026(13)
 C7' 0.126(18) 0.110(15) 0.106(17) -0.018(13) 0.026(13) -0.016(13)
 C8' 0.114(19) 0.136(18) 0.14(2) -0.002(15) 0.008(15) -0.012(15)
 C9' 0.126(19) 0.130(17) 0.133(18) -0.009(14) 0.031(14) 0.000(14)
 C10' 0.130(19) 0.114(16) 0.126(19) -0.017(13) 0.034(14) -0.006(14)
 C11' 0.119(18) 0.092(16) 0.120(19) -0.021(13) 0.036(14) -0.021(14)
 C12' 0.15(2) 0.141(19) 0.12(2) -0.002(15) 0.029(15) -0.003(15)
 C13' 0.17(2) 0.120(19) 0.15(2) -0.004(16) 0.018(15) -0.013(15)
 C14' 0.20(2) 0.140(19) 0.15(2) 0.025(15) 0.000(19) -0.001(18)
 C15' 0.30(3) 0.16(2) 0.16(2) 0.029(17) 0.00(2) -0.01(2)
 C16' 0.33(3) 0.16(2) 0.15(2) 0.050(17) 0.00(2) 0.02(2)
 C17' 0.26(2) 0.14(2) 0.17(2) 0.028(16) 0.00(2) 0.03(2)
 C18' 0.26(3) 0.16(2) 0.19(2) 0.031(18) 0.01(2) 0.01(2)
 C19' 0.20(3) 0.16(2) 0.19(2) 0.011(17) -0.02(2) -0.01(2)
 C20' 0.22(2) 0.13(2) 0.17(2) 0.025(17) 0.01(2) 0.057(19)
 C21' 0.20(2) 0.107(18) 0.16(2) 0.005(15) 0.002(17) -0.011(17)
 C22' 0.16(2) 0.102(19) 0.14(2) 0.011(16) -0.005(18) -0.031(17)
 C23' 0.18(2) 0.101(19) 0.15(2) -0.012(16) -0.007(18) -0.024(18)
 C24' 0.18(3) 0.096(19) 0.15(2) 0.017(17) 0.013(18) -0.009(18)
 C25' 0.18(2) 0.11(2) 0.14(2) 0.018(17) 0.023(18) 0.007(19)
 C26' 0.21(2) 0.095(19) 0.16(2) 0.019(15) -0.006(18) 0.002(18)
 O1" 0.166(18) 0.158(18) 0.104(16) 0.013(13) 0.022(13) 0.051(15)
 O2" 0.126(17) 0.125(18) 0.21(2) 0.004(15) -0.026(15) 0.033(13)
 N1" 0.145(16) 0.127(16) 0.127(16) 0.011(12) 0.004(13) 0.015(13)
 N2" 0.14(2) 0.29(3) 0.19(2) 0.118(19) -0.001(17) 0.06(2)
 C1" 0.146(16) 0.084(16) 0.120(16) 0.003(12) 0.018(13) -0.031(13)
 C2" 0.143(16) 0.085(16) 0.129(17) 0.007(12) 0.003(13) -0.023(13)
 C3" 0.149(17) 0.094(17) 0.106(16) 0.005(12) 0.001(14) -0.022(13)
 C4" 0.151(19) 0.091(16) 0.136(19) -0.017(14) -0.012(16) -0.014(14)
 C5" 0.162(17) 0.103(17) 0.147(17) -0.011(14) 0.001(14) -0.031(14)
 C6" 0.175(19) 0.106(18) 0.136(17) 0.004(13) -0.004(14) -0.015(15)
 C7" 0.165(18) 0.105(18) 0.132(17) 0.006(13) -0.002(14) -0.028(15)
 C8" 0.154(19) 0.088(18) 0.107(18) -0.003(14) -0.019(14) -0.038(15)
 C9" 0.145(17) 0.109(18) 0.095(16) -0.007(13) -0.003(13) 0.012(14)
 C10" 0.138(17) 0.104(17) 0.103(16) -0.020(13) -0.007(13) 0.001(14)
 C11" 0.154(19) 0.119(19) 0.121(19) -0.026(14) -0.001(14) -0.009(16)
 C12" 0.145(19) 0.12(2) 0.103(19) -0.009(15) 0.008(14) 0.021(15)
 C13" 0.140(18) 0.12(2) 0.139(19) -0.001(15) -0.007(15) 0.023(15)
 C14" 0.19(2) 0.16(2) 0.140(19) 0.015(16) 0.022(16) 0.017(18)
 C15" 0.15(2) 0.18(2) 0.15(2) 0.018(17) 0.001(18) 0.028(19)
 C16" 0.17(2) 0.20(2) 0.15(2) 0.014(18) 0.001(19) 0.01(2)
 C17" 0.15(2) 0.17(2) 0.16(2) 0.026(17) -0.001(18) 0.015(19)
 C18" 0.24(3) 0.17(2) 0.16(2) 0.020(18) 0.04(2) -0.02(2)
 C19" 0.27(3) 0.18(2) 0.18(2) 0.028(18) 0.05(2) 0.00(2)
 C20" 0.11(2) 0.21(2) 0.18(2) 0.053(18) 0.000(18) 0.02(2)
 C21" 0.16(2) 0.31(3) 0.18(2) 0.14(2) -0.012(19) 0.01(2)
 C22" 0.22(3) 0.35(3) 0.19(2) 0.13(2) 0.00(2) -0.06(2)
 C23" 0.23(3) 0.33(4) 0.16(2) 0.14(2) -0.01(2) -0.05(2)
 C24" 0.15(3) 0.31(3) 0.16(3) 0.13(2) 0.02(2) -0.03(2)
 C25" 0.17(3) 0.33(3) 0.18(3) 0.13(2) 0.00(2) 0.00(2)
 C26" 0.14(2) 0.32(3) 0.17(2) 0.14(2) -0.01(2) 0.01(2)
 Br1S 0.180(4) 0.149(4) 0.148(4) 0.006(3) 0.008(3) -0.010(3)
 Br4S 0.217(5) 0.170(4) 0.244(5) -0.013(4) 0.021(4) -0.032(4)
 Br2S 0.223(5) 0.183(4) 0.169(4) 0.013(3) -0.010(3) 0.017(4)
 Br3S 0.215(5) 0.222(5) 0.172(4) 0.002(4) 0.049(4) -0.006(4)
 C1S 0.180(4) 0.149(4) 0.148(4) 0.006(3) 0.008(3) -0.010(3)
 O3 0.20(2) 0.142(16) 0.163(19) -0.019(14) 0.051(15) -0.079(15)
 C33 0.28(3) 0.15(2) 0.22(3) 0.01(2) -0.01(2) -0.06(2)
 C34 0.31(3) 0.12(2) 0.24(3) -0.03(2) -0.02(3) -0.06(2)
 C35 0.36(4) 0.17(3) 0.33(3) 0.03(3) 0.02(3) -0.04(3)
 C36 0.40(4) 0.18(3) 0.40(4) 0.08(3) 0.10(4) -0.01(3)
 C37 0.43(5) 0.19(3) 0.44(5) 0.15(3) 0.12(4) 0.01(3)
 C38 0.40(5) 0.11(3) 0.48(6) 0.09(4) 0.10(4) 0.08(3)
 O4 0.172(19) 0.154(17) 0.148(16) -0.013(13) 0.022(15) -0.041(15)
 C39 0.22(2) 0.22(3) 0.19(3) 0.00(2) 0.04(2) -0.05(2)
 C40 0.30(3) 0.28(3) 0.24(3) 0.03(3) 0.04(3) -0.09(3)
 C41 0.39(4) 0.30(4) 0.22(3) 0.02(3) 0.01(3) -0.08(3)
 C42 0.40(4) 0.33(4) 0.23(3) 0.09(3) -0.03(3) -0.09(3)
 C43 0.37(5) 0.34(4) 0.27(4) 0.09(4) -0.04(4) -0.08(4)
 C44 0.44(6) 0.39(5) 0.33(6) 0.17(4) -0.11(5) -0.09(5)
 O5 0.22(2) 0.104(15) 0.113(14) -0.007(12) 0.022(14) -0.011(14)
 C45 0.25(3) 0.22(3) 0.24(3) 0.03(3) 0.05(2) 0.03(2)
 C46 0.33(4) 0.38(4) 0.32(4) 0.05(3) 0.10(3) 0.05(3)
 C47 0.36(4) 0.50(5) 0.43(4) 0.05(4) 0.10(4) 0.06(4)
 C48 0.38(4) 0.58(6) 0.53(5) 0.02(5) 0.07(4) 0.04(4)
 C49 0.40(5) 0.63(6) 0.57(6) 0.01(6) 0.07(5) 0.06(5)
 C50 0.46(7) 0.66(9) 0.55(7) 0.00(7) 0.05(6) 0.07(7)
 C27 0.121(18) 0.119(16) 0.125(17) -0.001(13) 0.015(14) -0.010(14)
 C28 0.14(2) 0.131(18) 0.143(18) -0.002(14) 0.030(15) -0.035(16)
 C29 0.13(2) 0.122(18) 0.114(19) 0.007(14) 0.010(16) -0.022(15)
 C30 0.123(18) 0.127(18) 0.092(18) 0.008(14) -0.008(15) -0.013(15)
 C31 0.108(19) 0.128(19) 0.105(18) 0.004(15) -0.029(14) 0.008(15)
 C32 0.144(19) 0.128(18) 0.117(17) 0.000(14) -0.001(15) -0.016(15)

_geom_special_details
;
 All esds (except the esd in the dihedral angle between two l.s. planes)
 are estimated using the full covariance matrix.  The cell esds are taken
 into account individually in the estimation of esds in distances, angles
 and torsion angles; correlations between esds in cell parameters are only
 used when they are defined by crystal symmetry.  An approximate (isotropic)
 treatment of cell esds is used for estimating esds involving l.s. planes.
;
loop_
  _geom_bond_atom_site_label_1
  _geom_bond_atom_site_label_2
  _geom_bond_distance
  _geom_bond_site_symmetry_2
  _geom_bond_publ_flag
 O1 C12 1.135(17) . ?
 O2 C13 1.160(17) . ?
 N1 C12 1.435(14) . ?
 N1 C13 1.462(14) . ?
 N1 C14 1.412(11) . ?
 N2 C20 1.212(15) . ?
 N2 C21 1.437(17) . ?
 C1 C2 1.388(11) . ?
 C1 C5 1.518(15) . ?
 C1 C2" 1.345(16) . ?
 C2 C3 1.526(15) . ?
 C2 C1' 1.360(16) . ?
 C3 H3 1.0000 . ?
 C3 C4 1.516(15) . ?
 C3 C7 1.500(14) . ?
 C4 H4A 0.9900 . ?
 C4 H4B 0.9900 . ?
 C4 C5 1.559(15) . ?
 C5 H5 1.0000 . ?
 C5 C6 1.513(14) . ?
 C6 C7 1.3900 . ?
 C6 C11 1.3900 . ?
 C7 C8 1.3900 . ?
 C8 H8 0.9500 . ?
 C8 C9 1.3900 . ?
 C9 C10 1.3900 . ?
 C9 C12 1.476(14) . ?
 C10 C11 1.3900 . ?
 C10 C13 1.493(14) . ?
 C11 H11 0.9500 . ?
 C14 C15 1.3900 . ?
 C14 C19 1.3900 . ?
 C15 H15 0.9500 . ?
 C15 C16 1.3900 . ?
 C16 H16 0.9500 . ?
 C16 C17 1.3900 . ?
 C17 C18 1.3900 . ?
 C17 C20 1.436(17) . ?
 C18 H18 0.9500 . ?
 C18 C19 1.3900 . ?
 C19 H19 0.9500 . ?
 C20 H20 0.9500 . ?
 C21 C22 1.3900 . ?
 C21 C26 1.3900 . ?
 C22 H22 0.9500 . ?
 C22 C23 1.3900 . ?
 C23 H23 0.9500 . ?
 C23 C24 1.3900 . ?
 C24 C25 1.3900 . ?
 C24 C27 1.528(19) . ?
 C25 H25 0.9500 . ?
 C25 C26 1.3900 . ?
 C26 H26 0.9500 . ?
 O1' C12' 1.133(18) . ?
 O2' C13' 1.160(18) . ?
 N1' C12' 1.440(15) . ?
 N1' C13' 1.467(15) . ?
 N1' C14' 1.402(12) . ?
 N2' C20' 1.208(16) . ?
 N2' C21' 1.445(17) . ?
 C1' C2' 1.386(12) . ?
 C1' C5' 1.517(17) . ?
 C2' C3' 1.523(17) . ?
 C2' C1" 1.354(16) . ?
 C3' H3' 1.0000 . ?
 C3' C4' 1.515(16) . ?
 C3' C7' 1.499(15) . ?
 C4' H4'A 0.9900 . ?
 C4' H4'B 0.9900 . ?
 C4' C5' 1.561(17) . ?
 C5' H5' 1.0000 . ?
 C5' C6' 1.507(15) . ?
 C6' C7' 1.3900 . ?
 C6' C11' 1.3900 . ?
 C7' C8' 1.3900 . ?
 C8' H8' 0.9500 . ?
 C8' C9' 1.3900 . ?
 C9' C10' 1.3900 . ?
 C9' C12' 1.471(15) . ?
 C10' C11' 1.3900 . ?
 C10' C13' 1.490(15) . ?
 C11' H11' 0.9500 . ?
 C14' C15' 1.3900 . ?
 C14' C19' 1.3900 . ?
 C15' H15' 0.9500 . ?
 C15' C16' 1.3900 . ?
 C16' H16' 0.9500 . ?
 C16' C17' 1.3900 . ?
 C17' C18' 1.3900 . ?
 C17' C20' 1.433(17) . ?
 C18' H18' 0.9500 . ?
 C18' C19' 1.3900 . ?
 C19' H19' 0.9500 . ?
 C20' H20' 0.9500 . ?
 C21' C22' 1.3900 . ?
 C21' C26' 1.3900 . ?
 C22' H22' 0.9500 . ?
 C22' C23' 1.3900 . ?
 C23' H23' 0.9500 . ?
 C23' C24' 1.3900 . ?
 C24' C25' 1.3900 . ?
 C24' C31 1.58(19) 6_554 ?
 C25' H25' 0.9500 . ?
 C25' C26' 1.3900 . ?
 C26' H26' 0.9500 . ?
 O1" C12" 1.129(17) . ?
 O2" C13" 1.159(17) . ?
 N1" C12" 1.448(14) . ?
 N1" C13" 1.469(14) . ?
 N1" C14" 1.408(11) . ?
 N2" C20" 1.202(16) . ?
 N2" C21" 1.438(18) . ?
 C1" C2" 1.386(12) . ?
 C1" C5" 1.514(17) . ?
 C2" C3" 1.519(17) . ?
 C3" H3" 1.0000 . ?
 C3" C4" 1.512(16) . ?
 C3" C7" 1.503(15) . ?
 C4" H4"A 0.9900 . ?
 C4" H4"B 0.9900 . ?
 C4" C5" 1.564(17) . ?
 C5" H5" 1.0000 . ?
 C5" C6" 1.513(15) . ?
 C6" C7" 1.3900 . ?
 C6" C11" 1.3900 . ?
 C7" C8" 1.3900 . ?
 C8" H8" 0.9500 . ?
 C8" C9" 1.3900 . ?
 C9" C10" 1.3900 . ?
 C9" C12" 1.480(14) . ?
 C10" C11" 1.3900 . ?
 C10" C13" 1.496(14) . ?
 C11" H11" 0.9500 . ?
 C14" C15" 1.3900 . ?
 C14" C19" 1.3900 . ?
 C15" H15" 0.9500 . ?
 C15" C16" 1.3900 . ?
 C16" H16" 0.9500 . ?
 C16" C17" 1.3900 . ?
 C17" C18" 1.3900 . ?
 C17" C20" 1.442(16) . ?
 C18" H18" 0.9500 . ?
 C18" C19" 1.3900 . ?
 C19" H19" 0.9500 . ?
 C20" H20" 0.9500 . ?
 C21" C22" 1.3900 . ?
 C21" C26" 1.3900 . ?
 C22" H22" 0.9500 . ?
 C22" C23" 1.3900 . ?
 C23" H23" 0.9500 . ?
 C23" C24" 1.3900 . ?
 C24" C25" 1.3900 . ?
 C24" C29 1.45(18) 11_667 ?
 C25" H25" 0.9500 . ?
 C25" C26" 1.3900 . ?
 C26" H26" 0.9500 . ?
 Br1S C1S 1.86(3) . ?
 Br4S C1S 1.90(4) . ?
 Br2S C1S 1.93(4) . ?
 Br3S C1S 1.95(4) . ?
 O3 C33 1.425(13) . ?
 O3 C28 1.379(16) . ?
 C33 H33A 0.9900 . ?
 C33 H33B 0.9900 . ?
 C33 C34 1.531(12) . ?
 C34 H34A 0.9900 . ?
 C34 H34B 0.9900 . ?
 C34 C35 1.512(13) . ?
 C35 H35A 0.9900 . ?
 C35 H35B 0.9900 . ?
 C35 C36 1.533(13) . ?
 C36 H36A 0.9900 . ?
 C36 H36B 0.9900 . ?
 C36 C37 1.537(14) . ?
 C37 H37A 0.9900 . ?
 C37 H37B 0.9900 . ?
 C37 C38 1.546(14) . ?
 C38 H38A 0.9800 . ?
 C38 H38B 0.9800 . ?
 C38 H38C 0.9800 . ?
 O4 C39 1.428(13) . ?
 O4 C30 1.381(16) . ?
 C39 H39A 0.9900 . ?
 C39 H39B 0.9900 . ?
 C39 C40 1.529(13) . ?
 C40 H40A 0.9900 . ?
 C40 H40B 0.9900 . ?
 C40 C41 1.512(13) . ?
 C41 H41A 0.9900 . ?
 C41 H41B 0.9900 . ?
 C41 C42 1.536(13) . ?
 C42 H42A 0.9900 . ?
 C42 H42B 0.9900 . ?
 C42 C43 1.535(14) . ?
 C43 H43A 0.9900 . ?
 C43 H43B 0.9900 . ?
 C43 C44 1.543(14) . ?
 C44 H44A 0.9800 . ?
 C44 H44B 0.9800 . ?
 C44 H44C 0.9800 . ?
 O5 C45 1.427(13) . ?
 O5 C32 1.426(16) . ?
 C45 H45A 0.9900 . ?
 C45 H45B 0.9900 . ?
 C45 C46 1.529(13) . ?
 C46 H46A 0.9900 . ?
 C46 H46B 0.9900 . ?
 C46 C47 1.508(13) . ?
 C47 H47A 0.9900 . ?
 C47 H47B 0.9900 . ?
 C47 C48 1.538(14) . ?
 C48 H48A 0.9900 . ?
 C48 H48B 0.9900 . ?
 C48 C49 1.538(14) . ?
 C49 H49A 0.9900 . ?
 C49 H49B 0.9900 . ?
 C49 C50 1.545(14) . ?
 C50 H50A 0.9800 . ?
 C50 H50B 0.9800 . ?
 C50 H50C 0.9800 . ?
 C27 C28 1.3900 . ?
 C27 C32 1.3900 . ?
 C28 C29 1.3900 . ?
 C29 C30 1.3900 . ?
 C30 C31 1.3900 . ?
 C31 C32 1.3900 . ?

loop_
  _geom_angle_atom_site_label_1
  _geom_angle_atom_site_label_2
  _geom_angle_atom_site_label_3
  _geom_angle
  _geom_angle_site_symmetry_1
  _geom_angle_site_symmetry_3
  _geom_angle_publ_flag
 C12 N1 C13 110.3(12) . . ?
 C14 N1 C12 128.2(16) . . ?
 C14 N1 C13 119.6(15) . . ?
 C20 N2 C21 119.9(19) . . ?
 C2 C1 C5 106.1(13) . . ?
 C2" C1 C2 123(3) . . ?
 C2" C1 C5 131(2) . . ?
 C1 C2 C3 106.6(13) . . ?
 C1' C2 C1 116(3) . . ?
 C1' C2 C3 137(2) . . ?
 C2 C3 H3 116.6 . . ?
 C4 C3 C2 99.4(13) . . ?
 C4 C3 H3 116.6 . . ?
 C7 C3 C2 105.4(13) . . ?
 C7 C3 H3 116.6 . . ?
 C7 C3 C4 99.6(11) . . ?
 C3 C4 H4A 113.0 . . ?
 C3 C4 H4B 113.0 . . ?
 C3 C4 C5 93.8(11) . . ?
 H4A C4 H4B 110.4 . . ?
 C5 C4 H4A 113.0 . . ?
 C5 C4 H4B 113.0 . . ?
 C1 C5 C4 98.9(12) . . ?
 C1 C5 H5 116.8 . . ?
 C4 C5 H5 116.8 . . ?
 C6 C5 C1 106.3(13) . . ?
 C6 C5 C4 98.3(11) . . ?
 C6 C5 H5 116.8 . . ?
 C7 C6 C5 106.2(10) . . ?
 C7 C6 C11 120.0 . . ?
 C11 C6 C5 133.8(10) . . ?
 C6 C7 C3 106.8(10) . . ?
 C6 C7 C8 120.0 . . ?
 C8 C7 C3 133.2(10) . . ?
 C7 C8 H8 120.0 . . ?
 C9 C8 C7 120.0 . . ?
 C9 C8 H8 120.0 . . ?
 C8 C9 C10 120.0 . . ?
 C8 C9 C12 132.6(11) . . ?
 C10 C9 C12 107.4(11) . . ?
 C9 C10 C13 111.2(11) . . ?
 C11 C10 C9 120.0 . . ?
 C11 C10 C13 128.6(11) . . ?
 C6 C11 H11 120.0 . . ?
 C10 C11 C6 120.0 . . ?
 C10 C11 H11 120.0 . . ?
 O1 C12 N1 125.6(18) . . ?
 O1 C12 C9 126.9(19) . . ?
 N1 C12 C9 107.2(13) . . ?
 O2 C13 N1 126.1(18) . . ?
 O2 C13 C10 127.1(19) . . ?
 N1 C13 C10 103.3(12) . . ?
 C15 C14 N1 122.1(16) . . ?
 C15 C14 C19 120.0 . . ?
 C19 C14 N1 116.7(16) . . ?
 C14 C15 H15 120.0 . . ?
 C16 C15 C14 120.0 . . ?
 C16 C15 H15 120.0 . . ?
 C15 C16 H16 120.0 . . ?
 C15 C16 C17 120.0 . . ?
 C17 C16 H16 120.0 . . ?
 C16 C17 C20 117.1(13) . . ?
 C18 C17 C16 120.0 . . ?
 C18 C17 C20 122.9(13) . . ?
 C17 C18 H18 120.0 . . ?
 C19 C18 C17 120.0 . . ?
 C19 C18 H18 120.0 . . ?
 C14 C19 H19 120.0 . . ?
 C18 C19 C14 120.0 . . ?
 C18 C19 H19 120.0 . . ?
 N2 C20 C17 121.3(18) . . ?
 N2 C20 H20 119.3 . . ?
 C17 C20 H20 119.3 . . ?
 C22 C21 N2 116.9(15) . . ?
 C22 C21 C26 120.0 . . ?
 C26 C21 N2 123.1(15) . . ?
 C21 C22 H22 120.0 . . ?
 C21 C22 C23 120.0 . . ?
 C23 C22 H22 120.0 . . ?
 C22 C23 H23 120.0 . . ?
 C24 C23 C22 120.0 . . ?
 C24 C23 H23 120.0 . . ?
 C23 C24 C25 120.0 . . ?
 C23 C24 C27 119.8(18) . . ?
 C25 C24 C27 119.9(18) . . ?
 C24 C25 H25 120.0 . . ?
 C26 C25 C24 120.0 . . ?
 C26 C25 H25 120.0 . . ?
 C21 C26 H26 120.0 . . ?
 C25 C26 C21 120.0 . . ?
 C25 C26 H26 120.0 . . ?
 C12' N1' C13' 109.8(13) . . ?
 C14' N1' C12' 128.0(17) . . ?
 C14' N1' C13' 118.9(16) . . ?
 C20' N2' C21' 118.9(19) . . ?
 C2 C1' C2' 124(3) . . ?
 C2 C1' C5' 131(3) . . ?
 C2' C1' C5' 105.4(15) . . ?
 C1' C2' C3' 107.7(15) . . ?
 C1" C2' C1' 116(3) . . ?
 C1" C2' C3' 136(3) . . ?
 C2' C3' H3' 116.9 . . ?
 C4' C3' C2' 99.4(14) . . ?
 C4' C3' H3' 116.9 . . ?
 C7' C3' C2' 105.3(14) . . ?
 C7' C3' H3' 116.9 . . ?
 C7' C3' C4' 98.4(13) . . ?
 C3' C4' H4'A 112.9 . . ?
 C3' C4' H4'B 112.9 . . ?
 C3' C4' C5' 94.2(12) . . ?
 H4'A C4' H4'B 110.3 . . ?
 C5' C4' H4'A 112.9 . . ?
 C5' C4' H4'B 112.9 . . ?
 C1' C5' C4' 100.2(13) . . ?
 C1' C5' H5' 116.9 . . ?
 C4' C5' H5' 116.9 . . ?
 C6' C5' C1' 105.6(14) . . ?
 C6' C5' C4' 97.3(13) . . ?
 C6' C5' H5' 116.9 . . ?
 C7' C6' C5' 106.4(11) . . ?
 C7' C6' C11' 120.0 . . ?
 C11' C6' C5' 133.5(11) . . ?
 C6' C7' C3' 107.0(11) . . ?
 C8' C7' C3' 133.0(11) . . ?
 C8' C7' C6' 120.0 . . ?
 C7' C8' H8' 120.0 . . ?
 C7' C8' C9' 120.0 . . ?
 C9' C8' H8' 120.0 . . ?
 C8' C9' C12' 132.6(12) . . ?
 C10' C9' C8' 120.0 . . ?
 C10' C9' C12' 107.3(12) . . ?
 C9' C10' C13' 111.7(12) . . ?
 C11' C10' C9' 120.0 . . ?
 C11' C10' C13' 128.3(12) . . ?
 C6' C11' H11' 120.0 . . ?
 C10' C11' C6' 120.0 . . ?
 C10' C11' H11' 120.0 . . ?
 O1' C12' N1' 126.3(19) . . ?
 O1' C12' C9' 126(2) . . ?
 N1' C12' C9' 106.9(14) . . ?
 O2' C13' N1' 127.7(19) . . ?
 O2' C13' C10' 128.4(19) . . ?
 N1' C13' C10' 102.8(13) . . ?
 C15' C14' N1' 121.9(16) . . ?
 C15' C14' C19' 120.0 . . ?
 C19' C14' N1' 118.1(16) . . ?
 C14' C15' H15' 120.0 . . ?
 C14' C15' C16' 120.0 . . ?
 C16' C15' H15' 120.0 . . ?
 C15' C16' H16' 120.0 . . ?
 C17' C16' C15' 120.0 . . ?
 C17' C16' H16' 120.0 . . ?
 C16' C17' C18' 120.0 . . ?
 C16' C17' C20' 116.1(14) . . ?
 C18' C17' C20' 123.9(14) . . ?
 C17' C18' H18' 120.0 . . ?
 C19' C18' C17' 120.0 . . ?
 C19' C18' H18' 120.0 . . ?
 C14' C19' H19' 120.0 . . ?
 C18' C19' C14' 120.0 . . ?
 C18' C19' H19' 120.0 . . ?
 N2' C20' C17' 120.7(19) . . ?
 N2' C20' H20' 119.7 . . ?
 C17' C20' H20' 119.7 . . ?
 C22' C21' N2' 116.4(15) . . ?
 C22' C21' C26' 120.0 . . ?
 C26' C21' N2' 123.5(15) . . ?
 C21' C22' H22' 120.0 . . ?
 C23' C22' C21' 120.0 . . ?
 C23' C22' H22' 120.0 . . ?
 C22' C23' H23' 120.0 . . ?
 C22' C23' C24' 120.0 . . ?
 C24' C23' H23' 120.0 . . ?
 C23' C24' C25' 120.0 . . ?
 C23' C24' C31 117(5) . 6_554 ?
 C25' C24' C31 123(5) . 6_554 ?
 C24' C25' H25' 120.0 . . ?
 C26' C25' C24' 120.0 . . ?
 C26' C25' H25' 120.0 . . ?
 C21' C26' H26' 120.0 . . ?
 C25' C26' C21' 120.0 . . ?
 C25' C26' H26' 120.0 . . ?
 C12" N1" C13" 108.4(12) . . ?
 C14" N1" C12" 128.1(16) . . ?
 C14" N1" C13" 121.7(15) . . ?
 C20" N2" C21" 121(2) . . ?
 C2' C1" C2" 123(3) . . ?
 C2' C1" C5" 131(2) . . ?
 C2" C1" C5" 106.2(15) . . ?
 C1 C2" C1" 118(3) . . ?
 C1 C2" C3" 134(2) . . ?
 C1" C2" C3" 106.9(15) . . ?
 C2" C3" H3" 116.7 . . ?
 C4" C3" C2" 99.5(14) . . ?
 C4" C3" H3" 116.7 . . ?
 C7" C3" C2" 105.4(14) . . ?
 C7" C3" H3" 116.7 . . ?
 C7" C3" C4" 99.1(13) . . ?
 C3" C4" H4"A 112.9 . . ?
 C3" C4" H4"B 112.9 . . ?
 C3" C4" C5" 93.9(12) . . ?
 H4"A C4" H4"B 110.4 . . ?
 C5" C4" H4"A 112.9 . . ?
 C5" C4" H4"B 112.9 . . ?
 C1" C5" C4" 99.2(13) . . ?
 C1" C5" H5" 116.8 . . ?
 C4" C5" H5" 116.8 . . ?
 C6" C5" C1" 106.6(14) . . ?
 C6" C5" C4" 97.5(13) . . ?
 C6" C5" H5" 116.8 . . ?
 C7" C6" C5" 105.9(11) . . ?
 C7" C6" C11" 120.0 . . ?
 C11" C6" C5" 133.6(11) . . ?
 C6" C7" C3" 107.1(11) . . ?
 C6" C7" C8" 120.0 . . ?
 C8" C7" C3" 132.7(11) . . ?
 C7" C8" H8" 120.0 . . ?
 C9" C8" C7" 120.0 . . ?
 C9" C8" H8" 120.0 . . ?
 C8" C9" C10" 120.0 . . ?
 C8" C9" C12" 132.8(11) . . ?
 C10" C9" C12" 107.1(11) . . ?
 C9" C10" C13" 111.2(11) . . ?
 C11" C10" C9" 120.0 . . ?
 C11" C10" C13" 128.8(11) . . ?
 C6" C11" H11" 120.0 . . ?
 C10" C11" C6" 120.0 . . ?
 C10" C11" H11" 120.0 . . ?
 O1" C12" N1" 124.5(18) . . ?
 O1" C12" C9" 127.1(19) . . ?
 N1" C12" C9" 108.3(13) . . ?
 O2" C13" N1" 128.5(18) . . ?
 O2" C13" C10" 126.7(18) . . ?
 N1" C13" C10" 104.6(12) . . ?
 C15" C14" N1" 122.5(16) . . ?
 C15" C14" C19" 120.0 . . ?
 C19" C14" N1" 116.0(16) . . ?
 C14" C15" H15" 120.0 . . ?
 C14" C15" C16" 120.0 . . ?
 C16" C15" H15" 120.0 . . ?
 C15" C16" H16" 120.0 . . ?
 C15" C16" C17" 120.0 . . ?
 C17" C16" H16" 120.0 . . ?
 C16" C17" C20" 117.0(15) . . ?
 C18" C17" C16" 120.0 . . ?
 C18" C17" C20" 121.3(14) . . ?
 C17" C18" H18" 120.0 . . ?
 C19" C18" C17" 120.0 . . ?
 C19" C18" H18" 120.0 . . ?
 C14" C19" H19" 120.0 . . ?
 C18" C19" C14" 120.0 . . ?
 C18" C19" H19" 120.0 . . ?
 N2" C20" C17" 119(2) . . ?
 N2" C20" H20" 120.5 . . ?
 C17" C20" H20" 120.5 . . ?
 C22" C21" N2" 116.0(16) . . ?
 C22" C21" C26" 120.0 . . ?
 C26" C21" N2" 123.6(16) . . ?
 C21" C22" H22" 120.0 . . ?
 C21" C22" C23" 120.0 . . ?
 C23" C22" H22" 120.0 . . ?
 C22" C23" H23" 120.0 . . ?
 C24" C23" C22" 120.0 . . ?
 C24" C23" H23" 120.0 . . ?
 C23" C24" C25" 120.0 . . ?
 C23" C24" C29 119(6) . 11_667 ?
 C25" C24" C29 121(5) . 11_667 ?
 C24" C25" H25" 120.0 . . ?
 C24" C25" C26" 120.0 . . ?
 C26" C25" H25" 120.0 . . ?
 C21" C26" H26" 120.0 . . ?
 C25" C26" C21" 120.0 . . ?
 C25" C26" H26" 120.0 . . ?
 Br1S C1S Br4S 111.6(18) . . ?
 Br1S C1S Br2S 109.2(18) . . ?
 Br1S C1S Br3S 109.7(18) . . ?
 Br4S C1S Br2S 110.0(18) . . ?
 Br4S C1S Br3S 108.6(18) . . ?
 Br2S C1S Br3S 107.8(17) . . ?
 C28 O3 C33 119(2) . . ?
 O3 C33 H33A 108.5 . . ?
 O3 C33 H33B 108.5 . . ?
 O3 C33 C34 115.0(14) . . ?
 H33A C33 H33B 107.5 . . ?
 C34 C33 H33A 108.5 . . ?
 C34 C33 H33B 108.5 . . ?
 C33 C34 H34A 109.8 . . ?
 C33 C34 H34B 109.8 . . ?
 H34A C34 H34B 108.3 . . ?
 C35 C34 C33 109.2(13) . . ?
 C35 C34 H34A 109.8 . . ?
 C35 C34 H34B 109.8 . . ?
 C34 C35 H35A 109.5 . . ?
 C34 C35 H35B 109.5 . . ?
 C34 C35 C36 110.8(14) . . ?
 H35A C35 H35B 108.1 . . ?
 C36 C35 H35A 109.5 . . ?
 C36 C35 H35B 109.5 . . ?
 C35 C36 H36A 109.7 . . ?
 C35 C36 H36B 109.7 . . ?
 C35 C36 C37 109.7(14) . . ?
 H36A C36 H36B 108.2 . . ?
 C37 C36 H36A 109.7 . . ?
 C37 C36 H36B 109.7 . . ?
 C36 C37 H37A 109.7 . . ?
 C36 C37 H37B 109.7 . . ?
 C36 C37 C38 109.7(14) . . ?
 H37A C37 H37B 108.2 . . ?
 C38 C37 H37A 109.7 . . ?
 C38 C37 H37B 109.7 . . ?
 C37 C38 H38A 109.5 . . ?
 C37 C38 H38B 109.5 . . ?
 C37 C38 H38C 109.5 . . ?
 H38A C38 H38B 109.5 . . ?
 H38A C38 H38C 109.5 . . ?
 H38B C38 H38C 109.5 . . ?
 C30 O4 C39 113(2) . . ?
 O4 C39 H39A 108.6 . . ?
 O4 C39 H39B 108.6 . . ?
 O4 C39 C40 114.5(15) . . ?
 H39A C39 H39B 107.6 . . ?
 C40 C39 H39A 108.6 . . ?
 C40 C39 H39B 108.6 . . ?
 C39 C40 H40A 109.4 . . ?
 C39 C40 H40B 109.4 . . ?
 H40A C40 H40B 108.0 . . ?
 C41 C40 C39 111.2(14) . . ?
 C41 C40 H40A 109.4 . . ?
 C41 C40 H40B 109.4 . . ?
 C40 C41 H41A 109.2 . . ?
 C40 C41 H41B 109.2 . . ?
 C40 C41 C42 112.2(15) . . ?
 H41A C41 H41B 107.9 . . ?
 C42 C41 H41A 109.2 . . ?
 C42 C41 H41B 109.2 . . ?
 C41 C42 H42A 109.1 . . ?
 C41 C42 H42B 109.1 . . ?
 H42A C42 H42B 107.9 . . ?
 C43 C42 C41 112.3(15) . . ?
 C43 C42 H42A 109.1 . . ?
 C43 C42 H42B 109.1 . . ?
 C42 C43 H43A 109.4 . . ?
 C42 C43 H43B 109.4 . . ?
 C42 C43 C44 111.2(15) . . ?
 H43A C43 H43B 108.0 . . ?
 C44 C43 H43A 109.4 . . ?
 C44 C43 H43B 109.4 . . ?
 C43 C44 H44A 109.5 . . ?
 C43 C44 H44B 109.5 . . ?
 C43 C44 H44C 109.5 . . ?
 H44A C44 H44B 109.5 . . ?
 H44A C44 H44C 109.5 . . ?
 H44B C44 H44C 109.5 . . ?
 C32 O5 C45 116(2) . . ?
 O5 C45 H45A 108.5 . . ?
 O5 C45 H45B 108.5 . . ?
 O5 C45 C46 115.0(15) . . ?
 H45A C45 H45B 107.5 . . ?
 C46 C45 H45A 108.5 . . ?
 C46 C45 H45B 108.5 . . ?
 C45 C46 H46A 109.6 . . ?
 C45 C46 H46B 109.6 . . ?
 H46A C46 H46B 108.2 . . ?
 C47 C46 C45 110.1(14) . . ?
 C47 C46 H46A 109.6 . . ?
 C47 C46 H46B 109.6 . . ?
 C46 C47 H47A 109.4 . . ?
 C46 C47 H47B 109.4 . . ?
 C46 C47 C48 111.1(15) . . ?
 H47A C47 H47B 108.0 . . ?
 C48 C47 H47A 109.4 . . ?
 C48 C47 H47B 109.4 . . ?
 C47 C48 H48A 109.5 . . ?
 C47 C48 H48B 109.5 . . ?
 C47 C48 C49 110.8(15) . . ?
 H48A C48 H48B 108.1 . . ?
 C49 C48 H48A 109.5 . . ?
 C49 C48 H48B 109.5 . . ?
 C48 C49 H49A 109.4 . . ?
 C48 C49 H49B 109.4 . . ?
 C48 C49 C50 111.3(15) . . ?
 H49A C49 H49B 108.0 . . ?
 C50 C49 H49A 109.4 . . ?
 C50 C49 H49B 109.4 . . ?
 C49 C50 H50A 109.5 . . ?
 C49 C50 H50B 109.5 . . ?
 C49 C50 H50C 109.5 . . ?
 H50A C50 H50B 109.5 . . ?
 H50A C50 H50C 109.5 . . ?
 H50B C50 H50C 109.5 . . ?
 C28 C27 C24 121(2) . . ?
 C28 C27 C32 120.0 . . ?
 C32 C27 C24 119(2) . . ?
 O3 C28 C27 118(2) . . ?
 O3 C28 C29 120(2) . . ?
 C29 C28 C27 120.0 . . ?
 C28 C29 C24" 125(7) . 16_657 ?
 C28 C29 C30 120.0 . . ?
 C30 C29 C24" 114(8) . 16_657 ?
 O4 C30 C29 121(2) . . ?
 O4 C30 C31 119(2) . . ?
 C29 C30 C31 120.0 . . ?
 C30 C31 C24' 121(6) . 6_554 ?
 C32 C31 C24' 119(6) . 6_554 ?
 C32 C31 C30 120.0 . . ?
 C27 C32 O5 120(2) . . ?
 C31 C32 O5 120(2) . . ?
 C31 C32 C27 120.0 . . ?

loop_
  _geom_torsion_atom_site_label_1
  _geom_torsion_atom_site_label_2
  _geom_torsion_atom_site_label_3
  _geom_torsion_atom_site_label_4
  _geom_torsion
  _geom_torsion_site_symmetry_1
  _geom_torsion_site_symmetry_2
  _geom_torsion_site_symmetry_3
  _geom_torsion_site_symmetry_4
  _geom_torsion_publ_flag
 N1 C14 C15 C16 -167(2) . . . . ?
 N1 C14 C19 C18 168(2) . . . . ?
 N2 C21 C22 C23 176.8(17) . . . . ?
 N2 C21 C26 C25 -176.6(18) . . . . ?
 C1 C2 C3 C4 35.2(19) . . . . ?
 C1 C2 C3 C7 -67.5(19) . . . . ?
 C1 C2 C1' C2' -1(4) . . . . ?
 C1 C2 C1' C5' -176.4(18) . . . . ?
 C1 C5 C6 C7 -66.8(14) . . . . ?
 C1 C5 C6 C11 112.9(15) . . . . ?
 C1 C2" C3" C4" -154(3) . . . . ?
 C1 C2" C3" C7" 104(3) . . . . ?
 C2 C1 C5 C4 -35.0(19) . . . . ?
 C2 C1 C5 C6 66.4(19) . . . . ?
 C2 C1 C2" C1" -1(4) . . . . ?
 C2 C1 C2" C3" -171(2) . . . . ?
 C2 C3 C4 C5 -53.6(13) . . . . ?
 C2 C3 C7 C6 67.4(15) . . . . ?
 C2 C3 C7 C8 -113.1(15) . . . . ?
 C2 C1' C2' C3' -178(2) . . . . ?
 C2 C1' C2' C1" 2(4) . . . . ?
 C2 C1' C5' C4' 143(3) . . . . ?
 C2 C1' C5' C6' -116(3) . . . . ?
 C3 C2 C1' C2' -179(2) . . . . ?
 C3 C2 C1' C5' 5(5) . . . . ?
 C3 C4 C5 C1 54.1(14) . . . . ?
 C3 C4 C5 C6 -53.9(13) . . . . ?
 C3 C7 C8 C9 -179.5(18) . . . . ?
 C4 C3 C7 C6 -35.2(14) . . . . ?
 C4 C3 C7 C8 144.3(14) . . . . ?
 C4 C5 C6 C7 35.1(14) . . . . ?
 C4 C5 C6 C11 -145.3(14) . . . . ?
 C5 C1 C2 C3 1(2) . . . . ?
 C5 C1 C2 C1' -178.3(19) . . . . ?
 C5 C1 C2" C1" 177.0(19) . . . . ?
 C5 C1 C2" C3" 8(5) . . . . ?
 C5 C6 C7 C3 -0.7(15) . . . . ?
 C5 C6 C7 C8 179.7(14) . . . . ?
 C5 C6 C11 C10 -179.6(18) . . . . ?
 C6 C7 C8 C9 0.0 . . . . ?
 C7 C3 C4 C5 53.9(13) . . . . ?
 C7 C6 C11 C10 0.0 . . . . ?
 C7 C8 C9 C10 0.0 . . . . ?
 C7 C8 C9 C12 176(3) . . . . ?
 C8 C9 C10 C11 0.0 . . . . ?
 C8 C9 C10 C13 -174.9(18) . . . . ?
 C8 C9 C12 O1 5(6) . . . . ?
 C8 C9 C12 N1 178.4(17) . . . . ?
 C9 C10 C11 C6 0.0 . . . . ?
 C9 C10 C13 O2 -168(3) . . . . ?
 C9 C10 C13 N1 -8(2) . . . . ?
 C10 C9 C12 O1 -179(4) . . . . ?
 C10 C9 C12 N1 -5(3) . . . . ?
 C11 C6 C7 C3 179.6(14) . . . . ?
 C11 C6 C7 C8 0.0 . . . . ?
 C11 C10 C13 O2 18(4) . . . . ?
 C11 C10 C13 N1 178.0(15) . . . . ?
 C12 N1 C13 O2 165(3) . . . . ?
 C12 N1 C13 C10 4(3) . . . . ?
 C12 N1 C14 C15 26(4) . . . . ?
 C12 N1 C14 C19 -142(3) . . . . ?
 C12 C9 C10 C11 -177(2) . . . . ?
 C12 C9 C10 C13 8(2) . . . . ?
 C13 N1 C12 O1 174(4) . . . . ?
 C13 N1 C12 C9 0(3) . . . . ?
 C13 N1 C14 C15 -137(2) . . . . ?
 C13 N1 C14 C19 55(3) . . . . ?
 C13 C10 C11 C6 174(2) . . . . ?
 C14 N1 C12 O1 10(6) . . . . ?
 C14 N1 C12 C9 -164(2) . . . . ?
 C14 N1 C13 O2 -29(5) . . . . ?
 C14 N1 C13 C10 170(2) . . . . ?
 C14 C15 C16 C17 0.0 . . . . ?
 C15 C14 C19 C18 0.0 . . . . ?
 C15 C16 C17 C18 0.0 . . . . ?
 C15 C16 C17 C20 179(3) . . . . ?
 C16 C17 C18 C19 0.0 . . . . ?
 C16 C17 C20 N2 172(3) . . . . ?
 C17 C18 C19 C14 0.0 . . . . ?
 C18 C17 C20 N2 -8(5) . . . . ?
 C19 C14 C15 C16 0.0 . . . . ?
 C20 N2 C21 C22 -100(3) . . . . ?
 C20 N2 C21 C26 77(4) . . . . ?
 C20 C17 C18 C19 -179(3) . . . . ?
 C21 N2 C20 C17 -180(2) . . . . ?
 C21 C22 C23 C24 0.0 . . . . ?
 C22 C21 C26 C25 0.0 . . . . ?
 C22 C23 C24 C25 0.0 . . . . ?
 C22 C23 C24 C27 -174.5(19) . . . . ?
 C23 C24 C25 C26 0.0 . . . . ?
 C23 C24 C27 C28 -118.7(15) . . . . ?
 C23 C24 C27 C32 56.3(19) . . . . ?
 C24 C25 C26 C21 0.0 . . . . ?
 C24 C27 C28 O3 9(2) . . . . ?
 C24 C27 C28 C29 175(2) . . . . ?
 C24 C27 C32 O5 5(2) . . . . ?
 C24 C27 C32 C31 -175.0(19) . . . . ?
 C25 C24 C27 C28 66.8(18) . . . . ?
 C25 C24 C27 C32 -118.2(14) . . . . ?
 C26 C21 C22 C23 0.0 . . . . ?
 N1' C14' C15' C16' -180(2) . . . . ?
 N1' C14' C19' C18' 180(2) . . . . ?
 N2' C21' C22' C23' 177(2) . . . . ?
 N2' C21' C26' C25' -177(2) . . . . ?
 C1' C2 C3 C4 -146(3) . . . . ?
 C1' C2 C3 C7 111(3) . . . . ?
 C1' C2' C3' C4' 36(2) . . . . ?
 C1' C2' C3' C7' -66(2) . . . . ?
 C1' C2' C1" C2" -3(4) . . . . ?
 C1' C2' C1" C5" 171.0(19) . . . . ?
 C1' C5' C6' C7' -67.5(16) . . . . ?
 C1' C5' C6' C11' 108.5(16) . . . . ?
 C2' C1' C5' C4' -33(2) . . . . ?
 C2' C1' C5' C6' 68(2) . . . . ?
 C2' C3' C4' C5' -52.2(15) . . . . ?
 C2' C3' C7' C6' 66.4(16) . . . . ?
 C2' C3' C7' C8' -110.2(16) . . . . ?
 C2' C1" C2" C1 3(4) . . . . ?
 C2' C1" C2" C3" 175(2) . . . . ?
 C2' C1" C5" C4" 151(3) . . . . ?
 C2' C1" C5" C6" -108(3) . . . . ?
 C3' C2' C1" C2" 177(2) . . . . ?
 C3' C2' C1" C5" -9(5) . . . . ?
 C3' C4' C5' C1' 52.4(15) . . . . ?
 C3' C4' C5' C6' -54.9(14) . . . . ?
 C3' C7' C8' C9' 176.3(18) . . . . ?
 C4' C3' C7' C6' -35.8(15) . . . . ?
 C4' C3' C7' C8' 147.6(14) . . . . ?
 C4' C5' C6' C7' 35.3(14) . . . . ?
 C4' C5' C6' C11' -148.8(14) . . . . ?
 C5' C1' C2' C3' -1(2) . . . . ?
 C5' C1' C2' C1" 178.8(19) . . . . ?
 C5' C6' C7' C3' -0.5(15) . . . . ?
 C5' C6' C7' C8' 176.6(14) . . . . ?
 C5' C6' C11' C10' -175.5(19) . . . . ?
 C6' C7' C8' C9' 0.0 . . . . ?
 C7' C3' C4' C5' 54.9(14) . . . . ?
 C7' C6' C11' C10' 0.0 . . . . ?
 C7' C8' C9' C10' 0.0 . . . . ?
 C7' C8' C9' C12' -178(3) . . . . ?
 C8' C9' C10' C11' 0.0 . . . . ?
 C8' C9' C10' C13' -178(2) . . . . ?
 C8' C9' C12' O1' -6(5) . . . . ?
 C8' C9' C12' N1' -174.8(16) . . . . ?
 C9' C10' C11' C6' 0.0 . . . . ?
 C9' C10' C13' O2' -176(4) . . . . ?
 C9' C10' C13' N1' -8(3) . . . . ?
 C10' C9' C12' O1' 175(4) . . . . ?
 C10' C9' C12' N1' 7(3) . . . . ?
 C11' C6' C7' C3' -177.1(14) . . . . ?
 C11' C6' C7' C8' 0.0 . . . . ?
 C11' C10' C13' O2' 6(5) . . . . ?
 C11' C10' C13' N1' 174.6(15) . . . . ?
 C12' N1' C13' O2' -180(4) . . . . ?
 C12' N1' C13' C10' 12(3) . . . . ?
 C12' N1' C14' C15' 41(3) . . . . ?
 C12' N1' C14' C19' -139(3) . . . . ?
 C12' C9' C10' C11' 179(2) . . . . ?
 C12' C9' C10' C13' 1(2) . . . . ?
 C13' N1' C12' O1' 180(4) . . . . ?
 C13' N1' C12' C9' -12(3) . . . . ?
 C13' N1' C14' C15' -117(2) . . . . ?
 C13' N1' C14' C19' 63(3) . . . . ?
 C13' C10' C11' C6' 178(2) . . . . ?
 C14' N1' C12' O1' 20(6) . . . . ?
 C14' N1' C12' C9' -171(2) . . . . ?
 C14' N1' C13' O2' -18(5) . . . . ?
 C14' N1' C13' C10' 173(2) . . . . ?
 C14' C15' C16' C17' 0.0 . . . . ?
 C15' C14' C19' C18' 0.0 . . . . ?
 C15' C16' C17' C18' 0.0 . . . . ?
 C15' C16' C17' C20' -177(3) . . . . ?
 C16' C17' C18' C19' 0.0 . . . . ?
 C16' C17' C20' N2' -8(5) . . . . ?
 C17' C18' C19' C14' 0.0 . . . . ?
 C18' C17' C20' N2' 174(3) . . . . ?
 C19' C14' C15' C16' 0.0 . . . . ?
 C20' N2' C21' C22' 39(4) . . . . ?
 C20' N2' C21' C26' -144(3) . . . . ?
 C20' C17' C18' C19' 177(3) . . . . ?
 C21' N2' C20' C17' 177(3) . . . . ?
 C21' C22' C23' C24' 0.0 . . . . ?
 C22' C21' C26' C25' 0.0 . . . . ?
 C22' C23' C24' C25' 0.0 . . . . ?
 C22' C23' C24' C31 178(5) . . . 6_554 ?
 C23' C24' C25' C26' 0.0 . . . . ?
 C24' C25' C26' C21' 0.0 . . . . ?
 C24' C31 C32 O5 1(5) 6_554 . . . ?
 C24' C31 C32 C27 -179(5) 6_554 . . . ?
 C26' C21' C22' C23' 0.0 . . . . ?
 N1" C14" C15" C16" 165(2) . . . . ?
 N1" C14" C19" C18" -166.2(19) . . . . ?
 N2" C21" C22" C23" 173(2) . . . . ?
 N2" C21" C26" C25" -173(2) . . . . ?
 C1" C2' C3' C4' -144(3) . . . . ?
 C1" C2' C3' C7' 114(3) . . . . ?
 C1" C2" C3" C4" 36(2) . . . . ?
 C1" C2" C3" C7" -66(2) . . . . ?
 C1" C5" C6" C7" -65.5(16) . . . . ?
 C1" C5" C6" C11" 106.2(16) . . . . ?
 C2" C1 C2 C3 179(2) . . . . ?
 C2" C1 C2 C1' 0(4) . . . . ?
 C2" C1 C5 C4 147(3) . . . . ?
 C2" C1 C5 C6 -112(3) . . . . ?
 C2" C1" C5" C4" -34(2) . . . . ?
 C2" C1" C5" C6" 67(2) . . . . ?
 C2" C3" C4" C5" -53.2(15) . . . . ?
 C2" C3" C7" C6" 68.2(15) . . . . ?
 C2" C3" C7" C8" -106.3(16) . . . . ?
 C3" C4" C5" C1" 53.1(15) . . . . ?
 C3" C4" C5" C6" -55.2(14) . . . . ?
 C3" C7" C8" C9" 173.9(18) . . . . ?
 C4" C3" C7" C6" -34.4(15) . . . . ?
 C4" C3" C7" C8" 151.1(14) . . . . ?
 C4" C5" C6" C7" 36.6(14) . . . . ?
 C4" C5" C6" C11" -151.8(14) . . . . ?
 C5" C1" C2" C1 -173(2) . . . . ?
 C5" C1" C2" C3" -1(2) . . . . ?
 C5" C6" C7" C3" -2.3(15) . . . . ?
 C5" C6" C7" C8" 173.0(14) . . . . ?
 C5" C6" C11" C10" -170.7(19) . . . . ?
 C6" C7" C8" C9" 0.0 . . . . ?
 C7" C3" C4" C5" 54.2(14) . . . . ?
 C7" C6" C11" C10" 0.0 . . . . ?
 C7" C8" C9" C10" 0.0 . . . . ?
 C7" C8" C9" C12" -176(2) . . . . ?
 C8" C9" C10" C11" 0.0 . . . . ?
 C8" C9" C10" C13" -179.1(19) . . . . ?
 C8" C9" C12" O1" -3(5) . . . . ?
 C8" C9" C12" N1" 174.7(16) . . . . ?
 C9" C10" C11" C6" 0.0 . . . . ?
 C9" C10" C13" O2" -179(3) . . . . ?
 C9" C10" C13" N1" 5(3) . . . . ?
 C10" C9" C12" O1" -180(4) . . . . ?
 C10" C9" C12" N1" -2(3) . . . . ?
 C11" C6" C7" C3" -175.3(14) . . . . ?
 C11" C6" C7" C8" 0.0 . . . . ?
 C11" C10" C13" O2" 2(5) . . . . ?
 C11" C10" C13" N1" -173.9(15) . . . . ?
 C12" N1" C13" O2" 178(4) . . . . ?
 C12" N1" C13" C10" -6(3) . . . . ?
 C12" N1" C14" C15" -33(3) . . . . ?
 C12" N1" C14" C19" 133(3) . . . . ?
 C12" C9" C10" C11" 177.0(19) . . . . ?
 C12" C9" C10" C13" -2(2) . . . . ?
 C13" N1" C12" O1" -177(4) . . . . ?
 C13" N1" C12" C9" 5(3) . . . . ?
 C13" N1" C14" C15" 130(2) . . . . ?
 C13" N1" C14" C19" -64(3) . . . . ?
 C13" C10" C11" C6" 179(2) . . . . ?
 C14" N1" C12" O1" -12(6) . . . . ?
 C14" N1" C12" C9" 170(2) . . . . ?
 C14" N1" C13" O2" 12(5) . . . . ?
 C14" N1" C13" C10" -172(2) . . . . ?
 C14" C15" C16" C17" 0.0 . . . . ?
 C15" C14" C19" C18" 0.0 . . . . ?
 C15" C16" C17" C18" 0.0 . . . . ?
 C15" C16" C17" C20" 165(2) . . . . ?
 C16" C17" C18" C19" 0.0 . . . . ?
 C16" C17" C20" N2" 55(4) . . . . ?
 C17" C18" C19" C14" 0.0 . . . . ?
 C18" C17" C20" N2" -139(3) . . . . ?
 C19" C14" C15" C16" 0.0 . . . . ?
 C20" N2" C21" C22" 87(4) . . . . ?
 C20" N2" C21" C26" -100(4) . . . . ?
 C20" C17" C18" C19" -165(2) . . . . ?
 C21" N2" C20" C17" 167(2) . . . . ?
 C21" C22" C23" C24" 0.0 . . . . ?
 C22" C21" C26" C25" 0.0 . . . . ?
 C22" C23" C24" C25" 0.0 . . . . ?
 C22" C23" C24" C29 169(4) . . . 11_667 ?
 C23" C24" C25" C26" 0.0 . . . . ?
 C24" C25" C26" C21" 0.0 . . . . ?
 C24" C29 C30 O4 -19(7) 16_657 . . . ?
 C24" C29 C30 C31 168(7) 16_657 . . . ?
 C26" C21" C22" C23" 0.0 . . . . ?
 O3 C33 C34 C35 47(5) . . . . ?
 O3 C28 C29 C24" -2(9) . . . 16_657 ?
 O3 C28 C29 C30 165(2) . . . . ?
 C33 O3 C28 C27 -111(3) . . . . ?
 C33 O3 C28 C29 83(3) . . . . ?
 C33 C34 C35 C36 -166(4) . . . . ?
 C34 C35 C36 C37 -168(4) . . . . ?
 C35 C36 C37 C38 -89(5) . . . . ?
 O4 C39 C40 C41 -87(3) . . . . ?
 O4 C30 C31 C24' 6(5) . . . 6_554 ?
 O4 C30 C31 C32 -173(2) . . . . ?
 C39 O4 C30 C29 96(3) . . . . ?
 C39 O4 C30 C31 -91(3) . . . . ?
 C39 C40 C41 C42 178(2) . . . . ?
 C40 C41 C42 C43 102(3) . . . . ?
 C41 C42 C43 C44 146(4) . . . . ?
 O5 C45 C46 C47 178(3) . . . . ?
 C45 O5 C32 C27 92(3) . . . . ?
 C45 O5 C32 C31 -88(3) . . . . ?
 C45 C46 C47 C48 -106(3) . . . . ?
 C46 C47 C48 C49 -178(3) . . . . ?
 C47 C48 C49 C50 -104(3) . . . . ?
 C27 C24 C25 C26 174.5(19) . . . . ?
 C27 C28 C29 C24" -167(9) . . . 16_657 ?
 C27 C28 C29 C30 0.0 . . . . ?
 C28 O3 C33 C34 -166(2) . . . . ?
 C28 C27 C32 O5 180(2) . . . . ?
 C28 C27 C32 C31 0.0 . . . . ?
 C28 C29 C30 O4 173(2) . . . . ?
 C28 C29 C30 C31 0.0 . . . . ?
 C29 C24" C25" C26" -169(5) 11_667 . . . ?
 C29 C30 C31 C24' 179(5) . . . 6_554 ?
 C29 C30 C31 C32 0.0 . . . . ?
 C30 O4 C39 C40 -172(2) . . . . ?
 C30 C31 C32 O5 -180(2) . . . . ?
 C30 C31 C32 C27 0.0 . . . . ?
 C31 C24' C25' C26' -178(6) 6_554 . . . ?
 C32 O5 C45 C46 -149(3) . . . . ?
 C32 C27 C28 O3 -166(2) . . . . ?
 C32 C27 C28 C29 0.0 . . . . ?

_smtbx_masks_special_details
;
A solvent mask was calculated and 5353 electrons were 
found in a volume of 29858\%A^3^ in 1 void per unit cell. 
This is consistent with the presence of approx 2[C2H2Cl4] 
and 10[CH4O] per Asymmetric Unit which account for 5504 
electrons per unit cell.
;
loop_
  _smtbx_masks_void_nr
  _smtbx_masks_void_average_x
  _smtbx_masks_void_average_y
  _smtbx_masks_void_average_z
  _smtbx_masks_void_volume
  _smtbx_masks_void_count_electrons
  _smtbx_masks_void_content
 1 -0.308 -0.681 -0.402 29857.9 5352.8 '32 C2H2Cl4,160 CH4O'

_smtbx_masks_void_probe_radius     1.2
_smtbx_masks_void_truncation_radius  1.2
_shelx_res_file
;
TITL Badjic_VagLrgCage in I4(1)/a
    badjic_vaglrgcage.res
    created by SHELXL-2019/1 at 11:46:13 on 23-Jan-2022
CELL 0.71073 50.4084 50.4084 22.9837 90 90 90
ZERR 4 0.0046 0.0046 0.0031 0 0 0
LATT 2
SYMM 0.5-X,-Y,0.5+Z
SYMM 0.75-Y,0.25+X,0.25+Z
SYMM 0.75+Y,0.75-X,0.75+Z
SFAC C H Br N O
UNIT 1648 1344 64 96 144
EADP C1S Br1S
DFIX 1.5 C10" C13" N1" C13" C12" C9" N1" C12"
DFIX 2.45 C9" N1"
DFIX 2.45 N1" C10"
DFIX 1.5 C14" N1"
DFIX 1.5 C20" C17"
DFIX 2.3 N1 C10
DFIX 2.35 C7 C4
DFIX 1.55 C3 C7 C5 C6
DFIX 1.48 C12 C9 C13 C10
DFIX 1.55 C5 C1 C3 C2 C3 C4 C5 C4
DFIX 2.3 C9 N1
DFIX 2.35 C2 C5
DFIX 1.4 N1 C14
DFIX 2.35 C1 C3
DFIX 1.4 N1 C12 N1 C13
DFIX 2.35 C4 C6
DFIX 1.39 C2' C1' C2" C1" C2 C1
DFIX 1.39 C2" C1
DFIX 1.39 C2' C1"
DFIX 1.39 C1' C2
DFIX 1.54 C37 C38
DFIX 1.54 C36 C37
DFIX 1.45 O3 C33
DFIX 1.54 C35 C36
DFIX 1.4 O4 C30 O3 C28 O5 C32
DFIX 1.54 C33 C34
DFIX 1.54 C34 C35
DFIX 2.45 C36 C38
DFIX 2.45 C34 C36
DFIX 2.45 C35 C37
DFIX 2.45 C33 C35
DFIX 2.5 O3 C34
DFIX 2.5 O5 C46
DFIX 1.54 C46 C47
DFIX 2.45 C45 C47
DFIX 1.54 C47 C48
DFIX 1.45 O5 C45
DFIX 2.45 C46 C48
DFIX 1.54 C45 C46
DFIX 1.54 C49 C48
DFIX 1.54 C50 C49
DFIX 2.54 C49 C47
DFIX 2.54 C48 C50
DFIX 1.54 C41 C42
DFIX 2.54 C39 C41
DFIX 2.54 C41 C43
DFIX 1.54 C42 C43
DFIX 2.54 C40 C42
DFIX 2.54 C42 C44
DFIX 1.54 C40 C41
DFIX 2.5 O4 C40
DFIX 1.54 C43 C44
DFIX 1.45 O4 C39
DFIX 1.54 C39 C40
RIGU 0.01 0.01
SIMU
DFIX 3.5 C48 C45
DFIX 3.5 C40 C43
DFIX 3.5 C50 C47
DFIX 1.28 N2 C20

L.S. 20 0 541
PLAN  10
SIZE 0.091 0.078 0.063
TEMP -173.15
CONF
BOND
MORE -1
BOND $H
ABIN
fmap 2
acta
OMIT -2 4 2
OMIT 3 14 3
OMIT 2 2 4
OMIT -1 3 8
OMIT -2 16 2
OMIT -3 9 4
OMIT 2 10 4
OMIT -4 6 4
OMIT -6 8 4
OMIT -8 10 2
OMIT 3 16 3
OMIT 2 7 5
REM <olex2.extras>
REM <HklSrc "%.\\Badjic_VagLrgCage.hkl">
REM </olex2.extras>

WGHT    0.200000
FVAR       0.01523
O1    5    0.529233    0.437190    0.302220    11.00000    0.16130    0.12553 =
         0.16614   -0.00757    0.03361   -0.03164
O2    5    0.515350    0.507721    0.420892    11.00000    0.18229    0.13209 =
         0.18309   -0.06344    0.05916   -0.04565
N1    4    0.517992    0.466518    0.374221    11.00000    0.17387    0.11556 =
         0.16276   -0.01734    0.03909   -0.03661
N2    4    0.441770    0.408085    0.553074    11.00000    0.13752    0.09830 =
         0.14384    0.01173    0.01621    0.00328
C1    1    0.613321    0.545410    0.255218    11.00000    0.13276    0.09892 =
         0.09338    0.01703    0.01534   -0.02887
C2    1    0.617580    0.523804    0.218969    11.00000    0.14968    0.10389 =
         0.08023    0.02916    0.02634   -0.02630
C3    1    0.591078    0.517683    0.189867    11.00000    0.15097    0.11371 =
         0.08785    0.00997    0.01132   -0.01667
AFIX  13
H3    2    0.591735    0.506648    0.153739    11.00000   -1.20000
AFIX   0
C4    1    0.580501    0.545670    0.183368    11.00000    0.12993    0.12448 =
         0.11550    0.00442    0.01102   -0.00848
AFIX  23
H4A   2    0.561719    0.546193    0.170826    11.00000   -1.20000
H4B   2    0.591551    0.556825    0.157493    11.00000   -1.20000
AFIX   0
C5    1    0.584182    0.552459    0.249031    11.00000    0.13085    0.09651 =
         0.09537    0.02847    0.01346   -0.00575
AFIX  13
H5    2    0.578773    0.570648    0.261716    11.00000   -1.20000
AFIX  66
C6    1    0.568787    0.529429    0.274408    11.00000    0.10801    0.09650 =
         0.09731    0.01853   -0.00661   -0.00342
C7    1    0.573350    0.507975    0.237755    11.00000    0.11601    0.11751 =
         0.08781    0.00172    0.00337   -0.01536
C8    1    0.561841    0.483527    0.249802    11.00000    0.12542    0.12243 =
         0.11585    0.00788    0.00135   -0.01304
AFIX  43
H8    2    0.564960    0.468864    0.224751    11.00000   -1.20000
AFIX  65
C9    1    0.545768    0.480531    0.298502    11.00000    0.10583    0.11554 =
         0.12040   -0.00635    0.00646   -0.00916
C10   1    0.541204    0.501985    0.335155    11.00000    0.10580    0.11319 =
         0.13290    0.00109    0.00301   -0.01385
C11   1    0.552713    0.526433    0.323109    11.00000    0.11257    0.09479 =
         0.11091   -0.00192   -0.00319   -0.00474
AFIX  43
H11   2    0.549594    0.541095    0.348160    11.00000   -1.20000
AFIX   0
C12   1    0.530020    0.458041    0.320770    11.00000    0.13512    0.11323 =
         0.15010   -0.00896    0.02771   -0.02784
C13   1    0.525516    0.493878    0.387302    11.00000    0.14316    0.10607 =
         0.12694   -0.00851    0.02674   -0.01023
AFIX  66
C14   1    0.506236    0.450742    0.417932    11.00000    0.22263    0.10450 =
         0.18104    0.00077    0.05741   -0.03098
C15   1    0.513539    0.424475    0.426989    11.00000    0.26026    0.13574 =
         0.20969    0.01653    0.08321   -0.00311
AFIX  43
H15   2    0.529076    0.417618    0.409067    11.00000   -1.20000
AFIX  65
C16   1    0.498111    0.408241    0.462269    11.00000    0.24650    0.12582 =
         0.22551    0.03754    0.07939   -0.00572
AFIX  43
H16   2    0.503102    0.390288    0.468459    11.00000   -1.20000
AFIX  65
C17   1    0.475378    0.418273    0.488491    11.00000    0.23332    0.12554 =
         0.21020    0.01813    0.08384   -0.01693
C18   1    0.468075    0.444540    0.479434    11.00000    0.21912    0.11739 =
         0.17719    0.03471    0.06803   -0.00141
AFIX  43
H18   2    0.452538    0.451397    0.497356    11.00000   -1.20000
AFIX  65
C19   1    0.483503    0.460775    0.444155    11.00000    0.21856    0.11176 =
         0.17614    0.00108    0.04442   -0.02439
AFIX  43
H19   2    0.478511    0.478727    0.437964    11.00000   -1.20000
AFIX   0
C20   1    0.460224    0.400348    0.523867    11.00000    0.19944    0.11117 =
         0.18525    0.00624    0.04494   -0.01105
AFIX  43
H20   2    0.464755    0.382056    0.524386    11.00000   -1.20000
AFIX  66
C21   1    0.427056    0.389642    0.588193    11.00000    0.11389    0.10072 =
         0.12567    0.00254   -0.00744    0.01494
C22   1    0.403055    0.380679    0.565826    11.00000    0.11922    0.12210 =
         0.08511   -0.01099   -0.00431    0.00197
AFIX  43
H22   2    0.396673    0.387434    0.529868    11.00000   -1.20000
AFIX  65
C23   1    0.388393    0.361832    0.596072    11.00000    0.11871    0.12778 =
         0.09363   -0.02669    0.01823   -0.00480
AFIX  43
H23   2    0.371990    0.355707    0.580785    11.00000   -1.20000
AFIX  65
C24   1    0.397731    0.351948    0.648685    11.00000    0.12857    0.12376 =
         0.11506   -0.00974    0.01662   -0.01277
C25   1    0.421732    0.360911    0.671052    11.00000    0.14319    0.14366 =
         0.12789    0.02044   -0.00753   -0.03421
AFIX  43
H25   2    0.428114    0.354156    0.707011    11.00000   -1.20000
AFIX  65
C26   1    0.436394    0.379758    0.640807    11.00000    0.11596    0.14306 =
         0.14445    0.02374   -0.03661   -0.02155
AFIX  43
H26   2    0.452797    0.385884    0.656094    11.00000   -1.20000
AFIX   0
SAME 0.01 0.02 O1 > C26
O1'   5    0.704762    0.422045    0.395690    11.00000    0.16358    0.11229 =
         0.17063    0.01197   -0.00988   -0.00612
O2'   5    0.636834    0.389766    0.285347    11.00000    0.22309    0.12176 =
         0.14393   -0.02560    0.02518   -0.03479
N1'   4    0.672392    0.397504    0.350114    11.00000    0.18163    0.15434 =
         0.13365    0.00901    0.01432   -0.01930
N2'   4    0.655856    0.309130    0.539133    11.00000    0.20277    0.10009 =
         0.14180    0.01201   -0.01616   -0.00554
C1'   1    0.642523    0.513512    0.218619    11.00000    0.14774    0.10699 =
         0.08195    0.01312    0.02061   -0.02298
C2'   1    0.663301    0.523583    0.251356    11.00000    0.15678    0.09822 =
         0.10295    0.00990    0.02530   -0.02331
C3'   1    0.687982    0.507439    0.237028    11.00000    0.14250    0.10128 =
         0.10808   -0.00761    0.02544   -0.02112
AFIX  13
H3'   2    0.705481    0.515393    0.247785    11.00000   -1.20000
AFIX   0
C4'   1    0.682992    0.502482    0.172965    11.00000    0.14432    0.11740 =
         0.10875   -0.00584    0.02090   -0.02722
AFIX  23
H4'A  2    0.695280    0.489241    0.156062    11.00000   -1.20000
H4'B  2    0.683157    0.518964    0.149542    11.00000   -1.20000
AFIX   0
C5'   1    0.654465    0.491290    0.182664    11.00000    0.15395    0.11482 =
         0.09790    0.00187    0.00996   -0.03506
AFIX  13
H5'   2    0.644425    0.485642    0.147243    11.00000   -1.20000
AFIX  66
C6'   1    0.661765    0.469908    0.225586    11.00000    0.14005    0.10168 =
         0.11213   -0.01489    0.01312   -0.02633
C7'   1    0.682328    0.480049    0.259184    11.00000    0.12561    0.10958 =
         0.10581   -0.01779    0.02606   -0.01632
C8'   1    0.692501    0.465275    0.305117    11.00000    0.11372    0.13554 =
         0.14412   -0.00239    0.00766   -0.01173
AFIX  43
H8'   2    0.706555    0.472206    0.328079    11.00000   -1.20000
AFIX  65
C9'   1    0.682110    0.440360    0.317452    11.00000    0.12607    0.13033 =
         0.13334   -0.00881    0.03064    0.00043
C10'  1    0.661547    0.430219    0.283854    11.00000    0.12999    0.11361 =
         0.12579   -0.01747    0.03373   -0.00599
C11'  1    0.651374    0.444992    0.237922    11.00000    0.11894    0.09210 =
         0.11991   -0.02134    0.03629   -0.02075
AFIX  43
H11'  2    0.637320    0.438061    0.214959    11.00000   -1.20000
AFIX   0
C12'  1    0.688031    0.420689    0.362927    11.00000    0.14836    0.14110 =
         0.12288   -0.00166    0.02893   -0.00307
C13'  1    0.652616    0.403810    0.305352    11.00000    0.16648    0.11993 =
         0.14706   -0.00375    0.01780   -0.01271
AFIX  66
C14'  1    0.668704    0.374893    0.384721    11.00000    0.20067    0.14005 =
         0.15378    0.02514   -0.00001   -0.00138
C15'  1    0.665166    0.376601    0.444582    11.00000    0.29951    0.15761 =
         0.16038    0.02876   -0.00283   -0.01063
AFIX  43
H15'  2    0.665144    0.393439    0.463145    11.00000   -1.20000
AFIX  65
C16'  1    0.661659    0.353671    0.477281    11.00000    0.32781    0.15732 =
         0.14635    0.04952    0.00182    0.01551
AFIX  43
H16'  2    0.659241    0.354838    0.518193    11.00000   -1.20000
AFIX  65
C17'  1    0.661691    0.329033    0.450120    11.00000    0.26351    0.14394 =
         0.16888    0.02793    0.00500    0.02926
C18'  1    0.665229    0.327326    0.390259    11.00000    0.26006    0.15814 =
         0.18805    0.03078    0.00839    0.01289
AFIX  43
H18'  2    0.665250    0.310487    0.371696    11.00000   -1.20000
AFIX  65
C19'  1    0.668736    0.350256    0.357560    11.00000    0.20440    0.15872 =
         0.18989    0.01080   -0.02358   -0.00573
AFIX  43
H19'  2    0.671154    0.349089    0.316648    11.00000   -1.20000
AFIX   0
C20'  1    0.656769    0.306615    0.486888    11.00000    0.21639    0.12735 =
         0.16736    0.02510    0.00878    0.05655
AFIX  43
H20'  2    0.654198    0.289602    0.470023    11.00000   -1.20000
AFIX  66
C21'  1    0.649627    0.286271    0.574515    11.00000    0.20471    0.10699 =
         0.16158    0.00452    0.00161   -0.01117
C22'  1    0.660548    0.262251    0.556950    11.00000    0.16424    0.10177 =
         0.14435    0.01076   -0.00495   -0.03094
AFIX  43
H22'  2    0.670850    0.261371    0.522392    11.00000   -1.20000
AFIX  65
C23'  1    0.656395    0.239519    0.589947    11.00000    0.17987    0.10062 =
         0.14628   -0.01189   -0.00659   -0.02357
AFIX  43
H23'  2    0.663859    0.223103    0.577942    11.00000   -1.20000
AFIX  65
C24'  1    0.641322    0.240806    0.640511    11.00000    0.18185    0.09617 =
         0.14757    0.01748    0.01317   -0.00858
C25'  1    0.630401    0.264826    0.658077    11.00000    0.17826    0.10937 =
         0.14166    0.01787    0.02263    0.00748
AFIX  43
H25'  2    0.620100    0.265706    0.692635    11.00000   -1.20000
AFIX  65
C26'  1    0.634553    0.287559    0.625080    11.00000    0.20706    0.09480 =
         0.15904    0.01871   -0.00569    0.00213
AFIX  43
H26'  2    0.627089    0.303975    0.637085    11.00000   -1.20000
AFIX   0
SAME 0.01 0.02 O1 > C26
O1"   5    0.591871    0.530647    0.546320    11.00000    0.16576    0.15762 =
         0.10424    0.01265    0.02184    0.05084
O2"   5    0.675362    0.496664    0.541908    11.00000    0.12596    0.12464 =
         0.21228    0.00421   -0.02588    0.03255
N1"   4    0.630348    0.507478    0.560099    11.00000    0.14528    0.12710 =
         0.12668    0.01143    0.00414    0.01543
N2"   4    0.586985    0.453882    0.790517    11.00000    0.13723    0.29334 =
         0.18715    0.11841   -0.00082    0.06098
C1"   1    0.657487    0.544285    0.286673    11.00000    0.14594    0.08441 =
         0.11956    0.00297    0.01753   -0.03127
C2"   1    0.632592    0.555950    0.288422    11.00000    0.14329    0.08451 =
         0.12854    0.00747    0.00295   -0.02334
C3"   1    0.633262    0.576499    0.336732    11.00000    0.14913    0.09395 =
         0.10573    0.00514    0.00092   -0.02231
AFIX  13
H3"   2    0.618991    0.590277    0.336219    11.00000   -1.20000
AFIX   0
C4"   1    0.661461    0.586252    0.329823    11.00000    0.15098    0.09097 =
         0.13554   -0.01743   -0.01227   -0.01431
AFIX  23
H4"A  2    0.667206    0.597939    0.362067    11.00000   -1.20000
H4"B  2    0.664656    0.594972    0.291868    11.00000   -1.20000
AFIX   0
C5"   1    0.673742    0.557813    0.333458    11.00000    0.16169    0.10274 =
         0.14692   -0.01062    0.00108   -0.03131
AFIX  13
H5"   2    0.693471    0.556475    0.329998    11.00000   -1.20000
AFIX  66
C6"   1    0.661684    0.549864    0.391174    11.00000    0.17492    0.10565 =
         0.13587    0.00363   -0.00401   -0.01453
C7"   1    0.636430    0.560930    0.392075    11.00000    0.16527    0.10478 =
         0.13217    0.00593   -0.00158   -0.02844
C8"   1    0.619029    0.554812    0.437030    11.00000    0.15364    0.08789 =
         0.10685   -0.00253   -0.01881   -0.03842
AFIX  43
H8"   2    0.601769    0.562375    0.437645    11.00000   -1.20000
AFIX  65
C9"   1    0.626880    0.537629    0.481083    11.00000    0.14497    0.10870 =
         0.09504   -0.00676   -0.00307    0.01175
C10"  1    0.652134    0.526563    0.480182    11.00000    0.13814    0.10368 =
         0.10329   -0.01960   -0.00726    0.00062
C11"  1    0.669536    0.532680    0.435229    11.00000    0.15396    0.11875 =
         0.12141   -0.02609   -0.00098   -0.00863
AFIX  43
H11"  2    0.686795    0.525117    0.434613    11.00000   -1.20000
AFIX   0
C12"  1    0.612843    0.526287    0.531898    11.00000    0.14502    0.12342 =
         0.10349   -0.00891    0.00828    0.02132
C13"  1    0.656267    0.508439    0.530940    11.00000    0.14017    0.11907 =
         0.13900   -0.00122   -0.00738    0.02314
AFIX  66
C14"  1    0.626966    0.494879    0.614273    11.00000    0.19034    0.15720 =
         0.13992    0.01469    0.02192    0.01686
C15"  1    0.614412    0.507134    0.660930    11.00000    0.15020    0.17946 =
         0.15262    0.01814    0.00106    0.02784
AFIX  43
H15"  2    0.611447    0.525744    0.660368    11.00000   -1.20000
AFIX  65
C16"  1    0.606196    0.492161    0.708410    11.00000    0.17364    0.19530 =
         0.14534    0.01368    0.00072    0.01488
AFIX  43
H16"  2    0.597615    0.500537    0.740298    11.00000   -1.20000
AFIX  65
C17"  1    0.610534    0.464932    0.709232    11.00000    0.15217    0.17201 =
         0.15864    0.02625   -0.00053    0.01490
C18"  1    0.623088    0.452677    0.662575    11.00000    0.24469    0.16811 =
         0.16286    0.02047    0.03509   -0.02185
AFIX  43
H18"  2    0.626053    0.434067    0.663138    11.00000   -1.20000
AFIX  65
C19"  1    0.631304    0.467650    0.615095    11.00000    0.27386    0.17864 =
         0.18500    0.02838    0.04519    0.00140
AFIX  43
H19"  2    0.639885    0.459274    0.583207    11.00000   -1.20000
AFIX   0
C20"  1    0.607524    0.451645    0.764398    11.00000    0.11415    0.20977 =
         0.17627    0.05337    0.00011    0.02159
AFIX  43
H20"  2    0.621579    0.441265    0.779887    11.00000   -1.20000
AFIX  66
C21"  1    0.581068    0.436871    0.839049    11.00000    0.16141    0.31390 =
         0.17845    0.14021   -0.01199    0.01234
C22"  1    0.590298    0.445341    0.892924    11.00000    0.21974    0.34784 =
         0.18564    0.13468    0.00024   -0.06185
AFIX  43
H22"  2    0.601523    0.460436    0.895457    11.00000   -1.20000
AFIX  65
C23"  1    0.583103    0.431727    0.943094    11.00000    0.22866    0.33082 =
         0.16207    0.13677   -0.00595   -0.05335
AFIX  43
H23"  2    0.589412    0.437517    0.979915    11.00000   -1.20000
AFIX  65
C24"  1    0.566679    0.409642    0.939388    11.00000    0.14757    0.31061 =
         0.16247    0.13163    0.01709   -0.02932
C25"  1    0.557449    0.401171    0.885513    11.00000    0.17196    0.32817 =
         0.17790    0.13107    0.00144   -0.00456
AFIX  43
H25"  2    0.546223    0.386077    0.882980    11.00000   -1.20000
AFIX  65
C26"  1    0.564643    0.414785    0.835343    11.00000    0.13780    0.32157 =
         0.17194    0.13520   -0.00724    0.00547
AFIX  43
H26"  2    0.558335    0.408996    0.798521    11.00000   -1.20000
AFIX   0

BR1S  3    0.621002    0.489902    0.352993    11.00000    0.17969    0.14915 =
         0.14831    0.00579    0.00835   -0.00980
BR4S  3    0.597756    0.432706    0.360048    11.00000    0.21690    0.17008 =
         0.24401   -0.01326    0.02128   -0.03214
BR2S  3    0.641180    0.451766    0.448431    11.00000    0.22256    0.18275 =
         0.16888    0.01262   -0.00967    0.01731
BR3S  3    0.583493    0.474623    0.455618    11.00000    0.21522    0.22171 =
         0.17236    0.00202    0.04863   -0.00616
C1S   1    0.611038    0.462323    0.402408    11.00000    0.17969    0.14915 =
         0.14831    0.00579    0.00835   -0.00980
O3    5    0.371858    0.358520    0.756664    11.00000    0.19896    0.14199 =
         0.16262   -0.01862    0.05065   -0.07864
C33   1    0.388510    0.364564    0.804953    11.00000    0.27866    0.15051 =
         0.21744    0.01102   -0.01368   -0.05845
AFIX  23
H33A  2    0.407125    0.365156    0.791277    11.00000   -1.20000
H33B  2    0.387114    0.349970    0.833614    11.00000   -1.20000
AFIX   0
C34   1    0.382208    0.390745    0.835799    11.00000    0.31004    0.11599 =
         0.24247   -0.03223   -0.01674   -0.06376
AFIX  23
H34A  2    0.391896    0.391649    0.873216    11.00000   -1.20000
H34B  2    0.387953    0.405856    0.811339    11.00000   -1.20000
AFIX   0
C35   1    0.352675    0.392401    0.846679    11.00000    0.35508    0.16541 =
         0.33341    0.03213    0.02466   -0.04028
AFIX  23
H35A  2    0.347749    0.379987    0.878259    11.00000   -1.20000
H35B  2    0.343000    0.387047    0.811082    11.00000   -1.20000
AFIX   0
C36   1    0.344580    0.420666    0.863720    11.00000    0.39921    0.17514 =
         0.40209    0.07893    0.09791   -0.01487
AFIX  23
H36A  2    0.345703    0.432430    0.829317    11.00000   -1.20000
H36B  2    0.356844    0.427540    0.893797    11.00000   -1.20000
AFIX   0
C37   1    0.316068    0.420608    0.887398    11.00000    0.42526    0.19253 =
         0.44453    0.14699    0.11734    0.00989
AFIX  23
H37A  2    0.313877    0.435149    0.915948    11.00000   -1.20000
H37B  2    0.312472    0.403599    0.907437    11.00000   -1.20000
AFIX   0
C38   1    0.296254    0.424334    0.836682    11.00000    0.40008    0.10512 =
         0.47557    0.08882    0.10479    0.07666
AFIX  33
H38A  2    0.278098    0.424287    0.851928    11.00000   -1.50000
H38B  2    0.299755    0.441277    0.817235    11.00000   -1.50000
H38C  2    0.298353    0.409798    0.808743    11.00000   -1.50000
AFIX   0
SAME 0.01 0.02 O3 > C38
O4    5    0.339757    0.268717    0.756574    11.00000    0.17217    0.15448 =
         0.14820   -0.01288    0.02197   -0.04121
C39   1    0.311962    0.268063    0.744715    11.00000    0.21914    0.22365 =
         0.18989   -0.00233    0.03541   -0.04679
AFIX  23
H39A  2    0.309370    0.264320    0.702814    11.00000   -1.20000
H39B  2    0.304438    0.285835    0.752698    11.00000   -1.20000
AFIX   0
C40   1    0.296515    0.247517    0.779995    11.00000    0.29608    0.28004 =
         0.23796    0.02721    0.04283   -0.09377
AFIX  23
H40A  2    0.304602    0.245752    0.819057    11.00000   -1.20000
H40B  2    0.277995    0.253627    0.785079    11.00000   -1.20000
AFIX   0
C41   1    0.296561    0.220803    0.750037    11.00000    0.38586    0.30043 =
         0.22291    0.02301    0.01023   -0.08373
AFIX  23
H41A  2    0.315123    0.215099    0.743600    11.00000   -1.20000
H41B  2    0.287938    0.222530    0.711523    11.00000   -1.20000
AFIX   0
C42   1    0.282009    0.199520    0.785641    11.00000    0.39665    0.33110 =
         0.23392    0.08789   -0.03435   -0.08609
AFIX  23
H42A  2    0.292429    0.182877    0.784780    11.00000   -1.20000
H42B  2    0.280765    0.205410    0.826641    11.00000   -1.20000
AFIX   0
C43   1    0.254006    0.194023    0.762342    11.00000    0.36935    0.34072 =
         0.27094    0.09007   -0.03782   -0.07647
AFIX  23
H43A  2    0.253268    0.198559    0.720464    11.00000   -1.20000
H43B  2    0.241094    0.205411    0.783068    11.00000   -1.20000
AFIX   0
C44   1    0.246307    0.164630    0.770615    11.00000    0.44218    0.39493 =
         0.33138    0.17214   -0.11157   -0.08525
AFIX  33
H44A  2    0.228386    0.161683    0.755403    11.00000   -1.50000
H44B  2    0.258905    0.153349    0.749577    11.00000   -1.50000
H44C  2    0.246743    0.160194    0.812118    11.00000   -1.50000
AFIX   0
SAME 0.01 0.02 O3 > C38
O5    5    0.389373    0.301977    0.592776    11.00000    0.22022    0.10377 =
         0.11350   -0.00734    0.02150   -0.01060
C45   1    0.414795    0.289591    0.590301    11.00000    0.24886    0.21525 =
         0.24396    0.02641    0.05174    0.02707
AFIX  23
H45A  2    0.412223    0.270137    0.588506    11.00000   -1.20000
H45B  2    0.424424    0.293586    0.626806    11.00000   -1.20000
AFIX   0
C46   1    0.432139    0.298009    0.538933    11.00000    0.33153    0.38230 =
         0.32135    0.05033    0.10441    0.05034
AFIX  23
H46A  2    0.423193    0.293343    0.501976    11.00000   -1.20000
H46B  2    0.434731    0.317473    0.539736    11.00000   -1.20000
AFIX   0
C47   1    0.458698    0.284297    0.542044    11.00000    0.36070    0.49562 =
         0.43497    0.04566    0.09563    0.06437
AFIX  23
H47A  2    0.463133    0.276824    0.503416    11.00000   -1.20000
H47B  2    0.457701    0.269453    0.570163    11.00000   -1.20000
AFIX   0
C48   1    0.480643    0.303675    0.560928    11.00000    0.37805    0.57893 =
         0.53304    0.02289    0.07385    0.03633
AFIX  23
H48A  2    0.476511    0.310740    0.600084    11.00000   -1.20000
H48B  2    0.481321    0.318789    0.533462    11.00000   -1.20000
AFIX   0
C49   1    0.507781    0.289725    0.562247    11.00000    0.39554    0.62980 =
         0.57154    0.00677    0.06877    0.06386
AFIX  23
H49A  2    0.521224    0.301265    0.543660    11.00000   -1.20000
H49B  2    0.506753    0.273034    0.539657    11.00000   -1.20000
AFIX   0
C50   1    0.516446    0.283426    0.625249    11.00000    0.46219    0.66048 =
         0.55139    0.00183    0.04945    0.07151
AFIX  33
H50A  2    0.533752    0.274570    0.624711    11.00000   -1.50000
H50B  2    0.517770    0.299958    0.647494    11.00000   -1.50000
H50C  2    0.503312    0.271754    0.643495    11.00000   -1.50000
AFIX  66
C27   1    0.382864    0.329450    0.679090    11.00000    0.12104    0.11893 =
         0.12521   -0.00052    0.01465   -0.01034
C28   1    0.372078    0.333163    0.734150    11.00000    0.14042    0.13103 =
         0.14329   -0.00185    0.02985   -0.03501
C29   1    0.356823    0.313294    0.759434    11.00000    0.13026    0.12219 =
         0.11380    0.00701    0.00967   -0.02177
C30   1    0.352353    0.289713    0.729656    11.00000    0.12290    0.12670 =
         0.09171    0.00776   -0.00811   -0.01281
C31   1    0.363139    0.286001    0.674596    11.00000    0.10829    0.12822 =
         0.10506    0.00403   -0.02921    0.00814
C32   1    0.378394    0.305869    0.649312    11.00000    0.14361    0.12778 =
         0.11722    0.00008   -0.00062   -0.01616
AFIX   0
HKLF 4


REM  Badjic_VagLrgCage in I4(1)/a
REM wR2 = 0.4743, GooF = S = 1.722, Restrained GooF = 1.536 for all data
REM R1 = 0.1685 for 3371 Fo > 4sig(Fo) and 0.2289 for all 7007 data
REM 973 parameters refined using 2245 restraints

END

WGHT      0.2000      0.0000

REM Highest difference peak  0.968,  deepest hole -0.652,  1-sigma level  0.147
Q1    1   0.6664  0.3308  0.4651  11.00000  0.05    0.70
Q2    1   0.6656  0.3359  0.4382  11.00000  0.05    0.69
Q3    1   0.4827  0.4422  0.4731  11.00000  0.05    0.67
Q4    1   0.6904  0.4650  0.3315  11.00000  0.05    0.67
Q5    1   0.6440  0.5691  0.3267  11.00000  0.05    0.66
Q6    1   0.6632  0.3217  0.4993  11.00000  0.05    0.65
Q7    1   0.5877  0.5402  0.2221  11.00000  0.05    0.63
Q8    1   0.4458  0.4081  0.5647  11.00000  0.05    0.59
Q9    1   0.3359  0.2739  0.7375  11.00000  0.05    0.57
Q10   1   0.5683  0.4179  0.8747  11.00000  0.05    0.57
;
_shelx_res_checksum                2765
_shelx_hkl_file
;
  -2   4   0    0.96    0.67
  -4  -2   0    0.86    0.34
  -4  -2   0    0.73    0.44
  -4   2   0  432.57   36.72
  -2  -4   0  385.60   36.72
  -4   4   0  194.51   16.59
   4  -4   0  178.39   16.61
   4  -4   0  191.38   16.89
   4   4   0  165.11   16.56
   4  -4   0  201.80   16.65
  -4  -4   0  178.36   16.71
   3  -5   0    0.42    1.02
  -3   5   0    2.35    0.98
   5   3   0   -0.63    0.42
  -3   5   0   -0.77    0.95
   3  -5   0   -1.73    0.53
  -3   5   0   -0.89    0.41
   3  -5   0   -0.73    0.53
   3  -5   0    0.61    0.74
   3  -5   0   -0.68    0.77
   5   3   0    2.81    0.99
  -3   5   0   -0.09    0.47
  -3   5   0    4.86    1.70
   3  -5   0   -1.35    0.82
  -5  -1   0   -0.20    0.31
   1  -5   0   -0.48    0.56
  -1   5   0    0.04    0.46
   1  -5   0    0.36    0.72
   1  -5   0    0.02    1.14
  -1   5   0   -0.59    0.36
  -1   5   0   -0.37    0.43
  -1   5   0   -0.30    0.66
  -1   5   0    1.51    0.88
  -1   5   0    0.95    0.60
   1  -5   0    0.41    0.41
   1  -5   0    0.10    0.28
   5   1   0   -0.31    0.69
   5   1   0    0.97    0.50
  -5  -1   0   -0.48    0.50
  -5   1   0   -0.47    0.31
   1   5   0    0.88    0.63
  -1  -5   0   -0.05    0.93
  -5   1   0    0.40    0.53
   1   5   0   -0.96    0.59
   1   5   0   -1.07    0.51
   1   5   0    0.59    0.50
  -5   1   0   -1.39    0.35
   5  -1   0    0.03    0.64
  -5   1   0    0.63    0.25
   5  -1   0   -0.13    0.53
   5  -1   0   -0.71    0.70
   5  -1   0    0.00    0.49
   5  -1   0   -0.65    0.23
  -5   1   0    1.46    0.44
   1   5   0   -0.16    0.41
  -1  -5   0   -0.02    0.51
  -1  -5   0    0.67    0.58
  -1  -5   0   -0.26    0.24
  -5   1   0    0.58    0.64
   5  -3   0   -0.42    0.72
  -3  -5   0   -0.20    0.83
   5  -3   0    0.37    0.91
   3   5   0   -0.11    0.36
  -3  -5   0   -0.07    0.53
   3   5   0   -1.11    0.65
   5  -3   0    0.48    0.93
   5  -3   0   -0.05    0.78
  -5   3   0    2.56    1.00
  -5   3   0    0.14    0.41
  -5   3   0   -2.04    0.63
   5  -3   0    0.97    0.61
   3   5   0    0.47    0.61
   5  -5   0   -1.35    0.89
   5  -5   0    0.32    1.32
  -5  -5   0   -0.06    0.41
  -5  -5   0    0.38    0.58
  -5   5   0    2.39    0.92
   5  -5   0    1.46    1.13
  -5  -5   0   -1.53    0.89
  -5   5   0   -1.31    0.62
  -5   5   0   -0.38    0.56
   5   5   0   -0.33    0.43
   5  -5   0    0.27    0.72
   5  -5   0   -0.97    1.03
  -5   5   0    6.41    1.67
   5  -5   0   -0.12    0.53
   5   5   0   -0.38    0.39
   5   5   0   -0.85    0.85
   5   5   0    0.49    0.53
  -5   5   0   -0.72    1.13
  -4   6   0  161.08   15.66
   6   4   0  175.64   15.57
  -4   6   0  171.17   15.63
  -4   6   0  167.54   15.58
   4  -6   0  165.97   15.99
   4  -6   0  171.43   15.69
   4  -6   0  173.88   15.72
   4  -6   0  172.04   15.70
  -6  -4   0  171.76   15.57
  -6  -4   0  167.37   15.56
  -4   6   0  180.48   16.06
   4  -6   0  176.22   15.59
  -4   6   0  180.61   15.68
   6   4   0  178.18   15.59
   6   4   0  171.79   15.66
  -4   6   0  190.68   15.74
   4  -6   0  165.92   15.62
   6   2   0   81.87    7.46
   6   2   0   86.16    7.52
  -2   6   0   82.03    7.53
   2  -6   0   78.40    7.57
  -2   6   0   87.82    7.61
  -2   6   0   80.81    7.44
  -2   6   0   77.07    7.45
   2  -6   0   79.58    7.97
   2  -6   0   86.02    7.60
  -6  -2   0   79.58    7.49
  -6  -2   0   83.46    7.44
  -2   6   0   83.93    7.96
   2  -6   0   83.51    7.44
   2  -6   0   78.89    7.59
   2  -6   0   79.50    7.46
   0  -6   0   22.03    2.62
   0   6   0   27.72    2.38
   0   6   0   25.12    2.45
   0  -6   0   20.71    2.40
  -6   0   0   25.47    2.61
   6   0   0   23.77    2.54
   0  -6   0   23.28    2.57
   0  -6   0   21.00    3.25
   6   0   0   29.47    2.73
   0   6   0   26.66    2.58
   0   6   0   24.26    2.63
   6   0   0   28.22    2.59
  -6   0   0   27.69    2.63
   0   6   0   20.16    3.04
   0  -6   0   20.59    2.67
   2   6   0   12.04    2.80
  -6   2   0    7.31    1.24
  -6   2   0    6.21    0.97
   2   6   0    5.80    1.21
  -6   2   0    3.35    1.14
   2   6   0    8.89    1.10
   6  -2   0    9.75    1.82
   2   6   0    8.70    1.23
   6  -2   0    8.07    1.40
   6  -2   0    6.69    1.93
   6  -2   0    8.98    1.70
  -6   2   0   11.30    2.34
  -2  -6   0    4.02    1.48
  -2  -6   0    7.70    1.04
  -2  -6   0    5.49    1.35
   6  -2   0    7.67    1.45
   6  -2   0    5.69    1.00
  -2  -6   0    5.70    1.57
   6  -2   0   10.55    1.48
  -2  -6   0    7.48    1.11
   4   6   0   20.36    1.96
   6  -4   0   17.17    2.61
  -6   4   0   18.32    2.44
  -6   4   0   19.45    2.26
   6  -4   0   16.27    2.61
   6  -4   0   19.28    3.13
  -6   4   0   19.82    2.41
   4   6   0   20.01    1.97
  -4  -6   0   19.32    2.80
  -6   4   0   18.85    2.66
   4   6   0   21.18    1.94
   6  -4   0   16.05    2.43
  -4  -6   0   19.23    2.05
   6  -4   0   16.54    2.06
   4   6   0   20.19    2.78
   6  -4   0   20.08    2.72
   6  -4   0   20.08    2.33
  -6   4   0   18.30    2.02
  -4  -6   0   21.21    1.92
   6  -6   0   17.83    2.62
  -6   6   0   17.44    2.64
   6   6   0   13.70    2.66
   6  -6   0   17.54    2.44
  -6  -6   0   11.59    2.17
   6   6   0   14.68    1.91
   6   6   0   18.00    1.88
  -6  -6   0   13.76    2.80
  -6   6   0   21.45    2.66
   6  -6   0   24.77    2.89
   6  -6   0   19.95    2.75
   6  -6   0   10.81    3.47
   6  -6   0   18.61    2.09
  -6   6   0   20.21    3.00
  -6   6   0   18.38    2.31
  -6  -6   0   16.81    1.96
  -6   6   0   22.26    2.19
   6   6   0   17.87    1.99
   7   5   0    0.76    0.93
  -5   7   0    0.10    0.83
   5  -7   0   -0.37    1.14
  -5   7   0   -1.30    0.71
  -7  -5   0   -1.01    0.59
   7   5   0    0.12    0.77
  -5   7   0    1.59    1.60
   5  -7   0    0.13    1.47
   5  -7   0   -1.01    1.65
  -7  -5   0   -0.40    0.80
   5  -7   0    0.98    0.86
  -5   7   0    0.93    1.19
  -5   7   0    1.89    1.10
   7   5   0   -0.41    0.63
   5  -7   0   -0.03    0.73
   5  -7   0    1.98    1.34
  -5   7   0    0.91    1.55
  -3   7   0   -0.43    0.92
   7   3   0    0.17    0.59
  -3   7   0    0.52    0.92
   7   3   0    0.42    0.83
   3  -7   0    0.45    0.70
  -3   7   0    2.34    1.29
   3  -7   0   -1.10    1.10
  -3   7   0   -0.27    0.64
   3  -7   0   -1.40    1.01
  -3   7   0   -0.95    0.76
  -7  -3   0    0.43    0.57
  -7  -3   0   -0.12    0.83
   3  -7   0   -1.90    0.57
   3  -7   0   -1.82    1.42
   3  -7   0    0.74    1.13
  -3   7   0   -0.24    1.42
   1  -7   0   -1.38    1.03
   7   1   0   -0.81    0.60
   1  -7   0    3.77    1.41
  -1   7   0    0.61    0.83
  -1   7   0    0.88    1.00
   1  -7   0    0.84    0.56
   1  -7   0    0.47    0.56
   7   1   0   -0.57    0.92
  -1   7   0   -2.37    0.78
   1  -7   0    3.09    0.96
  -7  -1   0   -0.07    0.61
  -7  -1   0    2.17    0.90
  -1   7   0    0.37    0.61
  -1   7   0   -0.09    1.23
   1  -7   0    0.05    0.90
  -1   7   0    0.13    0.53
  -7   1   0    0.69    0.93
  -1  -7   0    1.00    0.85
   7  -1   0    0.69    1.04
  -1  -7   0    0.47    0.44
   7  -1   0    1.82    0.71
   1   7   0    0.75    0.57
   1   7   0    0.89    1.29
  -7   1   0    0.17    0.90
   1   7   0    0.46    0.81
   1   7   0   -0.32    0.70
  -1  -7   0    0.40    0.76
  -7   1   0    4.60    1.12
   7  -1   0   -0.41    0.58
   7  -1   0   -0.36    0.35
  -1  -7   0   -0.97    0.73
  -1  -7   0   -0.36    0.49
  -7   1   0   -0.34    0.63
   7  -1   0    1.18    0.91
   1   7   0    4.39    1.32
  -1  -7   0   -2.00    1.46
   7  -3   0   -0.22    0.97
  -3  -7   0    1.05    0.59
  -7   3   0    1.56    0.87
   3   7   0   -3.00    1.12
   3   7   0    0.15    0.69
   3   7   0   -1.06    0.68
   7  -3   0   -0.85    0.50
   7  -3   0    0.91    1.19
  -3  -7   0   -0.42    0.48
   3   7   0   -0.20    0.52
  -7   3   0    0.69    0.69
   3   7   0   -0.14    0.57
   7  -3   0   -1.45    1.10
  -3  -7   0    0.65    1.31
   7  -3   0    0.48    0.79
   7  -3   0   -0.18    1.17
  -7   3   0   -0.24    1.25
  -3  -7   0   -1.06    0.83
  -7   3   0   -0.04    0.51
   7  -3   0    2.05    0.89
   7  -5   0   -1.15    1.14
  -7   5   0   -0.53    1.11
   7  -5   0   -1.87    0.85
   5   7   0    0.63    0.56
   5   7   0   -0.92    1.27
   7  -5   0    1.23    1.36
  -5  -7   0   -0.67    1.31
   7  -5   0   -0.86    0.63
   5   7   0   -0.98    0.51
   5   7   0    0.44    0.60
   7  -5   0    0.43    1.55
   7  -5   0   -1.31    1.19
  -7   5   0    3.49    1.25
  -5  -7   0   -0.26    0.45
  -7   5   0    0.33    1.39
  -7   5   0   -1.29    0.82
   7  -5   0   -0.42    1.40
  -5  -7   0    0.95    0.75
  -7   5   0    0.72    0.64
  -5  -7   0    0.89    0.58
  -7   7   0    2.02    0.92
   7  -7   0   -2.14    2.66
  -7   7   0   -4.11    1.69
  -7  -7   0    1.26    0.78
  -7  -7   0   -1.00    0.80
   7  -7   0    0.78    0.88
   7  -7   0   -2.58    1.53
   7  -7   0   -0.95    1.38
  -7   7   0    1.74    1.42
   7   7   0   -0.68    0.61
   7   7   0   -1.48    1.45
   7  -7   0    0.04    1.11
   7  -7   0   -1.27    1.99
  -7   7   0   -4.16    2.13
  -7   7   0   -2.73    0.97
  -7  -7   0   -1.07    1.36
   7   7   0    1.63    0.82
   7   7   0    0.97    0.67
  -6   8   0   18.63    3.48
  -8  -6   0   14.61    2.14
   8   6   0   16.18    2.09
   8   6   0   16.39    2.15
   6  -8   0   19.19    2.66
  -6   8   0    9.12    2.86
   6  -8   0   22.17    4.57
   8   6   0    7.08    2.89
  -6   8   0   14.44    2.29
  -6   8   0   12.31    3.00
   6  -8   0   10.87    3.08
   6  -8   0   15.76    3.26
   6  -8   0   14.94    2.21
  -6   8   0   17.53    2.55
  -8  -6   0   15.54    2.05
  -6   8   0   11.12    4.29
   6  -8   0    8.25    3.14
   8   4   0    5.83    0.91
  -4   8   0    7.02    1.69
   4  -8   0    4.46    1.59
   4  -8   0    4.44    1.02
   4  -8   0    3.44    1.97
   8   4   0    7.40    1.19
  -8  -4   0    2.50    1.27
  -4   8   0    3.94    0.98
  -4   8   0    6.16    1.27
  -8  -4   0    7.51    1.80
  -4   8   0   11.47    2.25
  -4   8   0    3.64    2.04
   4  -8   0    5.92    1.51
  -4   8   0    5.56    1.67
   4  -8   0    5.18    1.51
   4  -8   0    4.74    1.41
   2  -8   0   65.25    6.21
   2  -8   0   63.96    6.23
   2  -8   0   51.92    6.27
   2  -8   0   66.93    6.01
  -2   8   0   60.00    6.12
   2  -8   0   61.82    6.96
  -2   8   0   53.53    6.95
   8   2   0   67.52    6.17
  -2   8   0   70.00    6.00
   2  -8   0   62.04    6.00
  -8  -2   0   64.11    6.01
  -2   8   0   65.03    6.01
  -8  -2   0   64.67    6.16
  -2   8   0   68.15    6.25
   8   2   0   70.02    6.04
   0  -8   0  229.96   21.80
   0   8   0  230.21   21.37
   0   8   0  244.28   21.80
   0  -8   0  224.45   21.38
  -8   0   0  243.84   21.37
   8   0   0  245.97   21.43
   8   0   0  250.11   21.38
   0   8   0  235.43   21.30
   0   8   0  229.46   21.33
   0  -8   0  231.68   21.41
   0  -8   0  229.70   21.30
  -8   0   0  249.74   21.43
   0  -8   0  237.42   21.32
  -8   0   0  230.53   21.45
   8   0   0  240.14   21.45
   0   8   0  244.50   21.39
   0   8   0  232.26   21.39
   0  -8   0  238.65   21.41
   2   8   0   10.93    3.26
  -2  -8   0   16.36    1.78
   8  -2   0   12.32    2.43
  -2  -8   0   12.28    2.29
  -2  -8   0   13.30    2.19
   2   8   0   18.80    2.03
  -8   2   0   13.15    2.15
  -8   2   0   17.18    2.15
   2   8   0   17.22    1.85
   8  -2   0   14.68    2.70
   8  -2   0   10.38    2.00
   2   8   0   14.38    2.06
  -8   2   0   13.06    2.07
   8  -2   0   17.95    1.65
   8  -2   0   16.12    2.21
   8  -2   0   15.91    2.63
  -8   2   0   14.00    1.62
  -2  -8   0   13.80    1.92
  -8   2   0   12.56    2.41
  -8   2   0   14.18    2.58
  -2  -8   0   14.74    3.08
  -4  -8   0  382.30   34.14
  -8   4   0  418.84   34.19
  -8   4   0  371.75   34.16
   4   8   0  380.32   34.47
   4   8   0  360.61   34.09
  -4  -8   0  387.51   34.09
   4   8   0  353.25   34.08
   4   8   0  358.50   34.09
  -8   4   0  382.62   34.09
   8  -4   0  390.60   34.19
   8  -4   0  349.54   34.13
   8  -4   0  401.44   34.19
   8  -4   0  386.85   34.16
   8  -4   0  369.64   34.49
  -8   4   0  403.58   34.17
   8  -4   0  394.28   34.24
  -4  -8   0  362.51   34.44
   8  -4   0  386.57   34.27
  -8   6   0  167.27   15.50
   6   8   0  165.77   15.43
  -8   6   0  180.24   15.66
  -8   6   0  177.65   15.82
   8  -6   0  163.78   15.62
   6   8   0  168.20   15.45
   8  -6   0  178.13   15.77
   6   8   0  169.22   15.96
   8  -6   0  180.38   15.54
   8  -6   0  173.38   16.28
   8  -6   0  180.51   15.73
  -6  -8   0  168.53   15.46
  -6  -8   0  165.95   15.99
   8  -6   0  173.83   15.94
   6   8   0  169.93   15.46
  -6  -8   0  167.39   15.50
   8   8   0    8.21    1.87
   8  -8   0    5.10    2.69
   8  -8   0   12.31    3.31
   8   8   0    8.70    1.84
   8   8   0   11.11    1.72
   8  -8   0   16.36    3.62
  -8  -8   0   10.51    3.58
   8   8   0    9.77    3.46
  -8  -8   0    7.32    1.65
  -8   8   0   15.77    3.22
  -8   8   0   12.16    2.84
   8  -8   0   14.21    3.02
   8  -8   0   15.50    2.53
  -8   8   0    3.23    2.23
  -8  -8   0    7.32    1.86
  -8   8   0    7.13    2.30
  -8   8   0   10.28    3.47
   9   7   0    9.33    3.07
  -9  -7   0    7.87    1.99
  -7   9   0   10.00    2.90
   7  -9   0   15.97    2.91
   9   7   0    6.42    1.91
  -7   9   0    1.88    2.18
  -7   9   0    3.59    1.31
   7  -9   0   21.92    5.41
   7  -9   0    4.54    2.05
   7  -9   0   13.09    3.36
   7  -9   0    1.26    2.02
  -9  -5   0    2.37    0.82
   9   5   0    0.27    1.11
   5  -9   0    1.50    1.66
  -5   9   0   -0.73    1.08
   9   5   0    1.17    0.87
  -5   9   0   -1.75    1.34
   5  -9   0   -0.57    1.55
  -5   9   0   -0.81    1.41
  -5   9   0    0.18    1.01
   5  -9   0   -2.04    2.29
   5  -9   0   -0.41    1.01
  -5   9   0    0.10    2.43
   5  -9   0    0.18    1.70
   5  -9   0   -1.60    1.07
  -5   9   0   -2.79    1.71
  -9  -5   0    1.43    1.11
  -3   9   0   -1.21    0.85
   3  -9   0   -0.70    1.50
   9   3   0   -0.21    0.84
  -3   9   0   -0.99    1.42
  -9  -3   0   -1.41    0.78
   3  -9   0   -2.65    2.06
  -9  -3   0   -3.13    1.78
  -3   9   0   -0.84    0.90
   3  -9   0   -1.11    1.30
  -3   9   0   -2.08    1.32
   9   3   0    0.92    1.19
   3  -9   0   -2.25    0.85
   3  -9   0   -0.39    0.85
  -3   9   0   -3.38    1.90
  -3   9   0   -2.08    1.16
   3  -9   0   -0.52    1.46
   9   1   0   -0.04    0.80
  -1   9   0    0.02    1.06
  -1   9   0   -1.75    1.77
  -1   9   0    0.54    1.33
   1  -9   0   -0.19    0.75
  -1   9   0   -0.87    1.16
   1  -9   0   -4.34    1.15
   1  -9   0   -0.15    1.34
   1  -9   0   -1.22    0.72
   1  -9   0   -2.19    1.84
  -1   9   0   -2.70    0.80
  -9  -1   0   -2.33    0.97
  -9  -1   0   -0.99    1.27
  -1   9   0   -2.03    0.71
   9   1   0   -1.21    0.91
   9   1   0    0.97    1.22
   1  -9   0   -1.93    1.12
  -9  -1   0   -1.62    0.80
  -1  -9   0   -1.73    1.72
   9  -1   0   -0.76    1.20
  -9   1   0    0.65    0.87
   9  -1   0   -1.20    1.24
   9  -1   0   -0.04    0.89
  -9   1   0    0.38    0.87
   1   9   0   -0.81    1.14
   1   9   0   -0.09    0.76
   1   9   0   -0.60    1.07
  -9   1   0   -1.06    1.29
   1   9   0    0.70    1.77
  -1  -9   0   -0.32    0.61
   1   9   0   -0.14    0.97
  -1  -9   0    0.27    1.05
   1   9   0   -0.57    0.59
  -9   1   0   -1.80    1.21
  -1  -9   0    1.62    1.02
  -1  -9   0   -3.02    1.21
  -1  -9   0   -0.73    0.66
   9  -3   0    0.20    1.12
  -9   3   0   -0.92    1.08
   3   9   0   -2.48    0.75
  -3  -9   0    0.36    0.87
  -3  -9   0    1.24    1.68
  -9   3   0    0.77    1.52
  -9   3   0    2.26    1.13
   9  -3   0   -0.07    1.53
   9  -3   0   -2.67    1.59
   9  -3   0   -0.36    0.99
  -9   3   0   -1.26    0.61
   3   9   0   -1.85    1.18
   9  -3   0   -1.44    1.44
   3   9   0    0.09    0.97
   3   9   0   -1.42    1.70
  -3  -9   0   -1.65    1.15
  -3  -9   0   -1.78    0.68
   3   9   0   -1.63    0.78
  -9   3   0   -2.13    0.97
   9  -3   0   -1.64    0.65
   9  -5   0    2.13    1.53
   9  -5   0    0.69    1.17
  -9   5   0    0.03    1.30
  -5  -9   0    0.86    1.86
   9  -5   0    1.69    2.01
   5   9   0    0.33    0.85
   9  -5   0   -1.83    0.86
   9  -5   0    1.13    1.84
   5   9   0   -0.24    0.78
   9  -5   0    0.35    1.66
   9  -5   0    0.05    1.33
  -5  -9   0    1.02    1.17
  -9   5   0    0.50    1.09
   5   9   0    0.79    0.71
  -9   5   0   -2.94    1.39
  -5  -9   0   -0.37    1.17
  -5  -9   0    0.15    0.78
   5   9   0    1.40    1.90
   5   9   0    1.21    0.89
  -9   5   0    0.25    0.82
  -9   7   0    4.53    1.77
   9  -7   0    9.83    2.12
  -9   7   0   -0.31    2.11
  -9   7   0    3.25    1.37
  -7  -9   0    1.84    1.16
   7   9   0    1.40    2.08
  -9   7   0    9.47    3.08
   7   9   0    0.62    0.81
   9  -7   0    3.47    1.47
  -7  -9   0   -0.24    1.87
   7   9   0    4.68    1.18
   9  -7   0    1.54    1.96
  -7  -9   0    0.81    0.90
  -9   7   0    8.18    1.93
   9  -7   0   -0.76    1.84
   9  -7   0    3.86    2.10
   9  -9   0   -0.55    1.86
  -9   9   0   -1.55    1.36
  -9   9   0   -0.96    1.83
  -9  -9   0   -3.20    1.73
  -9   9   0   -2.03    1.16
   9  -9   0   -3.98    1.80
  -9  -9   0   -1.70    0.91
   9   9   0    0.85    0.78
   9   9   0   -3.36    1.74
   9  -9   0   -1.38    1.39
  -9   9   0   -3.96    2.12
   9  -9   0   -7.29    2.57
   9   9   0   -1.58    0.80
   9  -9   0   -1.66    1.18
  -9  -9   0    1.66    1.00
   9   9   0   -1.77    0.94
   9  -9   0    0.80    2.13
  -9   9   0   -1.23    1.64
   8 -10   0    5.43    2.11
   8 -10   0   10.61    3.58
  -8  10   0   -0.85    2.80
  -8  10   0    6.19    1.39
   8 -10   0    5.99    1.33
  -8  10   0   13.99    3.89
   8 -10   0    4.25    1.92
  10   8   0    4.98    1.21
  10   8   0    3.46    1.76
   8 -10   0    3.41    3.04
   8 -10   0    4.26    1.60
  10   8   0    5.87    1.11
 -10  -8   0    7.42    2.01
  -8  10   0    8.55    1.98
  -8  10   0    8.93    1.89
  -8  10   0    1.65    1.47
  -6  10   0  139.79   12.20
   6 -10   0  127.56   12.34
 -10  -6   0  120.38   11.85
  -6  10   0  129.71   12.11
  10   6   0  119.32   11.92
  -6  10   0  133.41   12.44
  -6  10   0  128.12   11.96
  10   6   0  119.73   11.86
   6 -10   0  144.19   13.33
  -6  10   0  137.51   12.20
  -6  10   0  156.02   13.19
   6 -10   0  115.09   12.24
   6 -10   0  139.85   12.03
   6 -10   0  127.24   11.91
   6 -10   0  136.70   12.28
   4 -10   0  229.66   25.75
   4 -10   0  272.82   24.33
  10   4   0  271.74   24.17
 -10  -4   0  275.39   24.12
 -10  -4   0  252.01   24.16
   4 -10   0  259.70   24.40
   4 -10   0  260.32   24.14
   4 -10   0  271.66   24.32
  -4  10   0  286.09   24.28
  -4  10   0  280.96   24.16
   4 -10   0  249.26   24.16
  -4  10   0  274.90   24.15
  10   4   0  275.50   24.13
  -4  10   0  267.13   24.35
   2 -10   0   32.24    3.93
  -2  10   0   31.37    4.36
  -2  10   0   31.74    4.37
   2 -10   0   36.87    4.34
  -2  10   0   43.92    3.91
   2 -10   0   44.57    5.96
 -10  -2   0   41.87    3.94
  -2  10   0   29.00    3.86
   2 -10   0   39.37    3.91
 -10  -2   0   42.05    4.21
  10   2   0   36.57    4.18
   2 -10   0   36.82    4.58
  -2  10   0   43.49    5.94
  10   2   0   42.26    3.94
  -2  10   0   36.68    4.82
   2 -10   0   31.54    4.30
  10   0   0   47.06    4.91
   0  10   0   49.09    4.75
   0 -10   0   46.02    5.03
   0  10   0   45.45    4.64
 -10   0   0   45.65    4.73
   0 -10   0   50.82    4.56
   0  10   0   48.00    4.85
   0 -10   0   40.26    6.23
   0 -10   0   42.49    4.49
  10   0   0   46.36    4.81
  10   0   0   48.91    4.97
   0 -10   0   51.07    4.99
   0  10   0   48.34    4.91
   0  10   0   50.41    6.02
 -10   0   0   43.27    5.01
 -10   0   0   44.35    5.00
   0 -10   0   46.62    4.79
   0  10   0   43.56    4.50
  -2 -10   0   64.90    6.87
  10  -2   0   73.39    7.20
  10  -2   0   70.43    6.65
  -2 -10   0   75.39    7.04
   2  10   0   77.79    6.91
  10  -2   0   72.79    7.00
   2  10   0   73.63    6.81
   2  10   0   69.99    7.94
  10  -2   0   74.76    6.81
  10  -2   0   83.02    7.28
  -2 -10   0   67.61    6.75
 -10   2   0   70.15    7.17
  -2 -10   0   76.11    7.03
  10  -2   0   76.17    7.40
  -2 -10   0   75.91    7.89
 -10   2   0   62.43    7.37
 -10   2   0   73.60    6.88
 -10   2   0   74.34    7.39
   2  10   0   75.65    6.90
   2  10   0   71.17    6.89
 -10   4   0   13.06    4.05
  10  -4   0   20.50    2.94
  10  -4   0   17.86    3.60
 -10   4   0   11.71    2.86
  10  -4   0   14.38    4.37
  10  -4   0   16.76    3.59
 -10   4   0    8.15    2.67
 -10   4   0   20.83    2.18
  -4 -10   0   13.52    2.72
  10  -4   0   18.48    2.20
  -4 -10   0   17.27    2.13
 -10   4   0   18.01    2.91
  -4 -10   0   16.59    4.33
   4  10   0   15.62    2.41
   4  10   0   13.89    2.36
   4  10   0   10.64    2.36
   4  10   0   16.56    4.55
   4  10   0   13.47    2.31
  10  -4   0   19.69    3.18
  10  -4   0   19.42    2.92
  -4 -10   0   14.18    2.73
   6  10   0   81.97    7.44
 -10   6   0   89.42    7.88
   6  10   0   76.45    7.47
   6  10   0   73.52    7.58
   6  10   0   81.57    7.50
  10  -6   0   75.05    8.00
  -6 -10   0   87.06    7.53
  10  -6   0   86.55    8.77
  10  -6   0   78.06    7.56
  10  -6   0   78.43    7.84
 -10   6   0   76.20    7.58
  10  -6   0   63.92    7.98
   6  10   0   92.21    8.73
  -6 -10   0   89.78    8.72
  10  -6   0   86.04    8.00
  10  -6   0   83.69    8.39
 -10   6   0   88.41    7.96
  -6 -10   0   74.53    7.45
  -6 -10   0   90.32    7.67
  10  -8   0   42.69    4.40
  10  -8   0   37.70    4.90
 -10   8   0   50.14    4.38
  10  -8   0   45.40    5.50
  10  -8   0   37.14    5.08
   8  10   0   36.54    3.90
 -10   8   0   46.85    4.73
 -10   8   0   45.30    5.04
   8  10   0   39.59    5.68
  -8 -10   0   43.25    4.24
  -8 -10   0   45.01    4.10
   8  10   0   40.37    4.06
  10  -8   0   26.48    6.31
  10  -8   0   54.67    5.20
   8  10   0   42.59    4.06
  -8 -10   0   31.90    5.66
 -10   8   0   43.47    5.49
  10  -8   0   38.50    5.16
 -10   8   0   32.58    4.77
 -10  10   0  292.31   29.19
  10 -10   0  315.87   28.34
  10  10   0  299.60   28.21
 -10  10   0  295.24   28.63
 -10  10   0  316.01   28.49
  10 -10   0  288.82   29.24
 -10 -10   0  321.71   28.74
 -10  10   0  317.76   28.36
  10 -10   0  339.53   28.59
 -10 -10   0  315.41   28.27
  10  10   0  317.23   28.39
  10 -10   0  303.65   28.82
  10  10   0  328.41   28.28
 -10 -10   0  318.81   28.25
  10 -10   0  303.17   28.62
  10 -10   0  334.44   28.48
 -10  10   0  328.92   28.47
 -10  10   0  320.07   28.49
  10  10   0  300.21   28.25
  -9  11   0    1.40    1.85
  -9  11   0    2.63    1.78
   9 -11   0   -2.71    2.06
   9 -11   0   -3.60    1.47
  -9  11   0    1.66    1.44
  -9  11   0   -1.82    1.22
  11   9   0   -0.77    0.98
  11   9   0   -0.55    1.93
   9 -11   0    4.38    3.06
   9 -11   0   -0.77    1.88
  -9  11   0   -0.44    2.25
  11   9   0    1.37    1.16
   9 -11   0   -1.74    2.06
   9 -11   0   -1.23    1.18
  11   9   0   -0.53    0.84
  -9  11   0   -0.09    2.83
 -11  -9   0   -0.47    1.18
 -11  -7   0    0.53    1.57
  11   7   0   -2.94    1.23
  -7  11   0   -7.36    2.88
   7 -11   0   -2.05    1.98
   7 -11   0   -0.32    1.99
  11   7   0    1.56    1.62
   7 -11   0   -2.90    1.20
  -7  11   0    0.48    1.76
 -11  -7   0   -0.88    0.95
  11   7   0    0.97    1.02
  -7  11   0   -1.88    1.26
   7 -11   0   -3.93    2.89
  -7  11   0    0.65    2.28
  -7  11   0   -2.11    1.66
   7 -11   0   -1.24    1.83
  -5  11   0   -3.19    1.36
   5 -11   0   -0.84    1.36
  -5  11   0   -1.73    1.90
  -5  11   0   -5.65    2.56
  -5  11   0   -3.41    3.24
 -11  -5   0    1.96    1.48
   5 -11   0    2.79    2.09
  11   5   0    0.89    1.13
   5 -11   0   -2.14    1.28
  -5  11   0   -2.53    1.29
   5 -11   0    0.17    3.81
 -11  -5   0   -0.48    0.99
   5 -11   0    0.96    2.06
   5 -11   0    1.04    1.98
  11   5   0    1.39    1.45
  -5  11   0   -0.31    2.21
  11   3   0    1.61    1.54
 -11  -3   0    0.72    1.59
  11   3   0    2.93    1.12
 -11  -3   0    6.33    2.27
   1 -11   0    0.99    1.61
  11   1   0    1.02    1.63
  -1  11   0   -2.70    1.18
   1 -11   0    0.72    1.81
  11   1   0   -0.36    1.33
   1 -11   0    2.00    1.60
 -11  -1   0   -2.59    1.54
  -1  11   0    2.14    2.05
   1 -11   0   -0.09    2.70
 -11  -1   0   -1.01    1.47
  -1  11   0   -3.05    2.68
   1 -11   0   -1.32    1.08
  -1  11   0    1.64    1.86
 -11  -1   0    2.56    1.43
  11   1   0    0.88    1.16
   1  11   0    1.96    1.12
  -1 -11   0    0.28    0.85
   1  11   0    8.32    2.61
  -1 -11   0    0.42    1.71
 -11   1   0    1.93    1.23
   1  11   0   -2.39    1.54
  -1 -11   0    2.72    1.46
 -11   1   0    1.61    1.07
 -11   1   0    0.49    1.67
  11  -1   0    0.28    1.22
  11  -1   0    2.72    1.75
  -1 -11   0   -2.08    2.42
  -1 -11   0   -0.25    1.32
   1  11   0   -1.37    2.43
   1  11   0    1.23    0.86
   1  11   0    0.40    1.50
  11  -1   0    1.99    1.75
 -11   1   0   -0.15    1.84
   3  11   0    1.17    1.39
   3  11   0    8.44    2.16
 -11   3   0    5.27    1.53
 -11   3   0   11.03    3.82
  11  -3   0    2.37    1.35
  -3 -11   0    3.66    1.41
   3  11   0   16.38    4.92
  11  -3   0    2.66    1.95
  -3 -11   0    6.23    1.86
  -3 -11   0    0.60    2.34
 -11   3   0    1.38    1.34
 -11   3   0    9.56    2.60
  11  -3   0    1.45    1.32
  11  -3   0    9.66    2.15
  -3 -11   0    3.85    1.66
  11  -3   0   13.85    3.94
 -11   3   0    0.69    1.39
  -5 -11   0    3.26    1.47
   5  11   0    0.20    0.96
   5  11   0   -0.48    1.16
  11  -5   0    1.82    1.66
 -11   5   0   -0.08    1.26
  -5 -11   0    0.24    0.95
   5  11   0   -3.64    2.36
 -11   5   0    1.50    0.92
  11  -5   0   -0.20    2.38
  11  -5   0    4.59    2.08
  11  -5   0   -0.05    1.00
  -5 -11   0    2.32    0.88
   5  11   0    0.04    1.13
 -11   5   0   -0.29    1.61
 -11   5   0    1.21    1.44
  11  -5   0    1.35    2.10
 -11   5   0    0.03    2.16
  11  -5   0    2.28    1.43
  11  -5   0   -0.95    1.50
  -5 -11   0    0.92    1.50
   5  11   0   -1.79    1.04
  -5 -11   0   -0.98    2.24
  11  -7   0   -0.46    1.40
  11  -7   0   -1.24    1.41
  11  -7   0   -2.71    2.01
   7  11   0   -1.38    0.89
  11  -7   0    2.41    2.16
  11  -7   0   -3.09    1.61
 -11   7   0   -4.50    1.60
   7  11   0   -2.08    0.91
  -7 -11   0   -1.28    2.06
  -7 -11   0    0.08    1.35
 -11   7   0    0.00    1.03
 -11   7   0   -1.21    1.31
   7  11   0   -4.48    2.14
   7  11   0   -3.05    0.91
  11  -7   0   -1.27    1.87
 -11   7   0   -2.72    1.56
  -7 -11   0   -1.67    0.77
  11  -7   0    3.04    2.60
  -7 -11   0   -2.52    0.88
  -9 -11   0   -1.72    1.14
  11  -9   0   -6.89    2.46
 -11   9   0    0.61    1.77
  -9 -11   0    1.18    0.86
  -9 -11   0   -1.08    1.94
  11  -9   0    1.51    2.28
   9  11   0    0.61    0.78
  11  -9   0   -3.56    1.51
  11  -9   0   -2.94    2.48
 -11   9   0   -6.51    2.76
   9  11   0   -1.64    0.88
  11  -9   0   -2.24    1.12
 -11   9   0   -2.12    1.64
 -11   9   0   -1.32    1.31
   9  11   0    0.72    0.71
  11  -9   0   -0.52    2.08
  11  -9   0   -3.27    3.29
  -9 -11   0    0.61    0.90
   9  11   0   -0.17    0.63
   9  11   0   -4.66    2.40
 -11   9   0   -0.98    1.07
  11 -11   0   -2.18    1.12
  11 -11   0   -3.11    2.05
 -11  11   0   -3.00    1.40
  11  11   0   -1.58    0.77
  11 -11   0   -1.72    2.64
 -11  11   0   -1.18    1.08
 -11  11   0   -1.10    2.55
 -11  11   0   -1.38    1.76
  11 -11   0    2.71    1.97
 -11  11   0   -0.52    1.82
  11  11   0   -1.66    1.02
 -11  11   0   -5.28    2.18
  11 -11   0    8.19    3.15
  11  11   0   -0.93    0.68
  11  11   0    1.28    1.93
  11  11   0    1.17    0.88
 -11 -11   0   -1.57    1.03
 -11 -11   0   -1.60    1.87
 -11 -11   0    0.71    1.11
  10 -12   0   11.74    2.58
  10 -12   0   16.14    3.85
 -10  12   0   15.20    3.10
  12  10   0   19.68    3.64
 -10  12   0    7.17    3.12
 -10  12   0   10.41    2.82
 -10  12   0   18.93    3.27
  10 -12   0   13.01    3.72
  10 -12   0   28.69    5.75
  12  10   0   23.04    2.50
  10 -12   0   15.16    3.73
 -12 -10   0   20.95    2.06
  12  10   0   17.31    2.46
  12  10   0   16.15    2.31
 -10  12   0   16.10    3.73
 -10  12   0   15.15    2.81
 -12 -10   0   16.16    3.00
  10 -12   0   13.38    2.64
  -8  12   0   55.31    8.18
   8 -12   0   40.54    8.26
   8 -12   0   65.08    6.62
 -12  -8   0   65.51    5.83
  -8  12   0   50.70    6.42
  12   8   0   65.43    6.55
  -8  12   0   59.39    6.08
   8 -12   0   57.26    6.01
 -12  -8   0   63.61    5.93
  -8  12   0   58.44    6.54
   8 -12   0   66.51    6.63
  -8  12   0   48.51    6.79
  12   8   0   63.54    5.91
  12   8   0   62.79    5.86
   8 -12   0   38.38    8.42
   8 -12   0   59.73    6.28
  -8  12   0   60.12    6.21
  12   6   0   19.76    3.04
   6 -12   0   28.36    3.81
 -12  -6   0   21.91    2.87
   6 -12   0   22.29    4.39
   6 -12   0   37.08    7.27
   6 -12   0   26.25    4.37
  -6  12   0   15.25    4.26
  -6  12   0   19.42    4.19
 -12  -6   0   15.55    3.24
  -6  12   0   30.94    6.40
  -6  12   0   21.99    4.16
   6 -12   0   26.23    3.26
  -6  12   0   22.45    3.30
  -4  12   0  218.77   20.48
   4 -12   0  207.35   20.16
  12   4   0  245.24   20.21
  12   4   0  235.56   20.11
  -4  12   0  226.79   21.43
  -4  12   0  214.12   20.14
  -4  12   0  205.95   20.30
   4 -12   0  223.99   20.43
   4 -12   0  212.91   20.16
 -12  -4   0  244.82   20.18
   4 -12   0  221.77   20.44
 -12  -4   0  229.00   20.13
  -4  12   0  205.63   20.17
   4 -12   0  216.86   21.26
   4 -12   0  217.46   20.39
  12   2   0   22.02    2.97
  -2  12   0    9.20    3.47
   2 -12   0   24.24    2.98
   2 -12   0   18.17    3.95
  -2  12   0   15.06    3.69
   2 -12   0   33.59    4.19
  12   2   0   10.88    3.13
 -12  -2   0   19.28    2.80
 -12  -2   0   19.16    3.61
  -2  12   0   10.31    3.19
  -2  12   0    5.82    3.63
   2 -12   0   14.73    3.60
   2 -12   0   11.56    3.79
   0 -12   0  174.97   14.65
   0 -12   0  152.48   14.62
  12   0   0  158.90   14.57
 -12   0   0  162.28   14.46
   0  12   0  152.76   14.53
   0  12   0  162.88   15.70
   0 -12   0  163.74   15.79
   0  12   0  160.25   15.33
   0  12   0  144.24   14.30
   0 -12   0  153.64   14.51
   0 -12   0  161.91   14.36
   0  12   0  154.59   14.60
  12   0   0  150.59   14.73
 -12   0   0  152.47   14.83
  12   0   0  159.24   14.45
   0 -12   0  162.55   14.30
   0  12   0  154.79   14.42
  -2 -12   0   24.42    3.76
  12  -2   0   22.62    4.05
  12  -2   0   24.83    3.58
  -2 -12   0   31.08    5.64
   2  12   0   20.49    3.41
  12  -2   0   27.77    4.52
  -2 -12   0   22.47    3.01
  -2 -12   0   22.26    3.26
 -12   2   0   28.10    3.91
  12  -2   0   21.02    2.78
   2  12   0   24.28    3.50
 -12   2   0   23.40    3.18
  12  -2   0   26.12    2.65
  -2 -12   0   21.12    3.79
   2  12   0   26.55    3.22
  12  -2   0   25.65    3.72
   2  12   0   20.98    5.63
   2  12   0   21.23    3.38
 -12   2   0   28.24    4.21
 -12   2   0   24.83    3.51
   4  12   0   45.80    4.36
 -12   4   0   40.49    4.14
  12  -4   0   37.97    4.54
 -12   4   0   37.35    4.60
   4  12   0   48.95    4.52
 -12   4   0   42.13    4.71
   4  12   0   41.60    4.32
  12  -4   0   35.25    4.15
  12  -4   0   44.60    5.94
  -4 -12   0   46.20    6.49
  -4 -12   0   43.33    4.64
  12  -4   0   49.81    5.28
  -4 -12   0   42.56    4.67
  -4 -12   0   39.46    4.23
  12  -4   0   34.79    4.56
   4  12   0   48.48    4.39
  12  -4   0   41.62    4.94
 -12   4   0   42.71    5.63
  -4 -12   0   30.03    4.84
 -12   4   0   41.47    4.68
  12  -4   0   42.15    5.14
   4  12   0   52.34    6.51
  -6 -12   0  149.98   14.02
  -6 -12   0  151.25   13.09
  -6 -12   0  141.13   12.93
   6  12   0  151.99   14.09
   6  12   0  145.40   12.96
 -12   6   0  151.23   12.95
  12  -6   0  136.13   13.47
  -6 -12   0  147.03   12.91
   6  12   0  131.43   12.93
 -12   6   0  155.02   13.20
   6  12   0  136.95   12.90
  12  -6   0  127.80   13.20
  12  -6   0  142.78   13.21
  12  -6   0  135.88   13.98
  12  -6   0  150.42   13.51
 -12   6   0  144.26   13.22
  12  -6   0  142.24   12.95
 -12   6   0  131.42   13.15
  12  -6   0  145.38   13.21
   6  12   0  143.36   12.99
 -12   6   0  125.32   13.82
  12  -8   0  122.21   12.02
 -12   8   0  121.61   11.60
  12  -8   0  127.62   11.40
  -8 -12   0  118.26   11.30
  -8 -12   0  121.52   12.25
 -12   8   0  124.04   11.41
  12  -8   0  123.08   11.72
  12  -8   0  104.44   12.50
  12  -8   0  108.05   12.20
   8  12   0  126.09   11.27
   8  12   0  120.41   11.32
   8  12   0  129.78   11.33
  -8 -12   0  133.00   11.46
   8  12   0  128.23   12.25
 -12   8   0  135.80   11.76
  -8 -12   0  128.29   11.27
 -12   8   0  122.79   11.69
 -12  10   0    6.69    2.07
 -12  10   0   10.88    2.43
 -10 -12   0   11.48    3.88
  10  12   0   11.13    1.86
  10  12   0    5.15    2.35
  12 -10   0   12.47    3.12
  12 -10   0    8.41    2.65
 -10 -12   0   12.57    2.18
 -12  10   0   10.71    3.27
  12 -10   0   19.17    3.73
  12 -10   0   17.38    3.46
  10  12   0    4.63    1.87
  12 -10   0   12.81    3.02
 -12  10   0   13.69    4.48
  12 -10   0   13.19    3.77
 -10 -12   0   12.33    1.96
 -10 -12   0   10.01    1.92
 -12  10   0   10.49    2.88
  12 -10   0    9.94    2.42
  12 -12   0   27.07    4.90
 -12  12   0   22.58    4.67
  12 -12   0   17.28    4.62
  12 -12   0   16.34    4.79
 -12  12   0   27.17    4.29
  12 -12   0   29.49    3.59
  12 -12   0   27.33    6.19
 -12 -12   0   33.27    3.31
  12  12   0   30.05    3.34
  12  12   0   34.17    3.27
  12  12   0   29.07    3.19
  12  12   0   39.98    4.83
 -12  12   0   31.30    4.52
 -12 -12   0   35.47    4.74
  12 -12   0   20.34    4.90
  12 -12   0   30.39    4.10
 -12  12   0   33.10    3.93
 -12  12   0   33.16    5.93
 -12  12   0   19.47    4.94
  11 -13   0    1.06    2.87
  13  11   0   -0.12    1.18
 -11  13   0    0.41    1.83
  11 -13   0   -1.17    2.31
 -11  13   0   -1.31    1.26
  13  11   0   -3.72    1.62
 -13 -11   0   -0.61    0.87
 -11  13   0    0.02    2.52
 -13 -11   0    2.89    1.25
 -11  13   0    1.46    1.53
 -11  13   0    0.79    2.35
 -11  13   0   -0.03    1.77
  11 -13   0   -0.77    1.48
  11 -13   0   -0.39    1.21
  11 -13   0   -7.56    1.92
  11 -13   0   -1.19    2.16
  13  11   0   -0.02    0.88
  13   9   0   -1.12    1.24
  -9  13   0   -1.05    1.23
  -9  13   0    1.26    1.36
   9 -13   0    1.12    2.11
  -9  13   0   -5.00    2.27
   9 -13   0   -1.04    1.19
   9 -13   0   -8.42    2.94
  -9  13   0   -2.59    1.66
  -9  13   0   -0.09    1.78
   9 -13   0   -1.95    1.40
   9 -13   0    0.91    2.15
  13   9   0    2.23    1.09
   9 -13   0   -0.11    1.93
 -13  -9   0   -2.75    1.26
  -9  13   0    0.53    2.89
  13   9   0    0.45    1.77
  13   7   0   -1.71    1.10
  -7  13   0   -3.71    2.29
  -7  13   0   -1.21    1.37
 -13  -7   0   -3.42    1.03
   7 -13   0    0.43    1.41
   7 -13   0   -0.71    2.11
  -7  13   0   -0.75    1.79
  13   7   0   -0.57    1.33
  -7  13   0   -0.41    2.96
   7 -13   0   -3.42    2.88
   7 -13   0   -2.29    2.15
   7 -13   0   -3.25    1.86
  -7  13   0    2.66    1.76
 -13  -7   0   -2.53    1.41
  -5  13   0   25.35    7.26
   5 -13   0   31.77    6.73
   5 -13   0   22.76    4.83
   5 -13   0   15.10    4.30
   5 -13   0   30.78    3.84
  -5  13   0   20.67    4.69
  -3  13   0   21.29    7.09
   3 -13   0   13.43    4.25
   3 -13   0   31.61    7.43
  -3  13   0   13.22    4.24
  13   1   0   -1.66    1.26
   1 -13   0   -3.39    3.24
  13   1   0   -0.93    1.75
  -1  13   0   -2.26    2.08
   1 -13   0   -2.18    1.87
 -13  -1   0   -3.50    1.81
  -1  13   0   -3.28    1.48
 -13  -1   0    1.19    1.23
   1 -13   0   -0.86    1.78
 -13  -1   0   -1.37    1.50
   1 -13   0   -2.64    1.24
  -1  13   0    1.82    1.21
   1 -13   0    2.28    2.05
  -1  13   0   -3.11    1.84
  13   1   0   -0.44    1.52
  -1  13   0   -7.36    3.14
 -13   1   0   -0.08    2.01
  -1 -13   0   -0.01    1.65
   1  13   0    2.79    2.87
 -13   1   0   -2.34    1.88
  13  -1   0   -1.52    2.90
  13  -1   0   -0.20    0.65
  -1 -13   0   -4.03    1.10
  -1 -13   0   -2.40    0.96
   1  13   0   -1.82    1.44
  -1 -13   0    0.32    1.52
   1  13   0   -0.09    1.52
   1  13   0   -2.32    0.96
  -1 -13   0   -1.48    2.64
  13  -1   0    0.93    1.74
  13  -1   0    0.35    1.33
  -1 -13   0   -6.23    1.88
   1  13   0   -2.53    1.73
 -13   1   0    0.18    1.29
   1  13   0   -3.16    1.28
 -13   3   0   -3.39    1.33
  13  -3   0   -0.83    1.22
   3  13   0    1.86    1.17
   3  13   0   -0.84    1.46
  13  -3   0   -0.63    2.23
  13  -3   0   -1.09    2.00
   3  13   0   -0.53    2.73
  -3 -13   0    0.95    1.72
  -3 -13   0   -1.24    1.48
  13  -3   0   -0.45    0.84
  -3 -13   0    1.42    1.04
   3  13   0   -0.63    1.38
  -3 -13   0   -3.56    2.44
 -13   3   0    0.24    1.33
   3  13   0   -1.84    1.13
 -13   3   0   -1.10    1.95
  13  -3   0   -1.21    1.41
  -3 -13   0    0.18    1.24
  13  -3   0   -1.55    1.89
 -13   3   0   -2.15    1.34
   5  13   0    3.29    1.10
  13  -5   0   -0.72    1.42
  13  -5   0    1.71    1.42
 -13   5   0    1.68    2.17
   5  13   0    2.13    1.23
  13  -5   0   -0.20    2.12
  -5 -13   0   -1.17    1.55
  -5 -13   0   -0.48    1.64
   5  13   0   -0.66    1.26
   5  13   0   -0.17    2.41
  -5 -13   0   -2.38    1.56
 -13   5   0   -2.06    1.33
  13  -5   0    0.03    2.04
 -13   5   0    1.21    1.36
   5  13   0    1.39    1.01
  13  -5   0    1.10    0.97
  13  -5   0    2.46    2.42
 -13   5   0    0.78    0.87
 -13   5   0    0.39    1.69
  -5 -13   0    1.03    1.41
  13  -5   0    0.09    1.69
  -5 -13   0    0.97    2.39
   7  13   0   -4.02    2.26
  13  -7   0    1.89    2.24
   7  13   0   -0.61    1.04
 -13   7   0   -1.28    1.29
  13  -7   0   -1.50    2.22
  13  -7   0   -4.01    1.75
 -13   7   0   -1.84    1.58
  -7 -13   0   -0.26    0.95
  13  -7   0   -4.60    2.92
 -13   7   0   -0.38    1.00
 -13   7   0   -1.28    2.16
  -7 -13   0   -6.03    2.19
  13  -7   0    0.46    1.05
   7  13   0   -1.91    0.98
  13  -7   0   -1.33    1.46
  -7 -13   0   -0.29    1.42
   7  13   0   -5.05    1.29
  -7 -13   0   -1.45    0.82
  13  -7   0   -1.42    2.53
 -13   7   0   -0.74    1.60
   7  13   0   -0.71    1.11
  -9 -13   0    0.68    2.16
  -9 -13   0   -1.09    1.27
  -9 -13   0    1.56    0.97
 -13   9   0   -0.61    1.11
  13  -9   0    0.98    2.46
 -13   9   0    0.21    1.40
  13  -9   0   -0.93    1.55
   9  13   0   -0.95    0.82
  -9 -13   0    0.98    0.78
  13  -9   0   -1.91    1.10
  13  -9   0   -1.79    2.07
  13  -9   0   -1.07    2.28
  13  -9   0   -2.27    1.74
  13  -9   0   -0.05    1.95
 -13   9   0    1.62    1.63
 -13   9   0   -1.71    1.83
   9  13   0    3.69    2.10
   9  13   0   -1.77    0.92
  11  13   0   -2.88    1.25
  13 -11   0    2.55    1.19
  13 -11   0   -0.37    2.18
  13 -11   0    1.24    1.82
 -11 -13   0    2.11    1.29
  11  13   0    0.66    1.00
 -11 -13   0    1.91    0.97
  11  13   0    0.74    0.85
 -13  11   0   -0.60    1.84
 -13  11   0    0.63    1.70
 -13  11   0   -1.14    2.27
 -13  11   0   -0.81    1.16
  13 -11   0    0.42    1.54
 -11 -13   0   -0.42    1.04
  13 -11   0   -0.05    2.29
  13 -11   0   -1.85    2.71
 -11 -13   0    2.26    2.02
  11  13   0   -3.76    1.94
  13 -11   0    3.20    2.15
 -13  11   0   -0.67    1.42
  13 -13   0    2.36    2.20
  13  13   0   -1.18    0.85
 -13  13   0   -1.99    1.28
 -13  13   0   -1.69    1.84
  13 -13   0   -3.40    2.14
  13 -13   0   -2.09    2.00
  13 -13   0    2.31    2.31
 -13 -13   0   -0.11    1.17
  13  13   0   -0.61    1.10
  13  13   0   -1.57    0.78
  13 -13   0   -0.07    1.26
 -13  13   0    1.51    1.81
 -13  13   0   -0.90    2.85
  13  13   0   -2.18    1.00
  13 -13   0   -2.17    1.59
  13 -13   0   -1.60    2.92
 -13 -13   0   -0.41    1.17
 -13  13   0   -3.21    2.46
  13  13   0    2.90    2.49
 -13  13   0    1.03    1.51
  12 -14   0    5.82    1.72
 -12  14   0   16.51    3.23
  14  12   0   11.59    2.21
  12 -14   0    4.45    2.45
 -12  14   0    4.48    1.97
  12 -14   0    8.52    2.27
  14  12   0    8.03    1.98
 -14 -12   0    5.21    1.39
 -12  14   0    6.28    2.07
  12 -14   0    3.08    3.31
  12 -14   0    7.60    1.53
 -12  14   0    9.02    2.50
  12 -14   0    6.00    2.59
  14  12   0    5.40    1.27
 -14 -12   0    7.89    1.79
 -12  14   0   10.31    2.64
 -12  14   0    1.15    3.10
 -10  14   0    6.34    2.25
 -10  14   0   14.42    3.09
 -10  14   0   14.79    3.61
  10 -14   0   12.84    4.16
  10 -14   0    7.34    2.69
  14  10   0   13.55    3.85
  14  10   0    7.81    1.46
 -10  14   0    2.67    2.53
 -14 -10   0   13.43    2.49
  10 -14   0    6.78    5.00
  10 -14   0    6.67    2.63
 -10  14   0    8.10    2.66
  14  10   0   14.80    2.36
  10 -14   0   14.90    4.08
  10 -14   0   12.12    3.16
  -8  14   0   -0.16    2.31
  -8  14   0   -0.58    1.70
  -8  14   0   -5.20    2.70
   8 -14   0    2.23    1.88
   8 -14   0   -0.08    2.78
   8 -14   0    1.73    1.45
   8 -14   0    0.84    2.08
  -8  14   0   -1.52    1.24
  14   8   0    8.00    2.44
  -8  14   0   -0.23    1.81
   8 -14   0    2.05    2.10
  -8  14   0   -0.47    1.38
   8 -14   0    1.70    1.25
 -14  -8   0    2.40    1.28
 -14  -8   0   11.00    2.55
  -6  14   0   49.29    5.54
   6 -14   0   48.54    7.93
  -6  14   0   61.73    6.02
  -6  14   0   44.64    7.64
   6 -14   0   44.84    6.39
 -14  -6   0   54.88    5.65
   6 -14   0   51.10    6.32
  14   6   0   62.25    5.66
  -6  14   0   42.19    6.37
  -6  14   0   64.95    5.65
 -14  -6   0   52.86    5.37
  14   6   0   56.10    5.41
   6 -14   0   46.36    6.17
   4 -14   0   -5.02    3.54
  -4  14   0   -0.95    1.67
  -4  14   0    1.72    3.34
  -4  14   0    4.54    2.48
   4 -14   0   20.30    6.70
  -4  14   0    1.73    1.79
  14   4   0    1.52    1.18
 -14  -4   0    4.01    1.15
 -14  -4   0    0.14    1.65
  14   4   0    2.23    1.72
   2 -14   0   17.95    4.14
   2 -14   0   13.72    2.92
  -2  14   0   21.43    3.94
  -2  14   0   18.04    3.58
   2 -14   0   14.68    3.70
  -2  14   0    8.85    3.88
  -2  14   0   17.68    3.81
   2 -14   0   31.09    7.02
   0 -14   0   20.48    2.60
  14   0   0   14.05    2.92
   0  14   0   20.71    3.49
 -14   0   0   13.51    3.48
   0 -14   0   18.34    2.74
 -14   0   0    9.35    2.36
  14   0   0    9.39    3.39
   0  14   0   17.15    3.42
   0 -14   0   14.91    3.60
   0  14   0   20.47    3.46
   0  14   0   20.09    3.00
 -14   0   0   11.55    3.34
 -14   0   0   11.11    3.02
   0 -14   0   17.00    4.28
   0  14   0   21.92    6.46
   0 -14   0   11.07    3.28
  14  -2   0  116.32   12.81
  -2 -14   0  129.71   12.11
   2  14   0  129.76   11.62
   2  14   0  124.43   11.79
  14  -2   0  124.17   11.92
  14  -2   0  120.32   12.11
  14  -2   0  132.13   12.15
  -2 -14   0  118.07   11.96
  -2 -14   0  118.10   13.10
  -2 -14   0  134.64   11.85
   2  14   0  122.14   11.88
  14  -2   0  133.74   11.69
 -14   2   0  111.08   12.36
 -14   2   0  124.31   11.86
  -2 -14   0  135.98   11.71
   2  14   0  139.63   11.79
   2  14   0  129.35   13.08
 -14   2   0  133.97   11.76
   2  14   0  124.92   11.83
 -14   4   0   13.70    2.00
  -4 -14   0   16.96    3.28
  -4 -14   0   12.22    3.08
  14  -4   0   20.49    4.65
  -4 -14   0   20.02    3.25
  14  -4   0   15.90    2.20
 -14   4   0   10.46    2.40
 -14   4   0   19.51    3.08
  14  -4   0    9.59    2.76
   4  14   0   16.34    2.48
  14  -4   0   17.22    3.84
   4  14   0   11.64    2.60
   4  14   0   16.20    5.70
   4  14   0   12.02    2.75
  14  -4   0   14.51    3.86
 -14   4   0   12.69    4.19
  14  -4   0   16.10    4.69
   4  14   0    9.70    2.73
  -4 -14   0   14.13    2.53
 -14   4   0   13.63    3.09
  -4 -14   0   19.58    2.44
 -14   6   0   37.00    5.74
  -6 -14   0   38.03    4.60
   6  14   0   40.47    4.27
  14  -6   0   41.85    4.78
  14  -6   0   36.64    5.17
  14  -6   0   48.52    4.84
 -14   6   0   45.45    4.18
  14  -6   0   37.75    5.59
   6  14   0   39.22    4.26
 -14   6   0   45.08    4.74
  14  -6   0   35.03    6.16
   6  14   0   38.72    6.11
  -6 -14   0   37.49    4.26
 -14   6   0   41.59    4.76
 -14   6   0   37.25    4.74
  -6 -14   0   41.48    5.19
  14  -6   0   48.17    5.08
  -6 -14   0   43.60    4.60
  -6 -14   0   45.63    6.19
   6  14   0   38.20    4.27
   6  14   0   42.03    4.21
  -8 -14   0   -0.05    2.14
   8  14   0    1.09    1.07
  14  -8   0    2.34    2.23
  14  -8   0    3.23    1.93
   8  14   0    0.98    0.78
 -14   8   0   -0.14    1.05
   8  14   0    2.75    1.07
  14  -8   0   -0.50    2.44
 -14   8   0    2.76    1.84
  -8 -14   0    0.34    0.83
  14  -8   0    0.45    1.71
 -14   8   0   -3.17    3.02
  14  -8   0   -0.44    2.22
  -8 -14   0    0.83    1.46
 -14   8   0    0.60    1.49
  14  -8   0   -0.04    1.08
  14  -8   0    2.45    1.59
   8  14   0    1.19    1.14
   8  14   0    1.04    2.30
 -14   8   0   -1.35    1.64
  -8 -14   0    3.22    1.07
  14 -10   0   54.44    8.03
  14 -10   0   64.74    6.28
  14 -10   0   59.49    7.00
 -14  10   0   58.67    6.52
 -14  10   0   64.62    6.90
  10  14   0   60.96    6.09
  14 -10   0   59.14    7.28
  14 -10   0   68.57    6.72
 -10 -14   0   58.92    6.12
  14 -10   0   51.86    6.98
 -10 -14   0   78.22    7.62
  10  14   0   62.93    5.93
  10  14   0   70.92    7.61
  10  14   0   69.70    6.11
 -10 -14   0   75.41    6.34
 -14  10   0   67.41    6.27
 -14  10   0   61.65    6.71
  12  14   0    2.85    2.17
 -12 -14   0    7.79    2.35
 -12 -14   0    1.91    1.98
 -14  12   0    4.78    2.02
  14 -12   0    4.30    1.70
  14 -12   0    2.85    1.31
  14 -12   0    4.11    2.46
 -14  12   0    2.37    1.56
 -12 -14   0    4.81    1.08
 -14  12   0    0.44    1.95
 -12 -14   0    1.35    1.34
  14 -12   0    4.18    1.86
 -14  12   0    4.85    1.72
  12  14   0    3.05    0.98
  14 -12   0    5.66    2.43
  14 -12   0    4.73    2.39
  12  14   0    5.86    1.73
  12  14   0    2.23    1.11
  14 -12   0    3.75    3.08
 -14  14   0   96.66    8.76
  14  14   0  100.65    9.51
  14 -14   0   89.01    9.41
 -14 -14   0   97.25    8.58
  14 -14   0   90.25    9.47
 -14  14   0   79.08    9.79
  14 -14   0   93.86    8.72
  14 -14   0   96.83    9.30
  14  14   0   86.54    8.55
 -14  14   0   96.83   10.58
 -14  14   0   88.42    9.22
  14 -14   0   88.78    9.34
 -14  14   0   81.78    8.92
  14 -14   0   80.18    9.02
  14  14   0   91.42    8.53
 -14  14   0   96.94    9.04
  14  14   0   97.37    8.42
  14  14   0   89.55    8.48
 -14 -14   0   90.26    8.57
  14 -14   0  101.85   10.91
 -13  15   0    0.03    2.11
  15  13   0    0.33    1.12
 -15 -13   0    0.00    1.22
 -15 -13   0   -2.03    1.08
  13 -15   0   -2.08    2.26
  13 -15   0    4.06    2.49
 -13  15   0   -0.79    1.31
  13 -15   0    1.39    3.50
  15  13   0    7.06    1.93
 -13  15   0    1.84    1.59
 -13  15   0   -3.29    2.45
  13 -15   0   -0.53    2.16
  15  13   0   -1.01    1.93
 -13  15   0   -1.31    3.01
  13 -15   0   -1.01    1.35
 -13  15   0   -0.84    1.83
  13 -15   0   -1.80    1.64
  13 -15   0   -2.53    2.53
  15  13   0   -1.49    1.18
 -11  15   0   -1.68    2.74
  15  11   0    0.26    1.96
  15  11   0    2.14    1.30
 -11  15   0   -5.58    1.70
 -11  15   0    1.46    1.97
 -15 -11   0    1.96    1.36
 -11  15   0   -4.07    1.53
  15  11   0    0.51    1.15
  11 -15   0    2.80    2.17
  11 -15   0   -1.59    2.41
  11 -15   0    3.15    3.36
 -11  15   0    0.76    2.38
 -11  15   0   -0.82    1.35
  11 -15   0    1.96    1.36
  11 -15   0   -0.40    2.22
  11 -15   0   -0.58    1.57
  15  11   0   -3.24    1.96
  -9  15   0   -0.51    1.85
   9 -15   0   -3.08    2.14
 -15  -9   0   -0.91    1.12
  15   9   0    0.22    1.22
   9 -15   0   -6.79    2.15
   9 -15   0    0.17    1.97
  -9  15   0   -1.89    1.31
   9 -15   0   -0.55    1.26
 -15  -9   0   -1.62    1.42
  15   9   0    3.08    1.42
  -9  15   0    0.57    1.80
  -9  15   0   -0.07    2.94
  -9  15   0    3.17    2.42
   9 -15   0    2.56    3.06
  -9  15   0   -0.75    1.42
   9 -15   0   -2.00    1.78
   7 -15   0   -2.61    1.95
   7 -15   0   -1.91    1.41
   7 -15   0   -4.90    2.94
 -15  -7   0    7.23    2.60
   7 -15   0   -2.66    1.19
  -7  15   0   -2.07    1.34
   7 -15   0   -3.95    2.02
  15   7   0   -0.48    1.11
   7 -15   0   -1.49    2.18
 -15  -7   0    1.73    1.07
  -7  15   0    2.50    1.73
  -7  15   0    0.00    2.41
  -7  15   0    0.16    1.83
  -7  15   0   -2.00    2.97
  -7  15   0   -1.40    1.27
  15   7   0    0.44    1.53
  -5  15   0   -8.02    2.90
  -5  15   0   -3.92    1.27
   5 -15   0   -5.30    1.98
 -15  -5   0   -0.04    1.12
   5 -15   0    0.86    3.08
   5 -15   0   -6.72    1.97
  -5  15   0   -0.67    1.69
  -5  15   0   -0.08    1.85
  -5  15   0   -1.57    1.28
   5 -15   0   -3.07    2.21
  15   5   0    1.85    1.15
   5 -15   0   -2.91    1.18
  15   5   0    0.87    1.56
  -5  15   0    1.17    2.28
   5 -15   0   -3.43    1.31
  -3  15   0   -1.18    1.20
  -3  15   0    6.62    2.29
  -3  15   0    0.14    2.10
   3 -15   0    1.93    1.84
  -3  15   0   -4.34    2.87
  15   3   0   -2.44    1.24
  -3  15   0    0.02    2.02
 -15  -3   0    1.91    1.20
   3 -15   0   -0.98    1.22
  -3  15   0   -1.79    1.77
 -15  -3   0   -0.36    1.70
   3 -15   0   -1.27    2.85
   3 -15   0   -2.62    2.07
   3 -15   0   -0.57    1.85
  15   3   0   -1.09    1.62
  -1  15   0    0.38    3.09
  -1  15   0   -0.36    1.34
  15   1   0   -0.66    1.54
   1 -15   0   -5.87    2.13
  -1  15   0    2.33    1.60
 -15  -1   0   -3.15    1.50
  -1  15   0    0.74    1.14
 -15  -1   0   -1.65    1.18
   1 -15   0   -1.45    1.80
   1 -15   0    1.77    1.79
  15   1   0    0.77    1.31
   1 -15   0    0.22    2.96
  15   1   0    2.19    1.84
  -1  15   0    1.63    1.80
 -15  -1   0    0.84    1.85
  -1  15   0   -0.44    1.72
 -15   1   0    0.23    1.34
   1  15   0   -0.52    1.94
  15  -1   0   -2.43    1.70
   1  15   0   -0.84    2.86
 -15   1   0   -1.11    1.80
  -1 -15   0   -1.98    1.07
   1  15   0   -1.04    1.50
   1  15   0   -2.43    1.44
  15  -1   0    1.56    2.14
 -15   1   0   -0.59    1.22
  15  -1   0    0.23    0.67
  15  -1   0    2.48    1.86
  -1 -15   0    0.92    1.00
   1  15   0   -0.69    2.41
   1  15   0   -1.42    1.25
  -1 -15   0   -1.75    1.75
  -1 -15   0   -1.36    1.50
  15  -1   0   -4.00    1.80
  -1 -15   0   -3.91    2.50
 -15   1   0   -0.17    1.90
  -1 -15   0   -2.06    1.91
 -15   3   0    1.61    1.98
   3  15   0   -2.74    1.58
 -15   3   0   -1.95    1.32
  15  -3   0   -1.37    1.09
  15  -3   0   -3.73    1.99
  15  -3   0    0.45    0.83
 -15   3   0    1.02    1.62
   3  15   0    1.18    1.48
   3  15   0   -0.35    1.23
  -3 -15   0   -0.70    1.54
   3  15   0    2.91    3.79
  15  -3   0   -2.64    1.42
   3  15   0   -0.22    1.21
  15  -3   0   -4.11    1.97
  -3 -15   0   -2.36    1.41
  15  -3   0   -1.71    2.01
  -3 -15   0    0.24    1.05
  -3 -15   0   -5.48    1.78
 -15   3   0   -2.12    1.37
  -3 -15   0   -3.32    2.50
 -15   5   0   -0.15    0.87
   5  15   0   -2.35    2.52
 -15   5   0   -0.55    1.56
  15  -5   0   -1.88    1.51
  -5 -15   0   -0.27    0.99
  -5 -15   0   -1.38    1.41
  15  -5   0    0.74    2.30
 -15   5   0    2.18    2.20
  15  -5   0    2.12    1.47
  -5 -15   0   -5.18    2.24
   5  15   0   -1.85    2.04
 -15   5   0   -1.71    1.38
  15  -5   0    3.09    2.19
 -15   5   0    0.81    1.40
  -5 -15   0   -2.35    1.12
  15  -5   0    1.38    1.01
   5  15   0   -1.63    1.10
  15  -5   0   -0.38    2.17
   5  15   0   -0.39    1.10
   5  15   0    0.79    1.40
  -5 -15   0   -3.49    1.68
  -7 -15   0    0.43    0.99
 -15   7   0   -0.26    1.44
   7  15   0    2.24    2.49
   7  15   0   -1.65    1.14
  15  -7   0    3.82    2.47
  15  -7   0    0.76    1.08
 -15   7   0    1.91    1.04
 -15   7   0   -2.32    1.68
  15  -7   0   -0.72    1.74
  15  -7   0   -1.60    1.58
   7  15   0   -0.84    0.96
   7  15   0   -1.08    1.23
  15  -7   0    3.24    1.54
  -7 -15   0   -1.24    1.63
  15  -7   0   -5.69    2.26
  -7 -15   0   -0.68    1.06
  -7 -15   0    3.26    2.62
 -15   7   0   -0.33    2.31
 -15   7   0   -0.09    1.70
  15  -7   0    2.01    2.08
  -7 -15   0   -0.17    2.35
   7  15   0   -0.63    1.07
  15  -9   0    2.37    2.00
  -9 -15   0   -0.21    2.22
  -9 -15   0    0.74    0.83
  15  -9   0    0.93    2.65
   9  15   0    1.85    1.11
  15  -9   0    0.33    1.17
   9  15   0   -0.39    2.22
  15  -9   0   -0.86    1.80
 -15   9   0   -3.10    1.67
  15  -9   0   -1.41    2.30
   9  15   0   -2.01    1.04
  15  -9   0   -1.55    1.62
 -15   9   0   -1.17    1.51
 -15   9   0   -1.76    1.82
   9  15   0   -2.33    1.11
 -15   9   0   -0.81    1.12
  -9 -15   0    3.32    1.54
  15  -9   0   -2.14    2.30
  11  15   0   -1.09    0.75
  11  15   0   -2.41    0.96
 -15  11   0   -1.22    1.19
 -15  11   0   -1.09    1.43
 -15  11   0   -1.44    1.67
  11  15   0    0.93    2.36
  15 -11   0   -0.97    2.84
  15 -11   0   -1.58    2.49
  15 -11   0   -0.96    2.15
  15 -11   0    2.36    1.62
  15 -11   0   -2.77    1.17
 -11 -15   0    0.69    2.18
 -15  11   0   -4.50    1.86
 -11 -15   0   -1.32    1.42
  15 -11   0   -0.52    1.87
  15 -11   0   -3.18    2.18
 -15  13   0    0.36    1.92
  15 -13   0   -1.65    1.67
  15 -13   0   -3.92    2.27
  15 -13   0    0.01    3.05
  15 -13   0    1.84    1.92
 -15  13   0   -2.37    2.74
  15 -13   0   -0.62    1.30
 -15  13   0   -0.12    1.80
 -15  13   0    0.49    1.54
 -13 -15   0   -1.32    1.37
 -13 -15   0   -2.04    2.23
  13  15   0   -0.78    0.94
  13  15   0    0.25    1.04
  13  15   0   -2.93    2.20
  15 -13   0   -0.03    2.45
  15 -13   0   -1.69    2.27
  13  15   0   -0.50    0.95
 -13 -15   0   -1.53    1.05
 -15  13   0   -0.30    1.31
  15 -15   0   -2.47    3.34
  15  15   0   -0.59    0.90
  15 -15   0   -1.07    1.69
  15  15   0   -0.13    1.10
  15 -15   0   -0.39    2.51
  15 -15   0   -1.23    1.38
 -15  15   0    2.07    1.41
  15 -15   0   -1.03    2.13
 -15  15   0   -1.99    2.13
 -15  15   0    2.20    1.71
 -15  15   0   -4.56    2.35
 -15 -15   0    0.09    1.31
  15 -15   0    0.55    2.54
  15  15   0   -0.48    0.91
  15 -15   0   -3.13    2.63
  15  15   0    0.86    2.30
 -15  15   0   -0.58    3.05
  15  15   0    0.58    1.05
 -15  15   0   -3.11    3.43
 -15 -15   0   -2.32    1.20
 -14  16   0    2.41    2.73
  14 -16   0    1.80    1.47
  14 -16   0    3.87    2.45
  14 -16   0    1.97    2.28
 -14  16   0    3.78    1.74
  16  14   0    3.46    1.47
  14 -16   0    2.30    2.43
 -14  16   0    0.66    3.95
  16  14   0    0.43    1.16
 -16 -14   0    1.73    1.31
  14 -16   0    3.60    2.85
 -14  16   0   -1.11    1.44
 -14  16   0    4.03    1.98
  14 -16   0    2.44    1.80
  16  14   0    0.53    1.29
  16  14   0    0.24    2.07
 -14  16   0   -2.31    3.15
 -16 -14   0    0.46    1.21
 -12  16   0   -0.28    2.55
 -16 -12   0   -0.08    1.38
  16  12   0    0.76    1.24
 -12  16   0    3.75    1.99
  12 -16   0    2.62    2.24
  12 -16   0   -2.23    2.28
  12 -16   0   -0.90    3.17
  16  12   0   -0.08    1.89
  12 -16   0   -0.53    1.64
  16  12   0    1.84    1.01
  16  12   0    1.22    1.42
 -12  16   0    2.13    1.36
 -12  16   0    3.98    2.07
 -12  16   0   -2.02    3.18
 -12  16   0    0.46    1.63
  12 -16   0    4.44    2.65
  16  12   0    5.01    2.27
  12 -16   0    1.34    1.42
 -10  16   0   14.80    3.11
  10 -16   0   20.53    4.07
  10 -16   0    5.31    1.79
 -10  16   0    8.86    2.20
  10 -16   0    5.86    2.31
  10 -16   0    5.45    2.50
 -10  16   0   13.35    3.64
  16  10   0   14.09    2.64
  10 -16   0    6.65    1.61
 -10  16   0   10.21    3.75
 -10  16   0    6.83    2.74
 -16 -10   0    7.79    2.63
 -10  16   0    9.63    2.64
 -16 -10   0    8.38    2.31
  10 -16   0   15.69    5.82
  -8  16   0  200.15   18.53
  16   8   0  208.67   18.48
 -16  -8   0  220.12   18.41
   8 -16   0  204.29   18.80
   8 -16   0  185.24   18.79
  16   8   0  208.62   18.41
  -8  16   0  213.09   18.91
  -8  16   0  197.33   18.45
   8 -16   0  203.00   18.44
  -8  16   0  208.93   18.68
 -16  -8   0  196.71   18.47
  -8  16   0  204.23   18.67
   8 -16   0  175.26   18.61
  -8  16   0  195.15   19.71
   8 -16   0  210.43   18.85
   8 -16   0  201.95   20.04
   6 -16   0  106.62   10.55
   6 -16   0  106.79   11.37
  -6  16   0  103.48   10.05
   6 -16   0  105.17    9.97
  16   6   0  106.26   10.15
  -6  16   0  101.00   10.35
 -16  -6   0   95.37   10.14
  -6  16   0  110.86   10.62
  -6  16   0   92.58   11.69
  16   6   0  118.45   10.01
   6 -16   0  107.17   10.60
   6 -16   0  119.97   10.12
  -6  16   0   97.04   10.01
   6 -16   0  104.02   12.06
 -16  -6   0  115.74   10.00
  -6  16   0  102.87   10.38
  16   4   0    0.10    1.30
   4 -16   0    0.88    1.27
 -16  -4   0    0.65    1.18
   4 -16   0   -3.31    2.83
  16   4   0    0.85    1.76
  -4  16   0    2.30    1.25
   4 -16   0   -0.59    1.19
  -4  16   0    1.27    2.24
  -4  16   0   -2.75    1.64
 -16  -4   0    2.08    1.91
  -4  16   0   -0.80    1.28
  -4  16   0    4.29    1.85
  -4  16   0    1.15    3.06
   4 -16   0   -2.67    1.92
   4 -16   0    2.96    2.00
   4 -16   0   -0.58    2.08
  16   2   0   45.78    5.10
  -2  16   0   52.38    5.47
  16   2   0   50.82    5.08
  16   2   0   49.62    5.35
 -16  -2   0   41.44    5.01
   2 -16   0   46.44    5.75
  -2  16   0   40.95    5.19
   2 -16   0   50.27    4.91
  -2  16   0   45.62    5.42
  -2  16   0   47.61    4.97
  -2  16   0   46.98    7.54
   2 -16   0   43.31    4.88
   2 -16   0   50.44    5.72
   2 -16   0   46.47    7.26
  -2  16   0   43.93    4.92
 -16  -2   0   55.58    5.47
   2 -16   0   42.16    5.35
  16   0   0   26.13    3.46
   0  16   0   24.81    6.05
 -16   0   0   28.51    3.96
   0 -16   0   13.97    5.60
   0  16   0   28.69    3.48
 -16   0   0   19.86    3.31
   0  16   0   15.55    3.05
   0 -16   0   13.61    4.19
   0 -16   0   22.11    4.21
  16   0   0   24.45    3.92
   0  16   0   14.82    3.74
   0  16   0   12.56    3.69
   0 -16   0   19.92    2.98
  16   0   0   18.05    3.83
 -16   0   0   25.31    2.90
   0 -16   0   21.16    3.75
 -16   0   0   23.87    3.75
   2  16   0   23.41    6.04
  16  -2   0   15.96    3.59
   2  16   0   17.90    3.14
  16  -2   0   15.50    3.84
 -16   2   0   11.86    3.28
   2  16   0   19.43    2.93
  -2 -16   0   17.31    3.87
  -2 -16   0   27.22    5.64
  16  -2   0   21.29    4.25
 -16   2   0   20.67    4.10
   2  16   0   24.93    3.14
  16  -2   0   19.26    2.55
  -2 -16   0   17.92    2.79
  -2 -16   0   19.70    3.90
  -2 -16   0   15.96    3.19
   2  16   0   11.31    3.40
 -16   2   0   23.48    2.90
  16  -2   0   20.69    5.26
   4  16   0   12.32    2.57
  16  -4   0   12.88    3.26
  16  -4   0    9.85    3.46
  16  -4   0   13.10    4.39
   4  16   0   12.09    3.88
  16  -4   0    8.32    2.52
  -4 -16   0   15.86    4.91
   4  16   0    6.76    2.64
   4  16   0    6.43    1.76
 -16   4   0    9.36    2.98
  16  -4   0   15.82    2.03
  -4 -16   0   10.70    2.39
  -4 -16   0   11.02    2.27
  -4 -16   0    8.11    2.18
  -4 -16   0    9.94    3.16
   4  16   0    7.12    2.85
 -16   4   0   11.48    2.79
 -16   4   0    7.78    2.43
  16  -4   0    6.43    2.44
  16  -6   0    2.07    1.03
  16  -6   0   -3.46    2.32
  -6 -16   0    1.62    1.53
 -16   6   0    0.26    2.32
 -16   6   0    1.31    1.46
   6  16   0    0.65    1.44
 -16   6   0   -2.23    1.54
  16  -6   0   -2.06    1.45
 -16   6   0    0.91    0.96
 -16   6   0    2.18    1.75
  16  -6   0   -1.43    1.66
  16  -6   0   -0.76    2.41
  -6 -16   0   -0.70    1.13
  -6 -16   0    1.51    2.43
   6  16   0    1.05    2.58
  16  -6   0   -0.12    2.29
   6  16   0    2.81    1.15
  16  -6   0    0.46    1.38
  -6 -16   0   -1.31    1.75
  -6 -16   0   -0.47    0.96
   6  16   0   -0.54    1.12
  16  -8   0   29.40    4.65
  16  -8   0   37.43    3.93
  16  -8   0   25.52    5.98
 -16   8   0   40.24    5.87
   8  16   0   34.76    3.91
  16  -8   0   38.99    4.74
  16  -8   0   30.10    5.30
 -16   8   0   33.75    4.73
  -8 -16   0   25.38    4.53
 -16   8   0   37.18    3.89
  16  -8   0   37.33    4.87
  16  -8   0   29.60    4.56
   8  16   0   33.42    3.97
   8  16   0   36.83    6.18
  -8 -16   0   54.60    6.17
  -8 -16   0   36.81    3.76
   8  16   0   33.39    4.01
  -8 -16   0   41.84    4.41
  -8 -16   0   43.16    3.74
   8  16   0   32.50    3.76
 -16   8   0   30.37    4.52
 -16   8   0   36.82    4.62
  16 -10   0   49.89    6.56
 -16  10   0   52.00    6.01
  16 -10   0   49.71    6.10
 -16  10   0   57.29    6.23
 -10 -16   0   55.31    5.30
 -16  10   0   61.96    5.50
  10  16   0   53.32    5.60
 -16  10   0   55.81    6.02
  10  16   0   46.00    5.36
  16 -10   0   58.12    6.33
 -10 -16   0   60.28    7.10
  10  16   0   60.12    5.40
  16 -10   0   51.48    6.65
 -10 -16   0   55.82    5.75
  10  16   0   62.68    7.17
  16 -10   0   49.45    6.25
  16 -10   0   52.78    5.50
 -10 -16   0   56.32    5.21
  16 -10   0   49.59    7.36
 -12 -16   0    1.50    1.45
 -16  12   0    0.42    1.94
  16 -12   0   -0.22    1.69
 -12 -16   0   -1.57    2.24
 -16  12   0   -1.52    1.61
  16 -12   0   -1.85    1.78
 -12 -16   0    0.61    1.06
  12  16   0    0.84    0.73
  16 -12   0    2.82    2.46
  12  16   0   -3.39    2.21
  16 -12   0    2.22    1.27
  12  16   0    0.49    1.04
  16 -12   0   -3.21    2.90
 -16  12   0    0.38    1.92
 -16  12   0    0.74    1.35
  16 -12   0    0.01    2.49
  16 -12   0    1.48    2.43
 -14 -16   0   58.21    5.60
  14  16   0   57.13    5.40
 -14 -16   0   54.64    5.42
  16 -14   0   51.99    6.37
 -16  14   0   51.99    7.96
 -16  14   0   50.62    6.27
 -16  14   0   52.83    5.77
 -14 -16   0   60.50    5.53
 -16  14   0   54.51    6.84
  16 -14   0   52.23    5.70
  16 -14   0   57.36    6.76
  14  16   0   61.23    5.39
 -16  14   0   50.29    6.10
  14  16   0   59.26    6.98
  16 -14   0   39.07    6.52
  16 -14   0   56.29    6.60
 -14 -16   0   59.46    7.13
  16 -14   0   52.79    8.41
  16 -14   0   53.10    6.64
  14  16   0   56.09    5.37
  16 -16   0   12.43    4.56
  16  16   0   13.88    2.20
  16  16   0   10.31    2.08
  16  16   0   12.29    2.22
  16 -16   0    7.64    2.81
  16  16   0   18.96    4.53
 -16 -16   0   15.00    2.48
  16  16   0    9.14    2.32
  16 -16   0    3.99    2.78
  16 -16   0   14.49    3.90
  16 -16   0   10.39    2.58
 -16 -16   0   11.16    2.51
  16 -16   0    4.96    2.31
 -16  16   0    3.89    2.38
  16 -16   0   17.61    6.64
 -16  16   0   10.59    3.26
 -16  16   0   21.46    6.38
 -16  16   0    7.84    2.89
 -16  16   0    6.88    2.25
 -15  17   0   -0.13    1.50
 -15  17   0    0.40    3.71
 -15  17   0   -0.52    2.85
  15 -17   0   -0.43    2.81
 -17 -15   0    1.46    1.32
  17  15   0    1.97    2.58
 -15  17   0    2.34    2.15
  17  15   0   -1.29    1.23
  17  15   0   -2.20    1.26
  15 -17   0   -4.45    2.41
 -17 -15   0   -0.19    1.37
  15 -17   0   -3.36    2.25
  17  15   0   -1.72    2.22
  15 -17   0   -2.97    1.79
  17  15   0   -0.98    1.01
  15 -17   0    1.52    1.51
  15 -17   0   -1.57    3.58
 -15  17   0   -1.02    1.96
  15 -17   0   -1.54    2.46
 -13  17   0    0.68    1.49
  17  13   0    6.74    2.27
  17  13   0   -0.97    1.30
  13 -17   0   -0.26    2.60
  13 -17   0    1.79    2.35
  17  13   0    0.54    1.06
  13 -17   0    1.87    1.82
 -13  17   0    0.24    2.14
 -13  17   0   -0.04    2.62
  13 -17   0   -3.03    3.56
 -17 -13   0   -0.21    1.41
  17  13   0   -4.06    2.16
  13 -17   0   -5.32    2.38
  17  13   0    0.69    1.93
 -13  17   0    1.18    1.70
  13 -17   0   -2.68    1.66
  13 -17   0    3.53    3.55
 -13  17   0   -2.88    3.26
 -17 -13   0   -1.75    1.06
 -17 -11   0   -1.96    1.51
 -11  17   0   -4.26    1.65
  11 -17   0    1.31    2.45
  11 -17   0   -1.56    2.23
  11 -17   0   -1.98    1.64
 -11  17   0   -2.49    1.93
 -11  17   0   -2.26    1.47
 -11  17   0   -2.83    2.55
  17  11   0    0.20    1.25
  11 -17   0   -2.38    3.39
  17  11   0    1.27    1.51
  11 -17   0   -3.00    1.37
  11 -17   0   -1.32    2.36
 -11  17   0   -3.28    2.92
 -11  17   0    0.16    2.15
  17   9   0   -2.66    1.22
  -9  17   0   -3.36    1.47
   9 -17   0   -3.83    1.51
   9 -17   0   -3.20    1.30
   9 -17   0   -0.34    2.00
  -9  17   0   -1.53    2.49
 -17  -9   0   -0.74    1.15
  -9  17   0   -0.93    1.42
  -9  17   0   -3.54    1.97
   9 -17   0    1.56    3.36
  17   9   0    1.79    1.60
  -9  17   0    0.43    3.08
  -9  17   0    3.49    1.92
   9 -17   0   -1.38    2.32
   9 -17   0   -1.32    2.40
  -7  17   0    1.21    1.43
   7 -17   0   -1.39    2.03
  -7  17   0    0.38    1.96
 -17  -7   0    3.16    1.77
  17   7   0   -0.10    1.68
  -7  17   0    3.02    1.91
   7 -17   0    0.26    2.23
   7 -17   0   -0.12    1.50
   7 -17   0   -0.91    3.26
   7 -17   0   -0.62    1.29
 -17  -7   0    0.91    1.20
  -7  17   0   -1.03    2.56
   7 -17   0    2.30    2.31
  -7  17   0   -1.26    3.05
  -7  17   0    3.01    1.37
  17   7   0    2.03    1.24
  -5  17   0   -4.00    1.70
   5 -17   0   -7.82    3.70
  -5  17   0   -3.87    1.81
   5 -17   0    1.25    2.13
  17   5   0    1.31    1.66
  -5  17   0    2.54    2.36
 -17  -5   0    0.34    1.85
  -5  17   0   -0.78    2.98
  -5  17   0    0.54    1.34
 -17  -5   0   -1.29    1.20
   5 -17   0    3.58    3.08
   5 -17   0    0.23    2.32
  17   5   0   -0.54    1.32
  -5  17   0    1.31    1.39
   5 -17   0   -0.36    1.23
 -17  -3   0    2.71    1.94
   3 -17   0   -1.06    1.20
 -17  -3   0   -0.17    1.25
  -3  17   0   -0.60    2.14
  17   3   0   -2.39    1.70
   3 -17   0    3.29    2.30
   3 -17   0   -1.84    1.86
   3 -17   0    1.86    3.13
  -3  17   0   -1.65    1.79
   3 -17   0    0.96    2.02
  -3  17   0   -2.78    1.23
  -3  17   0    0.28    1.34
  -3  17   0    3.87    3.21
  17   3   0   -1.78    1.56
  -3  17   0    2.15    1.62
   3 -17   0    0.28    1.26
  -1  17   0    0.37    1.31
 -17  -1   0   -0.55    1.97
 -17  -1   0    0.75    1.67
   1 -17   0    1.03    2.14
  -1  17   0   -0.16    3.01
  -1  17   0   -0.24    1.69
 -17  -1   0   -0.51    1.30
  -1  17   0   -1.35    1.98
   1 -17   0    1.55    1.15
  -1  17   0   -2.48    1.14
   1 -17   0   -2.81    2.59
  -1  17   0   -3.49    1.63
   1 -17   0   -1.44    1.92
  17   1   0    3.87    1.90
  17   1   0    0.78    1.40
  17   1   0   -1.25    1.65
   1 -17   0   -1.52    1.13
   1 -17   0    2.19    1.86
  -1 -17   0    0.08    0.99
  17  -1   0    0.68    1.99
  17  -1   0    0.52    1.46
  17  -1   0   -1.11    2.09
   1  17   0   -2.05    1.02
  -1 -17   0   -2.46    1.99
  17  -1   0    4.74    2.29
 -17   1   0   -3.63    1.78
   1  17   0    1.93    2.96
   1  17   0   -2.74    1.47
  -1 -17   0   -1.92    1.50
 -17   1   0    0.24    2.04
   1  17   0   -1.67    1.25
  -1 -17   0   -4.16    2.48
  17  -1   0    0.49    0.80
 -17   1   0    0.64    1.34
  -1 -17   0    1.56    1.16
   1  17   0    3.50    1.85
 -17   1   0   -2.25    1.35
   1  17   0    2.22    1.63
  -1 -17   0    0.82    1.85
  17  -3   0    1.02    0.87
  17  -3   0    0.68    1.59
  -3 -17   0   -2.92    2.61
 -17   3   0   -2.77    1.42
  17  -3   0    0.47    2.08
   3  17   0   -1.52    1.29
   3  17   0   -1.58    1.69
  -3 -17   0   -1.61    3.05
  -3 -17   0   -1.76    1.58
  -3 -17   0    0.34    1.04
 -17   3   0   -1.69    1.41
   3  17   0   -1.54    1.51
  -3 -17   0   -1.38    1.61
   3  17   0   -1.26    2.76
 -17   3   0   -1.03    2.07
 -17   3   0    0.07    1.87
  17  -3   0   -1.50    2.21
  17  -3   0    1.62    2.22
   5  17   0   -0.93    2.53
  17  -5   0    1.94    2.45
  17  -5   0   -1.64    1.54
   5  17   0    0.53    1.23
  -5 -17   0   -2.83    1.04
   5  17   0   -0.62    1.37
 -17   5   0    0.99    1.47
   5  17   0   -1.85    1.47
 -17   5   0    0.72    1.75
 -17   5   0    1.70    1.51
  -5 -17   0    2.71    2.53
  17  -5   0   -2.61    1.45
 -17   5   0   -1.58    0.81
  -5 -17   0   -2.55    1.52
 -17   5   0    2.41    2.28
  -5 -17   0    1.39    1.93
  17  -5   0   -2.49    2.26
  -5 -17   0   -0.02    1.28
  17  -5   0   -2.79    2.14
   5  17   0   -1.09    1.16
  17  -7   0    0.97    1.82
 -17   7   0    1.48    2.48
  -7 -17   0    0.59    1.79
 -17   7   0   -2.34    1.72
  17  -7   0    2.79    1.59
  -7 -17   0   -3.67    1.11
  -7 -17   0   -2.40    3.71
 -17   7   0   -1.05    1.72
 -17   7   0   -2.21    1.52
  17  -7   0   -1.80    1.08
  -7 -17   0   -0.46    1.51
  17  -7   0   -2.26    2.58
  -7 -17   0   -2.54    0.95
   7  17   0   -3.77    2.34
   7  17   0   -0.68    1.46
 -17   7   0   -0.94    0.99
  17  -7   0    0.05    2.60
  17  -7   0   -2.82    1.49
   7  17   0   -2.22    1.03
  17  -7   0   -1.11    2.43
   9  17   0   -0.38    1.10
  17  -9   0    0.64    2.52
  -9 -17   0    1.65    1.77
  -9 -17   0   -0.34    1.05
 -17   9   0    0.55    2.58
  17  -9   0    1.00    2.14
  -9 -17   0   -3.57    2.41
  17  -9   0    1.22    2.30
  -9 -17   0   -2.97    1.47
 -17   9   0    0.88    1.59
  -9 -17   0   -1.86    0.89
   9  17   0    2.81    2.68
 -17   9   0   -0.92    1.13
   9  17   0   -0.48    0.85
 -17   9   0   -0.28    1.72
   9  17   0    0.77    1.30
  17  -9   0    3.50    1.79
 -17   9   0    3.19    2.01
  17  -9   0    0.61    1.73
  17  -9   0    1.70    1.24
   9  17   0    0.03    1.08
  17  -9   0    2.89    2.72
 -11 -17   0   -0.13    1.02
 -17  11   0    0.37    1.75
  17 -11   0    2.28    2.14
  17 -11   0   -0.48    1.23
  11  17   0    3.33    2.63
  17 -11   0   -2.55    2.88
  11  17   0   -0.11    1.07
 -11 -17   0   -3.47    2.28
 -17  11   0   -1.14    1.22
  17 -11   0   -2.05    1.64
 -11 -17   0   -0.47    0.79
  17 -11   0    0.58    2.47
  17 -11   0   -0.15    2.58
 -17  11   0    3.13    2.03
  17 -11   0    3.70    1.95
  11  17   0   -1.98    1.13
 -17  11   0   -1.46    1.63
 -11 -17   0   -1.29    1.69
  17 -13   0   -2.65    3.15
  17 -13   0    0.17    1.96
  13  17   0    1.77    2.48
 -13 -17   0   -3.76    1.52
  17 -13   0   -2.69    2.52
 -17  13   0    0.64    2.46
 -17  13   0   -2.23    1.31
  17 -13   0    2.94    2.49
 -17  13   0    1.65    1.95
 -17  13   0    2.43    2.03
 -13 -17   0    0.86    2.44
  17 -13   0    3.98    1.89
  17 -13   0    2.62    2.53
  17 -13   0   -0.85    1.34
 -13 -17   0   -2.26    1.47
  13  17   0   -0.61    1.07
 -17  15   0   -0.76    3.32
  17 -15   0    0.20    2.50
  15  17   0    0.20    1.10
  17 -15   0    0.51    2.63
  17 -15   0    1.34    1.89
  15  17   0   -0.59    2.48
 -15 -17   0   -1.35    1.08
  17 -15   0    1.38    1.47
 -17  15   0    0.56    1.97
  15  17   0   -1.74    1.05
 -15 -17   0   -0.34    1.57
 -17  15   0    2.91    1.91
  17 -15   0   -1.78    3.50
 -17  15   0    0.00    1.45
 -15 -17   0    0.25    2.38
 -17  15   0    0.05    2.25
  17 -15   0    0.86    2.14
  17 -15   0    6.60    2.61
 -17  17   0    0.53    1.95
  17  17   0    0.02    1.10
 -17  17   0   -2.53    2.00
  17 -17   0   -3.43    3.61
  17  17   0   -0.37    1.23
  17  17   0   -1.10    0.99
 -17  17   0   -1.30    3.48
 -17 -17   0   -1.83    1.26
 -17  17   0    2.05    2.17
 -17 -17   0   -1.41    1.51
 -17 -17   0    0.25    1.50
  17 -17   0    2.10    2.61
  17 -17   0   -3.99    2.53
  17  17   0   -1.77    1.16
  17 -17   0    0.79    2.64
 -17  17   0    2.96    1.59
  17 -17   0   -1.04    1.93
  17  17   0   -0.20    2.43
  17 -17   0    0.07    2.22
  17 -17   0   -2.47    1.51
  16 -18   0   16.30    4.91
  16 -18   0   16.92    5.34
  18  16   0   20.71    5.21
 -18 -16   0   16.58    2.82
 -16  18   0   28.31    9.24
  16 -18   0   18.95    3.49
 -16  18   0   18.99    4.04
  18  16   0   26.76    3.05
  18  16   0   27.03    2.90
 -16  18   0   15.58    4.56
 -18 -16   0   21.09    3.10
  16 -18   0    8.81    3.00
 -16  18   0   20.92    4.77
  16 -18   0   10.31    3.41
  16 -18   0   17.12    4.05
 -16  18   0   16.92    4.40
  18  16   0   19.75    2.74
 -16  18   0   16.24    3.42
  18  16   0   23.87    4.79
  14 -18   0    0.85    2.62
  14 -18   0    1.89    1.86
  14 -18   0    0.50    2.36
 -18 -14   0    1.62    1.44
 -14  18   0    1.02    1.51
  18  14   0    3.09    1.28
  18  14   0   -1.02    1.41
  14 -18   0    1.39    1.55
  18  14   0    1.73    1.97
 -18 -14   0    0.43    1.15
  14 -18   0    1.55    2.62
 -14  18   0   -0.57    2.79
  18  14   0   -1.68    2.57
  14 -18   0    3.13    2.72
 -14  18   0    0.33    2.05
 -14  18   0   -0.81    3.45
 -14  18   0    0.59    1.80
  14 -18   0   -3.68    3.67
 -14  18   0   -1.39    2.24
  18  14   0    2.44    1.13
  12 -18   0  183.70   18.07
  12 -18   0  208.06   19.64
 -12  18   0  172.02   18.09
 -18 -12   0  186.87   17.63
 -12  18   0  170.47   17.77
 -12  18   0  205.63   19.55
  12 -18   0  192.44   17.75
 -12  18   0  189.50   17.81
 -12  18   0  195.80   17.61
  12 -18   0  189.01   17.60
  18  12   0  215.51   17.50
  18  12   0  186.38   17.42
 -12  18   0  196.85   17.69
  18  12   0  205.69   17.49
  12 -18   0  175.01   17.96
 -10  18   0   37.18    5.67
  10 -18   0   47.13    4.89
  10 -18   0   41.19    5.96
 -18 -10   0   38.45    4.63
  18  10   0   42.72    4.87
  18  10   0   45.30    4.72
 -10  18   0   45.37    6.09
  10 -18   0   43.40    5.21
 -10  18   0   37.35    5.57
 -10  18   0   42.91    5.22
 -18 -10   0   44.51    4.83
  10 -18   0   44.58    5.82
 -10  18   0   39.59    4.81
 -10  18   0   38.13    7.99
  10 -18   0   45.03    6.03
  10 -18   0   46.14    8.35
  18   8   0   30.61    3.79
  -8  18   0   21.99    3.97
  -8  18   0   21.61    6.96
   8 -18   0   33.46    5.25
   8 -18   0   31.59    3.89
   8 -18   0   30.60    4.24
  -8  18   0   31.32    3.90
   8 -18   0   35.65    7.69
 -18  -8   0   33.51    3.84
  -8  18   0   27.53    5.09
   8 -18   0   30.81    4.97
 -18  -8   0   29.51    4.07
   8 -18   0   19.70    5.10
  18   8   0   31.97    4.05
  -8  18   0   28.02    4.39
  -8  18   0   35.39    4.80
   6 -18   0    3.98    3.28
 -18  -6   0    2.00    1.88
   6 -18   0   12.34    4.09
  -6  18   0    1.09    1.45
  -6  18   0    1.47    1.41
  -6  18   0   -2.29    2.30
   6 -18   0    3.01    1.33
  -6  18   0    4.12    3.23
 -18  -6   0    1.80    1.28
  18   6   0    2.31    1.77
   6 -18   0   -0.19    1.47
   6 -18   0   -2.68    2.08
  -6  18   0    5.45    1.89
  -6  18   0   -0.51    1.92
   6 -18   0   -6.14    2.14
  -4  18   0   10.26    3.26
  -4  18   0    4.90    2.02
 -18  -4   0    4.32    1.97
   4 -18   0    1.31    2.07
  -4  18   0    8.10    2.59
  18   4   0    7.80    2.02
   4 -18   0    7.66    2.41
  -4  18   0    5.47    1.48
  18   4   0   10.00    2.75
   4 -18   0    4.38    1.48
   4 -18   0   -0.17    3.22
   4 -18   0    4.11    1.41
  -4  18   0   13.34    3.65
   4 -18   0    6.70    2.86
  -4  18   0    8.79    3.57
 -18  -4   0    2.06    1.40
 -18  -2   0  146.09   12.87
   2 -18   0  133.90   14.26
  -2  18   0  116.61   15.52
  18   2   0  137.93   12.90
  -2  18   0  152.07   12.83
  -2  18   0  122.15   13.14
  -2  18   0  137.44   13.03
  18   2   0  147.33   12.96
   2 -18   0  125.56   13.14
 -18  -2   0  133.66   13.02
 -18  -2   0  134.15   13.00
  18   2   0  142.56   13.11
   2 -18   0  144.18   12.75
  -2  18   0  142.37   13.06
  -2  18   0  140.65   13.01
   2 -18   0  127.60   13.20
   2 -18   0  144.82   12.75
   2 -18   0  131.39   13.04
   0  18   0    5.62    2.27
   0  18   0    7.68    2.02
   0 -18   0   10.67    2.34
   0  18   0    6.66    2.15
   0  18   0   16.73    5.78
   0 -18   0    7.17    3.10
   0 -18   0   10.86    3.63
  18   0   0   12.03    3.58
 -18   0   0    9.76    3.57
  18   0   0   12.42    3.04
  18   0   0   12.23    3.73
 -18   0   0   13.61    3.52
 -18   0   0    6.32    2.23
   0 -18   0    6.44    2.06
   0  18   0   13.14    3.25
 -18   0   0    9.89    2.80
  18   0   0   13.71    3.61
   0 -18   0   12.41    4.29
   0  18   0   10.35    2.60
   0 -18   0   10.30    2.47
   2  18   0    9.04    2.58
 -18   2   0   16.17    3.91
  -2 -18   0   13.32    2.50
  18  -2   0   16.01    3.24
   2  18   0    9.47    3.42
   2  18   0    9.30    3.39
  -2 -18   0   10.27    2.96
  -2 -18   0    6.45    3.01
  18  -2   0    8.74    1.82
 -18   2   0    6.10    1.66
 -18   2   0   14.56    3.02
  -2 -18   0    7.02    2.07
  18  -2   0    8.34    2.48
   2  18   0   14.67    4.11
  -2 -18   0   11.77    3.51
 -18   2   0   10.62    3.78
  -2 -18   0   11.75    4.08
  18  -2   0   10.73    3.57
  18  -2   0   12.22    4.11
   2  18   0   12.63    2.81
  18  -4   0   25.52    2.66
   4  18   0   19.10    3.10
  18  -4   0   21.58    4.45
  -4 -18   0   22.82    2.88
   4  18   0   19.29    3.47
  -4 -18   0   19.39    3.44
  18  -4   0   13.53    4.38
 -18   4   0   18.95    3.50
  -4 -18   0   18.93    4.07
 -18   4   0   15.28    3.76
  18  -4   0   25.60    4.00
 -18   4   0   24.56    3.41
  18  -4   0   19.49    2.82
   4  18   0   20.11    3.13
  -4 -18   0   27.16    5.93
  -4 -18   0   18.59    3.90
 -18   4   0   15.94    4.55
   4  18   0   19.96    3.12
  18  -4   0   17.81    4.80
   4  18   0   22.80    6.25
   6  18   0   59.16    5.73
  18  -6   0   69.07    7.52
 -18   6   0   55.35    7.05
  18  -6   0   57.44    6.03
 -18   6   0   54.00    6.15
 -18   6   0   58.45    5.96
   6  18   0   71.45    8.23
  18  -6   0   48.44    6.90
  -6 -18   0   74.83    8.61
  -6 -18   0   45.66    5.65
  18  -6   0   51.21    6.18
 -18   6   0   51.94    6.04
   6  18   0   68.11    5.72
 -18   6   0   53.29    5.46
  -6 -18   0   55.52    6.19
  -6 -18   0   63.31    6.30
  -6 -18   0   55.67    5.57
   6  18   0   53.15    5.84
  18  -6   0   61.03    5.61
  18  -6   0   60.80    6.65
   6  18   0   56.99    5.76
   8  18   0   51.53    4.63
  18  -8   0   40.05    6.04
  -8 -18   0   45.53    4.43
   8  18   0   52.51    6.88
 -18   8   0   39.01    6.58
  -8 -18   0   39.39    4.46
  -8 -18   0   42.89    7.03
 -18   8   0   46.33    5.26
 -18   8   0   35.16    5.13
  18  -8   0   37.11    5.20
  18  -8   0   43.84    4.50
   8  18   0   33.77    4.64
 -18   8   0   41.25    5.15
  18  -8   0   43.38    6.72
  18  -8   0   44.41    5.42
  18  -8   0   36.72    5.14
  -8 -18   0   46.41    5.19
 -18   8   0   53.42    4.55
  18  -8   0   39.33    5.93
   8  18   0   48.46    4.87
  -8 -18   0   40.64    5.03
 -18  10   0   25.77    5.54
 -10 -18   0   19.28    3.57
  10  18   0    9.69    3.42
  18 -10   0   18.29    2.92
  18 -10   0   12.96    3.75
  10  18   0   17.02    2.44
  10  18   0   13.63    4.13
 -18  10   0   20.52    4.02
  10  18   0   18.13    2.34
 -10 -18   0   20.01    5.01
  18 -10   0   17.39    3.96
  18 -10   0   15.85    5.00
  10  18   0   22.30    2.78
 -18  10   0   20.45    3.64
 -10 -18   0   21.74    2.51
 -18  10   0   19.62    2.90
 -18  10   0   16.28    4.90
  18 -10   0   16.88    3.96
 -10 -18   0   11.79    2.86
  18 -10   0   16.69    3.89
 -10 -18   0   21.64    2.52
  18 -10   0   16.65    4.35
  18 -12   0    5.30    2.42
 -12 -18   0    3.19    1.82
 -18  12   0    3.79    1.83
 -18  12   0    7.53    2.17
 -12 -18   0    5.87    2.58
  18 -12   0    2.42    3.19
  18 -12   0    3.44    1.85
  18 -12   0    0.87    2.50
 -18  12   0    0.18    1.88
  18 -12   0    4.38    1.43
  12  18   0    8.28    2.83
  18 -12   0    2.72    2.06
  12  18   0    2.72    1.23
  18 -12   0    9.77    2.97
  12  18   0    2.20    1.30
 -18  12   0    5.80    1.52
  18 -14   0  110.99    9.69
 -14 -18   0  108.63    9.03
 -18  14   0   86.46    8.92
  18 -14   0   94.31    8.98
  14  18   0   90.57    8.72
 -14 -18   0   99.16    8.69
  18 -14   0   87.18    9.54
 -14 -18   0   91.14    8.97
 -14 -18   0   99.93   10.15
 -18  14   0   87.34    9.32
 -18  14   0   88.81    9.27
  18 -14   0   75.54    9.82
  18 -14   0   93.67   11.33
  14  18   0  113.67   10.41
  18 -14   0   87.33    9.62
  18 -14   0   87.60    9.41
 -18  14   0   86.39    9.98
  16  18   0    4.28    1.18
  18 -16   0    6.08    2.98
  18 -16   0    3.79    1.63
 -18  16   0    3.90    2.25
  18 -16   0   -2.61    3.46
  18 -16   0    4.63    2.82
  18 -16   0    8.21    2.92
 -18  16   0    2.39    2.09
  18 -16   0    1.47    1.92
  16  18   0    4.26    1.25
 -18  16   0    4.83    1.63
  16  18   0    2.82    2.70
 -16 -18   0    4.83    1.39
 -16 -18   0    3.26    1.71
 -18  16   0    7.72    2.13
  18 -16   0    6.28    2.36
 -16 -18   0    3.07    1.32
 -18  16   0    5.55    3.66
  18  18   0   47.16    5.35
 -18  18   0   47.94    6.26
 -18 -18   0   58.87    5.24
 -18  18   0   34.11    6.23
  18  18   0   56.84    5.13
 -18  18   0   53.66    5.62
  18  18   0   47.89    5.11
 -18  18   0   47.41    6.18
  18 -18   0   39.96    6.62
  18 -18   0   50.47    5.59
  18  18   0   55.63    5.02
  18 -18   0   33.27    6.57
 -18 -18   0   57.62    5.45
  18 -18   0   38.96    6.25
  19  17   0    1.02    1.07
  17 -19   0    0.18    2.64
 -17  19   0   -2.12    2.01
  17 -19   0   -0.73    2.74
 -17  19   0   -0.21    1.61
  17 -19   0    3.56    1.64
  17 -19   0   -2.87    2.21
  19  17   0   -0.77    0.97
 -19 -17   0   -0.88    1.43
 -19 -17   0    0.23    1.41
  17 -19   0    1.03    1.95
  19  17   0   -1.01    1.22
  19  17   0    0.55    1.37
 -17  19   0   -2.24    2.34
 -17  19   0   -3.10    2.02
  15 -19   0   -0.13    1.56
  19  15   0    0.00    1.40
  15 -19   0   -2.82    2.45
  19  15   0    1.05    1.13
  15 -19   0   -3.40    3.78
 -15  19   0    3.55    3.70
 -15  19   0    0.68    1.80
 -19 -15   0   -0.26    1.49
 -15  19   0    3.07    2.30
  15 -19   0   -2.15    2.53
  19  15   0   -3.10    2.42
  15 -19   0   -0.59    1.86
 -15  19   0   -0.28    2.05
 -19 -15   0   -0.92    1.19
 -15  19   0   -1.95    2.85
 -15  19   0    0.60    1.60
  19  15   0   -0.19    1.29
  15 -19   0   -0.70    2.40
  15 -19   0    1.24    2.64
  19  15   0   -4.94    1.93
 -13  19   0   -0.98    1.76
  19  13   0    0.43    1.17
  13 -19   0    0.08    2.62
  13 -19   0    5.42    2.87
  13 -19   0   -0.05    1.53
 -13  19   0    0.86    2.25
 -13  19   0    5.00    3.75
  13 -19   0    0.04    1.80
 -13  19   0  -10.83    3.44
  19  13   0    0.16    1.31
  19  13   0   -2.21    1.47
 -13  19   0   -1.02    1.50
 -13  19   0   -2.80    2.63
 -19 -13   0    4.91    2.62
  13 -19   0   -2.19    3.78
  13 -19   0   -0.31    2.39
  11 -19   0   -2.34    1.45
 -11  19   0   -0.36    1.82
 -19 -11   0   -0.16    1.61
 -11  19   0    0.39    2.15
  11 -19   0    0.07    3.38
 -11  19   0    0.63    1.59
 -11  19   0    0.91    2.11
 -11  19   0   -4.25    3.17
  11 -19   0    2.34    2.55
 -19 -11   0    2.01    1.31
  11 -19   0   -1.22    3.81
  19  11   0    1.33    1.70
  11 -19   0    1.27    2.42
 -11  19   0    0.81    2.70
  19  11   0   -1.45    1.36
  11 -19   0    0.65    1.76
   9 -19   0    1.86    2.56
  -9  19   0   -0.27    2.59
  19   9   0   -2.68    1.69
   9 -19   0   -3.77    1.62
 -19  -9   0    1.95    1.24
   9 -19   0   -4.91    3.29
   9 -19   0   -3.17    2.08
   9 -19   0    0.43    1.61
  -9  19   0   -2.13    1.61
  -9  19   0    0.71    3.53
  -9  19   0   -5.38    1.99
   9 -19   0    2.23    2.53
  -9  19   0   -2.13    1.50
  -9  19   0   -1.66    3.19
  19   9   0    2.31    1.78
 -19  -9   0   -2.92    1.82
  -7  19   0   -0.44    1.58
  -7  19   0   -1.05    2.68
   7 -19   0   -0.36    1.40
 -19  -7   0    4.80    1.99
  19   7   0    5.04    1.55
   7 -19   0   -3.68    3.35
  19   7   0   -1.91    1.88
   7 -19   0    6.42    2.29
  -7  19   0    3.34    3.57
 -19  -7   0    2.83    1.33
  -7  19   0   -2.16    2.06
   7 -19   0   -2.46    2.37
   7 -19   0    9.24    2.47
   7 -19   0   -0.33    1.84
  -7  19   0    6.21    2.04
 -19  -5   0   -2.64    1.90
   5 -19   0    0.02    1.37
  -5  19   0   -1.16    1.41
  -5  19   0   -0.08    1.44
  -5  19   0   -3.48    1.72
   5 -19   0   -3.20    2.60
  19   5   0    0.41    1.86
   5 -19   0   -0.83    2.09
   5 -19   0   -1.58    2.23
   5 -19   0   -0.90    1.45
  -5  19   0    1.15    2.50
 -19  -5   0   -2.05    1.31
  -5  19   0   -1.64    1.99
  19   5   0   -0.02    1.39
  -5  19   0   -2.23    3.06
   5 -19   0   -2.77    3.31
  -3  19   0   -1.60    1.41
   3 -19   0    0.73    1.23
   3 -19   0   -0.48    3.07
 -19  -3   0   -0.18    1.35
   3 -19   0    0.95    2.19
  -3  19   0   -5.02    3.84
  -3  19   0    1.24    2.38
 -19  -3   0   -2.44    2.04
  -3  19   0   -3.22    1.89
   3 -19   0    0.29    1.32
  19   3   0   -1.80    1.40
  19   3   0   -1.62    2.29
   3 -19   0   -0.78    2.27
   3 -19   0    1.67    2.00
  -3  19   0   -4.04    1.76
  -3  19   0   -1.63    1.31
  -1  19   0   -6.38    2.87
  19   1   0    2.15    1.93
   1 -19   0    0.02    1.25
  19   1   0   -0.40    1.50
  -1  19   0    1.03    1.31
  19   1   0    5.44    1.82
  -1  19   0   -4.59    2.55
 -19  -1   0    5.10    2.17
   1 -19   0    4.96    2.05
 -19  -1   0   -0.57    1.85
  -1  19   0    1.10    1.78
   1 -19   0   -0.60    2.85
   1 -19   0    3.08    1.93
  -1  19   0    5.63    2.09
  -1  19   0   -1.92    1.22
   1 -19   0    2.96    2.21
 -19  -1   0   -0.31    1.43
   1 -19   0    0.95    1.20
  -1 -19   0   -1.16    1.19
 -19   1   0    0.11    1.46
  19  -1   0   -2.74    2.05
 -19   1   0   -0.68    1.45
   1  19   0   -1.81    2.95
  -1 -19   0   -0.37    1.04
   1  19   0   -0.43    1.09
  -1 -19   0   -1.84    1.55
   1  19   0    0.39    1.35
  19  -1   0   -0.25    1.96
  -1 -19   0   -2.63    1.90
  -1 -19   0   -0.25    2.79
   1  19   0   -2.17    1.43
  19  -1   0    1.99    1.56
  -1 -19   0   -1.34    2.08
 -19   1   0   -2.53    1.81
   1  19   0    1.11    2.07
   1  19   0    0.61    1.72
  19  -1   0    0.14    2.15
 -19   3   0    0.07    2.18
  -3 -19   0    1.61    1.15
   3  19   0   -3.72    1.35
  -3 -19   0   -1.66    1.92
 -19   3   0   -4.12    1.44
  19  -3   0    0.24    1.63
  19  -3   0   -0.93    2.24
  19  -3   0   -1.23    2.10
  -3 -19   0    0.24    1.57
  -3 -19   0   -0.63    2.63
 -19   3   0   -0.55    1.46
  19  -3   0   -1.71    2.22
   3  19   0   -5.20    2.94
  -3 -19   0    1.94    1.94
  19  -3   0    0.26    0.91
   3  19   0    1.92    1.58
 -19   3   0    0.17    1.50
   3  19   0    1.81    1.31
   3  19   0   -3.39    1.79
  19  -5   0   -1.11    2.62
  19  -5   0   -1.66    1.64
   5  19   0    1.63    1.51
 -19   5   0   -0.84    1.55
  -5 -19   0    0.89    1.77
   5  19   0   -1.94    1.66
   5  19   0    2.32    1.27
  19  -5   0   -0.80    1.02
  -5 -19   0   -0.88    1.98
  19  -5   0   -2.48    1.38
 -19   5   0    1.03    1.60
  19  -5   0   -3.01    2.38
 -19   5   0   -3.35    1.58
  19  -5   0   -3.07    2.34
   5  19   0   -0.86    1.27
   5  19   0    3.61    3.12
  -5 -19   0   -3.63    1.64
 -19   5   0   -0.40    2.40
  -5 -19   0   -0.67    1.13
  -5 -19   0   -3.04    2.59
 -19   7   0    2.74    2.63
  19  -7   0   -2.80    2.63
   7  19   0    1.32    1.34
  -7 -19   0   -2.12    1.58
 -19   7   0   -0.97    1.71
 -19   7   0   -4.46    1.62
 -19   7   0   -2.52    1.82
 -19   7   0    0.54    0.99
  19  -7   0   -0.05    2.41
  -7 -19   0   -1.15    1.20
  19  -7   0   -1.63    1.10
  19  -7   0   -3.08    2.69
  -7 -19   0   -2.00    1.02
  19  -7   0   -2.87    1.76
   7  19   0   -1.48    1.11
   7  19   0    0.84    2.81
  19  -7   0   -0.90    1.61
   7  19   0   -1.40    1.32
  -7 -19   0   -0.32    2.72
   7  19   0   -0.88    1.49
 -19   9   0    0.49    1.18
   9  19   0   -2.57    1.36
  -9 -19   0    1.10    1.12
 -19   9   0   -1.47    2.69
  19  -9   0    3.33    1.29
  -9 -19   0    2.51    1.95
  19  -9   0    4.31    2.68
   9  19   0   -2.13    0.95
  19  -9   0    1.72    1.71
  -9 -19   0    3.05    2.66
 -19   9   0   -4.42    1.84
  19  -9   0   -0.87    2.86
  -9 -19   0    0.56    1.52
  -9 -19   0    0.15    0.95
 -19   9   0   -0.70    1.95
   9  19   0    1.48    2.73
   9  19   0   -0.90    1.25
  19  -9   0    1.47    1.85
  19  -9   0   -0.61    4.07
 -11 -19   0   -0.07    0.96
  19 -11   0   -1.55    1.74
 -19  11   0   -0.73    1.72
 -11 -19   0   -4.43    1.75
 -19  11   0   -2.62    1.98
 -19  11   0   -4.59    1.86
  19 -11   0    3.68    3.13
 -19  11   0   -0.04    1.27
 -19  11   0    0.17    2.86
  19 -11   0    0.23    1.28
  19 -11   0   -0.65    1.87
  11  19   0   -1.31    1.04
  19 -11   0    2.27    2.77
  19 -11   0    2.40    2.40
 -11 -19   0    0.47    1.10
  11  19   0   -0.26    1.28
 -11 -19   0    1.03    2.51
  19 -11   0   -1.42    2.17
  11  19   0   -4.07    2.47
  11  19   0    0.53    1.21
 -19  13   0    0.02    2.59
 -13 -19   0   -0.43    2.56
  13  19   0   -2.35    2.49
  19 -13   0    7.94    2.71
  19 -13   0    2.99    2.00
 -19  13   0    1.79    1.41
  19 -13   0    2.34    1.46
  13  19   0    1.14    0.95
  19 -13   0    1.35    2.68
 -19  13   0   16.50    3.78
 -19  13   0   12.66    3.80
  13  19   0   -1.20    1.44
  19 -13   0    4.31    3.56
  19 -13   0    6.37    2.45
 -13 -19   0   -0.27    1.83
 -15 -19   0    1.97    1.79
  19 -15   0   -4.21    2.59
 -15 -19   0    2.92    2.72
 -19  15   0   -5.16    2.22
  15  19   0    2.01    1.54
  19 -15   0    0.18    2.17
  19 -15   0   -4.32    3.46
  19 -15   0   -4.29    2.47
 -19  15   0    2.27    1.47
  15  19   0   -2.07    2.47
 -19  15   0    0.52    1.98
 -15 -19   0   -1.47    1.29
  19 -15   0   -0.72    1.93
  19 -15   0    1.14    2.81
 -19  15   0   -1.20    1.89
 -19  17   0   -0.28    2.22
 -19  17   0   -2.24    2.47
  19 -17   0   -2.02    2.76
  19 -17   0   -2.09    1.59
 -19  17   0   -0.60    1.58
  17  19   0    0.18    1.12
 -17 -19   0    1.50    1.73
  19 -17   0   -1.60    2.00
 -19  17   0    1.43    2.04
  17  19   0    0.14    1.17
  19 -17   0   -1.11    2.16
 -17 -19   0    1.20    1.32
  19 -17   0    2.66    2.81
  19 -19   0   -2.21    2.83
  19  19   0   -0.73    1.06
  19 -19   0   -2.75    2.96
 -19 -19   0   -1.43    1.64
  19 -19   0   -1.47    2.32
  19  19   0    0.07    1.01
  19  19   0   -1.46    1.27
  19 -19   0   -0.10    1.60
  19  19   0   -1.26    1.20
  19 -19   0    2.31    1.98
 -19  19   0    0.45    1.64
 -18  20   0    2.73    2.14
  20  18   0   -0.53    1.29
  18 -20   0    1.04    2.38
 -20 -18   0   -0.93    1.40
 -18  20   0    1.33    1.65
  18 -20   0    1.83    2.02
  20  18   0   -1.56    1.40
  20  18   0   -0.21    1.06
 -20 -18   0    0.99    1.57
  18 -20   0    1.38    2.78
  18 -20   0   -1.40    2.68
  20  18   0   -0.94    1.00
  16 -20   0   10.54    4.45
 -20 -16   0   21.73    4.72
  16 -20   0   14.69    5.19
  16 -20   0   18.71    4.30
  20  16   0   20.04    3.05
  20  16   0   24.56    3.19
 -20 -16   0   22.60    2.90
 -16  20   0   17.89    4.51
  16 -20   0   16.78    5.14
  16 -20   0   10.86    3.38
 -16  20   0   19.81    5.67
  16 -20   0   10.62    3.39
 -16  20   0   21.41    3.60
  20  16   0   27.72    2.88
 -14  20   0    6.47    2.00
  14 -20   0    4.12    2.60
 -14  20   0    6.55    2.97
  14 -20   0    0.42    2.70
  20  14   0    4.69    1.33
 -14  20   0    4.76    1.75
 -14  20   0    7.53    3.90
 -14  20   0   -0.14    2.26
  14 -20   0    8.59    3.14
  14 -20   0    6.01    2.00
 -20 -14   0   11.17    1.84
  20  14   0    4.06    1.51
  14 -20   0    4.73    2.97
  14 -20   0    5.49    1.71
  20  14   0   10.69    2.72
  14 -20   0   29.67    7.66
 -14  20   0   12.12    3.67
 -20 -14   0   12.70    2.89
  12 -20   0    3.09    3.91
  20  12   0   14.29    3.03
  12 -20   0   15.21    5.01
  12 -20   0   15.02    3.95
  12 -20   0   13.55    4.74
 -12  20   0    6.37    4.12
  20  12   0   13.29    3.38
  12 -20   0   10.43    3.11
 -12  20   0    4.72    2.08
 -12  20   0   10.10    3.33
 -12  20   0    7.72    2.74
 -12  20   0    8.18    2.51
 -20 -12   0   13.81    2.99
 -12  20   0   16.65    4.79
 -10  20   0    2.21    3.74
  10 -20   0    3.61    3.63
 -20 -10   0   -0.31    1.87
 -10  20   0   -2.05    1.74
  10 -20   0   -0.16    1.44
  10 -20   0   -1.57    2.53
  10 -20   0   -1.85    2.34
  10 -20   0    0.79    1.73
 -10  20   0    0.91    1.54
 -10  20   0   -6.95    2.59
 -10  20   0    1.22    2.16
  20  10   0   -0.26    1.49
  10 -20   0   -3.12    3.11
 -20 -10   0   -0.55    1.36
  20  10   0    1.23    1.72
 -10  20   0    2.62    2.16
 -20  -8   0   19.72    3.83
  -8  20   0   29.73    4.42
   8 -20   0   35.14    5.12
  -8  20   0   29.84    4.87
  20   8   0   37.48    4.23
   8 -20   0   26.43    5.17
  -8  20   0   26.59    7.72
  -8  20   0   32.39    5.32
   8 -20   0   24.68    3.89
  20   8   0   38.50    3.98
  -8  20   0   28.47    4.16
   8 -20   0   23.12    4.22
 -20  -8   0   21.57    4.24
  -8  20   0   29.29    4.18
   8 -20   0   23.63    7.35
   8 -20   0   29.39    5.05
   6 -20   0  243.53   21.68
   6 -20   0  231.65   21.61
  -6  20   0  234.61   21.31
  20   6   0  242.17   21.41
 -20  -6   0  226.61   21.38
 -20  -6   0  242.46   21.29
   6 -20   0  262.49   23.32
   6 -20   0  241.01   21.78
  20   6   0  263.84   21.36
   6 -20   0  201.51   21.82
   6 -20   0  205.45   21.57
  -6  20   0  229.21   21.48
  -6  20   0  226.37   21.30
  -6  20   0  226.87   21.49
  -6  20   0  222.00   21.63
  -6  20   0  256.41   23.17
  -4  20   0   81.62    8.44
  -4  20   0  105.13    9.24
   4 -20   0   93.07    9.28
   4 -20   0   94.44    8.93
 -20  -4   0   91.25    8.52
  20   4   0   72.89    9.23
  -4  20   0   90.09    8.80
  -4  20   0   90.48   10.72
   4 -20   0  108.44   11.17
  20   4   0   88.82    8.59
   4 -20   0   92.12    8.57
 -20  -4   0   79.60    8.78
   4 -20   0  100.51    9.33
   4 -20   0   73.40    8.36
  -4  20   0   85.13    8.56
   2 -20   0   -1.74    2.85
   2 -20   0    1.42    1.30
  -2  20   0    3.61    1.89
 -20  -2   0    1.81    2.24
 -20  -2   0    7.42    2.90
   2 -20   0    4.02    2.14
  -2  20   0   -1.12    3.38
  -2  20   0   -0.20    1.84
  -2  20   0    7.38    2.73
  -2  20   0    2.88    1.33
  20   2   0   -0.91    1.52
   2 -20   0    2.56    2.36
  20   2   0    2.19    2.05
  -2  20   0    4.18    2.28
   2 -20   0    6.23    2.14
  20   2   0    2.64    1.70
   2 -20   0    1.40    1.33
 -20  -2   0    2.14    1.77
   0 -20   0    0.24    1.17
   0  20   0    1.02    1.33
   0  20   0    1.58    2.12
   0  20   0   -0.56    1.23
   0  20   0    2.42    1.83
 -20   0   0    1.99    1.91
   0  20   0   -2.95    3.10
 -20   0   0   -2.81    1.23
  20   0   0   -1.01    2.02
  20   0   0    1.00    2.20
  20   0   0    1.22    1.58
   0 -20   0    0.87    1.24
   0  20   0    1.30    1.68
  20   0   0    0.62    2.12
   0 -20   0   -1.10    2.93
   0 -20   0   -0.17    2.04
   0 -20   0    2.91    1.83
   0 -20   0   -0.68    2.21
 -20   0   0    1.42    1.49
   2  20   0    0.88    1.76
  20  -2   0   -2.65    2.11
   2  20   0    3.14    1.12
  20  -2   0    1.68    0.90
  -2 -20   0   -0.32    1.67
   2  20   0    2.38    3.37
 -20   2   0    1.02    2.12
  -2 -20   0    1.61    1.88
  -2 -20   0    2.69    3.04
   2  20   0    4.61    1.50
  20  -2   0    2.37    2.30
   2  20   0    0.57    1.97
  20  -2   0    5.25    2.35
 -20   2   0    2.64    1.58
 -20   2   0   -1.56    1.43
  -2 -20   0    2.03    1.22
 -20   2   0    3.16    1.51
  20  -2   0    1.11    1.70
  -2 -20   0    2.69    2.21
   2  20   0    3.74    1.44
   4  20   0    1.18    1.80
  20  -4   0    2.55    1.67
  -4 -20   0    1.20    2.07
  20  -4   0   -4.67    2.29
   4  20   0    1.03    1.34
 -20   4   0   -1.45    2.21
  20  -4   0   -0.92    2.22
   4  20   0   -4.59    1.54
 -20   4   0    0.07    1.60
  -4 -20   0    1.20    1.95
   4  20   0    0.82    1.37
  -4 -20   0    0.44    1.46
  20  -4   0   -4.82    2.39
  -4 -20   0   -2.29    2.86
  -4 -20   0    1.62    1.16
 -20   4   0    0.13    1.43
 -20   4   0   -0.52    1.50
   4  20   0   -3.25    2.92
  -6 -20   0    4.23    2.02
  -6 -20   0    6.37    2.20
  -6 -20   0    3.88    2.25
  -6 -20   0    2.56    1.77
 -20   6   0    2.25    3.94
  20  -6   0    3.44    1.67
 -20   6   0    3.47    1.82
 -20   6   0    2.23    1.67
   6  20   0    4.87    1.70
  20  -6   0    0.32    1.14
   6  20   0    6.75    2.56
   6  20   0    3.85    1.34
   6  20   0    8.42    2.48
 -20   6   0    1.93    2.75
   6  20   0   16.16    5.59
  20  -6   0    7.03    3.60
  -6 -20   0    1.95    2.89
  20  -6   0   -4.05    2.52
  20  -6   0    5.68    2.59
  20  -6   0    0.14    1.70
  20  -8   0    9.54    3.49
  -8 -20   0   16.92    6.06
  20  -8   0   11.95    3.05
 -20   8   0   13.95    4.07
  -8 -20   0   17.74    2.36
  20  -8   0   11.43    3.78
   8  20   0   14.67    2.45
   8  20   0   16.94    5.86
 -20   8   0    7.75    3.21
  20  -8   0   18.83    3.46
 -20   8   0    9.86    3.45
  -8 -20   0    7.66    2.39
  20  -8   0   16.32    5.22
  -8 -20   0   12.39    2.33
   8  20   0   15.05    2.81
  20  -8   0    8.02    2.49
 -20   8   0   17.74    3.39
   8  20   0   11.62    2.79
   8  20   0   11.19    2.47
  -8 -20   0    7.44    2.00
 -20   8   0    8.92    2.31
  20  -8   0    6.89    2.83
 -10 -20   0    1.58    2.19
  20 -10   0    1.58    1.84
  10  20   0   -0.42    1.33
 -20  10   0    5.39    2.08
 -20  10   0    4.73    1.85
 -10 -20   0    1.82    1.62
 -20  10   0   -0.62    2.86
  20 -10   0    3.15    2.87
  10  20   0    0.75    1.39
 -10 -20   0    1.15    1.00
  20 -10   0   -1.44    3.11
 -20  10   0   -1.60    1.90
 -10 -20   0   -0.33    2.69
 -20  10   0    0.27    1.22
  10  20   0   -2.32    1.99
  20 -10   0    3.10    1.32
  20 -10   0    0.68    2.15
  20 -10   0   -2.30    1.74
 -10 -20   0    1.92    1.15
  10  20   0   -0.14    0.93
  10  20   0    3.61    2.94
  20 -10   0    0.48    2.62
  20 -12   0    3.63    2.04
  20 -12   0   10.00    3.56
  20 -12   0   12.13    3.91
  20 -12   0   10.46    3.18
 -20  12   0    2.08    3.35
 -20  12   0   11.20    3.54
  20 -12   0    4.62    1.98
  20 -12   0    9.20    2.63
 -12 -20   0    5.99    1.29
  12  20   0    2.64    1.39
 -20  12   0    5.73    2.13
  20 -12   0    6.97    2.66
 -12 -20   0    2.09    2.77
 -12 -20   0    8.72    3.19
  12  20   0    7.46    2.26
 -20  12   0    3.78    2.12
 -20  12   0    8.16    2.86
  12  20   0    2.89    2.93
  12  20   0    4.41    1.66
  20 -14   0    4.63    3.71
  20 -14   0   -1.62    1.92
 -20  14   0    1.52    1.92
  20 -14   0   -1.19    2.78
 -14 -20   0    4.89    2.75
  14  20   0   -1.20    0.82
 -20  14   0    3.61    1.51
  14  20   0   -2.15    2.59
  20 -14   0    5.21    2.62
 -14 -20   0    0.08    1.85
 -20  14   0    3.96    1.93
 -20  14   0   -1.86    2.22
  20 -14   0    3.90    2.16
  20 -14   0    1.03    2.51
  14  20   0    1.58    1.29
  20 -14   0    0.50    1.47
  20 -16   0   19.35    4.70
  20 -16   0   12.32    3.46
 -20  16   0   18.82    3.40
  20 -16   0   23.69    4.31
 -20  16   0   19.10    4.17
 -16 -20   0   17.30    3.69
  16  20   0   25.19    3.10
  20 -16   0   19.43    4.69
  20 -16   0   23.02    4.87
 -16 -20   0   20.48    3.35
 -20  16   0   18.73    4.22
  20 -18   0    1.93    2.12
  20 -18   0   -7.66    2.66
 -18 -20   0   -3.06    1.65
 -18 -20   0    3.28    1.43
  20 -18   0    2.07    2.17
 -20  18   0    1.27    1.59
  20 -18   0    3.47    1.67
  18  20   0    0.11    1.90
  20 -18   0    1.71    2.96
 -20 -20   0    1.04    1.70
  20  20   0    5.61    2.08
  20  20   0    5.65    1.65
  20 -20   0    0.32    2.44
  20 -20   0    2.98    2.96
  20  20   0    3.78    1.37
  20  20   0    1.46    1.33
  20 -20   0    0.52    2.93
 -20  20   0    1.73    1.72
  20 -20   0    5.12    2.19
 -21 -19   0   -1.45    1.48
  21  19   0   -0.27    1.38
  21  19   0   -0.86    1.34
  19 -21   0    1.38    3.25
  19 -21   0    1.44    2.49
  21  19   0    0.63    1.13
  19 -21   0   -1.64    2.89
 -19  21   0   -1.05    1.67
 -21 -17   0    0.71    1.90
 -17  21   0    1.84    1.67
  21  17   0   -2.60    1.47
 -17  21   0   -2.68    2.01
  17 -21   0   -2.44    2.72
  17 -21   0   -2.71    1.91
  17 -21   0    1.14    2.98
  17 -21   0    1.42    2.42
  21  17   0   -0.23    1.11
  21  17   0   -0.82    1.40
 -21 -17   0   -4.71    1.36
 -21 -15   0   -1.88    1.70
  21  15   0   -1.18    1.46
 -15  21   0    0.54    2.24
 -15  21   0   -3.18    1.80
 -15  21   0   -2.08    1.63
  15 -21   0    2.58    2.18
  21  15   0    0.86    1.49
  15 -21   0   -6.37    2.42
  15 -21   0   -0.77    3.10
  15 -21   0   -2.73    2.55
  21  15   0   -0.24    1.16
  15 -21   0   -2.71    2.54
 -15  21   0    0.19    2.90
  15 -21   0   -4.48    1.89
  21  13   0    0.90    1.63
 -13  21   0   -0.68    1.56
 -13  21   0    0.94    2.17
  13 -21   0   -2.25    1.48
 -13  21   0   -1.29    2.67
 -13  21   0   -4.16    3.69
  13 -21   0   -1.94    2.73
  13 -21   0   -6.08    3.62
  13 -21   0    1.82    1.89
 -21 -13   0   -0.14    1.78
  21  13   0   -1.51    1.21
 -13  21   0    3.55    2.27
  21  13   0   -0.14    1.54
  13 -21   0    0.64    2.53
  13 -21   0   -3.17    2.66
  21  11   0   -0.50    1.55
 -11  21   0   -0.88    2.22
 -21 -11   0   -0.65    1.94
  11 -21   0    1.04    1.85
  11 -21   0    2.10    2.66
  11 -21   0    0.67    1.51
 -11  21   0   -7.51    2.63
 -11  21   0   -1.28    3.60
  11 -21   0    5.21    2.79
 -11  21   0   -0.13    1.85
 -11  21   0    4.68    2.25
 -21 -11   0   -0.91    1.42
 -11  21   0   -0.23    1.64
  11 -21   0   -0.57    2.47
  21  11   0   -1.74    1.72
  11 -21   0   -1.85    3.75
  -9  21   0   -0.24    1.82
 -21  -9   0   -2.44    1.96
  -9  21   0    1.97    2.77
  -9  21   0   -5.75    3.65
 -21  -9   0    0.73    1.43
  -9  21   0   -3.39    1.59
   9 -21   0    0.73    1.70
   9 -21   0   -2.04    2.65
  21   9   0    2.14    1.91
   9 -21   0   -2.85    1.43
   9 -21   0  -10.98    3.58
   9 -21   0    1.22    2.63
  -9  21   0   -0.69    2.26
  21   9   0   -0.73    1.52
  -9  21   0   -1.13    2.13
   9 -21   0   -3.28    2.32
  -7  21   0   -3.07    2.24
   7 -21   0   -1.71    1.70
   7 -21   0   -3.44    2.51
  -7  21   0   -5.28    2.83
  -7  21   0   -0.29    1.61
   7 -21   0   -1.01    3.80
  21   7   0    0.14    2.07
  21   7   0   -1.20    1.48
 -21  -7   0   -3.52    1.97
   7 -21   0   -0.10    1.53
   7 -21   0   -0.42    2.38
  -7  21   0    4.81    4.21
  -7  21   0    5.83    2.17
  -7  21   0   -2.16    1.75
   7 -21   0   -4.40    2.43
 -21  -7   0   -2.23    1.39
   5 -21   0   -2.23    3.58
   5 -21   0    1.08    1.40
   5 -21   0    1.43    2.41
  21   5   0    3.08    2.09
   5 -21   0   -1.85    2.64
   5 -21   0    5.00    2.33
  -5  21   0   -5.30    2.54
  -5  21   0    2.38    1.56
  21   5   0   -1.40    1.53
  -5  21   0    2.25    1.59
 -21  -5   0   -1.36    2.24
  -5  21   0   -1.88    2.67
  -5  21   0   -2.26    1.94
  -5  21   0    4.08    3.69
 -21  -5   0    0.81    1.47
   5 -21   0    1.08    1.59
   3 -21   0   -0.04    1.40
  -3  21   0   -2.24    1.86
   3 -21   0    1.07    2.07
  21   3   0   -2.74    1.97
  21   3   0   -1.07    1.56
   3 -21   0    3.17    2.13
  -3  21   0    0.26    1.46
  -3  21   0   -0.58    1.92
 -21  -3   0    0.97    1.44
 -21  -3   0   -0.06    2.16
   3 -21   0    2.26    3.27
  -3  21   0   -4.53    3.47
  -3  21   0   -1.94    1.45
   3 -21   0   -2.29    2.52
  -3  21   0    4.85    2.59
   3 -21   0    0.62    2.20
 -21  -1   0    2.71    1.86
   1 -21   0   -2.46    1.96
   1 -21   0   13.59    4.24
  -1  21   0    0.36    2.22
   1 -21   0    1.74    1.33
  21   1   0   -2.49    1.90
 -21  -1   0    0.21    1.50
 -21  -1   0   -2.04    2.15
  21   1   0   -0.28    1.59
  -1  21   0   -1.43    1.30
   1 -21   0    1.39    3.23
   1 -21   0    0.52    1.26
  -1  21   0    1.69    3.47
  21   1   0    0.34    2.07
  21   1   0   -0.59    2.32
  -1  21   0   -0.93    1.81
   1 -21   0    1.89    2.38
  -1  21   0    1.11    1.46
  -1  21   0    1.31    1.73
  21  -1   0    5.19    2.35
   1  21   0   -5.41    1.68
  -1 -21   0    2.11    2.06
  21  -1   0    1.53    2.30
   1  21   0    1.03    1.64
  -1 -21   0    0.18    2.27
 -21   1   0    0.89    1.54
   1  21   0   -0.87    1.19
 -21   1   0    2.05    1.79
   1  21   0    2.56    1.44
   1  21   0    0.93    1.89
  -1 -21   0    0.08    1.27
  -1 -21   0   -3.61    1.64
  21  -1   0    1.49    2.25
  21  -1   0    1.35    1.68
 -21   1   0   -0.54    1.94
  -1 -21   0    0.45    1.11
  21  -3   0    4.55    2.51
  -3 -21   0    1.84    1.70
  -3 -21   0   -1.31    1.86
   3  21   0   -0.20    1.99
   3  21   0   -2.33    3.11
  21  -3   0    2.49    2.47
 -21   3   0   -3.21    2.18
 -21   3   0    1.53    1.73
 -21   3   0    2.51    1.70
   3  21   0   -0.58    1.39
   3  21   0    3.01    1.68
  -3 -21   0   -0.23    1.23
  -3 -21   0   -2.59    2.13
  21  -3   0   -1.56    1.69
 -21   3   0   -2.60    1.46
  21  -3   0   -3.28    2.10
  -3 -21   0    4.64    3.03
   3  21   0   -2.42    1.68
  21  -3   0    0.91    1.01
   5  21   0    2.56    1.40
  21  -5   0    0.92    1.28
 -21   5   0   -0.27    1.60
   5  21   0    1.46    1.41
 -21   5   0    3.55    1.68
  -5 -21   0   -0.92    1.94
  21  -5   0    2.02    1.11
  21  -5   0   -2.52    1.67
   5  21   0    0.89    1.59
   5  21   0    0.33    1.85
  -5 -21   0   -0.64    2.23
   5  21   0   -4.56    3.01
 -21   5   0   -0.34    2.37
  -5 -21   0   -0.23    2.73
  21  -5   0   -1.56    2.66
  21  -5   0    3.08    2.39
  21  -5   0    1.41    2.63
 -21   5   0    2.08    1.77
  -5 -21   0   -2.35    1.19
  -5 -21   0   -1.13    1.40
   7  21   0   -3.31    1.31
  21  -7   0   -0.70    1.85
  21  -7   0    4.95    2.74
  21  -7   0   -2.68    1.14
 -21   7   0    2.75    1.92
   7  21   0    0.63    1.22
   7  21   0   -1.99    3.09
  -7 -21   0   -2.36    2.74
  21  -7   0   -0.08    1.71
  -7 -21   0   -1.47    1.74
  21  -7   0   -0.74    2.40
 -21   7   0   -1.16    0.93
   7  21   0    0.97    1.59
 -21   7   0    1.48    1.75
  -7 -21   0    0.17    1.13
 -21   7   0    1.32    3.20
 -21   7   0    1.45    1.77
  -7 -21   0    1.63    1.97
   7  21   0   -2.99    1.42
 -21   9   0    0.59    1.82
  21  -9   0    1.80    1.60
  -9 -21   0   -1.23    1.19
  -9 -21   0    1.70    1.99
   9  21   0    1.40    1.95
   9  21   0   -2.30    1.37
   9  21   0    0.79    1.35
 -21   9   0   -1.13    1.69
  21  -9   0    1.88    1.81
  21  -9   0   -4.96    2.52
 -21   9   0   -0.35    1.16
 -21   9   0   -2.04    2.93
  -9 -21   0    0.81    1.04
  -9 -21   0   -1.39    1.63
  -9 -21   0   -0.71    2.71
  21  -9   0   -3.06    2.71
   9  21   0   -0.87    1.46
   9  21   0   -6.06    2.93
 -21   9   0   -0.53    1.95
  21  -9   0   -3.88    2.92
  21  -9   0    0.97    1.31
  21  -9   0    3.83    3.72
 -11 -21   0   -0.38    2.03
 -21  11   0   -0.37    1.29
 -11 -21   0   -0.68    1.14
  11  21   0    0.84    1.40
  21 -11   0   -0.55    2.88
 -11 -21   0   -3.85    2.56
  21 -11   0   -1.19    3.21
  11  21   0   -1.57    2.92
 -21  11   0    0.52    3.08
  11  21   0   -2.43    1.76
 -11 -21   0    2.22    1.80
 -21  11   0    3.27    1.89
  21 -11   0   -0.04    1.88
 -21  11   0   -1.14    1.84
  21 -11   0   -0.64    1.38
  21 -11   0    1.38    2.27
  11  21   0    0.59    1.33
 -11 -21   0   -0.03    0.98
 -21  11   0   -0.87    2.04
  21 -11   0   -0.05    1.83
  21 -11   0   -1.38    2.69
  21 -13   0   -1.22    1.99
  13  21   0    1.18    1.03
  21 -13   0    0.82    2.47
  21 -13   0    2.12    3.55
 -21  13   0    0.71    1.41
  21 -13   0   -0.88    1.44
 -13 -21   0   -0.21    1.96
 -21  13   0   -3.52    1.88
  21 -13   0    0.49    2.80
 -21  13   0   -1.06    1.94
 -13 -21   0    1.51    2.80
  13  21   0   -1.36    1.34
  21 -13   0    1.21    1.98
  21 -13   0   -2.82    2.54
  13  21   0    1.09    2.94
 -21  13   0   -0.45    2.16
  15  21   0   -1.30    1.32
 -21  15   0    1.47    2.20
  21 -15   0    1.10    2.71
  21 -15   0   -0.58    2.17
  21 -15   0   -0.24    2.47
  21 -15   0   -0.01    2.00
 -15 -21   0   -2.32    1.74
  21 -15   0    0.56    1.58
 -21  15   0   -2.41    1.43
 -17 -21   0   -0.89    1.71
  21 -17   0    0.56    3.05
  17  21   0   -2.11    1.26
 -17 -21   0   -0.62    1.39
  21 -17   0    0.08    1.60
  21 -17   0   -3.14    2.65
  21 -17   0   -5.29    2.61
 -21  17   0   -1.06    1.57
  21 -17   0    0.76    2.23
  21 -19   0    0.57    2.75
  19  21   0   -1.86    1.17
 -19 -21   0    1.68    1.90
  21 -19   0   -0.79    2.79
 -19 -21   0    1.93    1.46
  21 -19   0   -1.43    1.98
  21 -19   0   -1.25    2.32
 -21  19   0    0.91    1.60
  21 -21   0    0.24    2.33
 -21 -21   0   -0.53    1.39
  21 -21   0   -7.10    2.05
  21  21   0    0.88    1.27
  21  21   0   -0.31    1.07
  21 -21   0    3.17    3.03
 -21 -21   0    0.35    1.72
  21  21   0   -1.95    1.25
 -21  21   0   -4.39    1.65
  21 -21   0   -1.06    3.02
  22  20   0    1.28    1.43
 -20  22   0   -2.11    1.67
  22  20   0   -0.20    1.10
  20 -22   0   -2.29    2.45
  22  20   0    1.67    1.11
  20 -22   0   -0.66    2.93
 -22 -20   0   -2.60    1.62
  20 -22   0    0.33    2.09
  22  20   0   -2.87    1.32
  20 -22   0    2.60    3.33
  18 -22   0    5.05    2.85
  18 -22   0   -2.84    2.05
 -22 -18   0   -2.15    1.60
 -22 -18   0   -2.70    1.39
  18 -22   0    4.07    2.78
  22  18   0    1.84    1.59
  22  18   0    2.52    1.22
 -18  22   0    0.36    1.74
  18 -22   0   -0.01    2.40
  22  18   0   -0.05    1.37
  16 -22   0   11.50    3.67
  16 -22   0    3.42    2.14
  22  16   0    6.64    2.42
 -16  22   0    5.25    4.19
 -16  22   0    5.31    2.48
 -22 -16   0    8.64    2.25
 -16  22   0   15.70    3.30
  16 -22   0    7.71    2.76
  22  16   0   16.52    2.83
  22  16   0    5.52    1.45
  16 -22   0    4.21    4.07
 -22 -16   0    8.43    1.92
 -16  22   0    9.58    3.82
  22  14   0    1.74    1.62
 -14  22   0   -0.86    2.86
 -14  22   0    3.60    1.96
  14 -22   0    1.80    2.86
  14 -22   0   -2.37    2.65
  22  14   0    0.21    1.26
 -14  22   0    5.79    2.36
  14 -22   0    5.23    1.98
  14 -22   0    2.93    2.98
  14 -22   0    0.39    2.56
 -22 -14   0    1.37    1.77
 -14  22   0    4.06    1.65
  22  14   0    2.26    1.56
  12 -22   0   21.99    8.08
  12 -22   0   15.12    3.53
  12 -22   0   21.65    4.81
  12 -22   0   12.43    3.15
 -12  22   0   22.81    4.46
 -12  22   0   14.32    4.74
  12 -22   0   16.16    4.12
  12 -22   0   18.62    4.98
 -12  22   0   16.35    5.01
 -22 -12   0   23.07    3.60
 -12  22   0   11.70    3.14
 -12  22   0   18.34    3.76
 -12  22   0   13.67    3.47
 -10  22   0   73.77    7.92
  22  10   0   81.89    7.84
 -22 -10   0   80.36    7.54
  10 -22   0   80.60   11.23
  10 -22   0   75.14    7.64
  10 -22   0   75.26    8.42
 -10  22   0   67.22    7.72
 -10  22   0   77.26    8.02
 -22 -10   0   76.53    7.81
 -10  22   0   75.24    8.61
  10 -22   0   73.72    8.38
 -10  22   0   82.04    8.20
  10 -22   0   72.79    8.61
 -10  22   0   75.36   10.36
  22  10   0   82.09    7.69
  10 -22   0   68.04    7.86
  -8  22   0   18.39    4.06
  -8  22   0    6.58    5.97
  -8  22   0   19.76    3.30
   8 -22   0    3.48    3.97
 -22  -8   0   10.74    3.35
  -8  22   0    6.72    2.10
 -22  -8   0    6.74    1.88
  -8  22   0   19.29    4.21
  -8  22   0   16.49    4.74
   8 -22   0   18.10    4.60
   8 -22   0   11.15    3.05
   8 -22   0   26.22    4.85
   8 -22   0   12.43    4.62
  22   8   0   13.35    3.27
   8 -22   0   11.93    3.73
   6 -22   0   70.76    7.34
   6 -22   0   58.71    7.04
  -6  22   0   65.57    7.54
  -6  22   0   73.67    7.64
  22   6   0   80.29    7.42
  -6  22   0   76.91    7.29
   6 -22   0   69.98    8.16
 -22  -6   0   74.89    7.60
  -6  22   0   61.88    7.26
   6 -22   0   81.03   10.53
   6 -22   0   67.28    7.80
 -22  -6   0   81.80    7.23
  -6  22   0   72.95    8.14
   6 -22   0   68.23    7.97
  22   6   0   72.02    7.42
  -6  22   0   61.69   10.49
  -4  22   0    7.79    2.99
   4 -22   0    9.69    2.80
  -4  22   0    4.60    1.75
 -22  -4   0    9.14    3.31
 -22  -4   0   10.08    3.66
  22   4   0   11.21    3.87
  -4  22   0    8.39    2.30
   4 -22   0   13.55    3.20
  22   4   0   14.29    3.37
   4 -22   0    9.78    2.97
  -4  22   0   10.98    3.99
   4 -22   0   17.68    4.92
   4 -22   0    7.04    3.64
  -4  22   0    8.88    3.38
   4 -22   0    6.06    2.44
  -4  22   0    3.81    2.82
  -2  22   0    5.21    3.86
  -2  22   0    3.43    2.07
 -22  -2   0   12.91    3.12
  22   2   0    5.04    2.44
 -22  -2   0    2.37    2.26
  -2  22   0    2.15    1.46
  22   2   0    3.04    2.09
 -22  -2   0    2.76    1.97
   2 -22   0    2.94    2.66
   2 -22   0    3.93    2.19
   2 -22   0    2.06    3.39
  -2  22   0    6.57    1.98
   2 -22   0    4.07    2.38
  22   2   0    0.54    2.71
  22   2   0    3.71    1.72
   2 -22   0    4.11    1.45
  -2  22   0    0.81    1.57
   2 -22   0    3.32    1.48
  -2  22   0   -0.72    2.41
   0  22   0    7.95    2.84
   0 -22   0    1.58    1.88
   0 -22   0    1.22    1.36
   0  22   0    1.65    3.72
 -22   0   0    5.42    2.19
   0  22   0    4.44    1.96
   0 -22   0    5.80    1.48
   0 -22   0    4.17    2.54
   0  22   0    1.57    3.04
   0 -22   0    9.22    3.67
  22   0   0    4.52    1.81
  22   0   0    5.51    2.42
 -22   0   0    8.62    3.03
  22   0   0    5.06    2.32
   0 -22   0   20.43    4.28
   0  22   0    9.93    3.56
  22   0   0    5.25    2.37
   2  22   0    2.97    2.13
   2  22   0   -1.77    1.52
  -2 -22   0    0.43    1.03
 -22   2   0   -0.54    1.63
 -22   2   0    1.63    2.17
   2  22   0   -1.54    1.18
  -2 -22   0    0.67    1.75
  -2 -22   0    0.15    2.22
  -2 -22   0    4.47    2.16
  22  -2   0    4.08    2.52
  22  -2   0    3.14    2.42
   2  22   0   -2.33    1.39
 -22   2   0    3.68    1.83
   2  22   0   -3.58    3.30
  -2 -22   0    1.37    1.29
  22  -2   0    4.29    1.82
  22  -2   0   -0.41    0.98
  22  -2   0    0.55    2.45
   2  22   0    1.63    1.78
  -2 -22   0    3.62    3.20
   4  22   0    2.55    1.50
  -4 -22   0    1.29    3.03
   4  22   0    1.64    1.49
  22  -4   0   -5.14    2.58
  22  -4   0    2.89    1.77
 -22   4   0   -0.15    1.72
 -22   4   0    0.74    1.70
   4  22   0    5.79    1.68
  22  -4   0    1.83    2.55
  -4 -22   0    4.17    2.31
  22  -4   0    0.49    2.46
 -22   4   0    0.02    2.51
  -4 -22   0    1.95    1.25
   4  22   0   -1.57    3.30
  22  -4   0    2.74    1.12
 -22   4   0   -0.01    1.73
  -4 -22   0    3.14    1.96
  -4 -22   0    0.48    1.56
   4  22   0    2.32    2.09
 -22   6   0    3.14    1.79
  -6 -22   0    0.44    2.29
   6  22   0    0.30    1.38
 -22   6   0   15.31    4.79
   6  22   0    2.61    3.33
  -6 -22   0   -1.13    1.37
   6  22   0    3.36    1.68
   6  22   0    1.63    1.47
  22  -6   0    2.05    2.51
  22  -6   0    9.19    2.96
   6  22   0    4.46    1.89
  22  -6   0   -0.71    1.81
 -22   6   0    1.66    1.72
  22  -6   0    7.40    2.18
 -22   6   0    4.16    1.95
  -6 -22   0    6.10    2.22
  -6 -22   0    0.45    2.05
  22  -6   0   -0.60    1.46
  -6 -22   0    4.95    3.13
  22  -6   0   -1.00    2.84
  22  -8   0   18.38    3.02
   8  22   0   26.00    6.68
 -22   8   0   15.42    3.97
  -8 -22   0   21.64    4.28
   8  22   0   24.23    2.98
  -8 -22   0   19.38    4.08
  -8 -22   0   27.51    2.94
  -8 -22   0   18.84    3.71
  22  -8   0   10.39    3.17
  22  -8   0   14.34    4.23
  22  -8   0   12.94    3.47
  22  -8   0   20.90    3.76
   8  22   0   22.71    2.95
 -22   8   0   16.93    4.00
  -8 -22   0   22.26    6.70
   8  22   0   26.20    3.29
 -22   8   0   10.30    3.57
 -22   8   0   19.08    2.68
   8  22   0   19.99    3.29
 -22   8   0   14.73    3.69
  22  -8   0   14.93    4.35
  22 -10   0   -1.87    3.14
 -10 -22   0   -0.96    1.06
  10  22   0    5.08    1.40
  22 -10   0    5.24    2.27
  10  22   0    2.18    1.54
  22 -10   0   -1.43    2.63
 -10 -22   0   -0.45    1.70
  22 -10   0   -0.08    1.32
 -10 -22   0   -3.15    2.72
  22 -10   0    2.15    1.97
 -22  10   0   -0.68    3.12
 -22  10   0    2.93    1.29
  10  22   0    0.44    1.03
  10  22   0    0.14    1.29
 -22  10   0    1.62    2.06
  10  22   0    0.31    3.16
  22 -10   0    4.42    2.98
 -22  10   0    1.50    1.84
 -10 -22   0    1.96    2.04
 -22  10   0    3.48    1.96
 -10 -22   0    2.44    1.26
  22 -10   0    1.96    1.75
  12  22   0    9.44    2.24
  22 -12   0   12.09    3.90
 -22  12   0    8.64    2.20
 -22  12   0    6.50    2.43
  12  22   0   16.99    6.12
  22 -12   0   12.72    4.19
  22 -12   0    7.62    3.51
  22 -12   0    7.70    3.88
  22 -12   0   11.16    2.85
 -12 -22   0   12.35    2.18
 -12 -22   0   12.56    2.78
  12  22   0   12.87    2.82
 -22  12   0    4.72    2.79
 -12 -22   0   17.27    2.31
  22 -12   0   15.73    4.94
 -12 -22   0   10.54    3.37
 -22  12   0   11.01    4.37
  22 -12   0   13.86    4.11
 -22  12   0   16.37    6.05
  12  22   0   13.64    2.67
 -12 -22   0   16.96    3.59
 -22  14   0    3.96    1.60
  14  22   0    6.58    2.06
  22 -14   0    4.47    2.30
  22 -14   0    3.64    4.02
 -22  14   0    4.59    2.40
  22 -14   0    4.79    2.79
 -14 -22   0    5.69    3.15
  22 -14   0   15.42    4.14
  14  22   0   12.53    2.61
  22 -14   0    5.54    2.72
  22 -16   0    2.14    2.07
  22 -16   0    0.50    1.62
 -22  16   0    0.30    1.55
  22 -16   0    0.38    2.69
  22 -16   0   -2.28    2.27
 -16 -22   0   -0.04    1.94
 -22  16   0    3.26    2.64
  22 -16   0    0.19    2.56
  16  22   0    2.47    1.33
 -22  18   0    3.41    1.76
  22 -18   0    2.99    2.21
  22 -18   0    6.88    2.97
  22 -18   0    2.45    2.35
  22 -18   0    2.07    2.76
 -18 -22   0    5.84    1.62
 -18 -22   0   11.01    3.44
  22 -18   0    3.41    1.97
  18  22   0   11.13    2.47
 -20 -22   0   -0.17    1.84
  20  22   0   -4.67    1.19
  22 -20   0   -5.64    2.80
 -22  20   0   -0.76    1.67
  22 -20   0    3.90    2.25
 -20 -22   0    0.13    1.53
  22 -20   0   -1.73    2.45
 -22 -22   0    4.99    2.15
  22 -22   0   18.43    4.36
 -22 -22   0   16.85    2.98
  22  22   0   12.47    2.48
  22 -22   0   14.43    5.14
  22 -22   0    8.94    2.85
  22  22   0    9.62    2.70
 -22  22   0    5.10    2.00
  22 -22   0   12.09    3.32
 -23 -21   0    1.83    2.00
  21 -23   0   -0.15    3.14
  23  21   0    2.33    1.44
  23  21   0    0.79    1.16
  21 -23   0   -3.73    2.14
  21 -23   0   -6.47    2.98
 -23 -21   0   -1.04    1.77
  21 -23   0    2.32    2.62
  23  21   0   -0.47    1.46
 -21  23   0    0.13    1.96
  23  21   0    0.42    1.90
 -19  23   0    0.37    2.89
  19 -23   0   -1.71    2.55
  19 -23   0    2.50    2.98
  19 -23   0   -0.44    2.94
  23  19   0   -0.33    1.55
  23  19   0    1.52    2.30
  19 -23   0   -1.87    2.11
 -23 -19   0    0.91    1.66
 -23 -19   0   -1.09    1.65
  23  19   0   -1.64    1.15
 -23 -17   0   -0.32    1.65
 -23 -17   0   -0.61    1.29
  17 -23   0    0.18    2.89
  23  17   0   -3.42    1.21
  17 -23   0    6.78    3.02
  23  17   0   -0.89    1.56
 -17  23   0   -2.08    2.05
  17 -23   0   -2.99    2.53
  23  17   0   -0.18    1.44
  17 -23   0    1.96    2.08
  23  15   0   -0.27    1.23
  15 -23   0    2.99    2.68
 -23 -15   0    2.21    1.77
  15 -23   0    0.47    1.97
 -15  23   0   -4.28    2.17
 -15  23   0    1.99    2.03
  23  15   0   -0.22    1.61
  15 -23   0   -4.98    2.65
  23  15   0    0.63    1.51
 -15  23   0   -1.38    1.71
 -13  23   0   -3.92    2.66
 -13  23   0    0.79    1.96
 -23 -13   0   -0.74    1.70
 -13  23   0   -3.23    2.16
  23  13   0   -4.94    1.47
  23  13   0    0.90    1.73
  13 -23   0   -0.26    2.84
 -13  23   0    2.01    1.64
  13 -23   0   -0.25    1.88
  13 -23   0   -1.81    4.38
  23  13   0    0.53    1.28
  13 -23   0   -3.01    2.57
 -23 -11   0   -0.83    2.00
  23  11   0   -0.88    1.60
 -11  23   0    0.96    2.63
 -11  23   0   -1.19    2.83
  11 -23   0   -1.24    2.65
  11 -23   0    0.17    2.73
  11 -23   0   -3.29    2.49
  11 -23   0   -0.48    1.80
  23  11   0    5.11    1.88
 -11  23   0   -0.99    1.83
 -23 -11   0   -2.38    1.43
 -11  23   0   -3.16    1.68
  -9  23   0    2.52    3.98
 -23  -9   0   -0.92    1.46
  -9  23   0    2.77    1.92
  -9  23   0   -0.06    2.82
  -9  23   0   -0.12    1.66
  23   9   0    0.01    2.05
   9 -23   0   -2.93    1.76
   9 -23   0   -1.01    1.47
   9 -23   0    0.96    2.42
  -9  23   0   -3.85    2.01
  -9  23   0   -1.67    2.24
   9 -23   0    1.82    2.74
   9 -23   0   -0.98    2.59
   9 -23   0   -7.40    3.56
  23   9   0   -2.01    1.59
 -23  -9   0    0.46    1.94
  -7  23   0   -0.97    1.79
   7 -23   0   -1.45    1.42
 -23  -7   0   -1.63    1.45
  -7  23   0   -1.76    1.63
  -7  23   0   -3.03    3.74
   7 -23   0   -0.09    1.73
 -23  -7   0   -0.82    2.20
  -7  23   0   -3.12    2.04
   7 -23   0    4.31    2.51
  23   7   0    2.82    1.66
  -7  23   0   -2.46    2.24
   7 -23   0   -3.53    2.66
  -7  23   0   -1.99    2.84
   7 -23   0   -8.46    3.37
   7 -23   0    4.29    2.49
  23   7   0   -2.59    2.06
   5 -23   0    1.48    2.55
  -5  23   0   -0.61    2.62
   5 -23   0    2.73    2.37
  -5  23   0   -0.53    2.17
 -23  -5   0   -3.62    2.16
  -5  23   0    1.51    1.59
  -5  23   0   -1.06    2.15
  23   5   0    0.32    1.66
   5 -23   0   -3.11    1.65
   5 -23   0   -4.52    2.25
   5 -23   0    1.02    1.51
 -23  -5   0    0.68    1.54
  23   5   0   -1.16    2.14
   5 -23   0    1.98    3.55
  -5  23   0   -2.81    1.64
  -5  23   0   -3.87    3.68
  -3  23   0    5.17    2.18
   3 -23   0   -1.28    1.45
  -3  23   0    1.87    1.62
  23   3   0    1.14    2.13
 -23  -3   0    1.20    2.31
 -23  -3   0   -0.21    1.59
  -3  23   0    2.16    1.56
   3 -23   0   -0.55    2.26
  -3  23   0    2.28    1.98
  -3  23   0    1.17    2.61
  23   3   0   -2.36    1.68
  -3  23   0    1.00    3.53
   3 -23   0    2.47    3.52
   3 -23   0   -1.48    2.57
   3 -23   0   -3.74    2.37
   3 -23   0   -0.59    1.41
  -1  23   0   -2.11    2.25
   1 -23   0    2.08    1.41
  -1  23   0   -2.83    1.70
 -23  -1   0    2.76    2.11
  -1  23   0    0.44    3.83
 -23  -1   0    1.34    2.75
  23   1   0   -3.17    2.23
   1 -23   0   -2.45    2.51
   1 -23   0    2.86    3.36
  23   1   0    0.88    2.36
  -1  23   0   -0.57    1.56
   1 -23   0   -2.98    1.98
  -1  23   0   -1.33    1.36
   1 -23   0    1.42    1.31
   1 -23   0   -0.07    2.44
 -23  -1   0    1.61    1.52
  23   1   0   -1.01    1.72
  23   1   0    1.56    2.73
  -1  23   0    4.42    1.95
   1  23   0    3.33    3.57
  -1 -23   0    1.51    3.35
 -23   1   0   -2.09    1.60
  -1 -23   0    0.27    2.40
 -23   1   0   -0.77    1.51
 -23   1   0   -1.94    2.06
  23  -1   0    2.91    2.51
  -1 -23   0   -0.27    1.84
   1  23   0    0.27    1.93
  23  -1   0    5.44    2.51
  23  -1   0    0.59    0.94
  -1 -23   0   -0.90    1.14
   1  23   0    2.74    1.67
   1  23   0    1.26    1.25
   1  23   0    0.01    1.47
  -1 -23   0    2.32    2.16
   1  23   0    2.27    2.23
  23  -1   0    0.71    1.83
  23  -1   0    4.80    2.51
  23  -3   0   -1.47    2.57
  -3 -23   0    0.64    3.19
 -23   3   0    4.38    2.28
 -23   3   0   -2.41    1.61
  -3 -23   0    0.32    2.13
  -3 -23   0   -1.70    1.68
  23  -3   0   -1.98    1.79
 -23   3   0    2.44    2.41
   3  23   0   -0.72    1.40
 -23   3   0   -1.15    1.70
  23  -3   0    3.75    1.76
   3  23   0   -2.55    1.51
   3  23   0    4.81    1.88
  -3 -23   0   -1.02    1.26
  23  -3   0   -0.27    3.05
   3  23   0   -3.14    2.07
  23  -3   0   -2.44    2.40
  -3 -23   0   -2.13    2.22
   3  23   0    1.82    3.57
 -23   5   0   -1.63    1.76
  -5 -23   0   -1.51    1.27
  -5 -23   0    1.21    3.00
  23  -5   0    1.14    2.78
 -23   5   0    4.05    2.82
  23  -5   0   -5.27    2.42
  -5 -23   0    0.65    1.95
   5  23   0    2.71    1.45
  23  -5   0    2.58    1.80
 -23   5   0    1.05    1.83
   5  23   0   -1.50    1.48
  -5 -23   0    0.17    2.19
  -5 -23   0   -0.27    1.50
   5  23   0    0.57    1.99
   5  23   0   -1.24    3.38
   5  23   0    1.36    1.76
  23  -5   0    1.33    1.15
  23  -5   0    0.33    2.77
 -23   5   0    0.49    1.62
   7  23   0    0.05    1.78
   7  23   0   -1.81    1.45
 -23   7   0   -1.27    1.84
  23  -7   0   -1.74    1.92
  23  -7   0   -0.41    1.27
  -7 -23   0    2.00    1.20
  23  -7   0    1.59    2.63
 -23   7   0    0.98    1.79
   7  23   0   -1.30    3.24
  -7 -23   0   -5.05    2.21
   7  23   0    0.04    1.58
  23  -7   0    1.85    2.75
  -7 -23   0    0.98    2.07
  23  -7   0   -4.72    2.95
 -23   7   0    2.23    2.77
  23  -7   0    1.76    1.67
  -7 -23   0    0.26    1.41
   7  23   0   -0.59    1.29
 -23   7   0    1.50    1.98
  -7 -23   0    5.62    3.22
 -23   9   0    2.15    2.07
  -9 -23   0    4.41    3.18
  -9 -23   0   -0.86    1.46
   9  23   0   -1.34    1.38
  23  -9   0   -1.69    2.87
  -9 -23   0    1.16    1.80
 -23   9   0   -1.66    1.90
  -9 -23   0   -1.31    2.24
   9  23   0    0.79    1.32
  23  -9   0    1.13    1.99
  -9 -23   0    0.20    1.11
   9  23   0   -1.12    1.62
   9  23   0   -6.25    3.08
  23  -9   0    1.39    2.54
 -23   9   0   -2.62    1.07
  23  -9   0   -1.03    1.35
 -23   9   0    4.31    3.01
  23  -9   0    1.81    3.34
   9  23   0   -1.36    1.43
 -23   9   0   -1.46    1.83
  23 -11   0    0.39    1.41
 -11 -23   0    0.03    1.08
  23 -11   0    1.78    1.93
 -11 -23   0   -0.56    2.01
  11  23   0    0.89    1.35
  11  23   0   -0.40    1.39
  11  23   0   -0.53    1.50
 -11 -23   0    0.99    1.23
 -23  11   0    2.10    1.35
 -23  11   0   -0.30    3.45
  23 -11   0   -1.51    2.29
  23 -11   0   -3.65    3.65
  23 -11   0   -1.62    1.75
  23 -11   0    0.16    2.70
  11  23   0   -0.97    0.98
 -11 -23   0   -3.90    1.67
  23 -13   0   -3.56    2.39
  23 -13   0   -2.59    1.56
  13  23   0    1.17    1.38
  23 -13   0    4.86    4.80
 -13 -23   0   -2.49    2.06
  23 -13   0   -0.28    1.97
 -23  13   0    2.19    2.28
 -23  13   0   -1.18    1.44
  23 -13   0   -0.38    2.83
  13  23   0   -1.22    1.11
  13  23   0    1.84    1.50
 -13 -23   0   -1.06    0.98
  23 -15   0   -2.30    1.60
  23 -15   0   -1.24    2.67
  23 -15   0    1.12    2.19
  15  23   0   -0.43    1.51
  23 -15   0    0.71    2.10
  23 -15   0   -2.87    2.90
 -23  15   0   -1.69    2.20
  15  23   0   -0.16    1.38
 -15 -23   0    3.89    2.22
 -23  15   0   -2.50    1.44
  23 -17   0   -0.19    2.06
 -23  17   0    0.90    1.60
  17  23   0   -0.41    1.35
  23 -17   0    2.18    2.36
  23 -17   0    1.45    1.68
  23 -17   0    3.34    2.93
  23 -17   0    2.71    2.68
  23 -19   0   -1.70    2.08
  23 -19   0    2.23    2.47
  23 -19   0   -0.54    2.73
  23 -19   0   -1.87    2.73
  19  23   0    0.95    1.33
 -23  19   0   -0.56    1.63
 -19 -23   0   -1.81    1.89
 -19 -23   0   -2.81    1.45
  23 -21   0    1.14    2.30
  23 -21   0   -3.28    2.82
 -21 -23   0   -1.60    1.62
  23 -21   0    0.93    2.52
  21  23   0    2.68    1.29
 -23  21   0   -0.03    1.76
 -21 -23   0   -0.23    1.98
  23 -21   0    4.34    3.13
  23  23   0    1.37    1.24
 -23 -23   0   -1.30    1.46
 -23  23   0    1.81    1.95
  23 -23   0   -0.19    2.29
  23 -23   0   -2.48    2.61
  23 -23   0   -2.29    2.91
 -23 -23   0   -1.37    2.01
  23 -23   0   -0.38    3.14
 -24 -22   0    0.19    1.91
 -22  24   0    0.75    1.86
  24  22   0    1.71    1.21
  22 -24   0   -1.66    2.51
  24  22   0    2.67    1.60
  22 -24   0    1.89    3.11
  22 -24   0    2.47    3.06
  22 -24   0   -0.47    2.26
 -24 -22   0    2.54    1.84
  24  22   0   -0.41    1.15
  20 -24   0    3.36    3.44
  24  20   0   -1.24    1.58
  20 -24   0    3.27    2.25
  24  20   0    1.45    1.65
 -20  24   0    3.43    1.89
  20 -24   0    1.19    3.10
  20 -24   0    0.03    2.65
 -24 -20   0   -0.03    1.59
  24  20   0    5.88    1.97
  24  20   0   -0.82    1.16
 -24 -20   0    1.29    1.68
  24  18   0    4.45    1.57
  18 -24   0    0.03    2.86
 -24 -18   0    0.42    1.46
 -24 -18   0   -0.71    1.74
  18 -24   0    0.29    2.44
 -18  24   0    0.87    1.81
  18 -24   0    2.59    2.12
  24  18   0   -0.69    1.22
  24  18   0   -0.27    1.57
  18 -24   0    2.38    2.84
 -16  24   0    2.23    2.25
 -16  24   0   -0.45    3.28
  24  16   0    0.34    1.26
  16 -24   0    2.46    2.82
  24  16   0    2.97    1.59
  16 -24   0    1.76    3.04
  24  16   0   -1.65    1.56
 -24 -16   0    0.52    1.81
  16 -24   0    0.65    2.03
 -16  24   0    0.48    1.73
  16 -24   0   -1.67    2.61
  24  14   0   16.20    3.71
 -14  24   0   18.61    4.09
  14 -24   0    9.31    5.25
 -24 -14   0   24.60    3.53
 -14  24   0   13.66    4.23
 -14  24   0   19.00    4.67
  24  14   0   19.24    3.13
  24  14   0   20.63    3.52
 -14  24   0   12.75    5.51
  14 -24   0   18.88    5.08
  14 -24   0   26.20    7.32
  14 -24   0   25.82    4.28
  12 -24   0    5.65    2.95
 -12  24   0    0.84    2.23
 -24 -12   0   -1.27    2.05
 -12  24   0    2.65    2.00
  12 -24   0    1.46    1.87
 -12  24   0   -0.09    2.90
  12 -24   0    1.52    2.75
  24  12   0    0.26    2.60
  12 -24   0    1.96    2.71
 -24 -12   0   -1.63    1.45
  24  12   0    0.16    1.61
 -12  24   0    3.70    2.97
 -24 -10   0    2.55    2.04
  24  10   0    4.88    1.73
 -10  24   0   11.38    3.37
  10 -24   0    1.87    4.47
  10 -24   0    2.37    2.83
 -10  24   0   -0.06    1.88
  10 -24   0    1.21    2.59
  24  10   0    4.60    2.03
 -10  24   0    2.99    2.96
  10 -24   0    1.64    1.93
 -10  24   0    2.11    2.53
 -24 -10   0    2.01    1.51
  -8  24   0    3.08    2.91
   8 -24   0    4.06    2.43
  -8  24   0    1.67    1.71
  24   8   0    7.43    2.16
  24   8   0    2.89    1.67
  -8  24   0    3.48    2.22
  -8  24   0    1.70    2.19
   8 -24   0   -1.76    2.49
  -8  24   0    1.59    1.93
 -24  -8   0    1.34    1.58
   8 -24   0    3.43    1.81
 -24  -8   0    3.36    2.26
   8 -24   0    1.58    2.75
  -6  24   0    5.39    4.04
  -6  24   0    2.29    1.67
  -6  24   0    9.63    2.38
   6 -24   0    2.17    2.74
  -6  24   0    4.51    2.22
  -6  24   0    9.89    3.29
   6 -24   0   -1.04    2.41
 -24  -6   0    2.87    1.58
 -24  -6   0    1.96    2.26
  -6  24   0    6.53    2.95
  24   6   0    8.62    3.37
   6 -24   0    0.68    1.54
   6 -24   0    3.70    1.73
   6 -24   0    1.94    3.56
   6 -24   0   -2.72    2.42
  24   6   0    2.72    2.07
  -4  24   0   29.96    5.29
  24   4   0   30.95    4.63
 -24  -4   0   31.63    4.61
   4 -24   0   21.31    4.76
  -4  24   0   48.37   11.91
  -4  24   0   28.94    3.99
  -4  24   0   23.19    4.56
   4 -24   0   26.87    5.47
   4 -24   0   26.11    4.82
  -4  24   0   28.56    3.93
   4 -24   0   15.93    5.85
 -24  -4   0   30.08    5.43
   4 -24   0   28.13    5.33
   4 -24   0   29.31    3.91
  -4  24   0   27.18    4.69
  24   4   0   27.13    4.30
  -2  24   0   18.83    5.00
 -24  -2   0   24.09    4.20
  -2  24   0   30.47    3.83
 -24  -2   0   26.79    3.36
   2 -24   0   26.83    4.71
   2 -24   0   35.15    3.97
   2 -24   0   13.84    4.85
  -2  24   0   24.79    4.14
  -2  24   0   31.06    4.44
  24   2   0   26.09    4.63
   2 -24   0   23.43    5.59
  24   2   0   29.86    4.72
  -2  24   0   41.01    4.79
   2 -24   0   33.56    3.92
  24   2   0   34.48    4.57
  24   2   0   25.36    4.83
   2 -24   0   38.10    6.04
   0 -24   0   -0.33    1.35
   0  24   0    3.41    3.86
   0  24   0    1.17    1.36
   0  24   0    0.20    1.78
  24   0   0    0.25    2.47
  24   0   0    2.44    2.33
   0 -24   0    2.26    2.78
   0 -24   0    3.11    2.60
   0  24   0    2.22    2.02
  24   0   0    2.11    1.89
   0  24   0    1.70    2.36
  24   0   0    0.28    2.64
 -24   0   0    2.98    2.12
   0  24   0    4.63    1.62
   0 -24   0   -6.21    3.26
 -24   0   0    0.85    1.43
 -24   0   0    0.18    1.70
   0 -24   0    5.18    1.99
   0 -24   0   -1.14    1.28
  -2 -24   0   -0.20    1.74
   2  24   0    3.69    1.60
  -2 -24   0    0.30    3.23
   2  24   0    0.17    1.81
  -2 -24   0    0.20    2.11
   2  24   0    3.29    2.21
  24  -2   0    0.54    1.03
  -2 -24   0   -2.16    1.37
   2  24   0   -1.35    1.47
  -2 -24   0    2.64    2.41
 -24   2   0    0.35    1.72
   2  24   0   -1.01    3.53
  24  -2   0    0.28    1.84
 -24   2   0    0.71    2.35
  24  -2   0    3.34    4.08
  24  -2   0   -1.08    2.55
 -24   2   0   -0.35    1.62
  -2 -24   0    0.24    1.12
  24  -2   0   -2.03    2.46
  -4 -24   0    5.11    1.51
 -24   4   0    0.98    1.74
  24  -4   0    0.84    1.92
  -4 -24   0    5.18    2.25
  -4 -24   0    3.53    1.75
 -24   4   0    2.78    1.71
  -4 -24   0   14.17    4.32
   4  24   0    6.04    1.94
   4  24   0    8.12    2.87
  24  -4   0    4.48    2.79
   4  24   0   -3.02    3.41
 -24   4   0    2.73    2.66
  -4 -24   0   17.18    6.19
 -24   4   0    5.93    1.87
  24  -4   0    8.05    2.90
  24  -4   0    2.51    1.18
  24  -4   0    5.89    2.61
   4  24   0    4.74    2.16
   6  24   0    1.51    1.71
  -6 -24   0   -0.01    1.94
  24  -6   0    1.99    3.00
  24  -6   0    1.38    1.91
 -24   6   0   -0.57    1.80
  24  -6   0   -0.30    2.94
   6  24   0    2.83    1.98
  -6 -24   0    2.50    3.26
  24  -6   0   -0.79    1.28
  24  -6   0    1.21    2.64
  -6 -24   0   -0.75    2.26
   6  24   0   -0.53    1.47
  24  -6   0    0.48    1.30
 -24   6   0    1.82    2.87
 -24   6   0   -0.31    1.92
   6  24   0    3.15    3.64
   6  24   0   -3.74    1.38
  -6 -24   0   -0.50    1.26
  -6 -24   0    1.18    1.49
 -24   6   0    0.31    1.78
 -24   8   0   12.23    3.52
  -8 -24   0   10.21    2.57
   8  24   0    8.35    2.64
  -8 -24   0    7.77    2.51
 -24   8   0   12.88    3.58
  24  -8   0   11.64    2.61
   8  24   0    8.70    2.57
  24  -8   0   10.51    4.08
  24  -8   0   16.46    3.23
  24  -8   0    5.50    3.22
  24  -8   0    3.96    2.89
  -8 -24   0   10.76    2.60
   8  24   0   10.36    3.14
  -8 -24   0    7.87    2.37
   8  24   0    9.78    3.02
  10  24   0    2.56    1.52
 -10 -24   0    3.79    1.96
  24 -10   0   -0.51    2.13
  10  24   0    7.35    2.21
  24 -10   0    4.09    2.81
  10  24   0    3.30    1.32
  24 -10   0    4.25    2.68
 -10 -24   0    1.31    2.26
 -24  10   0   12.72    4.08
  24 -10   0    1.15    1.69
 -10 -24   0    4.07    1.25
  24 -10   0   -0.46    1.41
  10  24   0    2.47    1.72
 -24  10   0    8.07    2.24
 -10 -24   0    7.48    2.39
  24 -12   0   -1.69    2.01
 -12 -24   0    1.42    1.11
 -12 -24   0    2.90    1.83
  24 -12   0    2.47    1.51
  12  24   0   -0.30    1.53
  24 -12   0    1.68    2.89
 -12 -24   0   -0.62    1.26
  12  24   0    0.04    1.45
 -12 -24   0    2.42    2.13
  12  24   0   -0.19    1.32
 -24  12   0   -1.13    2.17
  24 -12   0    2.51    1.96
  12  24   0    0.65    0.96
  24 -12   0    0.73    2.42
  24 -14   0    0.44    2.52
  24 -14   0    1.35    1.70
  14  24   0    2.64    1.56
  14  24   0    4.78    1.67
  24 -14   0    2.50    2.50
  24 -14   0   -1.03    2.17
  14  24   0   10.22    2.75
  24 -14   0    0.46    3.03
 -24  14   0    2.14    1.58
 -24  14   0    3.27    2.31
 -14 -24   0    2.14    2.21
  24 -16   0    5.30    3.14
  16  24   0    1.34    1.45
  24 -16   0    2.31    2.14
 -16 -24   0    2.49    2.10
 -24  16   0    2.25    1.57
  24 -16   0    0.06    2.16
  24 -16   0    3.11    1.74
  24 -16   0    3.88    2.75
  24 -18   0    3.39    2.38
  24 -18   0    7.77    3.27
  24 -18   0   -2.88    2.81
  18  24   0    1.67    1.44
 -24  18   0    3.39    1.71
 -18 -24   0    4.04    2.14
  24 -18   0    1.88    2.45
 -24  20   0   -0.85    1.72
  24 -20   0   -6.07    2.16
  20  24   0   -1.03    1.27
 -20 -24   0    0.99    1.56
  24 -20   0    0.18    2.57
  24 -20   0    0.96    2.91
  24 -20   0    0.51    3.14
 -24  22   0    1.56    1.79
  24 -22   0   -3.86    2.86
  24 -22   0    0.01    2.56
 -22 -24   0   -0.31    2.07
 -22 -24   0    2.04    1.88
  22  24   0    1.76    1.33
  24 -22   0   -3.91    2.92
  24 -22   0   -0.10    2.20
  24  24   0   -1.49    1.42
  24 -24   0    1.96    3.18
 -24  24   0   -1.29    1.92
 -24 -24   0    1.62    1.97
  24 -24   0   -0.41    2.73
  24 -24   0   -0.17    3.07
  24 -24   0    1.61    2.49
  24  24   0   -0.61    1.30
 -24 -24   0   -0.49    1.58
  25  23   0   -0.58    2.67
  25  23   0    0.69    1.24
  23 -25   0    1.20    2.42
  23 -25   0   -1.11    3.17
 -25 -23   0   -3.82    1.89
  23 -25   0   -1.47    3.25
 -23  25   0   -2.53    1.87
  25  23   0   -1.85    1.17
  23 -25   0   -0.45    2.81
 -25 -21   0   -2.58    1.70
  21 -25   0    0.88    3.23
 -21  25   0    0.90    1.90
  21 -25   0    4.57    3.38
  25  21   0    0.90    1.25
 -25 -21   0   -1.72    1.97
  25  21   0   -1.19    1.60
  25  21   0   -3.32    1.50
  21 -25   0    0.05    2.25
  21 -25   0    0.43    2.74
 -19  25   0    2.13    1.85
  19 -25   0   -0.05    3.02
 -25 -19   0    1.64    1.74
  25  19   0   -0.61    1.53
  25  19   0   -1.16    1.64
 -25 -19   0   -0.70    1.54
  19 -25   0   -0.73    2.15
  19 -25   0   -5.63    3.04
  25  19   0   -1.14    1.21
  19 -25   0   -0.28    2.65
  25  17   0   -2.15    1.54
  17 -25   0   -1.43    2.66
  17 -25   0   -0.54    2.98
  25  17   0   -0.49    1.68
 -17  25   0    0.61    1.83
  17 -25   0    0.82    3.04
  25  17   0    1.56    1.32
 -25 -17   0   -0.09    1.76
  17 -25   0   -1.46    3.23
 -25 -17   0   -0.15    1.41
  15 -25   0    1.93    2.85
  25  15   0    0.53    1.69
  15 -25   0   -3.69    1.96
  15 -25   0   -4.86    2.72
  25  15   0   -2.14    1.25
  15 -25   0    0.51    2.77
 -15  25   0    0.31    1.79
 -15  25   0    2.33    2.10
  25  15   0    0.72    1.63
 -15  25   0   -1.91    3.08
 -25 -15   0   -0.29    1.90
 -13  25   0    0.59    1.97
  13 -25   0   -3.96    1.83
 -13  25   0   -3.30    2.26
  13 -25   0   -1.80    2.88
  25  13   0    1.60    1.66
  13 -25   0   -0.53    3.11
 -25 -13   0    1.35    2.08
 -13  25   0   -3.18    3.86
 -13  25   0    0.15    1.64
  25  13   0    1.99    2.49
 -25 -11   0    0.87    2.04
 -25 -11   0   -2.09    1.54
  11 -25   0   -0.21    2.64
 -11  25   0   -0.35    2.12
  11 -25   0    1.44    2.74
  25  11   0    0.43    1.65
  25  11   0   -3.12    1.92
 -11  25   0    0.07    1.72
  11 -25   0   -2.87    1.89
 -11  25   0    0.17    2.66
 -11  25   0   -2.85    2.77
  25   9   0   -0.25    2.05
   9 -25   0   -1.12    1.76
   9 -25   0   -3.03    2.66
 -25  -9   0    1.88    1.55
  25   9   0    2.57    1.67
 -25  -9   0   -1.04    2.23
  -9  25   0   -1.28    1.98
  -9  25   0    1.38    1.94
  -9  25   0    0.18    2.19
   9 -25   0    0.00    2.61
   9 -25   0    4.69    2.52
  -9  25   0   -0.46    2.87
  -7  25   0   -1.20    2.26
  -7  25   0   -1.31    2.02
   7 -25   0    1.43    2.57
  -7  25   0    4.47    2.35
 -25  -7   0   -2.30    2.10
  25   7   0   -1.21    1.66
   7 -25   0   -0.19    2.43
 -25  -7   0    0.80    1.68
  -7  25   0   -6.46    1.77
  25   7   0   -1.44    2.07
   7 -25   0    1.74    3.14
  -7  25   0   -3.36    2.78
   7 -25   0   -1.13    1.70
 -25  -5   0   -1.30    2.35
   5 -25   0    1.96    1.87
   5 -25   0   -0.07    2.39
   5 -25   0   -1.63    2.35
 -25  -5   0   -0.54    1.58
  -5  25   0   -0.39    1.58
  -5  25   0   -2.79    2.67
  -5  25   0   -1.32    1.63
  -5  25   0    1.52    2.23
  -5  25   0    3.15    2.20
  25   5   0    0.73    2.12
   5 -25   0   -3.66    1.54
  25   5   0   -0.96    1.71
   5 -25   0    0.03    2.77
  25   3   0    1.89    2.17
  -3  25   0   -1.89    1.52
  25   3   0   -1.65    2.37
   3 -25   0    1.76    2.49
  25   3   0    2.50    1.81
  -3  25   0    0.50    1.61
   3 -25   0    0.55    2.58
   3 -25   0   -0.05    2.42
 -25  -3   0   -1.49    1.64
  -3  25   0   -2.63    3.90
  -3  25   0   -2.39    2.60
  -3  25   0   -2.70    1.95
   3 -25   0    2.51    1.51
  -3  25   0    5.69    2.19
   3 -25   0    1.42    3.67
   3 -25   0   -2.20    1.47
 -25  -1   0    0.67    1.34
   1 -25   0   -0.68    1.34
   1 -25   0    1.16    1.47
  25   1   0    2.21    2.39
  -1  25   0    1.43    2.64
   1 -25   0   -2.61    2.06
  -1  25   0    0.16    1.80
  25   1   0    3.58    2.51
  -1  25   0    1.88    3.60
   1 -25   0   -7.26    3.18
   1 -25   0    2.03    2.36
  25   1   0   -0.87    1.82
 -25  -1   0   -0.01    1.61
  -1  25   0   -1.85    1.90
 -25  -1   0    2.02    2.09
  25   1   0    0.90    2.28
   1 -25   0   -0.39    2.84
  -1  25   0   -1.41    1.56
   1  25   0   -1.40    2.23
  -1 -25   0    0.48    3.22
  -1 -25   0    1.70    1.95
  25  -1   0   -1.98    2.43
   1  25   0   -2.82    3.68
  25  -1   0    2.09    2.69
   1  25   0    1.75    1.45
  -1 -25   0    6.94    3.50
  25  -1   0    1.15    1.84
 -25   1   0    0.16    2.27
   1  25   0    0.19    1.60
  -1 -25   0   -0.43    2.61
 -25   1   0   -0.43    1.57
  -1 -25   0    0.58    1.23
  25  -1   0    1.54    2.58
  -1 -25   0    0.50    1.38
 -25   1   0   -0.99    1.70
   1  25   0    1.64    2.37
   1  25   0    2.75    2.95
   3  25   0    4.65    2.16
  -3 -25   0   -0.68    1.80
  25  -3   0   -4.37    1.78
  -3 -25   0    1.59    2.15
  -3 -25   0   -6.62    3.12
   3  25   0   -1.38    1.52
 -25   3   0   -2.24    2.37
   3  25   0   -1.13    1.74
  25  -3   0    0.27    2.61
  -3 -25   0   -0.80    1.32
  25  -3   0   -0.18    2.64
  25  -3   0   -2.16    2.58
 -25   3   0    1.05    1.59
   3  25   0    3.41    3.90
 -25   3   0    0.61    1.78
 -25   3   0    1.57    1.70
  25  -3   0    1.15    1.09
  -3 -25   0    0.92    2.40
   3  25   0   -4.68    1.53
  -5 -25   0   -0.91    1.64
   5  25   0    1.36    1.57
  -5 -25   0    2.88    1.62
 -25   5   0    0.87    1.90
  25  -5   0   -0.43    2.50
 -25   5   0    1.51    1.90
  25  -5   0   -1.82    2.96
 -25   5   0    0.93    1.79
   5  25   0   -2.19    1.47
  25  -5   0   -1.09    1.24
   5  25   0    9.49    3.41
  25  -5   0   -1.64    1.84
   5  25   0    2.73    1.85
  -5 -25   0   -0.64    2.44
  -5 -25   0   -0.85    2.17
   7  25   0    0.17    1.41
  25  -7   0    3.79    2.67
  25  -7   0   -1.13    1.30
  -7 -25   0   -0.40    1.28
  -7 -25   0    1.20    2.00
   7  25   0   -0.95    1.60
 -25   7   0   -4.50    1.95
  25  -7   0    1.71    2.11
 -25   7   0   -2.98    1.92
  25  -7   0   -1.82    1.44
  -7 -25   0   -1.96    2.38
  25  -7   0   -0.94    2.83
   7  25   0   -4.10    1.41
  -7 -25   0    0.54    1.51
   7  25   0    2.33    1.99
 -25   9   0    1.94    2.05
 -25   9   0   -1.87    1.07
  25  -9   0    0.22    2.76
  25  -9   0    1.08    1.38
  25  -9   0   -6.50    2.04
   9  25   0    0.26    1.82
  -9 -25   0   -3.24    2.03
  -9 -25   0   -1.85    2.29
   9  25   0   -1.03    1.52
   9  25   0   -0.07    1.52
   9  25   0   -0.43    1.27
  -9 -25   0   -0.05    1.20
  -9 -25   0   -1.04    1.38
 -11 -25   0    2.55    2.03
  25 -11   0   -0.26    2.04
 -11 -25   0    1.41    1.20
  25 -11   0   -0.19    2.21
  11  25   0   -1.02    1.46
  25 -11   0   -2.45    1.78
 -11 -25   0   -0.24    1.35
  11  25   0    0.36    1.42
  11  25   0   -1.10    1.09
  25 -11   0   -0.12    2.75
  25 -11   0   -2.00    1.43
 -11 -25   0   -0.43    2.20
  11  25   0   -2.54    1.64
 -25  11   0   -2.00    2.16
 -25  11   0   -0.95    1.21
  25 -13   0    0.31    2.78
 -13 -25   0   -1.09    1.12
 -13 -25   0   -0.65    2.24
  13  25   0    1.64    1.59
  25 -13   0   -4.40    2.09
 -25  13   0   -0.15    2.16
  25 -13   0   -1.59    1.64
 -13 -25   0   -2.42    1.91
  13  25   0   -0.07    1.44
  13  25   0    0.63    1.46
  25 -13   0   -0.05    2.53
 -13 -25   0   -0.58    1.42
 -25  13   0   -1.41    1.48
  25 -15   0    1.51    2.25
  15  25   0    1.30    1.50
 -25  15   0    0.10    1.55
 -15 -25   0    2.25    2.60
  25 -15   0    2.07    2.64
  25 -15   0   -1.63    2.24
  25 -15   0   -1.25    1.72
  25 -15   0    1.80    3.06
 -15 -25   0    1.54    2.17
  15  25   0   -0.20    1.05
  25 -17   0   -1.45    2.79
  17  25   0   -0.75    1.37
  25 -17   0   -1.43    2.28
  25 -17   0   -3.56    2.21
 -17 -25   0   -2.72    2.14
 -25  17   0   -1.18    1.61
  25 -17   0    3.34    3.18
  19  25   0   -3.65    1.29
 -19 -25   0    0.10    2.06
  25 -19   0    4.00    3.78
 -25  19   0    0.40    1.71
  25 -19   0   -1.27    2.43
 -19 -25   0   -1.36    2.89
  25 -19   0    0.22    3.21
  25 -19   0   -0.49    2.19
 -25  21   0   -2.09    1.80
  25 -21   0    1.32    3.15
 -21 -25   0    1.44    1.67
 -21 -25   0   11.12    3.88
  21  25   0   -1.21    1.37
  25 -21   0   -2.25    2.33
  25 -21   0   -4.81    2.53
  25 -21   0    4.83    3.45
 -23 -25   0    2.47    2.14
  25 -23   0    4.64    2.84
  25 -23   0   -2.24    3.38
 -25  23   0    1.11    1.89
  25 -23   0   -0.87    2.39
  25 -23   0    1.67    3.19
 -23 -25   0   -2.91    3.96
  23  25   0   -0.63    1.36
 -25  25   0    1.18    1.98
 -25 -25   0   -0.15    1.80
  25 -25   0   -0.83    2.73
  25  25   0    0.99    1.30
  25 -25   0   -5.99    3.14
  25 -25   0   -0.08    3.16
  25 -25   0    0.71    2.53
 -25 -25   0   -1.77    2.46
  26  24   0    1.30    1.28
  24 -26   0   -3.00    2.82
  24 -26   0   -1.58    3.34
 -24  26   0   -5.10    1.99
  24 -26   0    0.17    3.16
  26  24   0   -2.83    1.53
  24 -26   0    1.74    2.47
 -26 -24   0    2.36    1.71
 -26 -24   0    0.15    2.06
  26  24   0    1.71    1.29
  26  24   0    3.92    1.96
  26  22   0    3.46    1.70
  22 -26   0    1.97    2.38
 -22  26   0    0.25    1.92
 -26 -22   0    2.95    1.78
  22 -26   0    2.79    2.65
  22 -26   0    3.44    3.33
  22 -26   0   -0.12    3.14
 -26 -22   0    2.62    1.98
  26  22   0    1.75    1.35
  26  22   0    1.93    1.62
  20 -26   0    5.74    3.64
  26  20   0    6.03    1.75
  26  20   0    6.62    2.54
 -26 -20   0    5.01    1.75
  20 -26   0   -2.90    2.71
  26  20   0    4.59    1.86
  20 -26   0    1.70    2.32
  20 -26   0   10.52    3.42
 -26 -20   0    6.27    2.00
 -20  26   0    4.46    2.04
  26  18   0    0.47    1.36
  18 -26   0    0.25    3.01
  26  18   0   -0.78    1.68
  18 -26   0   -3.00    2.53
  18 -26   0    2.41    2.98
  26  18   0    1.05    1.66
 -18  26   0   -2.11    1.87
  18 -26   0    0.14    2.17
 -26 -18   0   -1.97    1.63
 -26 -18   0   -1.25    1.77
 -16  26   0   -6.67    3.26
  26  16   0   -0.78    2.08
 -26 -16   0   -2.35    1.96
 -16  26   0    4.28    1.88
  16 -26   0    2.75    3.08
  16 -26   0   -3.77    2.73
  16 -26   0   -0.64    3.07
  26  16   0    1.03    1.66
  26  16   0   -0.72    1.32
  16 -26   0    1.01    2.10
  14 -26   0   15.64    5.02
  14 -26   0    5.55    2.97
 -26 -14   0    9.59    3.42
  26  14   0    7.27    2.70
 -14  26   0    9.81    3.87
  26  14   0    7.52    1.91
 -14  26   0    2.98    2.82
 -14  26   0    7.96    3.34
  14 -26   0    5.06    3.02
  26  14   0   11.01    3.34
 -14  26   0    6.85    2.05
  14 -26   0    6.22    2.17
  12 -26   0    0.27    3.84
 -12  26   0   -2.09    2.12
 -12  26   0   -2.25    3.59
 -12  26   0   -1.16    1.95
 -26 -12   0    1.31    1.56
 -12  26   0    1.24    1.71
  12 -26   0   -2.55    1.90
  26  12   0   -0.10    1.69
  26  12   0   -0.29    1.93
 -26 -12   0    2.06    2.08
  12 -26   0    5.18    3.00
  26  10   0   -1.59    1.99
 -10  26   0    0.26    2.03
  26  10   0    0.94    1.69
  10 -26   0    4.36    2.93
  10 -26   0    2.36    1.89
  10 -26   0    1.94    2.64
 -10  26   0   -1.04    2.87
 -26 -10   0   10.82    2.99
  10 -26   0    0.50    2.71
 -10  26   0    0.79    1.81
 -10  26   0    3.23    2.38
 -26 -10   0    0.97    2.32
 -26  -8   0   12.99    3.73
 -26  -8   0   14.89    3.65
  26   8   0   10.27    3.63
   8 -26   0    4.72    2.89
  -8  26   0   16.57    4.75
   8 -26   0   13.21    4.90
   8 -26   0    8.05    2.94
  -8  26   0    6.38    2.68
  26   8   0   19.39    3.95
  -8  26   0   10.19    3.39
  -8  26   0   20.15    3.77
   8 -26   0   15.32    3.83
  -6  26   0   26.39    3.99
   6 -26   0   22.09    5.46
  -6  26   0   24.40    4.08
 -26  -6   0   24.28    3.81
   6 -26   0   25.51    3.99
   6 -26   0   25.53    5.52
 -26  -6   0   24.98    4.38
  26   6   0   23.80    4.12
  -6  26   0   11.11    3.79
   6 -26   0   18.75    4.80
  -6  26   0   21.82    4.86
  26   6   0   24.26    4.29
  26   4   0    3.80    2.53
 -26  -4   0    9.31    3.23
  -4  26   0    2.53    2.71
  -4  26   0    3.07    1.69
  -4  26   0    0.46    2.16
   4 -26   0    0.87    2.44
  26   4   0    5.48    2.32
   4 -26   0    6.99    2.63
  -4  26   0   -1.15    2.05
   4 -26   0   -1.08    1.57
  26   4   0    4.62    1.89
   4 -26   0   14.07    4.37
  -2  26   0    0.12    2.71
 -26  -2   0    5.28    1.81
  26   2   0   -0.97    2.28
   2 -26   0   -0.81    2.55
   2 -26   0    2.40    2.55
 -26  -2   0    1.61    1.70
  26   2   0    0.55    1.87
  -2  26   0    3.16    1.53
  -2  26   0    2.17    1.90
   2 -26   0    1.88    1.46
   2 -26   0   -0.15    2.20
  26   2   0    3.76    2.61
   2 -26   0    0.78    1.51
  -2  26   0    1.65    1.65
  -2  26   0    8.87    3.24
   0 -26   0    3.51    2.97
   0  26   0    4.10    2.05
   0  26   0    2.62    2.66
   0 -26   0    3.20    1.34
   0 -26   0   -2.94    1.97
   0  26   0   -0.82    1.40
   0 -26   0    4.01    2.36
   0  26   0   -1.25    1.79
  26   0   0   -0.65    2.52
  26   0   0    3.27    2.49
 -26   0   0    0.05    1.70
   0  26   0    1.72    1.61
  26   0   0    1.02    1.84
 -26   0   0    1.36    1.54
   0 -26   0    0.18    1.39
  -2 -26   0    4.25    2.62
 -26   2   0   -1.12    1.74
  -2 -26   0    0.67    1.39
 -26   2   0    1.99    1.47
  26  -2   0    0.93    1.27
   2  26   0    1.66    1.63
  -2 -26   0    7.21    2.03
   2  26   0   -0.92    1.62
   2  26   0   -3.20    2.24
  -2 -26   0   -2.32    3.78
  26  -2   0    1.91    1.89
  26  -2   0    2.79    2.80
  26  -2   0    0.01    2.63
   2  26   0    0.86    2.06
   2  26   0   -1.14    3.05
 -26   2   0    0.58    1.66
  -4 -26   0   25.18    4.55
  26  -4   0   10.80    3.46
  26  -4   0   10.12    2.71
 -26   4   0   17.62    3.74
 -26   4   0   22.11    3.47
  -4 -26   0   17.99    3.26
  26  -4   0   22.06    4.16
  26  -4   0   15.57    4.78
  -4 -26   0   11.87    3.37
  -4 -26   0   13.41    4.59
   4  26   0   15.75    3.40
   4  26   0   19.96    3.81
   4  26   0   13.02    3.58
   4  26   0   21.79    3.69
  26  -6   0   13.02    2.55
 -26   6   0   11.13    3.25
  26  -6   0   13.22    4.52
  -6 -26   0   15.05    4.36
  26  -6   0    5.69    3.14
   6  26   0    5.40    2.28
  -6 -26   0   12.64    2.97
  -6 -26   0    5.16    2.63
 -26   6   0    6.29    3.15
   6  26   0   13.71    3.06
  26  -6   0    6.52    3.38
   6  26   0   12.66    2.82
   6  26   0   18.19    3.08
   8  26   0    0.59    1.66
  -8 -26   0    0.17    1.54
   8  26   0    2.37    1.50
  -8 -26   0    2.91    1.35
  26  -8   0    4.79    2.18
  26  -8   0   -0.15    1.64
  26  -8   0    1.82    2.97
   8  26   0    1.29    1.34
 -26   8   0    3.04    2.04
  26  -8   0    0.23    1.35
   8  26   0    2.37    1.99
  -8 -26   0    1.38    2.25
  -8 -26   0    2.03    2.52
  10  26   0   19.65    4.18
 -10 -26   0   19.18    2.73
 -26  10   0    9.82    2.68
  26 -10   0   10.41    2.98
 -10 -26   0   12.73    2.76
  10  26   0   16.93    2.75
  10  26   0   12.28    3.11
  10  26   0    9.76    3.37
  26 -10   0   16.26    4.96
 -26  10   0   11.54    2.56
  26 -10   0   14.69    3.70
 -10 -26   0   23.90    4.07
  26 -10   0    8.07    2.47
 -10 -26   0   22.60    4.37
  26 -12   0   -0.77    2.23
  26 -12   0    1.55    2.42
  26 -12   0    1.89    1.93
 -12 -26   0    4.02    2.42
 -12 -26   0   -0.07    2.07
 -26  12   0    1.66    2.33
  26 -12   0    4.58    2.99
  12  26   0    0.24    1.04
 -12 -26   0    0.80    1.31
  12  26   0    2.49    1.51
 -12 -26   0    3.04    1.25
  12  26   0    1.56    1.75
  12  26   0    0.29    1.40
 -26  12   0    2.09    1.48
  26 -12   0    2.84    3.14
  26 -14   0   36.66    5.81
  26 -14   0   37.93    5.41
  26 -14   0   42.62    6.18
 -14 -26   0   46.50    5.56
 -14 -26   0   29.35    5.48
  26 -14   0   35.17    6.23
  26 -14   0   33.28    4.82
  14  26   0   45.11    4.64
 -26  14   0   36.06    4.70
 -14 -26   0   40.75    4.15
  14  26   0   37.33    4.48
  26 -16   0    4.13    1.92
  26 -16   0    5.82    2.41
  26 -16   0    2.60    2.83
  26 -16   0    4.86    3.22
  26 -16   0    5.33    2.45
 -16 -26   0   16.15    4.65
  16  26   0    9.47    2.82
 -16 -26   0    2.19    2.33
 -26  16   0    8.12    3.00
  16  26   0    6.66    2.10
  26 -18   0    0.64    2.84
  26 -18   0   -4.00    2.40
 -18 -26   0    1.77    2.19
  26 -18   0    0.16    2.34
  18  26   0   -0.13    1.43
 -26  18   0   -2.04    1.72
  26 -18   0    2.43    3.28
 -26  20   0    2.07    1.75
 -20 -26   0    0.43    2.47
  26 -20   0    1.17    2.45
  26 -20   0    2.72    3.36
  26 -20   0    1.85    2.98
  26 -20   0    1.62    2.42
  20  26   0    2.58    1.46
 -20 -26   0    5.73    2.53
  26 -22   0    0.43    2.30
  26 -22   0    0.36    2.60
 -22 -26   0    1.30    1.93
 -26  22   0    3.87    1.97
  26 -22   0    0.14    3.36
  22  26   0    3.02    1.48
 -22 -26   0    1.25    2.26
  26 -22   0   -0.09    3.30
  26 -24   0    3.14    2.47
  26 -24   0    0.15    3.54
 -24 -26   0    3.15    2.29
  26 -24   0    4.52    3.49
 -26  24   0    1.49    2.05
  26 -24   0   -0.46    2.81
 -24 -26   0    6.54    2.50
  24  26   0   -0.84    1.38
 -26 -26   0    2.27    2.75
 -26 -26   0    0.39    1.80
  26 -26   0   -1.65    2.58
  26 -26   0    1.16    4.12
  26  26   0    3.42    1.42
 -26  26   0   -2.72    2.04
  26 -26   0    1.30    3.37
  27  25   0    0.93    1.35
 -27 -25   0   -1.68    2.18
  25 -27   0   -3.74    3.46
  25 -27   0   -4.48    3.31
 -25  27   0    1.24    2.05
 -27 -25   0   -2.82    1.76
  25 -27   0   -2.85    2.54
 -27 -23   0   -0.17    2.01
  27  23   0    1.93    1.61
  27  23   0   -0.21    1.31
  23 -27   0   -1.36    2.42
  23 -27   0   -3.80    3.16
 -23  27   0    2.55    2.03
  23 -27   0    0.30    2.87
  27  23   0    0.36    1.23
  23 -27   0   -0.33    3.22
  21 -27   0   -4.27    3.29
  21 -27   0    0.47    2.75
  21 -27   0    2.24    3.47
 -27 -21   0    1.43    1.76
  21 -27   0   -1.96    2.30
  27  21   0   -2.16    1.79
 -21  27   0   -0.90    1.98
  27  21   0    1.21    1.64
  27  21   0   -0.13    1.37
 -27 -21   0   -0.07    1.83
  27  19   0    0.87    1.81
 -19  27   0   -1.57    1.93
 -27 -19   0   -3.56    1.58
  19 -27   0   -3.81    3.15
 -27 -19   0    1.67    1.95
  27  19   0    0.22    1.70
  19 -27   0    2.68    3.30
  19 -27   0    1.51    2.28
  19 -27   0   -0.22    2.71
  27  19   0   -1.79    1.32
  17 -27   0   -1.59    3.12
  17 -27   0    4.94    3.18
  17 -27   0    2.51    2.85
  27  17   0   -0.74    1.37
  17 -27   0   -1.17    2.09
 -17  27   0   -0.44    1.86
  27  17   0   -1.60    1.64
 -27 -17   0   -1.07    2.07
  15 -27   0   -4.94    2.78
 -27 -15   0   -2.39    1.92
  27  15   0    0.02    1.39
 -15  27   0    0.99    3.36
 -15  27   0   -0.33    1.84
  15 -27   0   -1.57    2.88
  27  15   0    0.13    1.78
  27  15   0   -0.66    1.71
  15 -27   0    2.44    2.05
  15 -27   0    2.50    2.93
  27  13   0   -1.35    1.68
  13 -27   0   -2.48    2.86
 -13  27   0   -5.44    2.26
 -13  27   0   -2.17    1.70
  13 -27   0   -1.08    1.98
  27  13   0    1.14    1.92
 -13  27   0    0.47    2.02
 -13  27   0    2.52    3.02
  13 -27   0    3.35    2.88
  11 -27   0    2.58    1.87
  27  11   0   -0.88    1.69
 -11  27   0   -1.59    3.22
 -11  27   0   -0.52    1.96
 -27 -11   0   -0.35    2.20
 -27 -11   0    2.62    2.03
  27  11   0   -0.56    2.10
 -11  27   0   -0.81    2.48
 -11  27   0   -0.62    1.79
  11 -27   0   -1.00    2.96
 -27  -9   0   -1.55    1.52
   9 -27   0   -1.74    1.80
  -9  27   0   -2.00    2.88
   9 -27   0   -5.53    2.51
  -9  27   0   -1.60    1.94
  27   9   0   -0.21    1.72
  -9  27   0    1.24    1.78
   9 -27   0   -1.24    2.78
   9 -27   0   -1.16    2.64
 -27  -9   0   -0.49    2.23
  -9  27   0    1.01    4.08
  27   9   0   -1.01    2.09
 -27  -7   0    1.13    2.31
  -7  27   0   -4.10    2.30
  -7  27   0   -1.75    1.82
   7 -27   0   -0.38    1.76
 -27  -7   0    0.19    1.64
  -7  27   0   -0.22    2.95
  27   7   0   -4.85    1.71
   7 -27   0   -2.08    2.62
  27   7   0   -1.73    2.17
  -7  27   0   -1.69    1.72
   7 -27   0   -0.01    2.85
   7 -27   0   -0.43    2.54
  27   5   0    0.16    1.76
   5 -27   0    3.91    2.85
  -5  27   0   -1.45    1.69
  -5  27   0    5.11    2.90
   5 -27   0   -0.46    2.52
  -5  27   0   -2.18    1.77
  -5  27   0    1.82    2.16
 -27  -5   0   -1.21    1.64
  27   5   0    1.12    2.49
   5 -27   0   -1.14    2.55
  27   5   0    0.81    2.17
   5 -27   0    0.19    1.62
  -3  27   0   -3.25    1.92
  27   3   0    1.48    2.32
 -27  -3   0    1.76    1.73
  -3  27   0   -3.40    1.53
  -3  27   0   -0.52    1.59
  -3  27   0   -0.07    2.09
   3 -27   0    1.27    4.53
   3 -27   0    3.07    2.47
   3 -27   0    1.27    1.75
   3 -27   0    4.86    2.35
  27   3   0   -1.54    1.81
  -3  27   0   -3.18    2.71
  -1  27   0   -1.13    1.76
  -1  27   0    2.16    1.50
  -1  27   0   -0.23    1.87
  27   1   0    1.59    2.31
   1 -27   0    5.48    2.68
 -27  -1   0   -2.60    1.41
   1 -27   0    1.11    2.49
   1 -27   0   -0.48    1.43
  -1  27   0    0.57    2.03
  27   1   0    0.29    1.85
 -27  -1   0   -1.64    1.65
  27   1   0    1.95    2.60
  -1  27   0   -0.77    2.64
   1 -27   0    2.85    2.11
   1  27   0   -2.21    1.32
  27  -1   0    3.47    2.76
   1  27   0    1.52    2.05
   1  27   0   -5.54    2.78
  -1 -27   0   -1.67    1.41
  27  -1   0   -1.95    1.53
  -1 -27   0    2.69    2.37
  27  -1   0   -0.13    1.84
  -1 -27   0    0.10    2.71
 -27   1   0   -3.23    1.57
   1  27   0   -0.84    2.40
  27  -1   0    1.13    2.47
  -1 -27   0   -0.57    1.19
  -1 -27   0    0.17    1.99
   1  27   0   -0.83    1.78
  -3 -27   0   -2.56    2.65
  -3 -27   0    0.16    1.52
   3  27   0    0.71    1.64
  -3 -27   0   -3.06    3.93
   3  27   0   -2.09    2.94
  27  -3   0    0.76    2.92
 -27   3   0   -1.69    1.55
  27  -3   0   -4.50    2.58
   3  27   0    1.93    2.28
  27  -3   0   -3.01    2.51
  27  -3   0   -1.39    1.14
 -27   3   0   -4.67    1.74
  -3 -27   0   -0.82    1.90
   3  27   0   -0.37    1.69
  -5 -27   0   -1.90    1.71
   5  27   0    0.73    2.02
  27  -5   0   -0.38    2.12
   5  27   0   -1.38    1.87
  27  -5   0    0.92    1.22
  -5 -27   0   -0.20    2.29
 -27   5   0   -2.80    1.85
  -5 -27   0   -0.05    2.62
   5  27   0   -3.06    1.58
   5  27   0    1.17    1.95
  27  -5   0    0.14    3.29
  -5 -27   0    0.90    1.37
  27  -5   0    1.91    2.82
  27  -7   0    0.91    4.05
  -7 -27   0    2.47    1.57
 -27   7   0    2.00    1.98
   7  27   0    0.09    1.44
   7  27   0    3.33    2.08
   7  27   0    1.46    1.79
  -7 -27   0    1.18    2.20
  27  -7   0   -2.54    1.30
  -7 -27   0   -1.53    1.58
  27  -7   0   -0.36    2.13
   7  27   0   -1.64    1.62
  -7 -27   0   -4.89    2.33
  27  -9   0   -2.14    2.32
   9  27   0   -3.80    1.97
 -27   9   0   -0.96    2.27
  -9 -27   0   -3.15    2.35
  -9 -27   0   -3.10    1.57
   9  27   0   -0.40    1.63
   9  27   0   -2.37    1.33
  -9 -27   0   -3.59    2.27
   9  27   0   -0.52    1.67
  27  -9   0   -0.42    1.47
  27  -9   0   -1.22    2.12
  -9 -27   0    0.07    1.28
  27  -9   0    0.78    2.91
 -11 -27   0   -4.36    2.36
  27 -11   0    0.63    2.25
 -27  11   0    1.92    1.26
 -11 -27   0   -1.23    2.17
  27 -11   0   -1.42    2.99
  27 -11   0   -3.99    2.24
 -11 -27   0    0.98    1.29
 -27  11   0   -3.64    2.26
 -11 -27   0   -1.77    1.41
  27 -11   0    9.68    2.96
  11  27   0   -2.98    1.85
  11  27   0    0.01    1.54
  11  27   0   -1.55    1.56
  11  27   0   -1.69    1.23
 -27  13   0    1.75    2.87
  27 -13   0   -0.92    2.59
  13  27   0   -2.90    1.70
 -13 -27   0   -3.25    1.99
 -27  13   0    1.60    2.18
 -13 -27   0    1.26    1.26
  13  27   0   -2.24    1.28
  27 -13   0   -2.75    1.69
  27 -13   0    3.67    2.13
  27 -13   0   -2.69    2.27
  13  27   0   -2.85    1.53
 -13 -27   0    3.42    2.45
  27 -13   0    0.85    3.36
 -13 -27   0    1.85    1.45
 -27  15   0   -2.17    1.56
  15  27   0   -3.36    1.44
  27 -15   0   -1.93    2.94
  27 -15   0   -1.62    1.76
  27 -15   0    2.14    2.29
  27 -15   0    0.06    2.79
  27 -15   0   -2.74    2.33
 -15 -27   0   -1.65    2.31
 -15 -27   0   -1.75    2.00
  15  27   0   -1.83    1.66
  17  27   0   -1.90    1.50
 -17 -27   0    2.51    2.33
  17  27   0   -0.55    1.30
 -17 -27   0   -3.07    2.30
  27 -17   0    5.24    2.49
  27 -17   0   -3.13    2.78
 -27  17   0   -1.01    1.63
  27 -17   0   -1.94    3.10
  27 -17   0   -1.17    2.43
 -19 -27   0   -3.52    2.53
  27 -19   0   -1.26    2.30
 -27  19   0   -0.81    1.80
  19  27   0    1.44    1.50
  27 -19   0    4.14    3.25
  27 -19   0   -4.87    2.40
  21  27   0    0.81    1.50
  27 -21   0   -2.58    3.13
  27 -21   0    5.26    3.36
 -27  21   0   -1.24    1.85
  27 -21   0    1.29    2.49
  27 -21   0   -0.01    2.47
 -21 -27   0    0.18    2.21
 -21 -27   0   -1.77    2.75
  27 -23   0   -0.85    3.51
  27 -23   0    0.70    2.76
 -23 -27   0   -0.45    1.81
  23  27   0   -0.73    1.41
 -27  23   0    0.17    1.87
  27 -23   0    3.13    2.55
 -23 -27   0    2.78    2.38
  27 -23   0   -1.50    3.17
  27 -25   0    3.21    3.54
 -25 -27   0    1.07    2.89
  25  27   0   -1.04    1.40
  27 -25   0   -3.09    5.05
 -25 -27   0    1.52    2.34
  27 -25   0    5.08    2.69
 -27  25   0   -0.23    2.02
  27 -27   0    2.64    3.16
 -27 -27   0   -2.75    2.01
  27  27   0   -1.53    1.43
  27 -27   0   -0.54    3.72
 -27 -27   0   -0.03    2.37
  27 -27   0   -1.27    3.71
  27 -27   0   -1.70    2.67
 -27  27   0   -2.17    2.15
  28  26   0    0.95    1.41
 -28 -26   0    2.77    4.04
 -28 -26   0    1.21    2.12
  26 -28   0   -0.07    3.43
  28  26   0   -0.93    1.67
  26 -28   0    5.64    3.20
  26 -28   0    0.42    2.67
 -26  28   0   -2.69    2.17
  26 -28   0   -3.26    3.78
  28  24   0    0.19    1.36
 -24  28   0    2.66    2.22
  28  24   0    1.51    1.74
  28  24   0    3.31    1.73
  24 -28   0    1.78    2.64
 -28 -24   0    0.33    2.11
  24 -28   0   -0.79    3.29
  24 -28   0    5.38    3.70
  22 -28   0   -1.71    2.41
 -22  28   0   -2.88    1.94
  22 -28   0    0.11    2.76
  22 -28   0   -0.87    3.26
  28  22   0    1.90    1.45
  22 -28   0   -1.26    3.33
 -28 -22   0   -1.58    1.89
 -28 -22   0   -1.75    1.90
  28  22   0    0.60    1.69
  28  22   0    0.57    1.81
  28  20   0    2.96    2.23
  20 -28   0    1.30    3.64
  28  20   0    0.51    1.70
  20 -28   0    0.63    2.82
  20 -28   0    2.45    3.33
 -28 -20   0    2.93    1.78
  28  20   0    0.00    1.37
 -20  28   0    1.71    2.02
  20 -28   0    1.98    2.34
  28  18   0    2.61    1.54
  28  18   0   16.83    3.70
  18 -28   0    6.92    3.33
 -28 -18   0    5.93    1.68
  18 -28   0    5.84    3.19
  18 -28   0    3.83    2.31
  28  18   0    6.31    1.87
  18 -28   0    6.11    2.88
 -18  28   0    3.26    2.05
 -28 -18   0    8.74    3.15
  28  16   0    3.01    1.46
  16 -28   0    2.11    2.16
  28  16   0    1.88    1.81
  16 -28   0    3.13    2.93
 -28 -16   0    4.18    2.09
 -16  28   0    3.96    1.95
  28  16   0    2.37    1.95
  16 -28   0    4.68    3.19
 -16  28   0    2.05    3.57
  16 -28   0    2.90    3.25
  14 -28   0   -3.01    2.83
  14 -28   0   -1.52    2.02
  28  14   0    0.08    1.76
 -14  28   0   -3.28    1.78
 -14  28   0   -0.22    3.13
  28  14   0   -2.01    1.90
 -28 -14   0    1.63    2.20
 -14  28   0    0.12    2.43
  14 -28   0    1.58    2.89
  14 -28   0   -4.53    2.82
  28  12   0    0.50    2.03
 -12  28   0    0.23    1.97
 -12  28   0    1.58    3.08
 -28 -12   0   -0.84    1.58
  12 -28   0    1.83    2.80
 -28 -12   0    3.88    2.29
 -12  28   0    0.60    2.51
 -12  28   0    2.59    1.72
  28  12   0   -0.45    1.71
  12 -28   0    0.06    2.95
  12 -28   0    1.24    1.91
  28  10   0    4.47    2.27
  10 -28   0    3.90    4.91
  10 -28   0    5.51    3.04
  28  10   0    7.01    1.93
 -28 -10   0    6.46    2.44
 -10  28   0    4.64    2.57
  10 -28   0    5.23    1.97
 -10  28   0   14.41    3.61
 -10  28   0    2.59    3.23
 -28 -10   0    5.12    1.78
 -10  28   0    5.01    1.95
  -8  28   0   -0.69    2.91
   8 -28   0   -1.21    2.54
   8 -28   0   -5.43    2.51
   8 -28   0    1.42    1.86
 -28  -8   0   -1.33    1.65
 -28  -8   0   -2.14    2.23
  -8  28   0    1.71    2.35
  28   8   0    3.47    2.30
  -8  28   0   -1.87    1.84
  28   8   0    2.34    1.84
  -8  28   0    0.43    1.80
   8 -28   0   -5.14    2.80
  28   6   0    5.22    2.38
   6 -28   0    2.45    2.70
  -6  28   0    5.07    2.36
 -28  -6   0    3.87    1.80
  28   6   0    2.21    2.60
   6 -28   0   15.23    3.58
   6 -28   0   22.17    5.11
  -6  28   0   10.34    3.52
  -6  28   0    4.72    3.02
  -6  28   0    6.44    2.07
  28   6   0    4.55    1.99
   6 -28   0    4.82    2.99
 -28  -4   0   -0.70    1.70
  28   4   0    0.62    1.83
   4 -28   0    0.86    2.81
  -4  28   0    0.40    1.71
  -4  28   0    4.33    2.87
  28   4   0    4.46    2.36
  -4  28   0    2.01    2.08
   4 -28   0   -0.03    2.53
   4 -28   0   -3.53    2.48
  28   4   0    1.56    2.69
  -4  28   0   -0.99    1.76
   4 -28   0   -1.12    1.65
  28   2   0   -0.30    2.30
  -2  28   0    3.41    2.78
  -2  28   0    1.29    1.59
   2 -28   0   -0.26    2.52
  -2  28   0    3.67    1.73
 -28  -2   0   -2.56    2.35
  28   2   0    2.30    1.89
  28   2   0   -1.25    2.55
   2 -28   0    3.25    2.07
   2 -28   0    3.95    2.67
 -28  -2   0   -2.29    1.34
   2 -28   0    2.38    2.29
  -2  28   0    3.23    1.98
  -2  28   0   -3.29    2.01
   0  28   0   -0.52    2.59
   0  28   0    1.33    1.48
   0 -28   0    5.32    3.83
   0  28   0    2.31    1.67
   0 -28   0   -1.71    2.17
  28   0   0   -0.06    2.51
  28   0   0   -1.69    1.95
  28   0   0   -1.71    2.68
   0 -28   0    4.82    2.51
   0  28   0    0.96    1.86
   0 -28   0    0.92    1.34
 -28   0   0    1.02    1.56
   0  28   0    0.65    2.16
  28  -2   0   -2.58    2.49
  -2 -28   0   -2.86    2.60
  28  -2   0    5.55    2.01
 -28   2   0   -0.10    1.70
  -2 -28   0    1.04    1.20
  -2 -28   0    0.55    2.14
   2  28   0    0.11    2.28
  -2 -28   0   -0.09    1.44
   2  28   0   -0.97    2.35
 -28   2   0   -0.17    1.59
  -2 -28   0   -3.07    2.35
   2  28   0   -1.69    1.66
  28  -2   0    4.97    2.94
  28  -2   0    2.05    1.99
   2  28   0    2.62    1.38
   2  28   0    0.92    1.98
  -4 -28   0    7.77    2.86
  28  -4   0    7.76    3.07
   4  28   0    9.50    3.20
  28  -4   0    5.78    2.33
  -4 -28   0    8.44    3.44
 -28   4   0   10.22    2.99
   4  28   0    8.81    2.52
  -4 -28   0   12.05    3.35
  28  -4   0    7.23    2.38
  -4 -28   0    8.18    3.20
   4  28   0    7.87    2.54
   4  28   0    3.79    2.64
   6  28   0    2.17    2.33
   6  28   0   -1.57    1.98
 -28   6   0    0.68    1.99
  -6 -28   0   -0.42    1.42
  28  -6   0   -1.44    2.10
   6  28   0    2.36    1.90
  28  -6   0   -0.03    1.32
  28  -6   0    0.54    3.47
  -6 -28   0   -1.26    1.69
  -6 -28   0   -0.59    2.30
  -6 -28   0   -1.79    2.69
  -8 -28   0   -1.86    2.21
   8  28   0   -0.29    1.76
   8  28   0    0.94    1.39
  -8 -28   0    0.81    2.50
 -28   8   0    1.93    3.15
  28  -8   0   -1.06    1.43
   8  28   0   -0.50    2.06
  28  -8   0   -5.02    2.77
   8  28   0    4.36    1.73
  -8 -28   0    0.31    1.45
  28  -8   0    0.06    2.08
  -8 -28   0    0.37    1.61
  28 -10   0   54.39    6.56
 -10 -28   0   51.56    6.45
  28 -10   0   46.73    6.48
 -10 -28   0   51.52    5.25
  10  28   0   37.52    5.73
  10  28   0   52.73    5.84
  28 -10   0   35.55    7.01
  10  28   0   50.04    5.19
 -10 -28   0   46.30    5.34
  28 -10   0   51.83    5.45
 -28  10   0   52.64    6.01
 -10 -28   0   45.29    6.57
  10  28   0   58.36    5.69
  12  28   0   13.95    3.33
  12  28   0   13.22    2.53
 -28  12   0    9.90    2.73
  12  28   0    7.62    2.60
 -12 -28   0   12.33    4.20
  28 -12   0    5.90    2.68
 -12 -28   0   19.01    4.65
 -12 -28   0   11.84    2.67
  12  28   0   10.28    3.35
  28 -12   0    9.15    3.42
  28 -12   0    7.64    2.63
  28 -12   0   12.00    3.21
 -12 -28   0   12.45    2.62
 -28  12   0    3.82    2.63
  28 -14   0    4.23    2.34
  28 -14   0    3.24    2.50
  28 -14   0    9.48    3.33
 -14 -28   0   12.36    4.53
 -14 -28   0    8.42    2.35
  14  28   0    9.17    3.22
 -28  14   0    8.17    2.79
  14  28   0    7.54    2.14
  28 -14   0   15.41    5.67
 -14 -28   0    5.62    2.37
  28 -14   0    4.95    2.71
 -16 -28   0    0.32    2.06
  28 -16   0    3.78    3.06
 -28  16   0    1.75    1.67
  28 -16   0   -1.20    2.78
  16  28   0    1.78    1.25
 -16 -28   0    4.06    2.58
  28 -16   0    1.91    2.28
  16  28   0    1.71    1.64
  28 -16   0   -0.89    2.31
 -18 -28   0    0.94    2.46
 -18 -28   0    3.10    2.68
  28 -18   0    4.37    2.98
  28 -18   0   -0.28    2.58
  18  28   0   -0.52    1.55
  28 -18   0   -1.04    2.95
  28 -18   0    4.05    2.53
 -28  18   0    1.26    1.77
 -20 -28   0    5.29    2.44
  28 -20   0    2.53    2.65
  20  28   0    8.70    2.89
 -28  20   0    2.82    1.98
  28 -20   0   13.96    4.78
  28 -20   0    2.95    3.45
  28 -20   0    5.72    3.25
  28 -22   0   -2.55    2.64
  22  28   0    0.51    1.46
  28 -22   0   -0.70    3.23
 -28  22   0   -2.04    2.04
 -22 -28   0   -1.23    2.38
  28 -22   0   -0.67    2.38
 -22 -28   0    3.25    2.45
  28 -22   0   -0.03    3.32
  28 -24   0    0.81    3.41
  24  28   0   -2.22    1.42
 -24 -28   0   -0.49    2.05
  28 -24   0   -1.06    2.57
  28 -24   0    2.94    3.49
 -24 -28   0    1.77    2.42
 -28  24   0   -2.61    1.97
 -26 -28   0   -2.82    2.40
  28 -26   0   -0.03    3.41
  28 -26   0    4.08    3.12
  28 -26   0   -1.23    3.45
  28 -26   0   -0.88    3.55
 -28  26   0   -1.29    2.02
  25 -29   0   -1.79    2.65
  25 -29   0   -4.78    3.43
 -29 -25   0    3.91    2.37
 -25  29   0   -0.42    2.14
  29  25   0   -0.11    1.76
  29  25   0   -1.66    1.31
  25 -29   0   -3.97    3.69
  29  25   0    1.27    1.44
  25 -29   0    0.49    3.15
  23 -29   0    0.45    3.42
  23 -29   0    2.51    2.55
 -29 -23   0    1.33    2.06
  29  23   0    2.67    1.43
 -23  29   0   -1.74    2.06
  29  23   0   -2.23    1.80
  23 -29   0   -2.22    3.41
  29  21   0   -4.23    1.64
 -29 -21   0   -1.17    1.96
 -29 -21   0    0.25    1.89
  29  21   0    2.30    1.45
  21 -29   0   -2.29    3.42
 -21  29   0   -3.05    2.03
  21 -29   0   -2.22    3.38
  21 -29   0   -0.01    2.40
  21 -29   0    4.50    3.02
  19 -29   0    2.49    3.34
  29  19   0    0.04    1.72
  19 -29   0    2.92    2.87
 -19  29   0   -2.07    2.00
 -29 -19   0    1.67    1.65
 -29 -19   0   -0.05    2.02
  29  19   0   -1.24    1.35
  19 -29   0   -5.57    3.26
  19 -29   0   -0.51    2.26
  29  19   0    2.68    1.92
  17 -29   0    2.17    3.06
  29  17   0   -1.50    1.94
  29  17   0   -2.01    1.68
  17 -29   0   -2.85    2.93
  17 -29   0    2.59    2.23
 -17  29   0    2.63    2.03
  29  17   0    0.04    1.75
  17 -29   0   -5.65    3.16
 -29 -17   0    1.46    2.21
  29  15   0    0.83    1.98
 -15  29   0    0.60    1.89
 -15  29   0   -3.74    3.36
 -29 -15   0   -1.70    2.27
  29  15   0    3.93    1.84
  15 -29   0   -0.81    3.04
  15 -29   0   -1.06    2.75
  15 -29   0    0.15    2.97
  29  15   0   -0.57    1.47
  15 -29   0    3.24    3.06
  13 -29   0    0.67    2.02
  13 -29   0   -2.82    2.78
  29  13   0    1.11    2.02
 -13  29   0   -0.03    2.20
 -29 -13   0    2.37    2.20
  13 -29   0    0.86    3.00
 -13  29   0   -4.73    1.65
  29  13   0   -0.56    1.77
  13 -29   0   -1.56    2.87
 -13  29   0   -1.99    3.00
 -11  29   0    1.95    1.97
  11 -29   0   -1.80    2.95
 -29 -11   0   -0.65    1.75
  11 -29   0   -0.44    1.87
 -29 -11   0    0.56    2.37
  29  11   0   -0.56    2.16
 -11  29   0   -2.54    2.47
  29  11   0   -0.57    1.78
 -11  29   0   -0.15    3.01
  11 -29   0    2.56    2.92
 -11  29   0    0.09    1.79
  29   9   0   -1.13    1.73
 -29  -9   0    0.57    1.60
   9 -29   0    8.48    5.13
  -9  29   0   -4.14    2.64
 -29  -9   0   -0.79    2.31
   9 -29   0   -1.38    1.87
  -9  29   0    2.03    1.89
  -9  29   0    0.78    3.06
  29   9   0    2.70    2.22
  -9  29   0    2.58    2.42
   9 -29   0    3.91    2.99
 -29  -7   0   -0.57    1.69
  -7  29   0   -3.70    1.84
  -7  29   0   -3.72    1.69
   7 -29   0   -3.48    2.80
   7 -29   0   -6.10    2.52
   7 -29   0   -2.89    2.60
  29   7   0   -4.66    1.72
  29   7   0   -5.08    2.27
   7 -29   0   -0.57    1.79
  -7  29   0    1.56    2.28
  29   7   0   -3.98    2.55
  -7  29   0   -0.44    2.97
  -5  29   0   -5.40    2.08
 -29  -5   0   -0.09    1.80
  29   5   0    0.83    2.29
  -5  29   0   -2.47    1.80
  29   5   0   -0.70    1.86
  29   5   0   -1.54    2.45
   5 -29   0   -2.10    2.52
   5 -29   0   -0.21    2.91
   5 -29   0    2.62    2.71
   5 -29   0    0.76    1.71
  -5  29   0   -2.55    1.69
  -5  29   0    2.49    3.13
 -29  -3   0    0.48    1.26
  29   3   0   -4.14    2.55
   3 -29   0   -1.54    1.54
  29   3   0   -1.03    2.46
   3 -29   0   -3.11    2.43
  -3  29   0    3.04    1.76
  29   3   0   -0.76    1.89
  -3  29   0   -1.49    2.71
  -3  29   0    3.54    2.18
   3 -29   0    0.45    2.41
  -3  29   0    2.28    1.74
   3 -29   0   -1.68    2.83
 -29  -1   0   -0.52    1.47
  29   1   0   -0.16    2.50
  -1  29   0    1.65    2.27
  29   1   0    1.37    2.80
  29   1   0   -1.27    2.20
  -1  29   0    0.45    1.97
  -1  29   0    0.14    2.80
   1 -29   0    4.27    1.53
  -1  29   0    1.41    1.70
   1 -29   0   -5.03    2.71
   1 -29   0    0.71    2.48
   1 -29   0   -3.38    2.16
  -1  29   0    1.22    1.61
   1  29   0   -0.32    1.98
   1  29   0   -2.54    1.79
  29  -1   0   -0.56    1.05
   1  29   0    2.62    2.77
  -1 -29   0    0.20    2.63
  -1 -29   0   -0.80    2.08
  29  -1   0    2.70    3.00
  29  -1   0   -1.73    2.70
 -29   1   0   -0.45    1.63
  -1 -29   0    0.96    1.28
  29  -1   0   10.12    3.79
   1  29   0   -1.85    1.42
  -1 -29   0    0.93    2.51
   1  29   0    2.10    1.72
   3  29   0   -4.17    1.64
  -3 -29   0   -3.03    3.86
  29  -3   0   -0.63    1.19
   3  29   0    0.51    1.79
  -3 -29   0   -3.19    1.98
   3  29   0    5.07    2.46
 -29   3   0   -0.91    1.74
   3  29   0    2.45    2.12
  29  -3   0   -2.85    2.11
  -3 -29   0    1.14    2.17
  29  -3   0    0.86    2.83
  -3 -29   0    6.76    2.58
  -5 -29   0    0.44    1.90
 -29   5   0    0.02    2.01
   5  29   0   -0.41    2.13
  29  -5   0    0.87    1.34
  -5 -29   0    0.03    1.44
  29  -5   0   -1.31    2.21
  29  -5   0   -3.10    2.85
   5  29   0   -0.16    1.72
  -5 -29   0   -0.42    2.87
   5  29   0   -1.29    2.27
  -5 -29   0   -1.75    2.87
   5  29   0    0.02    2.18
   7  29   0   -1.44    1.50
  29  -7   0   -0.82    2.23
  -7 -29   0    0.81    2.38
  -7 -29   0    1.99    2.96
  -7 -29   0    1.28    1.50
  -7 -29   0   -2.43    1.70
   7  29   0    2.91    2.18
  29  -7   0   -0.31    1.41
   7  29   0   -0.84    1.70
   7  29   0    0.12    1.89
  29  -7   0   -0.36    2.97
  29  -9   0   -5.98    2.91
  -9 -29   0   -1.28    1.43
  29  -9   0   -0.40    2.24
  -9 -29   0    0.84    1.65
  -9 -29   0   -1.73    2.82
   9  29   0   -2.61    1.41
   9  29   0   -1.24    2.74
  29  -9   0    0.50    1.60
   9  29   0   -0.47    1.81
  -9 -29   0   -1.84    2.31
 -29   9   0    1.10    2.21
   9  29   0   -0.82    2.10
  29  -9   0   -1.29    1.71
 -29  11   0   -1.38    1.24
 -11 -29   0   -0.18    2.27
  29 -11   0   -0.34    2.17
  11  29   0    1.60    2.06
 -11 -29   0   -0.94    1.50
 -29  11   0   -2.67    2.41
  29 -11   0   -0.30    2.68
  29 -11   0    0.53    2.41
  29 -11   0    0.87    3.08
  11  29   0   -0.34    1.66
 -11 -29   0   -0.04    1.39
  11  29   0   -1.08    1.30
 -11 -29   0   -3.46    2.82
  11  29   0   -1.06    1.90
  13  29   0    0.55    1.67
  29 -13   0   -1.16    1.75
  13  29   0   -2.65    1.38
  29 -13   0    0.20    3.20
  13  29   0   -1.85    1.12
 -13 -29   0   -4.22    2.72
  13  29   0   -1.56    1.90
 -13 -29   0   -5.59    2.21
  29 -13   0    1.31    2.45
 -29  13   0    0.44    2.26
  29 -13   0   -2.57    2.47
 -13 -29   0   -0.51    1.30
 -13 -29   0   -0.42    1.47
 -15 -29   0    0.40    1.50
  29 -15   0   -1.23    2.36
  29 -15   0   -0.35    3.26
  15  29   0   -3.71    1.59
 -15 -29   0    2.87    2.67
  29 -15   0   -0.10    2.33
  29 -15   0   -2.84    2.35
  15  29   0    1.62    1.39
 -15 -29   0   -3.15    2.22
 -29  15   0    0.58    1.57
  29 -15   0    0.00    2.80
  15  29   0   -0.97    1.77
  29 -17   0    1.20    3.47
  29 -17   0   -3.60    2.23
  17  29   0   -0.63    1.62
 -29  17   0   -5.10    1.59
  29 -17   0   -5.87    2.93
  17  29   0   -0.58    1.25
 -17 -29   0    0.96    2.26
  29 -17   0   -2.50    2.46
 -17 -29   0    3.69    2.59
  29 -19   0    1.69    2.57
 -19 -29   0    3.36    2.43
  19  29   0    1.05    1.61
  29 -19   0    1.06    3.80
 -19 -29   0    2.71    2.67
  29 -19   0   -3.55    2.40
 -29  19   0    0.03    1.86
  29 -19   0    3.18    3.19
  21  29   0   -2.40    1.51
  29 -21   0    0.61    3.20
  29 -21   0   -2.99    2.60
  29 -21   0   -2.85    2.52
 -29  21   0   -0.90    1.89
  29 -21   0    2.99    3.22
 -21 -29   0   -3.78    2.45
 -29  23   0    0.69    2.24
  29 -23   0   -5.69    3.87
  23  29   0   -1.54    1.46
  29 -23   0    0.92    2.63
  29 -23   0    1.98    2.92
  29 -23   0   -5.03    3.24
 -23 -29   0    2.62    2.39
 -23 -29   0   -0.96    2.51
  29 -25   0    1.58    3.67
 -25 -29   0   -0.39    2.06
 -25 -29   0    3.74    2.53
  29 -25   0    3.29    2.85
  29 -25   0   -0.60    3.43
 -29  25   0    0.79    2.21
  29 -25   0   -3.97    3.44
  30  24   0    1.85    1.46
  24 -30   0    0.02    3.19
  24 -30   0   -5.95    3.58
  24 -30   0    1.47    3.51
  30  24   0   -0.03    1.85
  30  24   0    1.41    1.95
 -24  30   0   -0.75    2.24
 -30 -24   0   -0.82    2.14
  24 -30   0   -0.99    2.61
  22 -30   0   -2.56    3.35
 -30 -22   0    1.02    1.98
  22 -30   0    5.83    2.60
  22 -30   0    4.07    3.64
  30  22   0    1.08    1.53
  30  22   0    3.37    1.85
 -30 -22   0    1.88    2.11
 -22  30   0    0.35    2.10
  20 -30   0    0.42    2.40
  20 -30   0    4.07    3.65
  30  20   0   -2.35    1.70
  20 -30   0    3.39    3.53
 -20  30   0    0.53    2.07
  20 -30   0    5.07    3.09
 -30 -20   0    3.04    1.85
  30  20   0    1.76    2.03
  30  20   0   -0.27    1.48
 -30 -20   0   -1.95    2.16
 -18  30   0    3.49    2.11
  30  18   0    4.38    1.98
  18 -30   0    1.16    2.37
  18 -30   0   -3.54    2.88
  30  18   0   -1.42    1.74
  30  18   0    3.21    1.88
  18 -30   0    1.07    3.10
  18 -30   0    4.54    3.42
 -30 -18   0   -1.28    2.25
  16 -30   0    1.67    3.29
 -16  30   0    1.41    2.00
  30  16   0    1.67    1.98
 -30 -16   0    5.07    2.30
  30  16   0    2.84    1.84
  30  16   0    2.07    1.49
  16 -30   0    2.11    2.26
  16 -30   0   -1.29    3.00
  16 -30   0    3.66    3.29
 -14  30   0    0.07    3.37
  14 -30   0    2.46    2.41
  14 -30   0   -1.57    2.92
  14 -30   0   -2.01    2.94
 -30 -14   0   -0.79    2.17
  30  14   0    4.66    2.21
  14 -30   0    1.35    2.96
  30  14   0    0.59    1.79
 -14  30   0   -1.80    1.85
  30  14   0    0.55    1.54
 -12  30   0   -0.78    3.11
 -12  30   0    1.66    2.21
  30  12   0   -2.23    2.03
  12 -30   0   -1.11    2.95
 -30 -12   0    4.69    2.41
 -12  30   0    0.80    1.77
  30  12   0   -0.24    1.75
  12 -30   0   -1.26    3.00
 -12  30   0   -0.11    2.97
 -30 -12   0   -1.68    1.68
  12 -30   0   -0.41    1.94
 -10  30   0   -1.61    2.99
  30  10   0   -0.19    2.16
  10 -30   0    0.00    3.03
 -10  30   0   -0.42    2.01
  10 -30   0   -1.05    1.88
 -10  30   0   -0.62    1.77
  30  10   0    2.53    1.83
 -30 -10   0    1.16    1.75
  10 -30   0    0.51    2.78
 -10  30   0    1.08    2.48
  -8  30   0    0.52    1.84
   8 -30   0   -1.95    2.86
   8 -30   0    3.00    4.54
 -30  -8   0   -0.74    1.74
  30   8   0   -2.89    2.19
  30   8   0    0.52    1.84
  -8  30   0    2.67    3.18
  -8  30   0    5.87    2.83
  -8  30   0    0.33    2.15
   8 -30   0   -0.93    1.83
   6 -30   0    3.79    1.86
  30   6   0    1.51    2.44
  -6  30   0    2.13    2.29
   6 -30   0    3.63    2.81
  30   6   0    3.63    1.97
   6 -30   0    0.83    2.92
   6 -30   0    7.83    2.79
  -6  30   0   10.07    3.28
  -6  30   0    3.44    3.10
  30   6   0    2.89    2.67
  -6  30   0    0.68    1.79
  30   4   0    6.08    3.11
  -4  30   0    6.81    3.22
   4 -30   0    9.97    3.16
   4 -30   0    2.04    3.00
  30   4   0    3.14    2.47
  -4  30   0   12.55    3.31
  -4  30   0    7.02    1.98
   4 -30   0   15.97    4.24
  -4  30   0    5.03    2.35
   4 -30   0    4.41    2.80
  30   4   0    4.28    2.83
  -2  30   0   -0.32    1.77
   2 -30   0    1.15    2.35
  30   2   0    1.92    1.95
  -2  30   0    3.58    1.80
   2 -30   0    2.10    1.69
 -30  -2   0    3.64    1.50
   2 -30   0   -0.08    2.57
  -2  30   0   -0.22    2.04
  -2  30   0    1.69    2.78
   2 -30   0   -0.46    2.86
  30   2   0    1.87    2.83
  30   2   0    3.38    2.58
   0 -30   0   -0.80    1.35
   0  30   0    0.60    1.87
 -30   0   0   -0.32    1.63
  30   0   0   -0.46    2.87
   0 -30   0    2.89    2.31
   0 -30   0   -1.89    2.55
   0  30   0   -4.26    2.67
   0  30   0   -0.33    3.55
  30   0   0    0.88    2.07
   0  30   0    0.90    1.71
   0 -30   0    5.17    2.99
  30   0   0   -0.37    2.54
   0  30   0   -2.12    1.56
   2  30   0    1.31    2.35
  30  -2   0   -1.71    3.46
  30  -2   0   -1.02    1.13
  30  -2   0   -3.42    2.13
  -2 -30   0    4.40    2.71
  -2 -30   0    0.61    2.20
 -30   2   0   -0.05    1.79
   2  30   0    1.04    1.71
   2  30   0   -0.95    2.12
  -2 -30   0    1.09    2.57
   2  30   0   -0.61    2.72
  -4 -30   0    5.62    2.96
   4  30   0    2.07    1.75
 -30   4   0    3.24    1.92
  -4 -30   0    1.70    2.59
  30  -4   0    3.66    1.34
  30  -4   0    5.63    3.07
   4  30   0    0.21    2.12
  -4 -30   0    4.18    2.10
   4  30   0    6.06    1.90
  30  -4   0    5.71    2.39
   4  30   0    3.68    2.48
  -6 -30   0   18.74    5.58
   6  30   0   17.65    4.00
  -6 -30   0   12.50    3.47
   6  30   0   16.54    3.76
   6  30   0   19.32    3.77
  -6 -30   0   14.69    3.24
  30  -6   0    9.56    2.94
 -30   6   0   13.94    3.81
   6  30   0   19.72    3.53
  30  -6   0   16.60    4.85
  -6 -30   0   17.53    5.35
  30  -6   0   11.74    3.58
  -8 -30   0   -0.52    1.40
  30  -8   0   -1.55    3.07
  -8 -30   0    1.16    2.48
   8  30   0    0.14    1.49
  30  -8   0    2.37    2.24
  -8 -30   0    1.24    2.82
  30  -8   0    2.13    1.57
 -30   8   0   -1.43    2.24
   8  30   0    4.00    2.40
   8  30   0    0.10    1.82
  -8 -30   0    0.41    1.71
   8  30   0   -0.47    1.71
  30 -10   0    4.98    3.18
 -10 -30   0    4.01    1.78
  10  30   0   13.16    2.75
 -10 -30   0    3.85    3.01
 -10 -30   0    1.85    2.43
  10  30   0    7.02    1.89
  10  30   0    3.06    2.26
  30 -10   0    3.30    2.12
 -10 -30   0    7.39    2.75
 -30  10   0    1.64    2.48
  10  30   0    9.49    3.05
  30 -10   0    3.37    2.40
  12  30   0    3.19    2.12
 -12 -30   0    1.29    1.41
  12  30   0    0.95    1.81
  30 -12   0   -0.53    2.26
  30 -12   0   -2.50    2.35
 -12 -30   0   -0.49    2.33
 -12 -30   0    0.06    1.50
  30 -12   0   -0.10    1.73
  12  30   0    0.98    1.28
 -30  12   0    1.72    1.35
  30 -12   0    1.70    3.16
 -12 -30   0    3.19    2.74
  12  30   0    3.56    1.64
 -14 -30   0   14.74    4.90
 -14 -30   0    8.81    2.56
  14  30   0    6.76    2.35
 -14 -30   0   12.21    2.53
  30 -14   0    3.49    3.35
  30 -14   0    5.79    2.80
  14  30   0   17.54    5.01
  30 -14   0    4.65    2.62
 -14 -30   0    7.44    2.48
  30 -14   0    5.28    2.08
  14  30   0    4.08    2.14
 -30  14   0   10.13    3.82
 -16 -30   0   13.86    4.48
  30 -16   0   11.55    3.81
  16  30   0   18.61    3.07
 -30  16   0   16.64    3.26
  30 -16   0   14.07    4.95
  16  30   0   15.11    4.72
  30 -16   0   14.66    5.27
 -16 -30   0    9.09    2.93
  30 -16   0    5.16    2.64
  30 -18   0    3.93    2.72
  30 -18   0    3.06    2.44
 -18 -30   0    2.45    2.23
  18  30   0    9.48    3.21
 -30  18   0    2.36    1.76
  30 -18   0    5.25    3.19
  30 -18   0    4.01    3.65
 -18 -30   0    0.06    2.54
  18  30   0    2.33    1.44
  30 -20   0    3.17    3.26
  20  30   0    1.00    1.59
  30 -20   0   -1.11    2.53
 -20 -30   0    1.97    2.61
 -30  20   0    0.58    1.91
  30 -20   0   -0.73    3.34
  30 -20   0   -0.49    2.49
  22  30   0    0.48    1.54
  30 -22   0    0.23    2.72
  30 -22   0    0.96    2.81
 -30  22   0   -1.16    1.99
 -22 -30   0   -0.50    2.58
  30 -22   0    8.08    3.68
  30 -22   0   -0.61    3.35
 -24 -30   0   -1.26    2.20
  24  30   0    2.05    1.60
  30 -24   0    5.89    2.81
  30 -24   0    4.88    3.49
 -24 -30   0    2.04    2.62
 -30  24   0    0.52    2.02
  30 -24   0    2.75    2.91
  30 -24   0   -3.98    3.33
  23 -31   0   -3.55    2.56
 -31 -23   0   -0.05    2.21
  23 -31   0    0.47    5.39
 -23  31   0   -0.35    2.16
 -31 -23   0    2.87    2.18
  31  23   0   -0.26    1.53
  23 -31   0   -2.17    2.99
  23 -31   0   -3.30    3.35
  31  23   0   -1.72    1.92
  31  21   0    2.47    1.98
 -31 -21   0   -1.33    2.19
 -21  31   0    0.53    2.18
  21 -31   0   -1.09    2.55
 -31 -21   0    1.24    1.99
  31  21   0    2.03    2.10
  21 -31   0   -4.24    3.61
  21 -31   0   -4.93    3.56
 -31 -19   0    1.53    1.74
  31  19   0   -0.62    1.55
 -19  31   0   -1.25    2.06
 -31 -19   0   -5.29    2.09
  31  19   0    0.04    1.81
  19 -31   0   -1.60    2.40
  31  19   0    1.83    2.10
  19 -31   0    3.93    3.84
  19 -31   0   -0.98    3.46
  19 -31   0    1.22    3.00
  31  17   0    0.91    1.84
  17 -31   0    4.88    3.11
 -17  31   0    0.61    2.06
  31  17   0    0.46    2.04
  17 -31   0   -1.40    3.20
  17 -31   0   -1.35    2.24
 -31 -17   0   -1.28    2.29
  17 -31   0    0.18    3.07
  31  17   0    1.81    1.58
  15 -31   0   -0.32    2.16
  15 -31   0    0.58    3.10
  31  15   0   -1.76    1.76
 -31 -15   0   -3.06    2.35
 -15  31   0    1.96    3.60
  31  15   0   -0.71    1.55
  15 -31   0   -0.80    3.21
 -15  31   0    0.66    1.99
  15 -31   0   -3.22    3.15
  31  15   0   -0.58    2.13
  13 -31   0    3.09    3.03
 -13  31   0   -2.15    1.88
  31  13   0   -0.40    1.77
  31  13   0    3.15    2.21
 -13  31   0    1.98    3.34
  13 -31   0    0.77    3.10
  13 -31   0   -2.38    2.89
  13 -31   0   -3.12    2.00
 -11  31   0   -2.02    1.69
 -31 -11   0   -0.34    1.81
 -11  31   0   -1.54    2.16
  11 -31   0   -0.77    3.32
  11 -31   0   -2.54    2.91
  11 -31   0   -1.01    1.92
 -11  31   0   -0.72    3.15
 -11  31   0   -4.65    2.45
  31  11   0   -0.51    1.75
  31  11   0   -1.73    2.29
  -9  31   0   -3.03    1.83
  31   9   0    2.01    2.81
   9 -31   0   -2.26    1.93
   9 -31   0   -3.37    3.04
  31   9   0    0.71    2.24
  -9  31   0   -3.20    2.01
  31   9   0   -0.39    1.80
  -9  31   0   -2.83    2.41
  -9  31   0    2.64    3.15
   9 -31   0    3.55    2.97
  -7  31   0    3.31    1.94
  -7  31   0    2.27    3.13
  -7  31   0    2.94    1.91
   7 -31   0   -2.60    2.88
  31   7   0   -2.44    2.60
  -7  31   0   -4.02    2.66
   7 -31   0   -1.15    1.79
   7 -31   0    2.31    3.81
  31   7   0   -2.02    2.32
  -5  31   0    1.71    2.24
  31   5   0   -1.02    2.34
  31   5   0    3.87    2.75
  -5  31   0    0.89    3.05
   5 -31   0   -3.93    2.85
   5 -31   0   -1.02    1.79
  -5  31   0   -0.56    1.79
  31   5   0    4.98    1.98
   5 -31   0   -4.30    2.60
  -5  31   0    1.79    1.89
   5 -31   0   -4.87    2.54
  31   3   0   -0.88    2.53
  31   3   0   -2.59    2.79
  -3  31   0   -4.23    3.01
  -3  31   0   -2.22    1.74
  -3  31   0   -2.39    2.11
  -3  31   0    0.18    1.77
   3 -31   0    1.41    2.68
  31   3   0   -1.92    1.92
 -31  -3   0   -1.06    1.42
   3 -31   0    0.22    2.94
   3 -31   0   -0.54    1.72
   3 -31   0    0.76    2.48
  -1  31   0   -1.30    1.96
  -1  31   0    1.22    1.80
   1 -31   0    2.76    2.98
  31   1   0   -0.98    2.07
   1 -31   0   -0.84    2.40
  -1  31   0   -2.31    1.67
  31   1   0   -1.71    4.36
 -31  -1   0   -1.95    1.53
  31   1   0   -1.10    2.56
  -1  31   0   -3.87    2.66
   1 -31   0   -0.86    2.57
  31  -1   0    1.31    1.11
  -1 -31   0   -0.04    2.85
   1  31   0   -0.08    2.73
  -1 -31   0    2.06    1.37
  31  -1   0   -4.63    2.18
 -31   1   0   -1.99    1.61
   1  31   0   -1.46    1.58
  31  -1   0    0.63    3.36
   1  31   0    3.06    1.77
   1  31   0    1.36    1.95
  -1 -31   0   -0.76    2.20
  -1 -31   0   -2.28    2.61
   3  31   0   -1.05    2.11
  31  -3   0    0.19    1.22
  -3 -31   0   -0.78    2.73
  -3 -31   0    0.12    2.06
   3  31   0   -2.37    1.82
   3  31   0   -0.11    2.73
   3  31   0   -0.99    1.76
  31  -3   0    1.23    2.31
  31  -3   0    1.61    2.89
  -3 -31   0   -3.88    2.68
 -31   3   0   -3.63    1.74
  31  -5   0   -1.81    1.35
   5  31   0   -1.66    1.76
  31  -5   0   -2.86    2.25
 -31   5   0   -3.49    2.00
  31  -5   0    5.18    3.22
  -5 -31   0    0.68    2.06
   5  31   0   -0.70    2.32
  -5 -31   0   -2.98    2.60
   5  31   0   -0.99    1.85
   5  31   0    0.95    2.03
  -5 -31   0   -1.41    2.54
  31  -7   0    0.59    3.16
  -7 -31   0   -0.33    1.84
  31  -7   0    2.02    2.19
  -7 -31   0   -3.99    2.54
  -7 -31   0   -1.14    1.49
   7  31   0   -1.74    1.73
  31  -7   0    1.83    1.51
   7  31   0   -1.33    2.09
 -31   7   0    2.77    2.27
   7  31   0   -2.18    1.54
   7  31   0    2.85    2.39
  -7 -31   0    6.10    3.35
  31  -9   0   -0.76    3.10
  31  -9   0    2.07    2.39
   9  31   0   -1.91    2.09
  -9 -31   0    0.75    2.50
   9  31   0   -3.58    1.47
  -9 -31   0    0.41    1.74
 -31   9   0    1.64    2.34
   9  31   0    1.48    1.78
   9  31   0    0.26    1.84
  31  -9   0    0.79    1.60
  -9 -31   0    0.14    2.70
  -9 -31   0    0.64    1.47
  11  31   0   -1.27    1.61
  31 -11   0   -4.58    2.32
  11  31   0   -0.75    1.72
 -11 -31   0    0.12    2.56
  11  31   0   -0.57    2.25
 -11 -31   0   -0.99    1.66
  31 -11   0   -2.65    1.66
  11  31   0   -1.37    1.73
 -11 -31   0   -2.02    1.43
 -11 -31   0   -0.31    2.51
  31 -11   0   -2.20    2.15
  31 -11   0   -0.84    3.15
  13  31   0   -2.06    1.52
  13  31   0   -0.82    1.74
  31 -13   0    0.81    3.38
 -13 -31   0   -0.95    2.51
 -31  13   0    0.69    1.44
  13  31   0    0.13    2.10
  31 -13   0   -1.17    1.84
  31 -13   0   -5.48    2.44
 -13 -31   0   -0.96    2.39
 -13 -31   0   -0.39    1.40
 -13 -31   0   -0.59    1.55
  31 -13   0    0.48    2.38
  13  31   0    0.77    1.21
 -15 -31   0    0.97    2.67
 -15 -31   0   -0.86    1.33
  31 -15   0   -0.61    2.55
  15  31   0   -0.01    1.41
  15  31   0   -1.91    1.73
  31 -15   0    1.42    2.80
 -15 -31   0   -3.03    2.28
  31 -15   0   -0.92    3.23
 -31  15   0   -1.49    1.57
 -17 -31   0   -3.25    2.26
  17  31   0   -0.65    1.72
 -17 -31   0   -0.61    2.54
  31 -17   0    3.41    3.09
  31 -17   0   -0.95    2.59
 -31  17   0    0.30    1.69
  31 -17   0   -0.20    2.36
  31 -17   0   -1.29    3.29
  17  31   0   -1.98    1.51
 -19 -31   0   -1.12    2.70
  31 -19   0   -1.46    2.44
 -19 -31   0    2.99    2.32
  31 -19   0    0.94    3.54
  19  31   0    0.20    1.77
  31 -19   0   -1.73    3.72
 -31  19   0    0.55    1.74
  31 -19   0   -2.19    2.47
 -31  21   0   -0.66    1.94
  31 -21   0    4.81    3.76
 -21 -31   0   -2.28    2.63
  31 -21   0    3.91    2.76
  31 -21   0    0.28    3.28
  31 -21   0    5.69    3.97
 -31  23   0    1.68    2.82
  31 -23   0    5.14    3.61
  31 -23   0   -1.69    3.76
 -23 -31   0    0.93    2.66
  31 -23   0    1.67    2.93
  31 -23   0   -1.72    2.66
  22 -32   0   -2.22    3.59
 -32 -22   0    2.19    2.05
  20 -32   0   16.68    7.62
 -20  32   0    2.21    2.32
  20 -32   0    7.40    3.87
 -32 -20   0   -1.05    1.94
  20 -32   0    0.73    2.52
  32  20   0   -0.36    2.10
  32  18   0   -2.18    1.83
  18 -32   0   -0.42    2.34
  32  18   0   -0.34    2.20
  18 -32   0   -2.63    2.97
 -18  32   0   -3.34    2.08
  32  18   0   -3.79    1.52
  18 -32   0   -2.47    3.30
  18 -32   0    2.94    3.55
  16 -32   0   -0.57    2.30
 -16  32   0    1.28    2.13
  32  16   0   -0.79    1.52
  32  16   0   -1.31    2.14
  16 -32   0    0.78    3.20
  32  16   0   -1.83    1.83
  16 -32   0   -2.87    3.16
  16 -32   0    2.82    3.48
  14 -32   0    2.72    3.13
  14 -32   0    6.95    3.61
  32  14   0    0.04    1.87
  32  14   0   -1.63    1.61
  14 -32   0   -4.81    3.19
  32  14   0   -1.29    2.14
 -14  32   0    3.44    3.65
  14 -32   0    0.36    2.18
 -14  32   0    0.60    1.96
  32  12   0    4.04    2.26
  12 -32   0    0.25    3.09
 -12  32   0   -2.15    3.25
 -12  32   0    1.90    2.59
 -12  32   0    1.20    1.96
  32  12   0   -0.45    1.85
  12 -32   0    0.61    3.03
  12 -32   0   -1.96    3.03
  12 -32   0    0.27    2.00
  10 -32   0    3.40    3.11
  32  10   0    3.11    2.61
  32  10   0    1.14    2.28
  10 -32   0    0.43    2.02
 -10  32   0   -0.58    1.81
  32  10   0   -1.03    2.75
 -10  32   0    3.47    2.58
  10 -32   0   -1.32    3.21
 -10  32   0    2.00    3.29
 -10  32   0    2.15    2.27
  -8  32   0    2.60    2.11
   8 -32   0    3.84    3.11
   8 -32   0    2.46    1.96
  32   8   0    7.53    2.51
  -8  32   0    1.34    3.08
  32   8   0    2.77    1.93
  -8  32   0    0.86    1.92
  -8  32   0    3.14    2.41
  32   8   0    4.35    2.73
   8 -32   0   -0.56    2.82
  32   6   0   -1.52    2.68
   6 -32   0   -0.85    1.87
  32   6   0   -0.52    2.44
   6 -32   0    0.82    3.05
  -6  32   0   -1.00    1.84
  32   6   0    1.92    1.98
  -6  32   0    0.38    1.90
   6 -32   0    1.58    3.55
  -6  32   0    0.41    2.25
  -6  32   0   -2.13    3.04
 -32  -4   0    1.56    1.36
   4 -32   0   -0.06    2.97
  32   4   0    0.97    2.89
  -4  32   0    1.67    1.85
  -4  32   0    0.17    2.21
  32   4   0   -0.57    1.99
  -4  32   0   -1.21    1.85
   4 -32   0    2.17    1.80
  32   4   0   -1.19    2.49
  -4  32   0   -5.42    2.90
   4 -32   0    2.39    2.71
   4 -32   0    1.85    2.67
  -2  32   0    5.22    1.94
   2 -32   0    1.72    1.69
 -32  -2   0    3.27    1.63
  32   2   0    3.73    2.79
  32   2   0   13.69    4.42
   2 -32   0    2.17    2.81
  -2  32   0    4.70    1.85
  -2  32   0   12.94    3.95
   2 -32   0    1.43    3.06
   2 -32   0    6.22    2.67
  -2  32   0    3.84    3.17
   0  32   0    0.50    1.80
  32   0   0   -3.20    2.17
 -32   0   0    1.39    1.73
   0 -32   0   -2.22    2.21
   0  32   0    7.32    2.96
  32   0   0    1.69    2.78
   0 -32   0   -0.34    1.50
   0  32   0   -1.48    1.98
   0 -32   0   -0.50    2.63
   0  32   0    0.85    1.62
   0 -32   0   -1.49    2.99
  -2 -32   0   -2.46    2.63
   2  32   0    0.47    1.51
  -2 -32   0    4.28    2.33
   2  32   0    0.96    2.80
  32  -2   0    1.62    1.26
  32  -2   0    3.59    2.36
   2  32   0   -2.49    1.96
  -2 -32   0    0.58    2.94
 -32   2   0    3.63    1.94
  32  -2   0    1.97    3.01
   2  32   0    9.27    3.27
   4  32   0    4.41    2.21
   4  32   0    2.54    1.93
  -4 -32   0    7.97    3.01
  32  -4   0    2.33    3.08
   4  32   0    3.30    2.89
  -4 -32   0    2.56    3.00
  32  -4   0   13.68    4.71
 -32   4   0    4.59    2.10
   4  32   0    3.59    1.92
  32  -4   0    7.33    2.52
  -4 -32   0    6.89    2.27
  32  -6   0    3.14    3.31
  -6 -32   0    7.49    3.12
   6  32   0    5.06    1.94
   6  32   0    5.28    2.50
   6  32   0    5.68    2.42
 -32   6   0    6.69    2.27
   6  32   0    7.16    2.18
  32  -6   0    3.81    2.31
  32  -6   0    2.02    1.56
  -6 -32   0    6.31    2.91
  -6 -32   0    3.89    2.05
  -8 -32   0    1.50    1.62
   8  32   0    1.74    1.80
  -8 -32   0   -0.21    1.84
  -8 -32   0    1.84    2.84
  -8 -32   0    1.49    2.78
  32  -8   0    1.58    3.34
   8  32   0   -0.53    2.20
  32  -8   0   -1.25    2.30
  32  -8   0   -0.87    1.54
   8  32   0    1.87    1.62
   8  32   0   -0.83    2.27
 -32   8   0   -0.90    2.27
 -10 -32   0    3.42    1.55
  10  32   0    2.69    2.23
  32 -10   0    0.69    2.45
 -10 -32   0   -3.13    3.02
  32 -10   0    5.66    3.39
 -10 -32   0   -0.70    1.74
 -10 -32   0   -3.35    2.51
  32 -10   0   -1.48    1.66
  10  32   0    0.81    1.57
  32 -10   0    2.40    1.70
  10  32   0    0.79    1.79
  10  32   0    1.49    1.82
  12  32   0   24.07    4.62
 -12 -32   0   14.48    3.50
  32 -12   0   24.73    5.41
  12  32   0   25.61    3.97
  32 -12   0   26.32    5.79
  32 -12   0   15.46    3.98
 -12 -32   0   17.42    5.32
  32 -12   0   22.97    3.79
  12  32   0   20.93    3.32
 -12 -32   0   23.13    3.55
 -12 -32   0   28.46    6.27
  12  32   0   22.20    3.34
 -14 -32   0    2.97    1.48
  32 -14   0    1.05    3.54
  14  32   0    4.35    1.59
 -14 -32   0    3.65    1.64
 -14 -32   0    1.42    2.78
 -14 -32   0    4.04    2.57
 -32  14   0   -0.99    2.00
  14  32   0    3.97    2.28
  14  32   0    9.90    3.31
  32 -14   0    0.94    2.47
  32 -14   0    2.97    2.54
 -16 -32   0    3.03    2.80
  16  32   0    3.36    1.35
 -32  16   0    1.88    1.68
  16  32   0    2.40    1.74
 -16 -32   0    2.34    2.51
  32 -16   0    2.84    3.40
  32 -16   0    5.38    2.94
  32 -16   0    1.65    2.26
  32 -16   0    1.42    2.65
  18  32   0   -2.83    1.70
  32 -18   0    0.78    3.07
  32 -18   0   -2.34    2.40
 -32  18   0   -2.75    1.69
  32 -18   0   -1.39    3.19
 -18 -32   0    1.88    2.46
  32 -18   0    4.81    3.74
  18  32   0   -0.29    1.33
 -18 -32   0   -1.36    2.76
  32 -20   0   -0.01    3.11
 -20 -32   0    0.54    2.77
 -20 -32   0   -3.16    2.38
  32 -20   0   -0.80    2.74
  32 -20   0    2.41    2.65
 -32  20   0    1.33    1.89
  20  32   0    2.80    1.74
  32 -20   0   -5.22    3.40
 -22 -32   0   -5.26    2.67
  32 -22   0   -1.25    3.38
  19 -33   0    2.28    3.77
  33  19   0   -3.51    2.11
  33  19   0    0.34    2.06
  19 -33   0   -5.29    2.41
  19 -33   0    4.58    4.06
  33  19   0   -0.08    1.70
 -19  33   0    1.20    2.26
 -17  33   0   -3.21    2.11
  17 -33   0   -1.05    2.37
  33  17   0   -1.87    1.64
  33  17   0   -0.60    2.06
  17 -33   0    4.99    3.29
  33  17   0   -0.33    2.23
  17 -33   0   -2.32    3.19
  15 -33   0   -4.96    3.18
  15 -33   0   -0.36    3.32
  33  15   0   -1.90    2.14
  15 -33   0   -0.50    2.33
  15 -33   0    1.93    3.46
  33  15   0   -1.04    2.08
  33  15   0    0.68    1.97
 -15  33   0   -1.23    2.05
  33  13   0    0.68    4.07
  13 -33   0    1.92    3.34
 -13  33   0   -0.24    1.95
  13 -33   0    2.12    3.35
  13 -33   0   -1.49    2.36
 -13  33   0    0.70    3.53
  13 -33   0    1.43    3.17
  33  13   0    0.27    2.21
  33  13   0   -1.91    2.29
  33  11   0    3.72    2.72
  11 -33   0   -2.74    3.17
  33  11   0    0.24    1.88
  11 -33   0   -1.02    2.02
 -11  33   0    1.23    1.90
 -11  33   0   -4.09    3.18
  33  11   0    0.32    2.42
 -11  33   0   -0.89    2.26
  11 -33   0   -4.55    3.13
  33   9   0   -1.25    2.65
   9 -33   0   -0.53    2.03
   9 -33   0   -0.85    3.01
  -9  33   0   -2.26    2.40
  -9  33   0   -0.22    1.88
  33   9   0    1.50    1.93
  -9  33   0   -2.01    2.22
  -9  33   0   -5.23    3.10
   9 -33   0   -1.59    3.24
  33   9   0    1.02    2.41
  -7  33   0   -4.61    2.45
  -7  33   0   -0.86    2.89
   7 -33   0    0.30    3.07
   7 -33   0    1.43    1.97
  33   7   0    1.24    2.79
  -7  33   0    5.79    3.29
   7 -33   0    0.77    2.93
  33   7   0   -2.89    2.55
  33   7   0   -1.49    1.99
  -7  33   0   -1.16    1.89
  -5  33   0   -2.98    2.28
  -5  33   0   -1.31    1.87
 -33  -5   0   -0.64    1.30
   5 -33   0    1.64    3.15
  33   5   0   -2.30    2.07
   5 -33   0    0.38    1.83
  33   5   0   -0.64    2.36
  -5  33   0   -3.22    1.88
  -5  33   0    1.58    3.22
   5 -33   0   -0.48    3.63
  33   5   0   -1.05    2.92
   3 -33   0   -3.76    3.04
  33   3   0    2.89    2.21
  -3  33   0   -0.89    2.11
  -3  33   0   -1.41    1.76
   3 -33   0   -0.86    1.76
  -3  33   0    0.18    1.84
  -3  33   0   -6.85    2.98
   3 -33   0   -0.62    2.54
 -33  -3   0   -0.64    1.48
   3 -33   0    1.49    2.76
  33   3   0    0.59    3.24
   1 -33   0   -1.83    2.42
  33   1   0   -5.44    2.15
   1 -33   0    0.66    3.05
  -1  33   0   -0.84    3.06
 -33  -1   0   -1.56    1.62
  -1  33   0    0.08    1.75
  33   1   0   -0.93    2.68
  -1  33   0    0.37    1.87
   1 -33   0   -1.96    2.73
  -1  33   0    0.90    2.11
   1 -33   0    2.06    1.60
  -1 -33   0    0.44    1.43
   1  33   0   -1.22    1.61
 -33   1   0   -0.77    1.81
  33  -1   0    0.80    2.27
  33  -1   0   -2.92    1.18
   1  33   0    1.48    2.92
   1  33   0   -0.86    2.04
  33  -1   0    0.84    2.85
  -1 -33   0   -2.23    2.66
  -1 -33   0    3.18    2.57
  -1 -33   0   -1.92    3.03
   1  33   0   -3.41    1.75
  33  -3   0   -0.84    3.17
  -3 -33   0   -1.08    2.64
   3  33   0    4.78    3.16
  -3 -33   0   -0.56    3.04
  33  -3   0    0.37    1.32
  -3 -33   0   -1.58    2.19
 -33   3   0   -0.98    1.95
  33  -3   0   -2.18    2.31
   3  33   0    2.48    2.85
   3  33   0    1.59    1.88
   5  33   0   -3.29    2.70
  33  -5   0    0.89    3.09
   5  33   0    0.60    2.12
   5  33   0   -0.41    1.79
  -5 -33   0   -0.06    2.07
  -5 -33   0   -3.43    2.69
  -5 -33   0    0.63    2.93
 -33   5   0    0.93    2.11
  33  -5   0    0.41    1.43
  33  -5   0   -3.61    2.18
   5  33   0   -0.63    1.80
 -33   7   0   -3.47    2.17
  -7 -33   0    6.92    3.13
  -7 -33   0   -1.00    1.95
   7  33   0   -1.33    2.35
   7  33   0   -0.14    2.03
  33  -7   0   -3.52    3.24
  -7 -33   0   -2.12    2.68
  33  -7   0    1.45    1.57
   7  33   0   -1.82    1.62
   7  33   0   -0.17    1.82
  33  -7   0    3.04    2.44
  33  -9   0   -0.17    3.41
  -9 -33   0   -0.33    2.70
  33  -9   0    1.73    2.46
   9  33   0   -0.78    1.54
  -9 -33   0   -1.64    2.87
   9  33   0   -2.05    2.30
  -9 -33   0    1.29    1.88
   9  33   0   -1.66    1.78
   9  33   0   -0.80    2.32
  -9 -33   0   -2.06    1.74
  33  -9   0   -1.90    2.51
 -11 -33   0   -4.93    2.56
  33 -11   0   -6.06    2.53
  11  33   0   -1.21    2.10
  11  33   0    2.80    2.27
  11  33   0   -0.84    1.83
  33 -11   0    1.75    3.45
  33 -11   0   -6.11    1.68
 -11 -33   0   -1.51    2.85
  11  33   0   -1.57    1.82
 -11 -33   0   -1.62    1.80
 -11 -33   0    0.23    1.55
 -13 -33   0    1.87    1.75
  33 -13   0   -2.50    2.57
  13  33   0   -3.39    1.78
  13  33   0   -1.71    1.26
  33 -13   0    1.35    2.22
 -13 -33   0   -0.08    2.66
  33 -13   0   -1.44    3.28
  33 -13   0    3.74    2.48
  13  33   0    1.70    2.46
  13  33   0   -1.21    1.63
 -13 -33   0    0.92    3.54
 -13 -33   0    0.31    1.65
  33 -15   0    6.83    3.68
  15  33   0    0.09    1.80
 -33  15   0    0.08    2.24
  15  33   0    1.80    1.53
 -15 -33   0    2.69    2.62
 -15 -33   0    3.98    3.52
 -15 -33   0    1.32    1.43
  33 -15   0    3.08    2.76
  33 -15   0   -3.45    2.54
 -17 -33   0    4.41    2.86
  17  33   0   -0.52    1.73
 -17 -33   0   -5.40    2.46
  33 -17   0    5.19    2.95
 -33  17   0    0.85    1.71
  33 -17   0    1.96    2.35
  33 -17   0   -1.02    3.14
  33 -17   0    2.50    5.25
  17  33   0    1.28    1.51
 -33  19   0   -0.94    1.75
 -19 -33   0    0.31    2.49
  33 -19   0   -1.89    2.59
  33 -19   0   -0.45    3.48
 -19 -33   0    3.47    2.97
  33 -19   0   -1.67    4.65
  33 -19   0   -0.02    2.74
  19  33   0    0.92    1.82
  18 -34   0    3.69    2.60
  18 -34   0   -1.99    3.62
  34  18   0    2.98    2.16
  34  18   0    0.10    2.29
  18 -34   0    1.21    3.73
  34  18   0   -1.88    1.87
  16 -34   0    0.41    3.29
  34  16   0   -0.83    2.29
  16 -34   0    0.34    2.50
 -16  34   0    3.40    2.49
  16 -34   0    6.89    3.47
  16 -34   0    2.22    3.61
  34  16   0    2.83    2.24
  34  14   0    0.45    2.87
  34  14   0    1.06    2.17
  14 -34   0   -0.28    2.26
 -14  34   0    0.48    2.09
  14 -34   0   -3.17    3.38
  14 -34   0   -1.27    6.16
  34  14   0   -1.31    2.31
  14 -34   0    1.97    3.36
  12 -34   0   -2.37    3.20
 -12  34   0    0.64    2.05
  34  12   0    0.70    2.75
  34  12   0    1.19    2.41
  34  12   0    1.72    2.05
 -12  34   0    5.30    3.63
  12 -34   0   -2.17    3.20
  12 -34   0   -0.87    3.12
  12 -34   0    1.40    2.78
  34  10   0   -2.07    2.07
 -10  34   0   -0.78    3.17
 -10  34   0   -0.19    2.29
 -10  34   0   -3.40    2.57
  10 -34   0    2.67    3.26
  34  10   0    0.15    2.83
  10 -34   0   -0.19    2.11
  10 -34   0    0.35    3.22
 -10  34   0   -1.34    1.91
  34  10   0    0.26    2.39
  -8  34   0   -1.83    2.44
  -8  34   0    0.08    3.27
  -8  34   0    1.35    1.96
   8 -34   0    1.11    3.37
  -8  34   0    3.57    2.23
  34   8   0    1.55    2.55
   8 -34   0    3.65    3.15
  34   8   0   -0.26    2.13
   8 -34   0    0.64    2.05
  34   8   0   -0.74    2.77
  -6  34   0    1.76    1.99
  34   6   0    9.07    5.00
   6 -34   0    7.98    3.18
   6 -34   0    2.61    1.92
  34   6   0    3.49    2.54
  -6  34   0    3.10    3.23
  34   6   0    4.02    2.33
   6 -34   0    5.81    3.34
  -6  34   0    4.84    2.51
  -6  34   0    4.84    3.49
   4 -34   0    1.15    3.18
  34   4   0    0.98    3.15
   4 -34   0   -0.11    1.95
  -4  34   0    1.23    1.96
   4 -34   0    4.17    3.19
  34   4   0   -0.40    2.24
  -4  34   0    2.77    2.02
 -34  -4   0    1.93    1.36
  -4  34   0   -1.69    3.10
  -4  34   0    2.10    2.32
  -2  34   0   -0.46    3.11
   2 -34   0   -4.54    3.02
  -2  34   0    1.64    1.91
  -2  34   0   -0.27    2.20
  34   2   0   -0.72    2.73
  34   2   0   -2.54    2.22
   2 -34   0   -1.87    2.62
   2 -34   0    3.17    2.86
 -34  -2   0    1.21    1.62
   2 -34   0    1.91    1.71
  -2  34   0   -1.24    1.76
   0  34   0    0.51    2.15
   0 -34   0   -3.35    2.47
  34   0   0   -1.95    2.24
   0  34   0    1.17    1.90
   0  34   0   -0.48    1.67
  34   0   0    2.31    1.20
   0 -34   0   -2.96    2.75
   0 -34   0   -0.45    2.19
   0 -34   0    3.18    3.20
 -34   0   0    0.11    1.76
   0  34   0   -1.34    3.12
  34   0   0   -2.79    2.74
  34  -2   0    6.29    3.13
   2  34   0    5.15    3.08
 -34   2   0    7.51    2.18
  34  -2   0    7.45    2.47
   2  34   0   13.36    3.64
  -2 -34   0    8.91    3.05
  -2 -34   0    7.46    3.26
  -2 -34   0    8.73    2.82
   2  34   0   12.01    3.80
  -2 -34   0    6.90    2.62
  34  -2   0   14.88    4.69
 -34   4   0    0.71    2.44
   4  34   0    0.53    2.81
   4  34   0   -1.42    1.91
  -4 -34   0    0.19    3.05
  34  -4   0    1.24    1.41
  34  -4   0   -0.92    3.18
  34  -4   0    0.66    2.26
  -4 -34   0   -1.01    2.72
  -4 -34   0    0.05    2.24
   4  34   0    1.74    1.88
  -6 -34   0   -1.23    2.83
 -34   6   0   11.17    3.54
  34  -6   0    2.40    1.56
  -6 -34   0    4.43    2.14
  34  -6   0    4.94    2.53
   6  34   0    1.76    2.13
   6  34   0    5.25    2.80
   6  34   0    3.34    1.98
  -6 -34   0    2.30    3.11
  34  -6   0    6.11    3.33
   6  34   0    6.62    3.01
  34  -8   0    3.45    2.63
  34  -8   0    5.52    2.20
   8  34   0    4.93    2.03
 -34   8   0    3.45    2.58
   8  34   0    5.77    1.80
  -8 -34   0    4.70    3.18
  34  -8   0    3.82    3.56
  -8 -34   0    4.75    2.95
  -8 -34   0    4.14    2.07
   8  34   0    4.28    2.13
   8  34   0    7.69    2.69
  10  34   0   12.76    3.58
 -10 -34   0   -0.43    2.18
  10  34   0    8.61    3.00
  10  34   0    9.47    3.42
 -10 -34   0   -0.77    2.88
 -10 -34   0    1.54    3.12
 -10 -34   0    3.49    1.95
  34 -10   0   -0.83    3.49
  10  34   0    1.52    2.47
  34 -10   0    0.95    2.68
  34 -10   0    4.60    1.80
  34 -12   0   10.02    2.94
  12  34   0    8.20    2.70
  12  34   0   10.74    2.96
  34 -12   0    1.02    3.59
  12  34   0   15.03    3.65
  34 -12   0    7.31    3.04
 -12 -34   0    8.18    3.33
  34 -12   0    6.81    2.10
 -12 -34   0   18.42    5.27
 -12 -34   0   10.40    2.96
 -12 -34   0   13.87    3.21
  12  34   0    9.95    2.86
 -14 -34   0   -0.89    2.92
  34 -14   0   -1.59    3.29
 -14 -34   0    2.89    1.67
 -14 -34   0    0.13    2.24
  14  34   0   -3.46    2.36
  14  34   0    0.72    1.83
  34 -14   0    0.50    2.35
  14  34   0    1.73    1.60
  34 -14   0   -2.78    3.32
 -14 -34   0   -0.75    2.58
 -16 -34   0   -1.40    3.06
  34 -16   0    0.73    2.81
 -16 -34   0    1.12    2.59
 -34  16   0   -0.17    1.67
  34 -16   0   -0.42    5.25
 -16 -34   0    1.49    1.40
  16  34   0   -1.21    1.39
  16  34   0   -0.09    1.85
 -16 -34   0    2.66    1.60
  34 -16   0   -3.21    2.66
 -18 -34   0    3.42    4.46
  34 -18   0    4.50    3.03
  34 -18   0    0.36    2.46
 -18 -34   0   -2.16    2.51
  34 -18   0    1.78    2.72
  18  34   0    0.75    1.71
  34 -18   0    4.84    3.79
 -34  18   0    0.92    1.76
  18  34   0    1.87    1.89
 -15  35   0    0.15    2.28
  15 -35   0   -2.85    3.48
  15 -35   0   -2.82    3.36
  15 -35   0    3.11    2.46
  15 -35   0   -2.08    3.49
  35  15   0    1.57    2.24
  35  15   0    0.29    2.35
  35  15   0    2.10    2.87
  35  13   0    1.12    2.49
  13 -35   0    1.33    2.33
  13 -35   0   -3.44    3.36
  35  13   0   -0.10    2.16
  13 -35   0    0.19    3.38
 -13  35   0   -1.67    3.78
  13 -35   0   -5.69    3.35
 -11  35   0   -1.30    2.47
  35  11   0   -5.06    2.48
 -11  35   0    5.02    3.52
  11 -35   0   -3.58    3.06
  35  11   0   -0.13    2.77
  11 -35   0   -7.15    3.18
  11 -35   0    2.50    5.96
  35  11   0   -1.16    2.15
  11 -35   0    1.09    2.30
  35   9   0   -0.45    2.96
  -9  35   0   -4.41    3.26
  -9  35   0    2.08    1.98
   9 -35   0   -1.81    3.25
  -9  35   0    0.39    2.33
  35   9   0    0.08    2.20
   9 -35   0   -0.39    2.14
  -9  35   0   -3.45    2.64
   9 -35   0   -0.02    3.33
  35   9   0    0.22    2.55
  35   7   0    1.08    2.66
   7 -35   0   -4.40    3.23
  -7  35   0   -1.59    1.92
  -7  35   0   -0.18    2.22
  -7  35   0   -3.41    3.21
  35   7   0   -2.94    2.16
  -7  35   0    3.72    2.58
   7 -35   0    2.26    2.07
   7 -35   0   -0.70    3.30
  -5  35   0   -3.74    2.34
  -5  35   0   -2.03    2.07
  -5  35   0    1.56    3.26
  -5  35   0    0.24    2.03
  35   5   0    0.74    2.76
   5 -35   0   -2.39    3.13
   5 -35   0    1.17    2.03
   5 -35   0   -3.21    3.24
  35   5   0    0.49    2.32
   3 -35   0   -2.34    1.81
  -3  35   0    0.06    1.96
  35   3   0   -2.13    2.60
  -3  35   0    2.81    2.01
  -3  35   0    4.63    3.25
  35   3   0   -1.70    2.31
 -35  -3   0    0.09    1.44
   3 -35   0    3.36    3.28
   3 -35   0   -0.83    3.20
  -3  35   0    3.04    2.30
  -1  35   0   -2.05    1.87
   1 -35   0    2.06    3.24
  35   1   0    4.20    2.99
  -1  35   0   -0.56    3.06
 -35  -1   0    2.01    1.77
  -1  35   0    2.49    1.97
   1 -35   0   -2.52    2.83
  -1  35   0   -2.02    2.21
  35   1   0   -1.11    2.26
   1 -35   0   -1.52    2.56
   1 -35   0   -0.83    1.54
   1  35   0   -2.52    1.89
  35  -1   0   -1.67    2.96
 -35   1   0   -0.58    1.87
  35  -1   0   -0.47    1.26
  -1 -35   0    1.20    3.19
   1  35   0   -2.37    1.76
  -1 -35   0   -2.87    2.37
   1  35   0   -7.33    3.06
  35  -1   0   -3.60    2.24
  -1 -35   0    1.15    2.90
   1  35   0   -0.95    2.11
  -1 -35   0   -0.87    1.66
   3  35   0   -0.41    2.31
  -3 -35   0    0.68    2.30
  35  -3   0   -0.25    2.33
   3  35   0    4.65    2.92
  -3 -35   0    0.05    3.15
  -3 -35   0   -0.73    2.92
  35  -3   0    2.93    3.07
   3  35   0   -2.38    1.84
 -35   3   0    1.43    2.98
  35  -3   0   -2.74    1.33
  35  -5   0   -0.01    3.13
  35  -5   0    2.11    2.49
  -5 -35   0   -3.70    2.98
   5  35   0   -0.86    1.89
  -5 -35   0    2.10    2.22
   5  35   0   -3.54    1.85
   5  35   0   -2.48    2.79
 -35   5   0   -2.22    2.16
  35  -5   0    1.63    1.48
  -5 -35   0   -1.90    2.80
   7  35   0    0.07    2.15
  -7 -35   0   -3.05    3.08
   7  35   0   -1.52    1.87
  -7 -35   0    0.19    2.08
  -7 -35   0    3.72    2.76
 -35   7   0   -1.19    2.29
  35  -7   0   -1.34    1.52
  35  -7   0    1.10    3.23
   7  35   0    0.95    1.72
   7  35   0   -3.67    2.64
  35  -7   0    1.05    2.57
  35  -9   0    3.22    2.68
   9  35   0   -2.12    1.87
  35  -9   0   -3.33    3.42
   9  35   0   -0.22    1.62
  -9 -35   0    5.89    3.28
   9  35   0    0.30    1.95
  -9 -35   0    0.74    2.00
   9  35   0   -2.49    2.65
  35  -9   0   -2.24    1.64
  -9 -35   0    5.49    2.85
  11  35   0   -1.43    3.23
  11  35   0   -0.88    1.88
  35 -11   0   -2.09    3.51
  35 -11   0   -4.19    2.78
 -11 -35   0   -2.12    2.93
 -11 -35   0   -1.93    3.00
 -11 -35   0   -2.48    1.83
  11  35   0   -4.23    1.97
  35 -11   0    1.43    1.81
  11  35   0   -0.64    2.42
  13  35   0    1.37    1.67
 -13 -35   0    0.55    1.59
  35 -13   0   -1.70    2.73
 -13 -35   0   -5.55    2.83
  35 -13   0   -0.75    2.24
  13  35   0   -0.66    1.34
  13  35   0    0.82    1.94
  35 -13   0   -3.14    3.56
  13  35   0   -3.18    2.44
 -13 -35   0    1.47    3.04
 -13 -35   0   -2.42    1.66
  35 -15   0    1.14    3.68
 -15 -35   0   -0.05    3.05
  15  35   0   -0.89    1.89
  15  35   0   -2.38    1.56
 -15 -35   0   -2.13    2.25
  35 -15   0   -2.38    2.50
  35 -15   0   -3.93    2.70
 -15 -35   0    0.66    1.62
 -35  15   0    1.09    1.69
 -15 -35   0   -1.31    2.85
  17  35   0   -0.24    1.42
  36  14   0    4.50    2.24
  36  14   0    0.78    2.98
  14 -36   0   -1.68    3.65
 -14  36   0   -0.95    2.21
  14 -36   0   -1.82    2.40
  14 -36   0    2.92    3.58
  14 -36   0   -1.89    3.46
  36  12   0    5.01    3.14
  12 -36   0    2.93    3.57
  12 -36   0    3.49    3.87
  12 -36   0    6.36    3.47
  36  12   0   -0.54    2.21
 -12  36   0   16.95    4.00
 -12  36   0    1.88    3.80
  12 -36   0    2.75    2.41
  36  12   0    0.79    2.59
  10 -36   0   -1.02    3.47
 -10  36   0   -6.43    3.37
  36  10   0    0.24    2.22
  10 -36   0   -0.80    2.27
 -10  36   0    2.26    3.01
 -10  36   0    0.98    2.25
  10 -36   0   -3.26    3.41
  36  10   0    1.84    3.09
  10 -36   0    1.98    3.21
  36  10   0   -0.58    2.54
   8 -36   0    0.46    2.20
  -8  36   0   -3.81    2.27
  36   8   0    0.92    2.26
  36   8   0   -2.97    3.10
   8 -36   0   -6.34    4.87
  -8  36   0   -3.25    3.26
   8 -36   0   -0.02    3.50
  -8  36   0    0.09    2.59
  36   6   0   -3.52    2.67
   6 -36   0    0.07    3.35
  36   6   0    0.85    2.35
  -6  36   0   -1.71    2.05
   6 -36   0    3.85    2.17
  -6  36   0   -1.92    2.34
   6 -36   0    2.73    3.52
  -6  36   0   -1.29    2.51
  -6  36   0    0.48    3.37
  36   4   0   -2.05    2.27
  -4  36   0   -0.35    2.06
   4 -36   0   -0.42    1.97
   4 -36   0    0.16    3.48
   4 -36   0   -0.56    3.20
  -4  36   0    1.91    3.21
  -4  36   0    0.56    2.02
 -36  -4   0   -1.70    1.45
  36   4   0    2.57    2.77
  -4  36   0    1.18    2.32
  -2  36   0   -2.57    2.31
  36   2   0    0.47    2.90
  -2  36   0   -0.11    2.00
  36   2   0   -0.59    2.32
  -2  36   0   -2.32    1.95
   2 -36   0    2.48    3.31
   2 -36   0    1.96    1.78
  -2  36   0   -2.14    3.12
 -36  -2   0    2.76    1.61
   2 -36   0   -2.65    3.19
   0  36   0    0.02    1.81
   0  36   0   -0.44    2.15
  36   0   0    1.15    1.23
   0 -36   0    1.73    3.33
  36   0   0    1.52    2.32
 -36   0   0   -2.07    1.75
   0  36   0   -0.85    3.09
   0 -36   0   -4.93    2.75
  36   0   0   -1.36    3.02
   0 -36   0    2.68    2.95
   0  36   0    0.63    1.97
   0 -36   0    2.44    1.57
  36  -2   0   -1.78    1.29
  36  -2   0    1.60    2.40
  36  -2   0   -0.21    3.13
  -2 -36   0    4.08    3.21
   2  36   0    0.73    2.17
  -2 -36   0   -2.06    2.91
  -2 -36   0   -0.17    2.44
   2  36   0   -1.41    2.94
   2  36   0    1.04    1.95
  -4 -36   0   -1.40    3.13
  -4 -36   0    1.82    3.02
  36  -4   0   -0.81    1.41
 -36   4   0    3.28    2.16
   4  36   0   -2.45    2.29
  -4 -36   0   -0.34    2.31
   4  36   0   -1.25    1.91
  36  -4   0   -0.97    2.41
   4  36   0    3.59    2.89
  36  -4   0   -3.89    3.01
   6  36   0   -1.03    2.81
  -6 -36   0    2.10    2.19
  36  -6   0   -0.37    2.50
   6  36   0    0.35    2.34
  36  -6   0    0.60    1.54
 -36   6   0   -1.23    2.20
  -6 -36   0   -2.14    2.79
   6  36   0   -0.40    1.92
  -6 -36   0    0.97    3.16
  36  -6   0    4.28    3.38
  -8 -36   0   -0.34    2.81
  36  -8   0   -1.11    2.62
  -8 -36   0    4.97    2.17
  36  -8   0    0.86    1.65
   8  36   0    1.90    2.80
   8  36   0   -0.37    1.71
   8  36   0   -1.01    1.92
  -8 -36   0    1.49    3.16
   8  36   0    1.92    2.09
  36  -8   0    5.50    3.39
 -10 -36   0    5.88    3.25
  36 -10   0    1.05    3.62
  10  36   0    0.52    1.61
  36 -10   0   -0.42    1.74
 -10 -36   0   -0.94    2.76
  10  36   0    2.12    2.01
  10  36   0    2.84    2.80
  36 -10   0    1.79    3.78
  10  36   0   -0.28    1.95
 -10 -36   0    2.48    2.01
  12  36   0   -1.52    2.37
  12  36   0   -1.41    1.94
  36 -12   0    1.85    2.69
 -12 -36   0   -0.54    1.79
 -12 -36   0   -0.14    2.97
 -12 -36   0    1.59    3.04
  12  36   0    0.67    1.52
  12  36   0   -0.80    2.18
  36 -12   0    5.28    4.01
  36 -14   0    3.27    3.84
 -14 -36   0    1.74    1.81
  36 -14   0    1.72    2.82
  14  36   0    1.40    1.96
 -14 -36   0    1.84    3.18
 -14 -36   0    5.89    3.03
 -14 -36   0    1.21    1.60
  14  36   0    3.51    1.43
  14  36   0    2.18    1.67
  36 -14   0    3.03    2.40
  14  36   0    3.33    2.97
  11 -37   0   -1.41    2.65
 -11  37   0    2.94    2.23
  11 -37   0    3.25    3.92
 -11  37   0   -2.28    3.91
  37  11   0   -3.87    2.27
  11 -37   0    5.42    3.49
  37  11   0    1.14    2.73
  11 -37   0    2.16    3.69
   9 -37   0   -5.69    3.47
  37   9   0   -3.01    2.27
   9 -37   0    2.50    3.44
   9 -37   0    2.30    2.34
  -9  37   0   -2.70    3.43
  -9  37   0    1.45    2.24
   9 -37   0    2.29    3.27
  -9  37   0   -0.34    2.97
  37   9   0    0.85    3.12
  -9  37   0    1.29    2.50
   7 -37   0    4.30    3.58
  -7  37   0    3.11    3.44
   7 -37   0   -2.56    2.18
  -7  37   0   20.64    4.64
   7 -37   0   -1.98    3.45
  37   7   0    2.86    2.83
  -7  37   0    0.45    2.10
  37   7   0    1.66    2.30
   5 -37   0    7.90    4.53
  -5  37   0    0.94    3.16
   5 -37   0   -1.27    2.10
  37   5   0    2.25    2.32
  37   5   0   -1.27    2.79
  -5  37   0    2.57    2.08
  -5  37   0   -3.93    3.17
  -5  37   0    3.16    3.88
   5 -37   0   -0.67    3.37
   3 -37   0    0.18    3.31
  -3  37   0    2.98    2.12
   3 -37   0    1.97    1.92
  37   3   0    1.90    2.88
  37   3   0    0.77    2.33
 -37  -3   0    0.61    1.59
   3 -37   0   -2.18    3.46
  -3  37   0    2.69    3.29
  -3  37   0    1.95    2.44
   1 -37   0    0.94    1.82
   1 -37   0   -4.59    3.16
  -1  37   0   -1.37    2.33
   1 -37   0   -2.31    3.27
 -37  -1   0    2.99    1.79
  37   1   0    2.71    3.07
  -1  37   0    2.02    2.49
  -1  37   0    0.88    3.19
  -1  37   0   -1.69    1.89
  37   1   0   -1.23    2.32
  -1 -37   0   -3.86    3.21
  -1 -37   0   -0.11    2.92
  37  -1   0    0.34    1.28
  37  -1   0    0.84    3.05
  -1 -37   0   -4.64    2.54
  37  -1   0   -0.20    2.44
   1  37   0    2.37    3.18
   1  37   0    0.82    2.16
  -1 -37   0    1.51    2.65
   1  37   0    2.34    2.01
 -37   3   0   -1.61    1.99
  37  -3   0   -3.50    3.14
  -3 -37   0    2.06    2.54
  -3 -37   0    0.46    3.04
  37  -3   0   -0.08    1.39
  -3 -37   0    4.39    3.37
   3  37   0    1.28    1.99
   3  37   0   -0.05    2.06
   3  37   0   -1.37    3.09
  37  -3   0   -1.71    2.46
  -5 -37   0    0.73    2.33
   5  37   0    1.87    2.94
  37  -5   0    2.32    2.59
  -5 -37   0   -0.44    3.07
 -37   5   0   -0.95    2.17
  -5 -37   0   -1.15    2.96
   5  37   0    1.83    1.98
  37  -5   0    0.91    1.53
  37  -5   0   -6.38    3.23
   5  37   0    1.30    1.93
  37  -7   0    2.20    3.47
  -7 -37   0    1.96    3.28
  37  -7   0    3.65    2.60
  -7 -37   0   -1.30    2.21
   7  37   0    1.92    2.89
   7  37   0    0.28    1.94
  -7 -37   0    1.94    3.05
   7  37   0   -1.00    1.95
  -9 -37   0    2.42    2.12
   9  37   0    0.75    2.07
   9  37   0    1.10    2.85
   9  37   0   -0.20    1.98
  37  -9   0    0.54    3.50
   9  37   0   -1.10    1.63
  -9 -37   0   -1.81    2.88
  -9 -37   0   -4.34    3.13
  37  -9   0    2.10    2.72
 -11 -37   0   -0.32    3.13
  37 -11   0    1.19    2.71
 -11 -37   0   -0.53    2.84
  11  37   0   -0.45    2.32
  37 -11   0    3.48    5.94
  11  37   0   -1.20    1.95
  11  37   0    0.32    1.99
  11  37   0   -0.63    2.70
 -11 -37   0    0.58    2.05
  37 -11   0   -2.16    2.59
   8 -38   0    0.90    3.45
  38   6   0    3.18    2.34
  38   6   0    0.58    2.98
  -6  38   0   -0.47    2.06
   6 -38   0   -0.52    2.33
   6 -38   0    0.13    3.50
  -6  38   0    5.34    2.56
   6 -38   0   -1.31    3.57
  -6  38   0   -1.18    3.43
  -6  38   0    2.25    2.30
  -4  38   0    2.19    3.35
 -38  -4   0   -1.55    1.58
  -4  38   0   -1.77    2.30
  38   4   0    0.14    2.90
  -4  38   0    1.00    2.03
   4 -38   0    2.55    3.47
   4 -38   0    0.88    3.79
  38   4   0   -0.37    2.35
  -4  38   0    1.59    2.55
   4 -38   0    0.88    1.98
   2 -38   0   -0.78    3.40
   2 -38   0    0.45    1.79
  -2  38   0    2.16    3.35
 -38  -2   0    2.04    1.75
  -2  38   0    1.96    2.52
  -2  38   0    0.10    2.07
   2 -38   0    4.32    4.44
  -2  38   0    0.92    2.10
  38   2   0    1.13    2.44
  38   2   0   -1.08    2.94
   0 -38   0    3.23    3.47
  38   0   0    0.24    1.24
  38   0   0   -0.24    2.50
   0  38   0   -0.48    1.92
   0  38   0   -1.28    2.26
   0  38   0   -3.61    3.21
   0  38   0    0.16    2.18
   0 -38   0   -6.47    4.08
  38   0   0   -0.96    3.17
 -38   0   0   -3.31    3.07
 -38   2   0   -1.56    1.94
  38  -2   0    1.24    1.36
  38  -2   0   -1.86    2.53
  38  -2   0    1.78    3.28
   2  38   0    1.32    3.15
  -2 -38   0   -1.09    3.06
   2  38   0    2.57    3.54
  -2 -38   0    1.68    2.60
  -2 -38   0   -2.11    3.31
   2  38   0   -0.52    2.23
  38  -4   0   -1.24    3.33
   4  38   0   -0.35    3.10
  -4 -38   0    3.24    3.39
  38  -4   0    6.46    3.31
  -4 -38   0   -0.92    3.05
 -38   4   0   -1.67    2.02
  38  -4   0   -0.30    1.50
  -4 -38   0    0.73    2.56
   4  38   0    2.60    2.77
   4  38   0   -0.11    3.24
  38  -6   0    1.84    2.74
   6  38   0    3.69    2.22
   6  38   0    1.60    2.05
  -6 -38   0    0.74    3.12
   6  38   0    1.60    3.03
  -6 -38   0    0.90    2.34
  38  -6   0   -1.52    3.47
  -6 -38   0   -0.20    3.26
  -8 -38   0   -1.54    3.25
   4   3  -1   -0.15    0.39
   3  -4  -1    1.21    0.60
  -3   4  -1    3.17    0.92
   3  -4  -1    1.71    0.91
   3  -4  -1    1.65    1.14
  -4  -3  -1    2.74    0.87
  -3   4  -1    0.14    0.38
  -4  -3  -1    0.99    0.32
   3  -4  -1    0.22    0.80
   3  -4  -1    1.81    0.81
  -3   4  -1    1.44    0.83
   4   3  -1    0.77    0.60
  -3   4  -1    1.59    0.46
  -4  -3  -1    3.02    0.99
  -4  -3  -1    1.45    0.68
   4   3   1   -0.47    0.43
  -3   4   1   -1.15    0.58
   4   3   1    1.26    0.35
   3  -4   1    0.65    0.49
   3  -4   1    2.17    0.60
   3  -4   1    0.65    1.01
   3  -4   1    0.98    0.57
   3  -4   1    0.70    0.60
  -3   4   1    0.77    0.48
  -3   4   1   -0.22    0.63
   4   3   1    1.16    0.30
  -4  -3   1    1.61    0.59
  -4  -3   1    3.41    0.96
   4   3   1    0.70    0.52
   4   3   1    2.37    0.87
  -3   4   1   -0.07    0.40
   4   3   1    0.91    0.36
   4   3   1    2.27    0.56
   1  -4  -1    7.58    1.97
  -4  -1  -1   12.54    1.54
  -4  -1  -1   14.65    1.59
   1  -4  -1   12.70    2.04
  -4  -1  -1   14.09    1.42
   1  -4  -1   13.10    1.65
   1  -4  -1   14.21    1.54
  -4  -1  -1   10.53    1.69
   1  -4   1    7.92    1.59
   1  -4   1   13.54    1.40
   1  -4   1   14.22    1.51
  -1  -4   1   61.94    5.77
   4  -3  -1   22.47    2.60
   3   4  -1   23.20    2.14
   4  -3  -1   25.50    3.02
  -4   3  -1   24.85    2.60
   3   4  -1   20.93    2.24
  -4   3  -1   21.85    2.29
  -3  -4  -1   20.62    2.28
   4  -3  -1   27.17    2.61
   4  -3  -1   27.97    2.47
   3   4  -1   24.85    2.36
  -3  -4  -1   23.74    2.51
   4  -3   1   27.25    2.38
   3   4   1   21.92    2.43
  -4   3   1   25.43    2.28
   4  -3   1   21.31    2.35
   3   4   1   20.06    2.24
  -3  -4   1   23.76    2.59
  -3  -4   1   22.78    2.20
  -3  -4   1   24.11    2.33
   4  -3   1   23.21    2.32
   3   4   1   23.82    3.06
   4  -3   1   26.32    2.83
   4  -5  -1    6.92    1.23
  -5  -4  -1    7.76    0.94
  -5  -4  -1    4.39    1.08
  -4   5  -1    6.25    1.29
   5   4  -1    9.55    1.41
  -5  -4  -1    4.63    1.23
  -5  -4  -1    8.25    0.96
  -4   5  -1   10.03    1.45
  -5  -4  -1    6.09    1.21
  -5  -4  -1    6.77    2.38
   4  -5  -1    7.53    1.65
  -4   5  -1   10.74    1.30
   5   4  -1    7.67    1.20
  -4   5  -1    6.49    1.48
   4  -5  -1    6.34    1.31
  -5  -4  -1    8.28    1.51
   4  -5  -1    6.98    2.58
   4  -5  -1    4.55    1.32
  -4   5  -1    6.41    1.92
   5   4  -1    6.45    1.39
   4  -5  -1    5.27    1.23
   4  -5   1    5.11    1.42
  -4   5   1    3.69    1.34
   5   4   1    7.15    1.06
   4  -5   1    4.23    1.44
  -5  -4   1   10.49    1.37
   5   4   1    6.92    1.33
  -4   5   1   13.17    1.96
   4  -5   1    6.96    1.79
  -5  -4   1   10.18    1.52
   5   4   1    7.75    1.30
   5   4   1    7.64    2.24
   4  -5   1    5.25    1.55
   5   4   1    6.18    1.16
   4  -5   1    8.35    1.22
   5   4   1    8.39    0.93
   4  -5   1    6.95    1.59
  -5  -4   1    9.39    1.08
  -4   5   1   10.32    1.44
  -4   5   1   12.32    1.71
  -5  -2  -1  111.92   10.07
   2  -5  -1  102.12   10.23
  -5  -2  -1  109.62   10.10
  -2   5  -1  110.94   10.09
  -2   5  -1  107.73   10.41
   5   2  -1  107.62   10.14
  -5  -2  -1   95.95   10.28
  -5  -2  -1  112.56   10.03
   2  -5  -1  113.79   10.24
  -5  -2  -1  109.99   10.34
  -5  -2  -1  113.58   10.11
  -2   5  -1  118.68   10.19
   5   2  -1  113.67   10.10
   2  -5  -1  115.56   10.18
   2  -5  -1  114.53   10.59
   2  -5  -1  117.38   10.13
   2  -5   1  105.99   10.08
  -5  -2   1  116.34   10.14
   5   2   1  113.71   10.31
  -2   5   1  118.39   10.11
   2  -5   1   98.35   10.42
   2  -5   1  108.91   10.11
  -2   5   1  117.51   10.51
  -5  -2   1  114.34   10.08
   5   2   1  113.35   10.08
   5   2   1  113.25   10.04
   5   2   1  110.23   10.08
   5   2   1  116.32   10.05
   2  -5   1  111.44   10.12
   5   2   1  109.06   10.02
   0  -5  -1   24.44    2.83
   0  -5  -1   33.21    3.38
   0  -5  -1   28.65    2.50
  -5   0  -1   29.14    2.67
  -5   0  -1   25.87    2.93
   0  -5  -1   27.52    2.86
   5   0  -1   25.58    2.59
   0   5  -1   23.18    2.45
   0  -5  -1   25.07    2.53
   0   5  -1   20.25    2.65
   5   0  -1   29.73    2.75
  -5   0  -1   24.37    2.37
   0  -5   1   24.29    3.07
   5   0   1   25.59    2.85
   5   0   1   22.12    2.54
   0   5   1   25.14    2.47
   5   0   1   26.78    2.49
   0  -5   1   26.26    2.49
   5   0   1   28.76    2.39
   0  -5   1   24.62    2.41
   5   0   1   23.23    2.40
   0  -5   1   21.33    2.44
   5   0   1   25.52    2.44
  -5   0   1   26.79    2.69
  -2  -5  -1   10.83    2.51
   5  -2  -1    5.21    1.75
  -5   2  -1    8.19    1.75
   5  -2  -1   10.20    1.09
   2   5  -1   10.60    1.03
   5  -2  -1   13.46    1.51
   2   5  -1    7.96    1.39
   2   5  -1   10.33    1.11
  -5   2  -1    7.33    1.15
  -2  -5  -1   11.07    1.74
  -2  -5  -1    8.20    1.26
  -2  -5  -1    5.34    1.29
  -2  -5  -1    6.68    1.11
   5  -2  -1   13.49    2.13
   5  -2  -1   10.15    1.39
   5  -2   1    8.95    1.37
   5  -2   1   11.07    2.02
  -5   2   1    7.07    1.44
  -2  -5   1   11.72    2.00
   2   5   1   10.34    1.20
  -2  -5   1    9.60    1.14
  -5   2   1    6.53    1.12
   5  -2   1    9.39    1.23
   5  -2   1    7.19    1.43
  -5   2   1    7.65    1.99
  -2  -5   1   12.28    1.36
   2   5   1    8.01    1.23
  -2  -5   1    9.80    1.10
   2   5   1   14.09    1.61
   4   5  -1   90.34    8.30
  -5   4  -1   87.26    8.27
  -5   4  -1   92.53    8.33
  -5   4  -1   87.55    8.31
   5  -4  -1   94.25    8.37
   4   5  -1   85.99    8.19
  -4  -5  -1   90.40    8.27
  -4  -5  -1   88.17    8.24
   5  -4  -1  104.31    8.49
   4   5  -1   87.46    8.47
   5  -4  -1   99.52    8.46
   5  -4  -1  100.37    8.29
  -5   4  -1   96.55    8.51
  -4  -5  -1   88.02    8.39
  -5   4  -1   94.68    8.30
   5  -4  -1   88.19    8.75
   4   5   1   88.32    8.24
   4   5   1   85.65    8.77
  -4  -5   1   82.94    8.48
  -5   4   1   97.36    8.29
  -5   4   1  101.04    8.44
   5  -4   1   88.83    8.73
  -4  -5   1   93.39    8.32
   5  -4   1   83.50    8.31
   4   5   1   87.35    8.25
   4   5   1   92.49    8.33
   4   5   1   87.96    8.26
  -5   4   1   94.40    8.35
   4   5   1   87.70    8.31
   5  -4   1   90.59    8.43
  -5   4   1   95.15    8.42
   5  -4   1   85.95    8.35
   5  -4   1   95.13    8.36
  -6  -5  -1  249.30   22.89
   5  -6  -1  253.49   23.43
  -5   6  -1  249.75   22.99
   6   5  -1  243.93   23.02
  -5   6  -1  250.25   22.98
  -6  -5  -1  245.58   22.93
  -5   6  -1  230.41   22.97
   5  -6  -1  251.48   23.10
  -6  -5  -1  249.82   22.97
  -5   6  -1  250.44   23.09
   6   5  -1  252.69   22.92
   5  -6  -1  267.18   23.09
   5  -6  -1  280.31   23.10
   5  -6  -1  266.78   23.02
  -5   6  -1  240.66   23.38
   6   5  -1  256.51   22.97
  -5   6  -1  252.68   22.95
   5  -6  -1  262.78   22.95
   5  -6   1  239.70   23.37
   6   5   1  258.85   23.31
   6   5   1  249.43   22.88
  -5   6   1  267.37   23.06
  -5   6   1  271.65   23.10
  -6  -5   1  245.26   23.03
   6   5   1  249.33   22.95
   5  -6   1  251.97   22.98
  -5   6   1  261.64   22.96
   6   5   1  259.34   22.92
  -5   6   1  269.47   23.01
   6   5   1  258.33   22.90
   5  -6   1  274.91   23.11
  -6  -5   1  236.72   22.90
   5  -6   1  260.16   23.01
   5  -6   1  253.95   22.95
   6   5   1  260.64   22.94
  -6  -5   1  258.98   22.97
  -5   6   1  272.91   23.07
   5  -6   1  244.00   23.00
  -3   6  -1    7.50    1.34
  -3   6  -1    8.75    1.36
   3  -6  -1    6.41    1.59
   3  -6  -1    4.59    1.28
  -3   6  -1    6.65    2.58
  -6  -3  -1    5.98    1.33
   6   3  -1    4.35    1.55
  -6  -3  -1    8.40    0.85
  -3   6  -1    5.98    1.32
  -3   6  -1    7.26    1.79
   6   3  -1   10.60    1.43
   3  -6  -1    6.91    1.72
   3  -6  -1    7.50    1.85
   3  -6  -1    8.33    2.26
  -6  -3  -1    5.44    1.36
  -3   6  -1    7.11    2.61
   3  -6  -1    4.63    1.33
   3  -6   1    6.97    1.37
   3  -6   1   12.28    1.76
  -3   6   1    7.78    1.87
  -3   6   1    6.10    1.21
  -6  -3   1    6.40    1.32
  -3   6   1    9.26    2.16
  -3   6   1    7.28    2.69
   6   3   1    6.60    1.02
   6   3   1    7.73    1.44
   6   3   1    6.21    0.79
   3  -6   1    6.84    2.71
   6   3   1    7.40    1.17
  -6  -3   1   10.13    1.58
  -3   6   1    4.18    1.37
   3  -6   1    5.63    1.48
   6   3   1    6.60    2.23
   3  -6   1    6.60    1.28
   3  -6   1    4.60    1.03
   6   3   1    6.34    1.23
  -3   6   1    4.62    1.06
   1  -6  -1   96.93    9.82
   6   1  -1   99.18    9.33
  -1   6  -1  114.91    9.42
   1  -6  -1  105.13    9.30
  -1   6  -1   96.00    9.27
  -1   6  -1   97.40    9.31
  -6  -1  -1  106.57    9.35
   1  -6  -1   99.87    9.49
   1  -6  -1   99.81    9.38
  -6  -1  -1  101.96    9.56
  -6  -1  -1  102.04    9.23
   6   1  -1  105.59    9.39
   1  -6  -1   98.64    9.50
   1  -6  -1  105.61    9.38
  -6  -1  -1  109.32    9.37
  -1   6  -1   99.79    9.31
  -1   6  -1  100.40    9.69
  -6  -1  -1  100.94    9.25
   1  -6  -1  100.21    9.33
   6   1   1  103.71    9.54
   6   1   1  103.58    9.24
   6   1   1  105.31    9.28
  -1   6   1   99.80    9.35
   6   1   1  105.69    9.24
   1  -6   1   97.41    9.72
  -1   6   1  113.66    9.48
  -1   6   1  108.54    9.32
   1  -6   1   96.28    9.51
  -1   6   1  106.70    9.32
   6   1   1  112.50    9.35
  -6  -1   1  105.41    9.37
   1  -6   1  104.74    9.29
   1  -6   1   94.41    9.32
  -1   6   1  106.51    9.83
   6   1   1  102.29    9.33
   6   1   1  102.98    9.23
  -6  -1   1  101.06    9.32
   1  -6   1   96.03    9.27
   1  -6   1   94.24    9.32
   1   6  -1  246.97   22.30
  -1  -6  -1  259.55   22.44
  -6   1  -1  254.05   22.30
  -1  -6  -1  244.93   22.32
  -6   1  -1  242.21   22.60
  -6   1  -1  261.51   22.30
  -1  -6  -1  256.95   22.32
   6  -1  -1  245.43   22.48
   1   6  -1  232.68   22.30
   1   6  -1  220.82   22.76
  -1  -6  -1  248.15   22.42
  -1  -6  -1  243.60   22.69
   6  -1  -1  265.31   22.29
   6  -1  -1  266.14   22.27
   6  -1  -1  244.60   22.41
  -6   1  -1  267.44   22.35
  -6   1  -1  251.51   22.28
   1   6  -1  227.69   22.30
   6  -1  -1  246.78   22.36
  -6   1  -1  259.87   22.40
  -1  -6  -1  235.58   22.31
   1   6  -1  243.96   22.36
  -1  -6  -1  237.06   22.38
   1   6   1  230.91   22.39
  -6   1   1  249.62   22.48
   6  -1   1  250.78   22.31
   6  -1   1  252.91   22.30
  -1  -6   1  246.19   22.35
   6  -1   1  241.50   22.29
  -1  -6   1  243.27   22.67
   1   6   1  225.49   22.36
  -6   1   1  255.57   22.36
   6  -1   1  265.92   22.40
   1   6   1  247.33   22.31
  -6   1   1  263.25   22.31
   1   6   1  255.26   22.69
   6  -1   1  248.30   22.35
  -1  -6   1  238.50   22.31
  -1  -6   1  242.15   22.31
   6  -1   1  244.18   22.52
  -6   1   1  272.23   22.42
  -6   3  -1   25.26    2.74
  -3  -6  -1   26.85    2.57
   6  -3  -1   34.40    3.21
   3   6  -1   25.55    2.51
   6  -3  -1   28.28    3.36
   6  -3  -1   27.63    2.60
  -6   3  -1   27.43    2.60
   3   6  -1   23.39    2.73
  -3  -6  -1   27.51    3.05
   6  -3  -1   30.33    2.90
  -3  -6  -1   18.38    3.54
   3   6  -1   24.02    3.11
   3   6  -1   26.81    2.58
   3   6  -1   23.81    2.51
  -6   3  -1   21.75    2.75
  -3  -6  -1   25.93    2.61
  -6   3  -1   25.91    2.76
  -3  -6  -1   22.58    3.03
  -6   3  -1   27.36    3.14
   6  -3  -1   31.42    2.91
  -3  -6   1   21.92    3.30
  -6   3   1   27.10    2.83
   3   6   1   27.47    2.60
   6  -3   1   28.87    2.78
  -3  -6   1   23.81    2.53
   3   6   1   21.13    3.52
  -6   3   1   27.16    2.96
  -6   3   1   30.84    2.60
   3   6   1   19.24    2.89
   6  -3   1   30.40    3.06
  -3  -6   1   26.82    2.57
   6  -3   1   27.02    2.59
  -6   3   1   28.53    2.86
   3   6   1   24.46    2.87
   6  -3   1   28.39    2.81
   6  -3   1   29.55    3.45
   6  -3   1   26.21    2.81
   3   6   1   27.40    2.63
  -3  -6   1   24.84    2.70
  -6   5  -1   28.33    2.95
   6  -5  -1   28.80    3.44
  -5  -6  -1   26.63    2.78
   6  -5  -1   31.89    3.23
   5   6  -1   29.84    3.00
   6  -5  -1   27.85    2.91
   6  -5  -1   36.63    4.27
   5   6  -1   31.56    3.34
  -6   5  -1   30.37    3.19
  -6   5  -1   29.89    3.07
  -5  -6  -1   27.45    3.17
  -6   5  -1   32.53    3.50
  -5  -6  -1   28.63    2.87
   6  -5  -1   33.87    3.55
  -6   5  -1   31.77    3.09
   5   6   1   30.43    3.02
  -5  -6   1   30.48    3.44
   6  -5   1   27.76    3.16
   6  -5   1   29.95    4.06
  -6   5   1   33.08    3.44
  -6   5   1   32.28    2.94
   6  -5   1   27.62    3.14
   6  -5   1   28.39    2.92
   5   6   1   25.57    2.91
   5   6   1   26.19    2.84
  -5  -6   1   23.87    2.87
   5   6   1   33.81    3.89
   6  -5   1   29.43    3.16
   5   6   1   27.55    2.79
   6  -5   1   27.14    3.39
  -5  -6   1   29.92    2.98
   5   6   1   27.19    2.82
  -6   5   1   29.20    3.31
  -6   5   1   31.58    3.22
  -6   5   1   28.43    3.51
   7   6  -1    2.61    0.91
  -6   7  -1    2.47    1.14
   6  -7  -1   -1.50    1.03
   7   6  -1    0.99    0.71
  -6   7  -1    1.82    0.89
   6  -7  -1   -0.27    1.40
   6  -7  -1    2.82    1.57
  -7  -6  -1    0.28    1.03
   7   6  -1    1.36    1.06
  -6   7  -1    0.88    0.97
   6  -7  -1    1.97    1.58
  -7  -6  -1   -0.73    0.67
  -6   7  -1   -2.89    1.75
  -6   7  -1    2.49    1.63
   6  -7  -1   -0.33    0.81
   6  -7  -1    0.07    1.89
   6  -7  -1    2.18    1.58
  -6   7  -1    1.11    1.12
  -7  -6   1    0.77    0.62
   6  -7   1    2.46    1.88
  -6   7   1   -0.04    1.43
   7   6   1    0.43    0.60
   6  -7   1   -1.03    1.15
   6  -7   1    0.95    0.82
   6  -7   1   -1.14    1.34
  -7  -6   1    1.51    1.16
  -6   7   1    0.71    0.85
   7   6   1    0.94    1.63
  -6   7   1   -1.26    1.43
   7   6   1    1.22    0.47
  -6   7   1    0.80    1.42
  -7  -6   1    5.47    1.65
   7   6   1    0.77    0.79
   6  -7   1   -0.98    1.54
  -6   7   1   -1.04    1.03
   7   6   1    0.77    0.71
   6  -7   1    0.18    0.90
   4  -7  -1   97.54    8.45
  -4   7  -1   88.59    8.44
  -4   7  -1   80.02    8.48
   4  -7  -1   94.10    8.75
   4  -7  -1  100.89    8.66
  -4   7  -1  101.38    8.74
   4  -7  -1   84.76    9.25
   7   4  -1   92.32    8.51
  -7  -4  -1   91.82    8.32
   4  -7  -1  105.10    8.82
  -7  -4  -1   93.45    8.90
  -4   7  -1   87.88    8.48
   4  -7  -1  102.49    8.64
   4  -7  -1  103.74    8.56
  -4   7  -1   90.26    8.51
  -7  -4  -1   83.28    8.64
  -4   7  -1   89.89    9.21
   7   4  -1   91.87    8.43
   7   4   1   79.31    8.51
   7   4   1   88.62    8.86
  -4   7   1   97.49    8.62
  -4   7   1   90.42    8.45
  -4   7   1   94.55    8.69
  -7  -4   1   80.52    8.40
   4  -7   1   99.50    8.67
   4  -7   1   86.58    8.46
  -7  -4   1   92.79    8.53
   7   4   1   99.15    8.45
  -4   7   1   96.66    9.27
   7   4   1   89.95    8.44
   7   4   1   93.10    8.36
   4  -7   1   87.24    8.44
  -4   7   1   93.03    8.51
   4  -7   1  100.83    8.58
   4  -7   1   89.63    8.55
   7   4   1   93.60    8.42
  -4   7   1  104.80    8.77
   4  -7   1   83.24    9.10
  -7  -2  -1   20.97    2.34
   2  -7  -1   15.52    2.93
  -2   7  -1   23.01    2.64
  -2   7  -1   19.86    2.18
  -2   7  -1   19.21    2.18
   2  -7  -1   22.56    2.33
   7   2  -1   17.32    2.44
   2  -7  -1   15.48    2.95
   2  -7  -1   19.24    3.55
  -2   7  -1   18.70    2.36
  -7  -2  -1   21.58    2.42
  -7  -2  -1   19.33    2.90
  -2   7  -1   25.22    3.50
   2  -7  -1   16.99    2.91
   2  -7  -1   25.80    2.57
  -2   7  -1   18.15    2.27
   2  -7  -1   19.61    2.19
  -7  -2  -1   21.96    1.93
   7   2  -1   21.96    2.35
   7   2   1   18.48    2.41
  -2   7   1   20.77    2.74
  -2   7   1   14.86    4.32
   2  -7   1   16.85    2.33
  -2   7   1   25.14    3.61
   2  -7   1   21.00    2.21
   7   2   1   20.44    2.98
  -2   7   1   23.82    2.25
   2  -7   1   21.30    2.17
   2  -7   1   14.90    3.36
   7   2   1   16.75    2.29
  -2   7   1   15.30    2.90
  -7  -2   1   20.32    2.42
   7   2   1   18.55    2.22
   2  -7   1   18.67    2.46
  -7  -2   1   14.75    3.23
   2  -7   1   19.38    2.56
   0   7  -1   52.11    4.58
  -7   0  -1   49.47    4.50
   0  -7  -1   48.07    5.05
  -7   0  -1   45.40    4.95
  -7   0  -1   52.14    4.64
   0   7  -1   39.50    5.65
   0   7  -1   43.42    4.57
  -7   0  -1   53.23    4.45
   0  -7  -1   45.00    4.90
   0   7  -1   44.73    4.55
   0  -7  -1   48.27    4.70
   7   0  -1   44.70    4.77
   0  -7  -1   48.69    4.65
   0  -7  -1   51.33    4.55
   0   7  -1   45.34    4.73
  -7   0  -1   55.03    4.45
   0  -7  -1   47.11    5.50
   7   0  -1   48.45    4.79
   7   0  -1   49.28    4.66
   0   7  -1   48.98    4.48
   0  -7  -1   52.70    4.59
  -7   0  -1   44.09    4.47
  -7   0  -1   55.30    4.85
   7   0   1   40.64    4.91
   0  -7   1   53.09    4.57
  -7   0   1   50.60    4.66
   0  -7   1   48.95    4.63
   0  -7   1   51.51    4.49
   0   7   1   55.31    4.61
   0   7   1   49.10    4.88
   7   0   1   50.92    4.46
   0  -7   1   44.36    4.59
   0   7   1   47.83    4.61
   7   0   1   46.02    4.49
   0   7   1   39.14    4.80
  -7   0   1   47.58    4.77
  -7   0   1   51.51    4.75
   7   0   1   50.68    4.64
   0   7   1   43.78    5.44
   7   0   1   46.70    4.52
   7   0   1   40.59    4.74
  -2  -7  -1   10.54    1.31
  -7   2  -1    5.54    1.47
  -2  -7  -1    6.98    1.31
  -7   2  -1    6.75    1.52
  -2  -7  -1    6.21    1.79
   2   7  -1    7.42    2.54
   7  -2  -1    8.36    1.47
   2   7  -1   10.25    1.70
   7  -2  -1    7.69    2.19
   7  -2  -1    8.27    1.89
   7  -2  -1    6.83    2.17
  -7   2  -1    4.82    1.19
   2   7  -1    8.53    1.21
  -7   2  -1   11.29    1.97
   2   7  -1    5.06    1.27
   2   7  -1    4.35    1.28
  -7   2  -1    3.55    1.68
  -2  -7  -1    9.80    1.35
  -2  -7  -1    7.11    2.10
  -7   2  -1   11.53    1.59
   7  -2  -1    7.11    1.10
  -2  -7  -1    5.06    1.00
  -2  -7   1    5.80    1.36
  -7   2   1    8.10    1.63
  -7   2   1    8.03    2.25
   2   7   1    3.69    1.64
  -2  -7   1    7.35    1.26
   2   7   1    6.86    1.35
   7  -2   1    7.58    1.59
  -2  -7   1    9.01    1.87
  -7   2   1    8.73    1.99
  -7   2   1    8.73    1.05
   7  -2   1    7.76    1.17
  -2  -7   1    6.73    1.55
   7  -2   1    5.90    2.33
  -7   2   1    7.08    1.67
  -2  -7   1    5.81    1.61
   7  -2   1    6.74    1.76
   2   7   1    7.68    1.97
  -7   2   1   10.89    1.57
   2   7   1    6.91    1.40
   7  -2   1    6.10    2.11
   7  -2   1   10.37    1.47
   2   7   1    8.80    2.61
   7  -4  -1  114.91    9.69
  -4  -7  -1   97.82   10.12
  -4  -7  -1  105.00    9.48
   4   7  -1   89.41    9.84
  -7   4  -1  105.77    9.49
   7  -4  -1  106.75   10.12
   7  -4  -1  115.08    9.66
   7  -4  -1  112.75    9.74
  -7   4  -1  103.03    9.59
  -7   4  -1   99.51    9.54
   4   7  -1  101.25    9.46
  -7   4  -1  114.95    9.80
  -7   4  -1  107.39    9.55
   7  -4  -1  103.64    9.73
  -4  -7  -1  107.24    9.66
   4   7  -1   97.51    9.44
   4   7  -1   96.36    9.43
   4   7  -1  105.02    9.54
   7  -4   1  100.03    9.50
   4   7   1  100.27    9.48
  -7   4   1  116.48    9.80
  -4  -7   1   94.68    9.45
  -7   4   1  108.74    9.63
   7  -4   1  111.87    9.78
   7  -4   1   93.15   10.05
   4   7   1  105.90    9.48
  -4  -7   1   97.52    9.53
  -4  -7   1   98.24    9.45
   4   7   1   97.68   10.09
  -7   4   1  118.47    9.50
   7  -4   1  105.58    9.59
   7  -4   1  107.81    9.61
  -4  -7   1   97.86    9.90
  -7   4   1  118.93    9.72
  -7   4   1  116.99    9.68
   4   7   1   99.40    9.55
   4   7   1   96.27    9.58
   7  -4   1  110.08    9.62
   6   7  -1    1.42    0.92
  -7   6  -1    3.44    1.03
  -6  -7  -1    0.22    1.14
   7  -6  -1    0.88    1.08
   7  -6  -1    2.11    1.48
   7  -6  -1    1.22    1.83
   6   7  -1    0.09    1.26
   7  -6  -1    0.81    0.81
   7  -6  -1   -0.78    1.28
  -7   6  -1    1.31    0.85
  -7   6  -1    3.89    1.61
  -6  -7  -1    4.82    1.32
   7  -6  -1    3.22    1.51
  -7   6  -1    1.02    1.15
  -7   6  -1    2.90    0.96
  -6  -7  -1    0.45    0.58
   7  -6   1    1.49    1.96
  -7   6   1    2.25    1.37
  -6  -7   1    0.94    0.57
  -7   6   1    7.20    2.35
  -7   6   1    2.50    0.88
  -6  -7   1    6.22    1.60
   7  -6   1    1.89    1.16
   6   7   1    1.85    1.67
  -7   6   1    0.86    1.05
   6   7   1    5.40    1.10
  -7   6   1    2.28    1.42
   6   7   1    1.08    0.64
   7  -6   1    1.76    0.83
   7  -6   1    1.76    1.32
   6   7   1   -0.13    0.94
  -6  -7   1    1.00    1.34
   7  -6   1    1.03    1.00
   6   7   1    1.59    0.70
   7  -6   1    4.27    1.68
  -8  -7  -1   10.35    2.09
   7  -8  -1    7.48    2.34
   8   7  -1   13.99    2.07
  -7   8  -1   11.45    2.65
   8   7  -1   12.87    2.32
   7  -8  -1   11.14    3.74
   7  -8  -1   12.88    3.08
  -8  -7  -1   16.64    1.73
   7  -8  -1   10.14    3.83
  -7   8  -1   13.29    4.74
  -7   8  -1   15.01    2.88
  -7   8  -1   12.70    3.53
  -7   8  -1    9.76    2.46
   8   7  -1   18.67    2.92
   7  -8  -1   11.35    3.52
   7  -8  -1    9.50    2.89
  -8  -7  -1   17.33    2.53
  -7   8   1   17.96    2.95
   7  -8   1   14.52    3.00
  -8  -7   1   14.22    3.32
  -7   8   1   14.03    3.18
   8   7   1   25.48    4.14
  -8  -7   1   13.42    3.04
   7  -8   1   20.69    3.30
   7  -8   1    7.11    2.83
   7  -8   1    8.76    2.39
   8   7   1   17.49    2.10
   7  -8   1   10.50    3.03
   8   7   1   12.92    1.52
  -8  -7   1   14.33    1.94
   7  -8   1   18.62    2.44
  -7   8   1   10.83    2.49
   8   7   1   17.38    3.86
   8   7   1   16.32    1.70
   8   7   1   17.40    1.89
   8   5  -1   74.52    6.87
  -5   8  -1   77.40    6.92
  -8  -5  -1   72.79    7.35
  -5   8  -1   66.64    7.01
  -5   8  -1   66.88    6.86
   5  -8  -1   78.96    7.15
  -5   8  -1   72.31    8.01
   5  -8  -1   68.77    6.86
  -8  -5  -1   70.30    6.87
   5  -8  -1   81.06    7.33
   5  -8  -1   77.99    7.19
  -5   8  -1   72.24    7.24
  -5   8  -1   59.86    7.03
   8   5  -1   80.29    6.80
  -8  -5  -1   75.82    6.62
   5  -8  -1   71.65    6.95
   5  -8  -1   80.34    7.36
   5  -8  -1   72.97    8.19
   8   5   1   70.26    6.81
  -5   8   1   73.37    6.87
   5  -8   1   78.68    7.10
   8   5   1   77.18    7.43
   5  -8   1   68.74    6.88
  -5   8   1   70.57    8.06
   5  -8   1   79.15    7.87
   5  -8   1   73.93    6.86
   5  -8   1   75.40    7.11
  -5   8   1   76.11    7.32
  -5   8   1   69.61    6.94
   8   5   1   68.06    6.79
  -8  -5   1   69.93    6.75
   8   5   1   77.08    6.78
  -8  -5   1   69.40    7.16
   5  -8   1   77.73    7.08
  -5   8   1   70.08    7.30
  -3   8  -1    5.52    1.59
   3  -8  -1    8.17    1.77
   3  -8  -1    7.90    2.34
   8   3  -1    6.69    1.71
  -8  -3  -1    5.98    1.87
  -8  -3  -1    6.69    2.62
   3  -8  -1    7.16    1.57
   8   3  -1    8.10    2.11
  -3   8  -1    5.78    1.72
  -3   8  -1    8.67    1.70
  -3   8  -1    3.64    1.50
   3  -8  -1    4.94    1.10
   3  -8  -1    4.15    1.48
  -3   8  -1    7.75    1.97
   3  -8  -1   11.14    3.53
  -3   8  -1    4.35    1.14
   3  -8  -1    8.58    2.79
   8   3   1    7.06    2.34
   3  -8   1    9.84    2.26
   3  -8   1    6.27    1.66
   3  -8   1    5.48    2.03
  -3   8   1    5.25    1.42
  -3   8   1    4.87    1.79
   8   3   1    7.93    1.52
   3  -8   1    8.47    2.18
   3  -8   1    4.80    1.48
  -8  -3   1   11.02    1.61
  -3   8   1    7.71    1.64
   8   3   1    8.89    1.76
  -3   8   1    9.08    2.39
   3  -8   1    9.13    2.02
  -8  -3   1   13.83    2.05
   8   3   1    5.89    1.78
  -3   8   1    8.91    3.38
   8   3   1    9.58    2.02
   8   1  -1  269.24   23.46
   8   1  -1  270.73   23.52
   1  -8  -1  273.19   23.44
  -1   8  -1  262.03   23.42
  -1   8  -1  265.34   23.44
  -8  -1  -1  265.39   23.64
  -1   8  -1  258.40   23.39
  -1   8  -1  269.55   23.53
   1  -8  -1  265.68   23.48
  -1   8  -1  260.87   23.93
  -1   8  -1  243.92   23.43
   1  -8  -1  267.46   23.43
  -8  -1  -1  259.75   23.45
   1  -8  -1  249.59   23.58
  -8  -1  -1  272.90   23.49
   1  -8  -1  258.54   23.58
  -8  -1  -1  257.43   23.41
  -8  -1  -1  267.83   23.36
   1  -8  -1  267.08   24.09
   8   1   1  266.71   23.63
   1  -8   1  265.55   23.42
  -8  -1   1  266.62   23.52
   1  -8   1  263.10   23.94
   8   1   1  262.44   23.36
  -1   8   1  249.04   24.05
  -8  -1   1  252.03   23.44
   1  -8   1  259.56   23.39
   1  -8   1  255.85   23.45
  -1   8   1  251.53   23.43
  -1   8   1  261.78   23.55
   8   1   1  244.26   23.71
   1  -8   1  241.26   23.45
  -1   8   1  259.69   23.58
   8   1   1  262.45   23.45
   1  -8   1  257.18   23.49
  -1   8   1  235.85   23.44
   8   1   1  270.05   23.35
  -8   1  -1    0.72    0.69
  -1  -8  -1    2.74    1.29
  -8   1  -1    1.03    0.50
  -1  -8  -1    0.86    0.66
   1   8  -1   -1.00    0.66
   1   8  -1    2.48    1.06
  -8   1  -1    1.21    1.28
  -8   1  -1   -0.18    1.35
   8  -1  -1    1.03    1.24
  -1  -8  -1    0.67    1.49
  -8   1  -1    2.57    0.72
  -1  -8  -1    1.65    1.22
   1   8  -1    2.17    0.70
  -1  -8  -1    0.94    0.65
   8  -1  -1    2.15    1.17
   8  -1  -1   -0.78    0.88
   1   8  -1    0.90    0.76
  -1  -8  -1    1.32    0.91
   1   8  -1    1.68    1.50
  -8   1  -1    0.35    0.77
   1   8   1   -0.84    0.68
  -1  -8   1    1.71    0.91
  -8   1   1    2.61    1.15
  -8   1   1    3.33    1.21
   8  -1   1   -1.41    0.68
  -1  -8   1    2.45    1.50
   1   8   1    1.54    0.96
  -1  -8   1    5.09    1.56
   1   8   1    0.21    1.20
   1   8   1   -0.42    0.65
   8  -1   1    1.11    1.29
   8  -1   1    2.41    0.85
   8  -1   1   -0.29    0.52
   8  -1   1    1.75    0.75
   1   8   1    1.90    1.54
  -1  -8   1    0.30    0.96
   1   8   1    1.02    1.10
   8  -1   1    0.16    1.15
  -8   1   1    0.43    0.85
  -1  -8   1    0.55    0.62
  -8   1   1    0.49    1.24
  -8   3  -1   94.75    8.48
  -8   3  -1   95.02    8.54
  -3  -8  -1   94.51    8.72
   8  -3  -1   95.82    8.41
   3   8  -1   91.45    8.40
   8  -3  -1   92.43    8.49
  -3  -8  -1   90.88    8.70
   3   8  -1   91.34    8.40
  -3  -8  -1   89.68    9.30
   3   8  -1   98.77    8.53
  -8   3  -1   94.06    8.41
   8  -3  -1  103.19    8.78
   8  -3  -1   90.90    8.97
  -3  -8  -1   90.09    8.42
  -3  -8  -1   91.62    8.43
  -8   3  -1   90.88    8.50
   3   8  -1   87.16    8.43
   3   8  -1   85.50    8.98
  -8   3  -1   91.59    8.81
   8  -3  -1  100.75    8.66
  -8   3   1   77.42    9.28
   8  -3   1   86.99    8.97
  -8   3   1   96.58    8.58
   3   8   1   91.52    9.29
  -3  -8   1   86.76    8.51
  -8   3   1   87.61    8.90
  -8   3   1   87.81    8.55
   3   8   1   90.51    8.59
   8  -3   1   92.67    8.58
   3   8   1   94.72    8.46
   8  -3   1  100.92    8.57
   8  -3   1   96.83    8.52
  -8   3   1   94.78    8.39
  -8   3   1  100.31    8.70
  -3  -8   1  102.79    9.09
   8  -3   1   99.53    8.71
   8  -3   1   80.79    8.52
  -3  -8   1   91.39    8.52
   3   8   1   89.77    8.42
   3   8   1   79.90    8.78
  -3  -8   1   90.81    8.43
   5   8  -1   40.78    3.58
   5   8  -1   43.94    3.88
  -8   5  -1   43.53    4.68
  -8   5  -1   39.07    3.98
   5   8  -1   37.53    4.66
  -5  -8  -1   38.11    3.78
  -5  -8  -1   33.30    4.13
  -8   5  -1   37.80    4.19
   8  -5  -1   40.18    3.82
   8  -5  -1   43.61    5.14
  -5  -8  -1   37.46    3.70
   8  -5  -1   44.26    4.37
  -5  -8  -1   36.77    5.25
  -8   5  -1   35.99    3.79
   8  -5  -1   37.31    4.32
  -8   5  -1   27.05    4.31
   5   8  -1   35.22    3.68
   8  -5  -1   44.24    4.27
   8  -5  -1   43.75    4.17
   8  -5   1   36.71    4.65
   8  -5   1   37.11    5.23
   5   8   1   41.11    5.14
  -5  -8   1   34.61    3.67
  -8   5   1   39.55    4.75
   8  -5   1   32.19    4.14
  -5  -8   1   39.15    4.58
  -5  -8   1   40.36    3.67
  -8   5   1   31.44    4.83
   5   8   1   36.64    3.76
   5   8   1   39.83    3.97
  -8   5   1   32.39    4.34
  -8   5   1   32.10    3.78
   8  -5   1   48.21    4.07
   5   8   1   40.89    3.75
  -8   5   1   46.49    4.38
   8  -5   1   37.26    3.83
   8  -5   1   33.05    4.10
  -5  -8   1   37.96    3.82
   5   8   1   35.83    3.89
   8  -7  -1   41.56    5.00
  -8   7  -1   37.82    3.95
  -8   7  -1   35.09    4.02
  -8   7  -1   34.38    4.20
   8  -7  -1   40.46    4.38
  -8   7  -1   32.39    4.70
   7   8  -1   42.45    3.88
   8  -7  -1   33.60    3.88
  -8   7  -1   39.63    4.21
  -7  -8  -1   40.55    3.68
   8  -7  -1   43.58    4.65
   8  -7  -1   43.97    5.76
  -7  -8  -1   36.40    3.56
   8  -7  -1   41.40    4.73
   8  -7  -1   39.05    4.79
   7   8  -1   33.88    3.58
  -7  -8  -1   37.55    4.11
   7   8  -1   38.42    4.78
  -7  -8   1   37.87    3.49
   7   8   1   31.54    5.25
   8  -7   1   39.26    4.97
  -8   7   1   38.06    4.62
  -8   7   1   30.82    4.25
   8  -7   1   30.15    4.19
  -8   7   1   45.33    4.82
  -7  -8   1   37.03    4.68
   7   8   1   40.59    3.76
   8  -7   1   34.44    4.16
   8  -7   1   38.44    4.21
   8  -7   1   35.13    5.82
   7   8   1   30.89    3.68
   7   8   1   36.80    3.70
  -7  -8   1   31.09    4.09
   8  -7   1   44.25    4.40
  -8   7   1   33.84    3.91
  -8   9  -1    6.98    2.28
  -9  -8  -1    9.82    2.25
  -8   9  -1   17.90    2.87
   8  -9  -1    6.24    1.67
   9   8  -1    8.01    2.00
   8  -9  -1   11.71    4.06
   8  -9  -1    6.64    2.40
  -8   9  -1    5.54    2.91
   8  -9  -1   15.27    5.40
   9   8  -1    6.36    2.16
   9   8  -1   11.09    3.09
   8  -9  -1    9.23    3.41
  -8   9  -1    5.67    1.75
   8  -9  -1    5.85    2.19
   8  -9  -1    3.95    2.21
  -8   9  -1    6.99    2.38
  -8   9  -1    2.77    1.56
   8  -9   1    7.59    2.90
  -8   9   1   11.54    3.62
   8  -9   1    4.38    2.24
   8  -9   1    5.12    3.01
   8  -9   1    5.27    1.34
  -8   9   1   12.15    2.85
   8  -9   1    6.87    1.99
   9   8   1    6.95    1.86
  -9  -8   1   14.17    3.16
   9   8   1    9.02    2.35
  -8   9   1   10.37    3.33
  -9  -8   1    7.07    2.31
  -8   9   1    9.78    2.46
  -8   9   1    4.32    2.98
   9   8   1   16.31    3.82
   8  -9   1    7.48    1.82
  -9  -8   1    6.46    1.70
  -6   9  -1   37.47    5.18
   6  -9  -1   41.26    5.04
  -9  -6  -1   43.55    4.05
   6  -9  -1   36.91    5.25
  -9  -6  -1   42.71    4.36
   9   6  -1   45.75    4.41
   6  -9  -1   52.37    4.86
   9   6  -1   41.74    4.51
  -6   9  -1   33.14    4.69
   6  -9  -1   46.22    6.72
   6  -9  -1   37.78    4.59
  -6   9  -1   35.02    4.68
  -6   9  -1   42.23    4.55
  -6   9  -1   41.16    6.46
   6  -9   1   45.90    5.02
   9   6   1   38.98    4.41
   9   6   1   49.17    4.35
   6  -9   1   37.84    5.29
  -6   9   1   54.42    4.62
  -9  -6   1   47.06    4.60
  -9  -6   1   40.82    4.84
   6  -9   1   46.88    4.89
   9   6   1   42.74    5.43
  -6   9   1   46.08    6.70
  -6   9   1   54.61    5.28
   9   6   1   45.35    4.34
   6  -9   1   44.79    4.46
   6  -9   1   41.90    6.36
  -6   9   1   46.96    5.34
  -4   9  -1  233.55   21.41
   4  -9  -1  234.63   20.84
   4  -9  -1  228.31   20.69
  -9  -4  -1  239.52   20.48
  -4   9  -1  230.93   20.81
   9   4  -1  231.13   20.60
  -4   9  -1  228.52   20.67
  -4   9  -1  221.49   20.61
  -4   9  -1  234.18   20.63
   4  -9  -1  230.27   20.72
   4  -9  -1  229.29   20.85
   4  -9  -1  228.66   20.75
  -9  -4  -1  235.39   20.90
   9   4  -1  238.19   20.67
  -9  -4  -1  235.26   20.61
   4  -9  -1  225.97   21.44
   4  -9  -1  229.31   20.79
   4  -9   1  229.70   21.37
   9   4   1  232.14   20.59
  -4   9   1  224.97   20.67
  -9  -4   1  237.47   20.67
   4  -9   1  224.96   20.73
   4  -9   1  214.49   20.60
   9   4   1  233.72   20.61
   9   4   1  238.03   20.62
   4  -9   1  229.54   20.78
   9   4   1  230.85   20.60
   4  -9   1  210.82   20.69
  -4   9   1  225.49   20.63
  -4   9   1  214.34   21.29
   9   4   1  222.15   20.86
   4  -9   1  210.36   20.62
  -4   9   1  236.84   20.80
  -9  -4   1  225.28   20.59
  -4   9   1  206.08   20.98
  -9  -2  -1   27.78    3.87
  -2   9  -1   34.60    3.40
   2  -9  -1   28.31    3.34
   2  -9  -1   37.09    4.21
  -2   9  -1   20.11    4.55
  -9  -2  -1   29.86    3.32
  -2   9  -1   22.37    3.44
  -9  -2  -1   34.26    2.86
   2  -9  -1   32.20    3.64
   2  -9  -1   24.51    3.17
  -2   9  -1   36.58    3.69
   9   2  -1   26.69    3.32
  -2   9  -1   33.00    3.24
   9   2  -1   30.65    3.58
   2  -9  -1   30.35    3.97
  -9  -2   1   35.40    3.58
  -2   9   1   36.61    3.72
   2  -9   1   31.42    3.41
   9   2   1   31.89    3.39
   9   2   1   24.81    3.76
   2  -9   1   22.83    3.12
   2  -9   1   27.36    3.51
   2  -9   1   27.28    3.14
   2  -9   1   32.93    3.60
  -2   9   1   35.70    3.29
  -9  -2   1   32.19    3.23
  -2   9   1   28.34    3.91
   9   2   1   28.39    3.71
  -2   9   1   27.72    3.31
   2  -9   1   25.01    5.02
   9   0  -1    5.77    1.17
   0  -9  -1    8.76    1.70
   0   9  -1    4.87    1.47
   0   9  -1    3.83    1.94
   0   9  -1    4.12    0.83
   0   9  -1    4.37    1.10
   0  -9  -1    6.36    1.53
  -9   0  -1    6.58    1.51
   0  -9  -1    5.34    2.17
   0  -9  -1   10.24    2.07
  -9   0  -1    9.67    2.38
   9   0  -1    3.79    1.30
   0   9  -1    5.34    1.06
   0   9  -1    6.19    1.66
   0  -9  -1    7.50    2.68
  -9   0  -1    7.01    1.80
   0  -9  -1    6.85    1.67
  -9   0  -1    6.70    1.57
   9   0  -1    9.68    2.40
   0  -9   1   12.13    2.03
   0   9   1   12.50    2.58
  -9   0   1    7.60    2.10
  -9   0   1   10.93    2.00
   9   0   1    4.54    1.31
   9   0   1    4.21    1.15
   0   9   1    5.98    1.73
   9   0   1    7.96    1.91
  -9   0   1    7.15    2.44
   9   0   1    5.85    1.34
   9   0   1    4.58    1.56
   0   9   1    6.51    1.72
   0   9   1    9.30    2.08
   9   0   1    8.13    2.35
   0   9   1   13.03    3.81
   0  -9   1    3.90    1.30
   0  -9   1    4.32    1.10
   0   9   1   11.19    2.46
   0  -9   1    6.03    1.54
   0  -9   1   10.40    3.72
   0  -9   1    6.04    1.81
   2   9  -1    1.95    0.77
  -9   2  -1    2.05    1.01
  -2  -9  -1    0.94    0.67
   2   9  -1    2.45    0.85
  -2  -9  -1    0.74    0.80
  -9   2  -1    1.12    0.62
   2   9  -1    0.32    1.17
   9  -2  -1   -0.02    1.43
  -9   2  -1   -0.04    0.89
   2   9  -1   -1.18    1.74
  -2  -9  -1    0.08    1.81
  -9   2  -1    1.25    1.52
  -2  -9  -1   -2.23    1.20
   9  -2  -1   -0.13    0.58
  -9   2  -1    3.18    1.60
  -2  -9  -1    0.02    1.47
  -9   2  -1    3.57    0.94
   9  -2  -1    0.18    1.04
   9  -2  -1   -0.87    0.76
  -2  -9  -1   -0.04    0.99
   9  -2  -1   -0.86    1.46
   2   9  -1    0.51    0.81
  -2  -9   1    2.26    0.74
   9  -2   1    0.26    1.47
   2   9   1    1.89    0.81
   2   9   1    0.67    0.85
  -9   2   1    2.54    1.38
  -2  -9   1    1.06    0.88
   9  -2   1    0.57    1.52
   2   9   1    2.37    1.14
  -9   2   1    1.60    0.98
   9  -2   1    1.81    0.69
  -2  -9   1    3.21    1.05
   2   9   1    1.49    1.84
   9  -2   1    0.74    1.03
   9  -2   1   -0.51    0.89
  -9   2   1    4.03    1.11
   2   9   1   -2.20    1.07
  -2  -9   1    1.70    1.81
   2   9   1   -0.84    1.26
  -9   2   1    0.01    1.42
  -2  -9   1    1.18    0.98
  -9   2   1    0.08    0.87
   9  -2   1   -0.21    0.99
   4   9  -1   53.08    5.34
  -9   4  -1   66.97    5.58
   4   9  -1   64.88    5.58
   9  -4  -1   54.74    6.50
  -4  -9  -1   54.04    5.38
  -4  -9  -1   51.50    5.40
  -9   4  -1   67.52    6.09
   9  -4  -1   67.38    6.02
   4   9  -1   53.49    5.33
  -9   4  -1   64.41    6.09
   9  -4  -1   62.72    5.78
  -9   4  -1   58.16    5.43
  -9   4  -1   55.60    5.75
   4   9  -1   53.05    5.40
   4   9  -1   56.36    6.60
  -4  -9  -1   51.39    5.79
   9  -4  -1   56.69    5.46
  -4  -9  -1   53.29    6.75
  -9   4   1   54.54    6.30
   9  -4   1   56.76    5.41
   4   9   1   55.93    6.91
  -4  -9   1   55.81    5.42
  -9   4   1   65.78    5.97
   9  -4   1   67.28    5.76
  -4  -9   1   56.89    5.39
   9  -4   1   58.62    6.36
   9  -4   1   64.64    5.81
  -4  -9   1   51.11    6.00
   4   9   1   55.37    5.46
   9  -4   1   55.59    6.45
  -9   4   1   69.79    6.99
   4   9   1   57.39    5.72
  -4  -9   1   59.54    6.37
   4   9   1   49.84    5.63
  -9   4   1   59.92    6.54
   4   9   1   53.53    5.42
   9  -4   1   60.66    5.66
  -6  -9  -1   22.85    2.29
  -6  -9  -1   29.18    4.86
   9  -6  -1   20.25    3.60
   9  -6  -1   19.32    3.58
  -9   6  -1   24.27    3.09
   9  -6  -1   13.01    3.42
   6   9  -1   16.83    2.58
  -9   6  -1   19.04    2.68
   6   9  -1   18.36    2.02
   9  -6  -1   16.77    2.58
  -9   6  -1   17.19    4.00
   6   9  -1   15.42    2.28
   9  -6  -1   20.46    3.93
   9  -6  -1   21.88    4.78
  -9   6  -1   18.42    3.01
  -6  -9  -1   13.14    3.04
   9  -6   1   24.43    3.33
  -9   6   1   16.04    3.34
  -9   6   1   20.15    3.39
   9  -6   1   14.76    3.14
  -6  -9   1   16.30    2.21
   9  -6   1   22.52    2.57
   9  -6   1   22.41    4.77
   6   9   1   27.66    4.82
   6   9   1   15.30    2.30
   6   9   1   18.62    2.50
  -6  -9   1   18.58    4.17
  -9   6   1   17.20    3.56
   9  -6   1   15.80    3.89
  -9   6   1   24.85    2.62
   6   9   1   20.25    2.54
   6   9   1   18.38    2.68
   9  -6   1   20.84    3.03
  -9   6   1   14.05    3.55
  -6  -9   1   18.19    2.18
   9  -8  -1    5.01    1.89
  -8  -9  -1    4.49    1.70
  -9   8  -1   -0.86    1.36
  -9   8  -1    2.11    1.57
   8   9  -1    1.09    0.73
  -8  -9  -1    4.64    1.27
   9  -8  -1    0.17    2.54
   8   9  -1    1.90    1.15
   9  -8  -1    2.29    1.14
   9  -8  -1    1.02    2.20
  -9   8  -1   -1.90    1.18
  -8  -9  -1    2.86    1.46
   8   9  -1    0.61    1.72
   9  -8  -1    0.88    2.10
  -9   8  -1   10.65    3.89
  -9   8  -1    0.32    1.48
   9  -8  -1    2.63    1.52
   9  -8  -1    0.11    2.01
   8   9   1    1.44    1.03
   9  -8   1    0.87    1.56
   9  -8   1   -0.87    1.10
  -8  -9   1    3.43    1.81
   8   9   1   -0.39    1.19
   8   9   1    3.27    0.92
   9  -8   1    0.95    2.73
  -8  -9   1    2.17    0.75
  -9   8   1    0.54    1.83
  -9   8   1   -0.53    1.85
   9  -8   1   -2.83    2.16
  -8  -9   1    5.63    1.98
   9  -8   1   -0.74    1.42
   8   9   1    4.33    2.29
  -9   8   1    1.45    1.18
  -9   8   1   -0.21    1.45
   9  -8   1   -1.33    1.84
 -10  -9  -1    3.38    1.31
   9 -10  -1    0.57    1.20
   9 -10  -1    2.40    1.50
   9 -10  -1   11.78    3.72
   9 -10  -1   17.31    4.09
  -9  10  -1    2.71    1.67
   9 -10  -1    0.62    2.03
  10   9  -1    1.60    1.62
  -9  10  -1    6.28    2.89
  -9  10  -1   12.25    3.58
  10   9  -1    1.16    1.18
   9 -10  -1    5.20    2.24
   9 -10  -1    3.96    2.75
 -10  -9  -1    1.72    1.01
  -9  10  -1    6.82    2.39
  10   9  -1    0.66    0.91
  -9  10  -1    0.57    1.52
  10   9   1    0.66    2.23
   9 -10   1    2.82    2.21
 -10  -9   1   -0.18    1.29
  -9  10   1    3.31    2.70
   9 -10   1    6.17    2.23
   9 -10   1   20.60    5.65
 -10  -9   1    1.50    0.80
 -10  -9   1    2.09    1.64
  -9  10   1    9.59    3.23
  10   9   1    0.82    1.97
  10   9   1    1.12    0.90
   9 -10   1    5.84    1.74
  10   9   1    1.41    0.79
   9 -10   1   -0.59    1.97
  -9  10   1    5.76    1.54
  -9  10   1    1.51    1.24
  -9  10   1    0.42    1.74
  -7  10  -1    7.04    1.73
   7 -10  -1   10.87    2.86
 -10  -7  -1    7.78    1.93
   7 -10  -1    7.65    2.47
   7 -10  -1    7.57    2.35
  10   7  -1    4.66    1.41
  -7  10  -1    4.45    2.21
   7 -10  -1    2.92    2.88
  -7  10  -1    1.77    1.48
  -7  10  -1    4.81    1.43
 -10  -7  -1    8.67    1.58
 -10  -7  -1    5.91    2.07
  10   7  -1    8.23    2.12
  -7  10  -1    5.52    1.81
   7 -10  -1    8.26    2.32
   7 -10  -1    1.09    2.30
  -7  10  -1    2.54    2.84
   7 -10  -1    5.73    2.09
   7 -10   1    6.23    3.17
  -7  10   1    6.92    2.14
 -10  -7   1    8.96    1.90
  10   7   1   10.13    1.98
  10   7   1    6.87    2.10
  -7  10   1    5.40    1.96
   7 -10   1    5.28    1.35
  -7  10   1    5.80    1.59
   7 -10   1    7.78    1.85
  10   7   1    8.44    3.26
  -7  10   1    2.64    2.99
   7 -10   1    3.65    2.21
  10   7   1   12.33    1.98
   7 -10   1    6.30    2.01
 -10  -7   1    8.39    2.50
  -7  10   1    7.30    2.55
  10   5  -1  328.34   30.06
   5 -10  -1  353.16   30.35
   5 -10  -1  320.68   30.06
  -5  10  -1  330.75   30.13
  -5  10  -1  326.57   30.17
   5 -10  -1  343.10   30.14
 -10  -5  -1  326.14   30.59
  10   5  -1  319.09   30.10
  -5  10  -1  358.65   30.09
   5 -10  -1  320.67   30.89
   5 -10  -1  368.72   30.31
  -5  10  -1  332.52   30.28
   5 -10  -1  345.21   30.33
  -5  10  -1  311.61   31.67
  -5  10  -1  334.09   30.07
 -10  -5  -1  312.70   30.08
   5 -10  -1  355.44   30.24
  -5  10   1  333.07   30.90
   5 -10   1  355.09   30.21
 -10  -5   1  319.71   30.03
   5 -10   1  362.53   30.21
  10   5   1  325.96   30.05
 -10  -5   1  324.25   30.12
   5 -10   1  358.63   30.10
  10   5   1  331.59   30.04
   5 -10   1  335.10   30.26
  -5  10   1  308.05   30.11
   5 -10   1  325.87   30.06
  -5  10   1  342.08   30.08
  10   5   1  331.58   30.06
  -5  10   1  337.91   30.27
  10   5   1  290.24   30.73
  -3  10  -1    0.75    0.98
  10   3  -1    0.93    1.39
  -3  10  -1   -0.48    1.25
   3 -10  -1   -0.54    1.67
   3 -10  -1    0.66    1.86
  -3  10  -1   -2.55    1.76
  10   3  -1    1.45    1.07
   3 -10  -1   -3.18    1.69
   3 -10  -1   -4.04    2.62
   3 -10  -1    3.60    1.96
 -10  -3  -1   -0.03    1.07
  -3  10  -1    0.91    1.08
   3 -10  -1    0.89    1.14
  -3  10  -1   -2.01    1.36
 -10  -3  -1    2.14    1.05
 -10  -3  -1   -0.24    1.52
  -3  10  -1    0.09    2.35
  10   3   1    1.90    1.38
   3 -10   1   -3.29    1.55
  10   3   1    1.37    1.36
   3 -10   1    0.03    1.01
  -3  10   1   -3.09    1.85
  -3  10   1    7.01    2.01
   3 -10   1    0.87    2.45
  -3  10   1   -2.03    1.12
 -10  -3   1    4.63    1.54
 -10  -3   1    5.31    2.06
  -3  10   1    1.49    1.65
   3 -10   1   -4.80    1.70
  -3  10   1   -2.45    1.81
  -3  10   1   -2.57    2.64
   3 -10   1    0.26    1.39
   3 -10   1    0.25    0.99
  10   3   1    8.22    2.84
  10   3   1   -0.51    1.04
 -10  -1  -1  159.86   13.47
  -1  10  -1  141.56   13.57
   1 -10  -1  137.13   13.88
   1 -10  -1  147.71   13.67
  -1  10  -1  153.92   14.46
  -1  10  -1  136.68   13.53
 -10  -1  -1  150.15   13.62
   1 -10  -1  153.65   14.53
  10   1  -1  161.10   13.63
  -1  10  -1  148.47   13.48
 -10  -1  -1  157.90   13.42
  10   1  -1  153.42   13.68
  -1  10  -1  143.54   13.71
   1 -10  -1  144.45   13.84
  -1  10  -1  149.55   13.72
 -10  -1  -1  163.21   13.91
   1 -10  -1  140.36   13.56
   1 -10  -1  152.95   13.56
  10   1   1  150.89   13.86
  -1  10   1  130.88   13.56
  10   1   1  155.11   13.41
   1 -10   1  150.19   13.67
  10   1   1  154.70   13.64
  -1  10   1  144.62   13.55
 -10  -1   1  148.74   13.69
 -10  -1   1  150.96   13.59
  10   1   1  157.98   13.68
  -1  10   1  134.24   13.79
   1 -10   1  136.51   13.61
  -1  10   1  144.97   13.77
   1 -10   1  143.34   13.48
  10   1   1  155.69   13.61
   1 -10   1  147.78   13.67
  -1  10   1  152.61   13.71
   1 -10   1  157.60   14.54
  -1  10   1  151.69   14.49
  -1 -10  -1    1.13    0.96
 -10   1  -1    4.06    1.12
 -10   1  -1   -0.98    1.57
  10  -1  -1   -0.78    1.55
 -10   1  -1    1.04    1.63
  -1 -10  -1    5.78    1.72
  10  -1  -1    1.63    1.24
  -1 -10  -1    9.27    2.91
  -1 -10  -1    0.65    1.69
 -10   1  -1    1.46    1.28
  10  -1  -1    0.92    1.53
   1  10  -1    2.43    2.19
  -1 -10  -1    2.58    2.28
   1  10  -1    0.10    1.35
   1  10  -1    1.92    0.96
   1  10  -1    5.81    1.90
 -10   1  -1    4.38    1.58
   1  10  -1    2.08    1.10
 -10   1  -1    5.91    1.72
  -1 -10  -1    2.71    1.36
   1  10   1   -0.03    1.36
  -1 -10   1    2.08    1.29
 -10   1   1    7.99    2.73
  10  -1   1    0.92    0.72
  -1 -10   1    3.71    1.25
  10  -1   1    1.51    1.69
   1  10   1    0.82    1.30
 -10   1   1    1.02    1.31
   1  10   1    5.94    1.85
  -1 -10   1    1.14    2.13
  10  -1   1    2.63    1.67
  10  -1   1    2.00    1.02
  -1 -10   1    2.59    1.12
   1  10   1    2.55    1.67
   1  10   1    5.29    2.32
   1  10   1    5.51    1.99
 -10   1   1    3.71    1.00
 -10   1   1    1.74    1.50
  10  -1   1    1.75    1.17
  -1 -10   1    2.82    0.92
   3  10  -1    2.13    2.17
  10  -3  -1    1.39    0.83
 -10   3  -1    0.96    0.80
   3  10  -1    0.42    0.92
  10  -3  -1    3.77    1.26
  10  -3  -1    4.96    1.88
 -10   3  -1    0.28    1.12
 -10   3  -1   -1.50    1.88
  -3 -10  -1    1.64    1.03
   3  10  -1    0.70    1.04
  10  -3  -1    3.67    1.34
   3  10  -1    3.69    0.89
  -3 -10  -1    2.56    1.66
  -3 -10  -1    1.08    2.30
  -3 -10  -1    1.40    0.95
  -3 -10  -1    1.51    0.78
 -10   3  -1    3.79    1.90
 -10   3  -1    3.81    1.14
 -10   3  -1    2.81    1.09
  -3 -10  -1    3.34    1.47
  10  -3  -1    2.09    1.88
   3  10  -1    2.59    1.28
 -10   3   1    6.74    2.42
 -10   3   1    2.80    1.85
  -3 -10   1   -2.00    2.10
   3  10   1   -0.61    0.84
  10  -3   1    1.65    2.00
  10  -3   1    1.10    0.85
  10  -3   1    0.87    1.14
  10  -3   1    0.90    1.38
 -10   3   1    2.42    0.70
   3  10   1    2.64    1.02
  -3 -10   1   -0.45    1.10
   3  10   1    1.79    1.23
  -3 -10   1    9.02    2.65
  -3 -10   1    2.00    1.14
  -3 -10   1    1.56    0.88
   3  10   1    4.13    2.41
  10  -3   1    0.20    1.23
 -10   3   1    1.09    1.77
 -10   3   1   -0.02    1.15
 -10   3   1    4.60    1.76
   3  10   1    0.45    1.52
   3  10   1    1.41    1.27
   5  10  -1   10.69    1.74
   5  10  -1    7.09    1.56
 -10   5  -1    0.67    1.06
  10  -5  -1    2.94    2.21
  10  -5  -1    8.03    2.93
  -5 -10  -1    1.51    1.00
   5  10  -1    5.18    2.12
 -10   5  -1    3.53    2.29
   5  10  -1    1.85    1.27
  -5 -10  -1   14.66    3.40
 -10   5  -1    0.27    1.35
  -5 -10  -1    4.57    1.55
  -5 -10  -1    3.29    2.34
 -10   5  -1   11.10    2.68
  -5 -10  -1    0.86    1.67
 -10   5  -1    6.73    2.36
  10  -5  -1    7.54    1.92
   5  10  -1    6.99    1.49
  10  -5  -1   11.20    2.96
 -10   5   1    4.45    2.11
  -5 -10   1    3.22    2.13
 -10   5   1    4.05    1.76
  10  -5   1    3.46    1.63
   5  10   1   11.51    2.08
  10  -5   1   17.92    4.36
  -5 -10   1    2.93    1.19
  -5 -10   1    2.61    1.18
 -10   5   1    2.63    1.36
  10  -5   1   10.62    3.06
 -10   5   1    6.24    1.81
   5  10   1   10.83    2.27
   5  10   1    8.11    1.76
   5  10   1    2.58    2.44
 -10   5   1   15.15    3.13
 -10   5   1   14.74    4.41
  10  -5   1    1.52    1.51
  10  -5   1   10.66    2.00
 -10   7  -1  131.78   12.34
  -7 -10  -1  131.86   12.21
  10  -7  -1  145.00   12.62
 -10   7  -1  128.32   12.53
 -10   7  -1  134.41   12.49
 -10   7  -1  123.76   12.75
  -7 -10  -1  131.24   12.23
   7  10  -1  135.47   12.32
  -7 -10  -1  138.90   13.27
   7  10  -1  127.57   12.15
  10  -7  -1  130.97   13.51
  10  -7  -1  145.21   12.75
 -10   7  -1  132.85   12.53
  -7 -10  -1  142.78   12.51
  10  -7  -1  147.56   12.68
   7  10  -1  126.23   12.21
  10  -7  -1  130.84   12.94
   7  10  -1  137.02   12.95
  10  -7  -1  130.86   12.43
  10  -7  -1  142.04   12.64
 -10   7   1  146.40   12.33
  -7 -10   1  139.76   12.97
 -10   7   1  127.67   12.49
 -10   7   1  139.26   12.68
  10  -7   1  128.45   12.48
   7  10   1  135.85   13.22
  -7 -10   1  136.38   12.35
 -10   7   1  139.55   12.61
 -10   7   1  144.16   12.75
  10  -7   1  134.20   12.60
   7  10   1  127.58   12.24
   7  10   1  129.37   12.40
   7  10   1  129.96   12.30
  10  -7   1  136.60   12.80
  10  -7   1  137.20   12.35
  10  -7   1  144.43   12.61
   7  10   1  134.04   12.27
  10  -7   1  130.39   13.54
  -7 -10   1  135.82   12.23
 -10   9  -1  129.96   10.61
 -10   9  -1  105.76   10.53
  10  -9  -1  119.96   10.60
 -10   9  -1  112.01   10.55
  -9 -10  -1  116.14   10.43
   9  10  -1  112.17   10.30
 -10   9  -1  101.17   10.33
  10  -9  -1   99.84   11.62
  -9 -10  -1  107.70   10.21
  10  -9  -1  116.98   10.86
   9  10  -1  109.15   10.89
  10  -9  -1  109.71   10.91
  10  -9  -1  107.48   10.86
 -10   9  -1  100.70   10.92
  10  -9  -1  111.24   10.88
 -10   9  -1  110.20   11.85
  10  -9  -1  117.12   10.38
   9  10   1  114.83   10.16
  10  -9   1  114.67   11.81
  10  -9   1  114.47   10.34
 -10   9   1  105.44   10.57
 -10   9   1  117.97   10.79
   9  10   1  119.12   10.20
  10  -9   1  103.15   10.69
  -9 -10   1  100.75   10.35
   9  10   1  115.70   10.12
 -10   9   1  104.37   10.68
 -10   9   1  121.53   10.37
  -9 -10   1  120.29   10.88
  10  -9   1  101.72   10.79
   9  10   1  125.12   11.19
   9  10   1  105.87   10.22
  10  -9   1  108.54   10.53
  -9 -10   1  113.99   10.13
  10  -9   1  104.96   10.61
 -10  11  -1    5.38    1.41
  11  10  -1    5.86    1.90
  10 -11  -1   13.31    3.92
  11  10  -1    5.69    1.81
  10 -11  -1    3.35    2.79
 -10  11  -1    2.52    1.67
  10 -11  -1   13.85    4.05
  10 -11  -1    3.98    2.09
 -10  11  -1    2.52    2.82
  10 -11  -1    7.07    1.82
 -10  11  -1   12.71    4.08
 -11 -10  -1    4.80    1.50
 -10  11  -1    4.55    1.61
 -10  11  -1    6.94    1.84
  10 -11  -1    4.17    2.19
  11  10  -1    7.98    1.43
  10 -11  -1    7.17    2.36
 -11 -10  -1   10.74    2.00
  11  10   1    9.78    1.60
  10 -11   1    5.15    1.91
  11  10   1   12.81    1.96
  10 -11   1    8.21    2.79
  10 -11   1   14.11    2.28
 -10  11   1    6.27    2.40
  11  10   1   14.08    4.33
  11  10   1    7.82    2.10
 -10  11   1    9.79    2.46
  10 -11   1    0.90    2.80
 -11 -10   1    6.38    2.34
 -11 -10   1    5.17    1.78
  10 -11   1    7.26    2.44
 -10  11   1    5.11    2.02
 -10  11   1   -0.25    2.72
 -11 -10   1    7.92    1.46
  11  10   1    8.88    2.25
 -10  11   1    9.36    3.06
   8 -11  -1    1.72    2.35
   8 -11  -1    8.53    2.85
  -8  11  -1    1.83    1.36
  -8  11  -1   19.35    5.34
 -11  -8  -1    5.33    1.29
   8 -11  -1    4.43    2.93
   8 -11  -1    4.49    2.30
 -11  -8  -1    6.39    1.91
   8 -11  -1    6.55    2.40
   8 -11  -1    3.97    2.07
  -8  11  -1    4.32    2.21
 -11  -8  -1    1.56    1.21
  -8  11  -1    8.05    2.77
  -8  11  -1   13.56    2.95
   8 -11  -1   10.66    3.95
  -8  11  -1    3.28    1.60
  -8  11   1    7.31    2.53
  -8  11   1   14.13    3.71
  -8  11   1    5.67    2.80
  11   8   1   -0.12    1.96
   8 -11   1    2.03    1.71
   8 -11   1    2.75    2.06
  11   8   1    0.87    1.11
  -8  11   1    1.74    1.48
   8 -11   1    1.38    1.24
   8 -11   1   16.18    5.41
   8 -11   1   12.13    2.98
  -8  11   1   17.14    4.11
   8 -11   1    0.49    2.18
   6 -11  -1    2.69    2.22
   6 -11  -1    4.08    1.41
  11   6  -1    6.84    1.26
  -6  11  -1   -1.10    1.72
  -6  11  -1    0.97    1.77
   6 -11  -1    4.39    2.11
   6 -11  -1    3.27    3.03
   6 -11  -1    7.55    1.62
  -6  11  -1    5.54    2.27
  -6  11  -1   -1.74    3.08
  -6  11  -1    6.24    1.46
 -11  -6  -1    8.25    2.00
   6 -11  -1    5.11    2.11
  11   6  -1    4.62    1.55
  -6  11  -1    2.82    1.75
   6 -11  -1   10.05    2.30
  11   6   1   10.04    3.65
   6 -11   1    6.49    2.29
  -6  11   1    3.73    1.54
  -6  11   1    1.37    3.02
 -11  -6   1    9.27    1.69
   6 -11   1    3.58    1.95
   6 -11   1    6.17    1.35
  -6  11   1    5.11    2.30
   6 -11   1    3.37    1.45
   6 -11   1    1.53    3.82
  -6  11   1    3.62    1.41
   6 -11   1    2.61    1.82
  11   6   1   10.76    2.10
  11   6   1    5.94    2.24
  -6  11   1    4.09    2.02
 -11  -6   1    8.11    2.06
  -4  11  -1   27.07    5.83
  -4  11  -1   31.84    4.36
 -11  -4  -1   16.37    3.96
   4 -11  -1   25.94    6.22
   4 -11  -1   20.62    3.91
  11   4  -1   13.95    3.14
   4 -11  -1   25.27    3.43
  -4  11  -1   26.14    3.43
   4 -11  -1   18.84    4.36
 -11  -4  -1   15.02    2.94
   4 -11  -1   15.42    4.66
  -4  11  -1   24.45    3.11
  11   4   1   13.86    2.84
  -4  11   1   22.51    4.22
  11   4   1   14.15    3.08
   4 -11   1   26.41    4.03
 -11  -4   1   10.00    3.30
   4 -11   1   21.86    5.68
  -4  11   1   23.36    3.46
   4 -11   1   26.57    2.91
   4 -11   1   20.72    3.01
  -4  11   1   31.50    4.89
  -4  11   1   19.89    3.98
  11   4   1   12.92    3.77
  11   4   1   16.02    3.15
   4 -11   1   21.18    3.59
  -4  11   1   26.34    3.09
  -4  11   1   18.01    6.36
  -2  11  -1  114.91   10.33
  11   2  -1  106.42   10.38
 -11  -2  -1  106.88   10.77
  -2  11  -1  111.40   10.65
  -2  11  -1  103.10   11.63
  11   2  -1  105.27   10.54
  -2  11  -1  114.94   10.47
  -2  11  -1  101.16   10.28
 -11  -2  -1  119.46   10.11
   2 -11  -1  131.14   11.92
   2 -11  -1  124.11   10.80
   2 -11   1  106.10   10.50
   2 -11   1  110.98   10.27
 -11  -2   1  103.97   10.56
   2 -11   1  106.75   11.76
  -2  11   1  115.04   11.86
  -2  11   1  127.57   10.68
 -11  -2   1  102.81   10.37
  11   2   1  110.19   10.38
  11   2   1  111.19   10.51
  11   2   1  111.73   10.42
  11   2   1  108.98   10.81
   2 -11   1  115.93   10.31
   2 -11   1  119.22   10.57
   0 -11  -1   19.13    5.48
   0  11  -1   13.52    2.51
 -11   0  -1   11.17    2.69
   0  11  -1   14.99    2.00
 -11   0  -1   13.16    3.52
   0  11  -1   14.46    5.54
   0 -11  -1   12.48    2.43
   0 -11  -1   15.98    3.53
   0 -11  -1    8.99    2.83
   0 -11  -1   17.52    3.77
  11   0  -1   10.25    2.72
  11   0  -1    8.75    3.17
  11   0  -1    9.59    3.04
   0  11   1   16.12    5.27
   0  11   1   11.14    2.62
   0 -11   1   11.04    2.40
 -11   0   1   11.98    2.61
  11   0   1   11.35    2.92
 -11   0   1    7.50    2.38
  11   0   1   16.37    3.63
  11   0   1   15.36    2.79
   0 -11   1   10.49    3.00
   0 -11   1   16.10    2.84
   0  11   1   19.64    5.04
   0 -11   1    7.54    2.98
   0 -11   1   12.34    2.05
  11   0   1   12.14    3.15
   0  11   1    9.65    3.08
   0 -11   1    6.97    2.59
  11   0   1   13.75    1.67
 -11   0   1    8.55    3.01
 -11   2  -1    1.51    1.97
  11  -2  -1    3.74    1.55
   2  11  -1   13.71    2.10
  -2 -11  -1    3.34    1.95
  11  -2  -1   11.00    1.58
   2  11  -1    8.47    2.04
 -11   2  -1    6.60    1.56
 -11   2  -1    6.75    2.18
   2  11  -1    7.07    2.54
  11  -2  -1   13.25    3.26
   2  11  -1   19.78    4.94
  -2 -11  -1   10.34    3.23
 -11   2  -1    9.15    2.49
   2  11  -1   11.87    2.12
 -11   2  -1    0.88    1.92
  -2 -11  -1   15.24    2.88
  -2 -11  -1    5.42    2.85
  11  -2  -1   10.47    3.40
  -2 -11   1   13.80    2.60
  11  -2   1    4.65    2.50
 -11   2   1    2.78    1.84
  11  -2   1    6.39    2.39
   2  11   1   12.12    2.48
   2  11   1   13.32    5.03
  -2 -11   1    9.87    2.43
 -11   2   1    0.17    1.85
   2  11   1   11.05    2.30
  11  -2   1    1.83    1.39
   2  11   1   13.76    3.03
  -2 -11   1    2.23    2.50
  11  -2   1    5.43    2.04
  -4 -11  -1  298.88   27.45
  11  -4  -1  313.83   27.51
  -4 -11  -1  306.19   27.66
  -4 -11  -1  322.20   28.35
 -11   4  -1  302.73   27.45
  11  -4  -1  318.55   27.56
   4  11  -1  310.14   27.55
   4  11  -1  293.40   27.47
 -11   4  -1  325.43   27.79
   4  11  -1  290.57   27.45
  11  -4  -1  300.51   27.72
 -11   4  -1  335.31   27.55
  11  -4  -1  300.74   27.46
   4  11  -1  294.92   28.08
   4  11  -1  297.63   27.46
  -4 -11  -1  301.03   27.45
  -4 -11  -1  287.31   27.66
  11  -4  -1  312.59   27.63
  -4 -11  -1  292.06   27.47
 -11   4  -1  299.50   27.60
 -11   4  -1  310.28   28.05
  11  -4  -1  304.54   28.05
 -11   4  -1  301.96   27.52
   4  11   1  282.39   27.45
  11  -4   1  307.73   27.55
 -11   4   1  322.14   27.73
   4  11   1  302.77   27.51
 -11   4   1  299.64   27.61
  -4 -11   1  284.66   27.46
 -11   4   1  335.11   27.63
  11  -4   1  299.86   27.47
 -11   4   1  294.49   27.43
 -11   4   1  312.08   27.58
  11  -4   1  303.04   28.02
   4  11   1  310.55   28.30
   4  11   1  287.91   27.57
  11  -4   1  305.52   27.62
  -4 -11   1  313.40   28.15
   4  11   1  294.16   27.47
  -4 -11   1  311.52   27.51
 -11   4   1  315.84   28.01
  -4 -11   1  299.52   27.51
   4  11   1  302.20   27.56
  11  -4   1  329.35   27.58
  11  -4   1  326.29   27.77
  -4 -11   1  304.52   27.69
  11  -6  -1   49.64    5.19
  -6 -11  -1   42.21    4.38
 -11   6  -1   43.39    4.96
  11  -6  -1   46.84    4.60
  -6 -11  -1   37.95    5.09
   6  11  -1   48.85    4.67
  11  -6  -1   46.41    5.07
  11  -6  -1   44.77    6.70
   6  11  -1   40.37    4.46
   6  11  -1   40.84    4.36
   6  11  -1   51.86    6.14
   6  11  -1   45.50    4.35
  11  -6  -1   43.21    5.52
  11  -6  -1   53.15    5.33
 -11   6  -1   59.27    5.75
 -11   6  -1   51.03    4.95
 -11   6  -1   46.19    4.86
  -6 -11  -1   41.39    4.44
  -6 -11  -1   47.77    6.39
  -6 -11  -1   31.61    5.17
  11  -6   1   46.56    5.00
  11  -6   1   42.83    4.91
 -11   6   1   31.12    6.25
   6  11   1   40.81    4.57
 -11   6   1   48.81    4.57
  -6 -11   1   41.91    4.54
  -6 -11   1   53.06    4.59
   6  11   1   38.43    4.63
   6  11   1   55.01    4.77
   6  11   1   42.01    6.56
  11  -6   1   59.46    5.18
  11  -6   1   53.16    5.12
  11  -6   1   46.83    5.33
 -11   6   1   48.81    5.71
 -11   6   1   48.67    5.34
   6  11   1   42.28    4.45
  -6 -11   1   35.14    6.08
 -11   6   1   50.09    5.00
  11  -6   1   38.30    6.46
  -6 -11   1   43.58    4.43
 -11   6   1   46.28    5.42
 -11   8  -1   18.16    3.80
  11  -8  -1   29.52    4.19
  -8 -11  -1   35.05    3.54
   8  11  -1   25.15    2.41
   8  11  -1   23.00    2.70
   8  11  -1   22.97    4.88
  11  -8  -1   21.03    3.94
  11  -8  -1   21.19    3.90
  11  -8  -1   19.44    3.15
  -8 -11  -1   23.86    5.04
 -11   8  -1   24.59    4.72
  11  -8  -1   21.97    4.38
  -8 -11  -1   26.34    2.72
 -11   8  -1   21.35    3.55
 -11   8  -1   23.47    3.71
  11  -8  -1   23.43    5.44
 -11   8  -1   21.10    3.06
   8  11  -1   25.20    2.98
  -8 -11  -1   21.90    2.63
  11  -8  -1   23.58    4.31
  11  -8   1   33.41    3.76
 -11   8   1   31.46    4.25
   8  11   1   23.52    2.83
  11  -8   1   23.40    3.06
   8  11   1   15.54    3.33
  -8 -11   1   21.44    2.98
 -11   8   1   29.05    3.97
   8  11   1   22.94    2.67
   8  11   1   32.38    5.67
   8  11   1   28.30    2.83
  11  -8   1   23.27    4.01
  -8 -11   1   23.73    3.23
  11  -8   1   16.71    4.27
  11  -8   1   23.05    5.62
 -11   8   1   24.13    3.56
  11  -8   1   22.74    3.97
 -11   8   1   23.50    3.19
  -8 -11   1   26.46    4.37
  10  11  -1   10.42    3.83
 -10 -11  -1   18.45    2.89
  11 -10  -1   15.99    3.85
  10  11  -1   15.55    2.43
  11 -10  -1   22.48    4.26
  11 -10  -1   16.64    4.30
 -11  10  -1   16.94    4.06
 -10 -11  -1   15.81    2.20
 -11  10  -1   13.00    3.37
 -11  10  -1   16.13    3.15
  11 -10  -1    8.78    3.26
 -11  10  -1   16.89    3.03
  11 -10  -1   22.73    2.67
  11 -10  -1   14.84    3.85
 -11  10  -1   15.61    2.67
  10  11  -1   16.79    1.97
 -11  10  -1   16.66    5.01
  11 -10  -1   12.24    2.47
  11 -10   1   12.11    2.69
 -11  10   1   11.17    2.72
  11 -10   1    9.14    3.37
  10  11   1   19.02    1.77
  10  11   1   13.52    2.21
 -11  10   1   12.02    3.69
  11 -10   1    8.73    2.31
  11 -10   1   23.05    3.77
  11 -10   1   18.62    4.05
 -10 -11   1   10.94    3.72
  11 -10   1    9.57    2.60
  10  11   1   20.26    2.22
 -11  10   1   16.21    3.72
  10  11   1   13.68    1.91
 -10 -11   1   17.24    2.48
  10  11   1   19.90    4.47
 -10 -11   1   15.57    1.91
  11 -12  -1   39.94    5.46
  12  11  -1   46.46    4.16
  11 -12  -1   36.82    5.35
  11 -12  -1   35.90    4.42
 -11  12  -1   40.55    4.87
 -11  12  -1   39.71    6.83
 -11  12  -1   38.35    5.03
  11 -12  -1   40.53    6.58
  12  11  -1   41.82    4.31
 -11  12  -1   38.84    4.74
  12  11  -1   42.94    5.05
  11 -12  -1   35.04    5.10
  11 -12  -1   36.08    4.93
 -12 -11  -1   42.57    4.43
 -11  12  -1   38.26    4.80
 -11  12  -1   39.46    5.38
  11 -12  -1   51.13    5.61
  12  11   1   40.56    5.38
  11 -12   1   42.08    4.38
 -12 -11   1   36.41    4.83
  11 -12   1   42.88    5.08
 -12 -11   1   44.31    3.85
  12  11   1   48.02    6.01
  11 -12   1   38.61    4.84
 -11  12   1   45.15    6.74
  11 -12   1   34.73    6.79
 -12 -11   1   34.45    4.01
  11 -12   1   41.86    5.36
  11 -12   1   40.04    5.58
 -11  12   1   42.13    5.10
  12  11   1   39.29    4.02
  12  11   1   41.58    4.22
 -11  12   1   36.11    5.37
 -11  12   1   41.82    4.49
 -11  12   1   43.82    4.70
 -12 -11   1   43.20    4.35
   9 -12  -1   12.64    3.86
   9 -12  -1    4.19    2.18
  -9  12  -1    4.02    1.76
  -9  12  -1    3.40    1.57
  -9  12  -1    5.53    1.55
  -9  12  -1    2.63    1.56
  12   9  -1    4.44    1.35
  -9  12  -1    5.68    2.51
 -12  -9  -1    5.14    1.29
   9 -12  -1    5.79    1.63
  -9  12  -1    5.61    2.88
   9 -12  -1    2.10    2.07
   9 -12  -1   -0.67    2.75
   9 -12  -1    6.66    2.83
 -12  -9  -1    4.90    1.25
   9 -12  -1    2.79    1.32
  12   9  -1    8.25    2.05
   9 -12   1    6.67    3.09
  12   9   1    5.24    1.84
  -9  12   1    3.36    2.92
   9 -12   1    1.09    1.24
   9 -12   1    5.88    2.42
  -9  12   1    3.18    1.35
  12   9   1    7.08    2.08
  -9  12   1    2.54    2.05
   9 -12   1    8.00    2.85
  12   9   1    8.84    2.26
  12   9   1    6.11    1.86
  -9  12   1    4.24    2.01
   9 -12   1    4.68    2.13
 -12  -9   1    7.51    1.49
  12   9   1    7.72    2.10
   9 -12   1    2.65    2.23
  -9  12   1    1.02    1.55
 -12  -9   1    5.02    1.01
  -7  12  -1   48.30    4.69
  -7  12  -1   37.53    4.87
  -7  12  -1   35.74    5.11
 -12  -7  -1   38.15    4.29
  -7  12  -1   39.11    4.34
   7 -12  -1   38.30    4.33
  12   7  -1   35.83    4.21
 -12  -7  -1   35.90    4.48
 -12  -7  -1   37.91    3.54
   7 -12  -1   26.11    4.90
   7 -12  -1   33.51    4.60
  12   7  -1   40.83    4.04
   7 -12  -1   40.49    5.46
   7 -12  -1   39.33    5.18
   7 -12  -1   42.78    7.18
  -7  12  -1   44.26    4.60
   7 -12  -1   29.22    5.16
  -7  12  -1   32.16    6.54
  -7  12   1   35.09    4.52
 -12  -7   1   32.89    3.94
  -7  12   1   38.88    4.26
   7 -12   1   52.48    7.25
   7 -12   1   37.61    4.17
 -12  -7   1   37.13    4.32
  12   7   1   39.94    3.95
  -7  12   1   29.74    4.92
   7 -12   1   38.63    4.94
  -7  12   1   38.22    7.09
  12   7   1   30.02    3.96
  12   7   1   37.89    5.17
  12   7   1   37.00    3.97
   7 -12   1   36.18    5.10
  -7  12   1   42.46    5.32
   7 -12   1   37.07    5.17
  -5  12  -1    0.63    2.88
  -5  12  -1   -2.16    2.31
  12   5  -1    1.24    1.52
   5 -12  -1    0.12    2.31
   5 -12  -1   -1.55    2.25
   5 -12  -1   -0.86    2.18
  12   5  -1   -1.68    1.15
   5 -12  -1    0.49    1.32
   5 -12  -1   -2.28    1.48
  -5  12  -1   -0.28    1.80
  -5  12  -1    0.08    1.40
  -5  12  -1   -4.44    1.36
 -12  -5  -1   -2.23    1.61
  -5  12  -1    2.52    1.74
   5 -12  -1    3.46    3.26
   5 -12  -1   -4.34    2.24
 -12  -5  -1   -3.23    1.80
   5 -12   1    0.60    1.82
 -12  -5   1    1.07    1.54
   5 -12   1    0.98    2.17
  -5  12   1    4.72    2.16
   5 -12   1    1.18    3.04
  -5  12   1    1.71    2.02
  -5  12   1    2.16    1.38
  12   5   1   -2.25    1.43
  -5  12   1    1.90    1.47
   5 -12   1    1.47    1.28
  -5  12   1    1.68    2.43
   5 -12   1    1.05    2.02
  12   5   1    0.79    1.06
 -12  -5   1    0.90    1.07
  12   5   1   -0.14    1.70
  -5  12   1   -4.00    3.06
   5 -12   1    2.48    1.28
  -3  12  -1    1.87    1.33
   3 -12  -1   -2.08    1.45
   3 -12  -1   -2.19    3.07
 -12  -3  -1    2.93    1.22
  -3  12  -1   -3.83    2.19
  -3  12  -1    5.63    2.90
 -12  -3  -1    6.00    1.86
  -3  12  -1    6.15    1.73
   3 -12  -1   -1.40    2.25
   3 -12  -1    0.77    1.31
 -12  -3  -1    7.78    2.08
  12   3  -1    9.56    2.61
  -3  12  -1    2.34    1.22
   3 -12  -1   -4.29    2.15
  -3  12  -1    1.31    1.57
  12   3  -1    3.99    1.70
 -12  -3  -1    4.99    1.10
  -3  12   1   -3.47    2.08
  -3  12   1   -2.46    2.06
   3 -12   1   -0.29    1.80
  -3  12   1   -4.70    3.21
  12   3   1    3.26    1.60
  -3  12   1    3.11    1.33
 -12  -3   1    9.04    1.85
  12   3   1    4.57    1.68
   3 -12   1    4.96    1.97
  -3  12   1   -0.28    1.41
 -12  -3   1    6.75    1.82
   3 -12   1    2.15    1.22
   3 -12   1    0.61    2.09
  12   3   1    3.87    1.23
   3 -12   1    6.38    3.01
   3 -12   1    0.07    1.22
  12   3   1    4.34    1.78
  -3  12   1    1.39    1.97
   1 -12  -1   -0.71    1.92
  12   1  -1    0.22    1.31
   1 -12  -1   -4.40    2.87
  -1  12  -1    1.17    1.87
  -1  12  -1    1.21    1.50
   1 -12  -1    2.84    1.21
 -12  -1  -1    1.62    1.90
   1 -12  -1   -0.10    1.76
  -1  12  -1    1.56    1.30
   1 -12  -1   -4.33    2.09
  12   1  -1   -0.73    1.68
  -1  12  -1    1.19    1.25
 -12  -1  -1    1.77    1.20
  -1  12  -1    1.83    1.56
  -1  12  -1   -0.23    2.82
 -12  -1  -1    0.63    0.97
   1 -12  -1   -2.16    1.25
 -12  -1  -1    0.65    1.18
   1 -12   1    1.96    1.80
   1 -12   1    1.42    2.95
  12   1   1    0.26    1.75
   1 -12   1    0.80    1.02
 -12  -1   1    1.53    1.23
  12   1   1    0.76    1.89
  -1  12   1   -1.47    1.25
  -1  12   1    1.34    1.71
  -1  12   1    0.97    1.28
  12   1   1   -1.24    1.61
  -1  12   1   -3.78    1.83
 -12  -1   1    3.44    1.95
   1 -12   1   -0.35    1.16
  -1  12   1   -2.85    2.97
   1 -12   1   -2.75    1.45
   1 -12   1   -2.47    1.67
  -1  12   1   -6.58    1.87
  12   1   1    2.28    1.33
  -1 -12  -1   13.38    2.41
   1  12  -1    2.98    1.37
 -12   1  -1    8.88    2.77
 -12   1  -1    9.43    1.92
   1  12  -1    8.98    1.78
   1  12  -1    7.75    2.86
   1  12  -1    6.76    1.97
 -12   1  -1    7.88    2.08
  -1 -12  -1   10.87    3.71
  -1 -12  -1    7.35    2.62
  -1 -12  -1   11.73    3.62
  12  -1  -1    7.35    2.04
  -1 -12  -1   11.51    3.23
 -12   1  -1   15.92    3.68
   1  12  -1    7.08    2.50
  12  -1  -1    7.17    2.36
  12  -1  -1    5.31    1.57
  -1 -12  -1    4.16    1.19
 -12   1   1   10.33    2.72
  12  -1   1    9.30    1.64
 -12   1   1   10.79    2.08
  12  -1   1    8.42    1.63
   1  12   1    7.18    2.06
  12  -1   1   10.79    2.91
   1  12   1    4.88    1.41
  -1 -12   1    3.99    1.27
  -1 -12   1    7.88    1.70
  12  -1   1    7.12    2.15
  -1 -12   1    6.00    1.69
  12  -1   1    7.39    2.68
   1  12   1    8.38    2.98
 -12   1   1   10.01    3.26
  12  -1   1    7.74    2.10
   1  12   1    6.67    2.97
 -12   1   1   13.41    4.71
  -1 -12   1    3.53    1.60
  12  -1   1    6.39    1.96
  -1 -12   1    5.49    2.74
   1  12   1   11.30    3.12
 -12   3  -1   25.27    3.24
   3  12  -1   30.74    5.61
   3  12  -1   20.09    3.06
   3  12  -1   28.17    3.18
  12  -3  -1   22.07    3.96
  -3 -12  -1   19.99    5.70
  -3 -12  -1   23.41    3.06
  12  -3  -1   28.05    3.23
  -3 -12  -1   24.82    4.07
  12  -3  -1   22.50    4.31
  -3 -12  -1   20.06    4.01
  12  -3  -1   28.31    3.08
   3  12  -1   22.03    3.07
  -3 -12  -1   22.85    2.91
 -12   3  -1   25.84    2.81
   3  12  -1   21.66    3.57
 -12   3  -1   18.13    4.79
  -3 -12  -1   25.67    3.19
 -12   3  -1   30.41    3.27
  12  -3  -1   23.68    4.73
 -12   3  -1   28.42    4.16
 -12   3  -1   27.65    3.49
  12  -3   1   30.26    4.39
  -3 -12   1   22.10    5.38
 -12   3   1   29.69    3.52
 -12   3   1   23.62    3.54
   3  12   1   27.29    3.80
  12  -3   1   28.92    4.89
 -12   3   1   26.43    3.52
  12  -3   1   31.59    3.65
 -12   3   1   25.55    4.52
   3  12   1   18.60    3.55
 -12   3   1   28.71    4.46
  12  -3   1   29.01    2.86
   3  12   1   23.84    3.07
   3  12   1   18.25    5.97
  12  -3   1   22.14    3.37
   3  12   1   24.58    3.37
  -3 -12   1   29.47    3.47
   3  12   1   23.88    3.34
  -3 -12   1   19.68    3.33
  -3 -12   1   26.02    3.19
 -12   5  -1    0.60    2.13
  12  -5  -1    0.27    1.51
  12  -5  -1    0.60    2.43
  -5 -12  -1   17.32    5.02
 -12   5  -1    5.17    2.48
   5  12  -1    4.09    1.44
 -12   5  -1    6.35    1.57
 -12   5  -1    4.29    1.45
  12  -5  -1    4.76    1.06
  12  -5  -1    1.17    1.32
  12  -5  -1    8.26    2.23
   5  12  -1    5.72    1.76
   5  12  -1    9.25    1.75
  12  -5  -1    6.66    1.68
   5  12  -1    5.39    2.04
   5  12  -1    4.33    2.50
 -12   5  -1    3.76    1.39
  -5 -12   1    8.33    2.22
 -12   5   1    2.21    1.67
  -5 -12   1    2.78    2.35
  -5 -12   1    3.08    1.23
  12  -5   1    5.01    1.80
  12  -5   1    3.52    1.41
 -12   5   1   10.33    3.15
  12  -5   1    2.91    2.08
  12  -5   1    3.42    1.10
 -12   5   1   -1.09    2.27
  12  -5   1    4.44    1.49
  12  -5   1    0.86    2.39
  -5 -12   1    6.34    2.17
   5  12   1   10.86    1.86
 -12   5   1    4.67    1.81
 -12   5   1    3.48    1.44
  -5 -12   1    6.64    1.86
 -12   5   1    4.57    2.17
   7  12  -1    7.80    1.41
  12  -7  -1    1.50    2.67
  -7 -12  -1    3.23    2.48
  12  -7  -1    4.71    1.92
 -12   7  -1    9.98    2.82
  12  -7  -1    3.71    2.26
  -7 -12  -1    8.16    1.61
  12  -7  -1    0.56    2.39
 -12   7  -1    0.58    1.10
  -7 -12  -1    5.95    1.64
 -12   7  -1   11.94    3.80
  -7 -12  -1   -0.70    1.72
   7  12  -1    2.77    0.95
   7  12  -1    2.25    1.25
 -12   7  -1    1.12    1.62
 -12   7  -1    1.76    1.46
  12  -7  -1    3.27    1.27
  12  -7  -1    0.37    1.65
  12  -7  -1    1.91    1.63
  12  -7   1    0.07    1.08
  12  -7   1    1.84    1.56
  12  -7   1    1.63    2.55
   7  12   1    6.72    2.09
   7  12   1    8.00    2.13
  -7 -12   1    3.38    1.21
  12  -7   1    1.39    1.51
  -7 -12   1    5.91    1.63
  12  -7   1    1.01    1.80
  -7 -12   1    2.18    1.14
 -12   7   1    0.87    2.08
 -12   7   1    2.77    2.62
 -12   7   1   -0.48    1.46
   7  12   1    6.97    1.94
  12  -7   1    0.09    2.05
   7  12   1    5.72    3.66
 -12   7   1    3.87    1.93
 -12   7   1   -0.02    1.70
  -7 -12   1    5.50    2.32
 -12   7   1    2.49    1.12
  12  -9  -1    7.27    2.51
  -9 -12  -1   12.75    2.96
  12  -9  -1   12.74    3.43
  12  -9  -1    9.04    3.11
 -12   9  -1    7.54    2.54
  -9 -12  -1   16.30    4.69
  12  -9  -1   17.44    3.70
  12  -9  -1   10.47    3.99
  12  -9  -1    9.65    3.56
   9  12  -1   18.66    2.31
  -9 -12  -1   14.35    1.81
 -12   9  -1   12.91    4.27
 -12   9  -1    8.38    3.03
  -9 -12  -1   13.64    1.98
   9  12  -1   13.53    2.61
   9  12  -1   12.54    1.97
 -12   9  -1   13.03    3.34
   9  12   1   14.71    2.05
  -9 -12   1    9.62    2.00
   9  12   1   15.19    2.09
 -12   9   1   11.23    3.89
 -12   9   1   12.15    2.58
   9  12   1   13.11    2.19
  12  -9   1    9.59    3.15
  -9 -12   1   13.10    2.00
 -12   9   1   13.48    3.30
  -9 -12   1   13.16    3.94
  12  -9   1   13.94    3.33
  12  -9   1   12.74    3.49
 -12   9   1   10.55    2.43
  -9 -12   1   15.24    2.36
  12  -9   1    9.45    2.46
  12  -9   1   18.08    3.45
   9  12   1   25.37    4.68
  12  -9   1   23.94    3.90
 -12  11  -1   -2.54    2.43
  12 -11  -1    3.68    2.42
 -12  11  -1   -2.59    1.49
  12 -11  -1    0.83    2.38
  12 -11  -1    1.49    1.58
  12 -11  -1    1.59    2.25
 -12  11  -1    1.81    2.53
 -12  11  -1    1.96    1.74
 -12  11  -1    3.50    1.64
  11  12  -1    1.42    1.91
  11  12  -1   -0.10    0.73
  12 -11  -1    0.74    2.80
  11  12  -1    1.91    1.12
 -11 -12  -1    0.34    1.45
  12 -11  -1    3.12    1.21
 -11 -12  -1    2.67    1.44
 -12  11  -1    0.66    1.21
  12 -11  -1   -1.70    1.92
 -12  11   1    1.70    1.22
  12 -11   1   -0.90    2.55
 -12  11   1   -0.90    2.17
  12 -11   1    0.70    1.69
  12 -11   1   -0.01    1.22
  11  12   1    4.40    2.36
  11  12   1    2.34    0.65
 -12  11   1    0.87    1.81
  11  12   1   -0.53    0.83
 -12  11   1    2.05    1.48
  12 -11   1    4.57    2.27
  12 -11   1    0.82    1.47
  11  12   1    0.69    0.91
 -11 -12   1    3.48    1.24
  11  12   1    0.15    0.73
 -11 -12   1    2.03    0.88
  12 -11   1    1.22    2.10
 -11 -12   1    5.21    1.91
  12 -13  -1    2.35    1.69
 -12  13  -1    1.11    1.88
 -12  13  -1    4.40    2.53
  12 -13  -1    0.72    1.27
  12 -13  -1   -1.69    2.14
 -13 -12  -1    6.72    2.08
  12 -13  -1    0.70    2.82
  12 -13  -1    1.34    2.11
 -12  13  -1   -1.05    1.54
  13  12  -1    2.17    1.32
  13  12  -1   -0.28    1.82
  12 -13  -1    0.61    2.33
 -13 -12  -1   -0.29    1.45
  12 -13  -1    1.64    2.37
 -12  13  -1    3.71    1.74
  13  12  -1    0.35    0.98
 -12  13  -1   -0.02    1.32
 -12  13  -1    1.20    2.94
 -12  13   1    1.22    1.32
 -12  13   1   -0.23    2.10
  13  12   1   -0.49    1.11
 -13 -12   1    3.74    1.85
  12 -13   1    1.54    1.82
 -12  13   1    1.44    1.55
 -12  13   1   -0.50    2.10
  12 -13   1    0.92    1.21
  12 -13   1   -0.44    2.97
  12 -13   1    0.28    2.22
 -12  13   1   -0.45    2.86
 -13 -12   1    3.04    0.79
  13  12   1    1.59    0.87
  13  12   1   -0.68    2.20
  13  12   1    2.84    2.34
  13  12   1    2.19    0.92
  12 -13   1    0.65    1.47
  12 -13   1    5.66    2.47
 -13 -12   1    2.55    1.36
  10 -13  -1    8.77    2.46
 -13 -10  -1   16.90    2.48
 -10  13  -1   13.26    3.28
 -10  13  -1   21.41    4.47
 -10  13  -1   10.39    3.03
  10 -13  -1   17.26    3.30
 -10  13  -1   10.75    3.18
  10 -13  -1   10.64    2.77
  10 -13  -1   11.63    2.75
  13  10  -1   13.10    2.67
 -10  13  -1   14.37    2.80
 -10  13  -1   23.46    5.48
  10 -13  -1    8.94    2.73
  10 -13  -1    8.38    3.25
  13  10  -1   11.08    2.43
  10 -13  -1   18.79    4.10
 -10  13   1   13.52    2.49
  10 -13   1   14.92    3.86
  10 -13   1   16.82    2.66
 -13 -10   1   13.76    2.20
 -10  13   1   21.43    5.82
 -10  13   1   18.22    2.79
  13  10   1   21.08    4.03
  13  10   1   29.27    4.90
 -13 -10   1   13.72    2.79
 -13 -10   1   17.50    3.09
  13  10   1   18.25    2.34
  10 -13   1   13.52    3.50
  13  10   1   19.49    2.38
 -10  13   1   11.65    3.67
  10 -13   1    7.83    2.40
 -10  13   1    7.93    3.27
  10 -13   1    9.29    2.54
  13  10   1   18.22    2.53
   8 -13  -1   13.81    3.13
   8 -13  -1   13.70    4.03
  -8  13  -1   10.01    3.30
  -8  13  -1   10.28    1.83
   8 -13  -1    8.10    2.42
  -8  13  -1    9.50    3.33
  13   8  -1   16.80    2.43
  -8  13  -1   13.99    3.66
  -8  13  -1    8.20    2.06
 -13  -8  -1   21.43    3.38
   8 -13  -1    9.81    3.45
  -8  13  -1    8.37    2.69
   8 -13  -1   13.20    3.65
   8 -13  -1    9.90    2.48
   8 -13  -1   10.10    2.59
  -8  13   1    7.85    1.93
   8 -13   1   11.79    2.82
   8 -13   1   16.55    2.68
 -13  -8   1   15.01    2.78
  -8  13   1    9.68    4.37
  13   8   1   16.11    3.11
   8 -13   1   10.34    2.47
 -13  -8   1   11.35    2.23
   8 -13   1    2.63    3.44
   8 -13   1   10.48    3.35
  13   8   1   21.63    3.87
   8 -13   1   11.65    3.54
  -8  13   1   10.59    3.02
  -8  13   1   16.86    3.78
  -8  13   1    6.88    2.28
   6 -13  -1   -0.41    3.01
   6 -13  -1    4.60    2.26
   6 -13  -1   -2.86    2.59
 -13  -6  -1   -0.59    1.72
  -6  13  -1    2.90    2.94
  13   6  -1   -0.71    1.41
   6 -13  -1   -1.85    2.26
   6 -13  -1    1.07    1.48
  13   6  -1   -0.62    1.12
   6 -13  -1   13.61    4.42
  -6  13  -1    0.38    1.41
  -6  13  -1   -1.05    2.13
   6 -13   1    6.77    2.24
  -6  13   1   -0.33    1.64
 -13  -6   1    1.42    1.54
  13   6   1   -2.38    1.00
 -13  -6   1   -2.22    1.05
   6 -13   1   -0.15    2.88
  -6  13   1    4.88    2.49
  -6  13   1   -5.26    2.02
  -6  13   1    5.24    1.96
  -6  13   1   -1.26    1.43
  -6  13   1   -1.38    3.08
  13   6   1    3.17    1.74
  13   6   1    1.40    1.39
   6 -13   1   -1.83    2.12
   6 -13   1   -3.73    2.38
  13   6   1    2.82    1.03
  13   4  -1   54.91    6.27
   4 -13  -1   75.58    7.27
  -4  13  -1   82.25    7.33
  -4  13  -1   73.28    6.53
 -13  -4  -1   55.65    6.19
  -4  13  -1   62.54    6.33
 -13  -4  -1   56.84    6.69
  -4  13  -1   72.16    6.31
  -4  13  -1   58.05    8.36
  13   4   1   54.54    6.33
  13   4   1   54.08    6.67
   4 -13   1   80.02    7.10
  13   4   1   52.46    6.17
  -4  13   1   71.96    7.06
   4 -13   1   66.74    6.25
   4 -13   1   55.98    8.60
   4 -13   1   68.30    6.28
   4 -13   1   60.17    6.75
  -4  13   1   76.44    6.88
 -13  -4   1   54.12    6.15
 -13  -2  -1   56.86    6.22
  -2  13  -1   47.52    5.63
  -2  13  -1   56.66    5.82
  -2  13  -1   58.53    5.50
  13   2  -1   59.43    5.80
   2 -13  -1   79.61    8.77
  -2  13  -1   52.70    6.34
  -2  13  -1   66.09    7.97
   2 -13  -1   40.10    6.79
 -13  -2  -1   50.83    5.63
 -13  -2  -1   56.78    5.42
  13   2  -1   50.77    5.79
 -13  -2  -1   57.81    5.19
   2 -13  -1   56.49    6.53
  -2  13  -1   57.77    5.70
   2 -13  -1   74.87    6.72
  13   2   1   42.71    5.77
   2 -13   1   53.92    5.60
  -2  13   1   72.13    6.28
   2 -13   1   64.71    6.13
   2 -13   1   49.62    5.97
  13   2   1   52.84    5.64
   2 -13   1   50.63    7.70
 -13  -2   1   56.38    6.05
   2 -13   1   55.12    5.54
  13   2   1   48.46    5.74
  -2  13   1   50.96    6.23
  13   2   1   57.23    6.04
  -2  13   1   76.89    8.72
 -13  -2   1   48.92    5.56
   2 -13   1   60.88    6.22
   0  13  -1   17.97    2.40
  13   0  -1   13.65    3.03
 -13   0  -1   18.26    2.25
   0  13  -1   19.90    2.77
   0 -13  -1   16.03    4.13
 -13   0  -1   18.44    2.95
   0 -13  -1   12.92    2.91
   0 -13  -1   13.83    3.69
   0 -13  -1   11.91    3.97
 -13   0  -1   18.57    3.83
   0 -13  -1   14.51    2.81
   0  13  -1   19.46    3.49
  13   0  -1   19.58    3.39
   0 -13  -1   12.92    3.33
  13   0  -1   24.81    3.52
   0  13  -1   22.44    2.98
   0  13  -1   23.91    5.96
   0 -13   1    9.53    2.67
   0  13   1   18.59    3.59
   0 -13   1    9.72    3.24
   0 -13   1   19.56    3.46
   0 -13   1   22.47    5.68
 -13   0   1   19.22    3.46
  13   0   1   15.43    3.17
  13   0   1   11.62    3.33
   0  13   1   24.09    2.91
  13   0   1   22.97    4.04
   0  13   1   17.50    3.42
 -13   0   1   15.82    3.09
   0 -13   1   17.33    2.52
   0  13   1   26.20    3.86
 -13   0   1   16.21    3.24
   0  13   1   22.09    3.05
   0  13   1   16.23    3.82
   0 -13   1   17.37    2.84
  13   0   1   11.48    2.05
  13   0   1   22.27    3.43
 -13   2  -1  110.45    9.82
 -13   2  -1  109.12   10.00
  -2 -13  -1  111.88   10.03
 -13   2  -1  112.50    9.98
  13  -2  -1  117.93   10.33
   2  13  -1  110.04   10.08
  13  -2  -1  104.07    9.84
   2  13  -1  110.72   11.46
  13  -2  -1  110.79   10.42
  13  -2  -1  106.59   11.54
 -13   2  -1  106.20   10.14
   2  13  -1  106.96   10.02
  -2 -13  -1  106.15    9.96
  -2 -13  -1  108.22   10.49
   2  13  -1  103.12   10.21
  -2 -13  -1   96.09   10.05
  -2 -13  -1  105.48   11.57
 -13   2  -1  110.12   10.74
  -2 -13  -1  106.82   10.40
   2  13   1  110.51   10.08
  13  -2   1  117.20   10.02
  13  -2   1  109.86   10.74
  13  -2   1  121.90   10.36
  13  -2   1  111.82   10.22
   2  13   1  101.13   10.17
 -13   2   1  102.95   10.45
   2  13   1  104.06   10.22
  -2 -13   1  105.76   11.45
   2  13   1   94.37   10.11
  13  -2   1  108.46   10.55
  -2 -13   1  114.94   10.02
 -13   2   1  106.79   10.09
  -2 -13   1  105.86   10.11
  -2 -13   1  118.14   10.23
   2  13   1   91.10   10.24
  -2 -13   1  100.15   10.18
   2  13   1  120.69   11.64
 -13   2   1  105.67   10.91
  13  -2   1  110.56    9.88
 -13   2   1  114.04   10.14
  -4 -13  -1    6.03    1.80
   4  13  -1    4.34    2.62
   4  13  -1    3.88    1.00
   4  13  -1    6.93    2.12
   4  13  -1    3.76    1.19
  -4 -13  -1    1.21    1.12
 -13   4  -1    1.44    0.93
  13  -4  -1    3.09    2.12
 -13   4  -1    6.71    2.42
  13  -4  -1    2.44    2.34
  13  -4  -1   -0.39    0.91
  -4 -13  -1    3.25    1.95
  13  -4  -1    9.22    3.01
 -13   4  -1    3.27    2.08
 -13   4  -1    1.71    1.38
 -13   4  -1   -2.05    1.75
  13  -4  -1    1.50    1.34
  -4 -13  -1    0.63    1.08
  -4 -13  -1    2.81    1.77
  -4 -13  -1    2.52    2.55
 -13   4  -1    1.23    2.24
   4  13  -1    2.95    1.45
   4  13   1    7.82    2.03
  13  -4   1    0.72    1.34
   4  13   1    9.13    2.68
   4  13   1    6.48    2.14
 -13   4   1    1.78    1.39
 -13   4   1    7.05    2.11
  -4 -13   1    7.78    2.73
  13  -4   1    3.65    1.55
   4  13   1    2.61    1.16
   4  13   1    0.90    2.71
 -13   4   1    0.11    1.61
  13  -4   1    1.22    2.00
  -4 -13   1    3.42    1.50
  13  -4   1    1.26    2.26
 -13   4   1    5.31    2.21
  13  -4   1    3.24    1.33
  -4 -13   1    2.45    1.31
 -13   4   1   -2.15    1.40
  -4 -13   1    2.63    1.27
  -4 -13   1    9.62    2.63
   4  13   1    0.75    1.38
  13  -4   1    0.66    0.96
 -13   4   1    4.17    1.50
 -13   6  -1   44.61    5.34
  -6 -13  -1   52.42    4.63
  -6 -13  -1   54.07    6.89
 -13   6  -1   45.75    4.76
   6  13  -1   42.09    4.97
  -6 -13  -1   58.77    5.20
  13  -6  -1   43.19    5.32
  13  -6  -1   61.71    6.92
   6  13  -1   45.46    6.56
   6  13  -1   41.05    4.72
 -13   6  -1   50.25    5.15
 -13   6  -1   44.65    5.15
   6  13  -1   49.45    4.62
  13  -6  -1   46.24    5.28
   6  13  -1   53.43    4.76
 -13   6  -1   33.86    6.32
 -13   6  -1   46.27    5.81
  13  -6  -1   47.39    4.79
  -6 -13   1   44.74    4.85
  13  -6   1   50.10    6.52
  -6 -13   1   45.78    4.73
  13  -6   1   32.01    5.91
  -6 -13   1   57.57    4.91
 -13   6   1   44.55    6.17
   6  13   1   55.42    4.74
 -13   6   1   44.10    5.44
 -13   6   1   44.12    4.75
  -6 -13   1   51.40    6.51
  13  -6   1   60.35    5.77
  13  -6   1   50.10    5.40
 -13   6   1   44.43    5.23
  13  -6   1   43.99    5.26
 -13   6   1   40.00    5.52
  13  -6   1   46.36    4.76
   6  13   1   48.80    9.02
 -13   6   1   53.86    5.83
  -8 -13  -1  109.05    9.29
 -13   8  -1   85.41    9.78
   8  13  -1   96.86    9.03
  13  -8  -1   91.29   10.53
  -8 -13  -1  101.83   10.21
  13  -8  -1  103.14    9.04
  -8 -13  -1  102.33    8.90
 -13   8  -1  106.49    9.32
 -13   8  -1   94.27    9.29
  13  -8  -1  103.43    9.47
   8  13  -1  102.52    9.97
   8  13  -1   87.51    8.81
   8  13  -1   95.03    8.93
 -13   8  -1  102.35    9.23
  13  -8  -1   89.90    9.44
  13  -8  -1   95.57    9.48
  13  -8  -1  103.84    9.71
 -13   8  -1   93.98    9.00
  13  -8  -1   90.43    9.59
 -13   8   1   90.61    9.29
   8  13   1   94.42    9.28
  13  -8   1   80.47   10.07
  13  -8   1   94.88    9.37
 -13   8   1  101.99    9.04
   8  13   1  116.19   10.27
   8  13   1   94.99    9.01
 -13   8   1  107.58    9.54
  -8 -13   1   93.34    8.86
  -8 -13   1   95.34    9.00
   8  13   1  100.52    8.98
   8  13   1   99.92    8.98
  -8 -13   1   96.72    9.89
  13  -8   1   90.45    9.61
  13  -8   1   91.96    9.38
  13  -8   1   88.92    9.00
  -8 -13   1   90.77    8.95
  13  -8   1  102.52    9.44
 -13   8   1  104.08    9.43
  13 -10  -1   17.98    2.82
 -13  10  -1   14.58    3.56
 -10 -13  -1   20.32    2.11
  13 -10  -1   17.16    3.69
  10  13  -1   18.09    2.57
  13 -10  -1   12.33    3.96
  13 -10  -1   21.23    4.36
 -10 -13  -1   17.64    2.27
  10  13  -1   23.08    4.33
  13 -10  -1   13.02    3.98
 -13  10  -1   16.30    4.30
  13 -10  -1   21.24    5.79
 -13  10  -1   15.90    3.32
 -13  10  -1   19.93    2.81
 -10 -13  -1   18.47    3.16
  10  13  -1   17.62    2.25
  13 -10  -1   17.59    3.86
 -13  10  -1    9.16    3.29
 -10 -13   1   18.24    2.35
  10  13   1   16.01    2.29
  13 -10   1   18.77    4.76
  13 -10   1   16.54    5.48
 -13  10   1   16.92    2.83
  13 -10   1   14.80    3.32
  13 -10   1   14.17    3.75
  13 -10   1   13.99    2.76
  13 -10   1   14.42    4.11
 -13  10   1   21.38    3.58
 -13  10   1    9.97    2.50
 -10 -13   1   15.81    2.24
 -10 -13   1   19.25    2.66
  10  13   1   20.89    2.48
 -10 -13   1   16.95    4.27
  10  13   1   21.15    2.34
  10  13   1   18.44    4.77
 -13  10   1   16.17    3.68
 -13  12  -1   86.40    9.09
 -13  12  -1   98.15    8.90
 -13  12  -1   86.72    9.72
 -12 -13  -1   94.41    8.85
  13 -12  -1   92.34    9.44
 -13  12  -1   93.85    9.05
  13 -12  -1   96.11    9.57
 -12 -13  -1   95.05    8.95
  13 -12  -1   96.37    9.81
  13 -12  -1   85.95   10.55
 -13  12  -1   87.91   10.36
  13 -12  -1  102.84    9.67
  12  13  -1   94.70    8.59
 -13  12  -1   94.92    9.18
  13 -12  -1  100.25    9.27
  12  13  -1   87.47    8.76
  12  13  -1  101.93    9.51
  13 -12  -1  105.48    8.93
 -12 -13   1   94.96    8.60
  12  13   1   91.72    8.70
 -13  12   1   99.47    9.19
 -12 -13   1   91.40    8.79
  12  13   1   90.20    8.67
  13 -12   1  105.12    9.35
  13 -12   1   92.79    9.54
 -13  12   1   78.06    9.36
 -13  12   1   79.24    9.24
  12  13   1   95.41    8.66
 -13  12   1   96.36    9.39
 -13  12   1   82.97   12.48
  13 -12   1   91.10    9.29
  12  13   1   97.53   10.46
  13 -12   1   90.12    8.87
 -12 -13   1  100.04    9.48
  13 -12   1  101.41    9.18
  13 -12   1   81.94   10.51
  13 -14  -1   45.26    4.94
  14  13  -1   41.73    5.17
 -14 -13  -1   38.71    4.36
  13 -14  -1   38.76    5.60
  13 -14  -1   32.50    6.89
  14  13  -1   35.11    3.99
  13 -14  -1   33.45    4.32
  13 -14  -1   40.33    5.67
 -13  14  -1   31.26    5.79
 -13  14  -1   42.80    7.17
 -14 -13  -1   38.26    4.08
 -13  14  -1   37.38    5.00
 -13  14  -1   42.51    4.46
  13 -14  -1   38.14    5.13
  13 -14  -1   39.79    5.51
 -13  14  -1   34.32    4.79
 -13  14  -1   37.28    4.80
  14  13  -1   45.30    4.21
 -13  14   1   37.16    7.06
 -14 -13   1   37.83    3.67
  13 -14   1   31.66    5.10
  13 -14   1   44.51    4.77
  13 -14   1   37.69    7.25
  14  13   1   38.56    6.06
 -13  14   1   36.54    5.33
  14  13   1   30.46    4.05
  14  13   1   32.42    4.11
  14  13   1   36.49    5.82
 -13  14   1   41.28    4.36
  13 -14   1   39.63    4.30
  14  13   1   37.76    3.86
 -13  14   1   41.17    4.87
  13 -14   1   33.34    5.32
  13 -14   1   41.80    5.66
[truncated: 5,570,815 more chars]
