# Supplementary material for: Dissipative Formation of Covalent Basket Cages
Source: Angew Chem Int Ed Engl. 2022 Jul 11;61(33):e202207418. doi: 10.1002/anie.202207418 (PMC9544755; doi:10.1002/anie.202207418)
Supplement: Supplementary file 3 — Supporting Information [file ANIE-61-0-s002.cif]

data_Badjic_VagSmallCage
_audit_creation_date               2022-01-23
_audit_creation_method
;
Olex2 1.5-alpha
(compiled 2021.12.21 svn.raa29eb21 for OlexSys, GUI svn.r6440)
;
_shelx_SHELXL_version_number       '2019/1'
_audit_contact_author_address      ?
_audit_contact_author_email        ?
_audit_contact_author_name         ''
_audit_contact_author_phone        ?
_publ_contact_author_id_orcid      ?
_publ_section_references
;
Dolomanov, O.V., Bourhis, L.J., Gildea, R.J, Howard, J.A.K. & Puschmann, H.
 (2009), J. Appl. Cryst. 42, 339-341.

Sheldrick, G.M. (2008). Acta Cryst. A64, 112-122.

Sheldrick, G.M. (2015). Acta Cryst. A71, 3-8.
;
_chemical_name_common              ?
_chemical_name_systematic          ?
_chemical_formula_moiety           'C75 H54 N6 O6'
_chemical_formula_sum              'C75 H54 N6 O6'
_chemical_formula_weight           1135.24
_chemical_melting_point            ?
loop_
  _atom_type_symbol
  _atom_type_description
  _atom_type_scat_dispersion_real
  _atom_type_scat_dispersion_imag
  _atom_type_scat_source
 'C' 'C' 0.0033 0.0016 'International Tables Vol C Tables 4.2.6.8 and 6.1.1.4'
 'H' 'H' 0.0000 0.0000 'International Tables Vol C Tables 4.2.6.8 and 6.1.1.4'
 'N' 'N' 0.0061 0.0033 'International Tables Vol C Tables 4.2.6.8 and 6.1.1.4'
 'O' 'O' 0.0106 0.0060 'International Tables Vol C Tables 4.2.6.8 and 6.1.1.4'

_shelx_space_group_comment
;
The symmetry employed for this shelxl refinement is uniquely defined
by the following loop, which should always be used as a source of
symmetry information in preference to the above space-group names.
They are only intended as comments.
;
_space_group_crystal_system        'monoclinic'
_space_group_IT_number             14
_space_group_name_H-M_alt          'P 1 21/c 1'
_space_group_name_Hall             '-P 2ybc'
loop_
  _space_group_symop_operation_xyz
 'x, y, z'
 '-x, y+1/2, -z+1/2'
 '-x, -y, -z'
 'x, -y-1/2, z-1/2'

_cell_length_a                     18.730(4)
_cell_length_b                     15.970(3)
_cell_length_c                     18.661(4)
_cell_angle_alpha                  90
_cell_angle_beta                   92.721(4)
_cell_angle_gamma                  90
_cell_volume                       5575.6(18)
_cell_formula_units_Z              4
_cell_measurement_reflns_used      3065
_cell_measurement_temperature      100.0
_cell_measurement_theta_max        21.358
_cell_measurement_theta_min        2.177
_shelx_estimated_absorpt_T_max     0.998
_shelx_estimated_absorpt_T_min     0.995
_exptl_absorpt_coefficient_mu      0.087
_exptl_absorpt_correction_T_max    0.2565
_exptl_absorpt_correction_T_min    0.2001
_exptl_absorpt_correction_type     multi-scan
_exptl_absorpt_process_details
;
SADABS-2016/2 (Bruker,2016/2) was used for absorption correction.
wR2(int) was 0.1060 before and 0.0726 after correction.
The Ratio of minimum to maximum transmission is 0.7801.
The \l/2 correction factor is Not present.
;
_exptl_absorpt_special_details     ?
_exptl_crystal_colour              Colorless
_exptl_crystal_colour_primary      Colorless
_exptl_crystal_density_diffrn      1.352
_exptl_crystal_density_meas        ?
_exptl_crystal_density_method      ?
_exptl_crystal_description         Block
_exptl_crystal_F_000               2376
_exptl_crystal_size_max            0.063
_exptl_crystal_size_mid            0.047
_exptl_crystal_size_min            0.028
_exptl_transmission_factor_max     ?
_exptl_transmission_factor_min     ?
_diffrn_reflns_av_R_equivalents    0.0908
_diffrn_reflns_av_unetI/netI       0.0702
_diffrn_reflns_Laue_measured_fraction_full  0.995
_diffrn_reflns_Laue_measured_fraction_max  0.995
_diffrn_reflns_limit_h_max         20
_diffrn_reflns_limit_h_min         -20
_diffrn_reflns_limit_k_max         17
_diffrn_reflns_limit_k_min         -17
_diffrn_reflns_limit_l_max         20
_diffrn_reflns_limit_l_min         -20
_diffrn_reflns_number              49757
_diffrn_reflns_point_group_measured_fraction_full  0.995
_diffrn_reflns_point_group_measured_fraction_max  0.995
_diffrn_reflns_theta_full          23.256
_diffrn_reflns_theta_max           23.256
_diffrn_reflns_theta_min           1.973
_diffrn_ambient_temperature        100.0
_diffrn_detector                   'Bruker Photon III area detector'
_diffrn_detector_area_resol_mean   10.5
_diffrn_detector_type              'CMOS area detector'
_diffrn_measured_fraction_theta_full  0.995
_diffrn_measured_fraction_theta_max  0.995
_diffrn_measurement_device         'Kappa Four-Circle Diffractometer'
_diffrn_measurement_device_type    'Bruker D8 Venture'
_diffrn_measurement_method         '\w and \f scans'
_diffrn_radiation_monochromator    'Double Bounce Multilayer Mirrors'
_diffrn_radiation_probe            X-ray
_diffrn_radiation_type             MoK\a
_diffrn_radiation_wavelength       0.71073
_diffrn_radiation_xray_symbol      K-L~3~
_diffrn_source                     'Micro Focus Rotating Anode'
_diffrn_source_current             50.0
_diffrn_source_power               2.5
_diffrn_source_type                'Bruker TXS'
_diffrn_source_voltage             50.0
_diffrn_special_details            ?
_diffrn_standards_number           0
_reflns_Friedel_coverage           0.000
_reflns_Friedel_fraction_full      .
_reflns_Friedel_fraction_max       .
_reflns_number_gt                  4775
_reflns_number_total               7971
_reflns_special_details
;
 Reflections were merged by SHELXL according to the crystal
 class for the calculation of statistics and refinement.
 
 _reflns_Friedel_fraction is defined as the number of unique
 Friedel pairs measured divided by the number that would be
 possible theoretically, ignoring centric projections and
 systematic absences.
;
_reflns_threshold_expression       'I > 2\s(I)'
_computing_cell_refinement         'SAINT v8.40B (Bruker, 2021)'
_computing_data_collection         'APEX3 v2021.4-0 (Bruker, 2021)'
_computing_data_reduction          'SAINT v8.40B (Bruker, 2021)'
_computing_molecular_graphics      'Olex2 1.5-alpha (Dolomanov et al., 2009)'
_computing_publication_material    'Olex2 1.5-alpha (Dolomanov et al., 2009)'
_computing_structure_refinement    'XL  (Sheldrick, 2008)'
_computing_structure_solution      'ShelXT (Sheldrick, 2015)'
_refine_diff_density_max           0.285
_refine_diff_density_min           -0.296
_refine_diff_density_rms           0.065
_refine_ls_extinction_coef         .
_refine_ls_extinction_method       none
_refine_ls_goodness_of_fit_ref     1.075
_refine_ls_hydrogen_treatment      constr
_refine_ls_matrix_type             full
_refine_ls_number_parameters       787
_refine_ls_number_reflns           7971
_refine_ls_number_restraints       0
_refine_ls_R_factor_all            0.1345
_refine_ls_R_factor_gt             0.0767
_refine_ls_restrained_S_all        1.075
_refine_ls_shift/su_max            0.000
_refine_ls_shift/su_mean           0.000
_refine_ls_structure_factor_coef   Fsqd
_refine_ls_weighting_details      
 'w=1/[\s^2^(Fo^2^)+(0.0879P)^2^+10.6101P] where P=(Fo^2^+2Fc^2^)/3'
_refine_ls_weighting_scheme        calc
_refine_ls_wR_factor_gt            0.1953
_refine_ls_wR_factor_ref           0.2291
_refine_special_details            ?
_olex2_refinement_description
;
1. Fixed Uiso
 At 1.2 times of:
  All C(H) groups, All C(H,H) groups
 At 1.5 times of:
  All C(H,H,H) groups
2.a Ternary CH refined with riding coordinates:
 C7(H7), C9(H9), C30(H30), C32(H32), C53(H53), C55(H55)
2.b Secondary CH2 refined with riding coordinates:
 C8(H8A,H8B), C25(H25A,H25B), C28(H28A,H28B), C31(H31A,H31B), C48(H48A,H48B),
 C51(H51A,H51B), C54(H54A,H54B), C71(H71A,H71B), C74(H74A,H74B)
2.c Aromatic/amide H refined with riding coordinates:
 C12(H12), C15(H15), C19(H19), C20(H20), C22(H22), C23(H23), C24(H24),
 C35(H35), C38(H38), C42(H42), C43(H43), C45(H45), C46(H46), C47(H47), C58(H58),
  C61(H61), C65(H65), C66(H66), C68(H68), C69(H69), C70(H70)
2.d Idealised Me refined as rotating group:
 C29(H29A,H29B,H29C), C52(H52A,H52B,H52C), C75(H75A,H75B,H75C)
;
_atom_sites_solution_hydrogens     geom
_atom_sites_solution_primary       dual
_atom_sites_solution_secondary     difmap
loop_
  _atom_site_label
  _atom_site_type_symbol
  _atom_site_fract_x
  _atom_site_fract_y
  _atom_site_fract_z
  _atom_site_U_iso_or_equiv
  _atom_site_adp_type
  _atom_site_occupancy
  _atom_site_site_symmetry_order
  _atom_site_calc_flag
  _atom_site_refinement_flags_posn
  _atom_site_refinement_flags_adp
  _atom_site_refinement_flags_occupancy
  _atom_site_disorder_assembly
  _atom_site_disorder_group
 O1 O 0.3851(2) 0.5912(2) 0.23412(18) 0.0506(9) Uani 1 1 d . . . . .
 O2 O 0.3955(2) 0.8687(2) 0.16954(18) 0.0513(10) Uani 1 1 d . . . . .
 O3 O 0.38781(19) 0.9525(2) 0.31223(19) 0.0505(10) Uani 1 1 d . . . . .
 O4 O 0.4162(2) 0.8964(2) 0.55268(19) 0.0501(9) Uani 1 1 d . . . . .
 O5 O 0.4107(2) 0.7204(2) 0.53395(19) 0.0525(10) Uani 1 1 d . . . . .
 O6 O 0.4053(2) 0.4950(2) 0.38173(19) 0.0509(10) Uani 1 1 d . . . . .
 N1 N 0.3707(2) 0.7303(3) 0.1985(2) 0.0459(11) Uani 1 1 d . . . . .
 N2 N 0.0247(3) 0.6978(3) 0.2004(2) 0.0622(14) Uani 1 1 d . . . . .
 N3 N 0.3821(2) 0.9205(3) 0.4330(2) 0.0431(11) Uani 1 1 d . . . . .
 N4 N 0.0357(3) 0.9511(3) 0.4155(2) 0.0547(12) Uani 1 1 d . . . . .
 N5 N 0.3879(2) 0.6069(3) 0.4586(2) 0.0447(11) Uani 1 1 d . . . . .
 N6 N 0.0434(3) 0.6109(3) 0.4980(3) 0.0568(13) Uani 1 1 d . . . . .
 C1 C 0.7105(3) 0.6898(3) 0.3035(3) 0.0416(13) Uani 1 1 d . . . . .
 C2 C 0.7102(3) 0.7764(3) 0.2876(3) 0.0416(13) Uani 1 1 d . . . . .
 C3 C 0.7120(3) 0.8337(3) 0.3425(3) 0.0425(13) Uani 1 1 d . . . . .
 C4 C 0.7178(3) 0.8058(3) 0.4147(3) 0.0411(13) Uani 1 1 d . . . . .
 C5 C 0.7196(3) 0.7217(3) 0.4294(3) 0.0434(13) Uani 1 1 d . . . . .
 C6 C 0.7165(3) 0.6624(3) 0.3735(3) 0.0424(13) Uani 1 1 d . . . . .
 C7 C 0.6888(3) 0.6457(3) 0.2332(2) 0.0449(13) Uani 1 1 d . . . . .
 H7 H 0.698828 0.584336 0.230543 0.054 Uiso 1 1 calc R U . . .
 C8 C 0.7274(3) 0.7025(3) 0.1813(3) 0.0477(14) Uani 1 1 d . . . . .
 H8A H 0.714678 0.689868 0.130323 0.057 Uiso 1 1 calc R U . . .
 H8B H 0.779919 0.702048 0.189909 0.057 Uiso 1 1 calc R U . . .
 C9 C 0.6924(3) 0.7844(3) 0.2073(3) 0.0454(13) Uani 1 1 d . . . . .
 H9 H 0.706421 0.837746 0.183607 0.054 Uiso 1 1 calc R U . . .
 C10 C 0.6144(3) 0.7601(3) 0.2006(2) 0.0418(13) Uani 1 1 d . . . . .
 C11 C 0.6122(3) 0.6731(3) 0.2177(2) 0.0416(13) Uani 1 1 d . . . . .
 C12 C 0.5476(3) 0.6336(3) 0.2235(2) 0.0441(13) Uani 1 1 d . . . . .
 H12 H 0.545312 0.575958 0.235564 0.053 Uiso 1 1 calc R U . . .
 C13 C 0.4863(3) 0.6800(3) 0.2112(2) 0.0412(13) Uani 1 1 d . . . . .
 C14 C 0.4894(3) 0.7651(3) 0.1935(2) 0.0419(13) Uani 1 1 d . . . . .
 C15 C 0.5534(3) 0.8065(4) 0.1885(3) 0.0463(14) Uani 1 1 d . . . . .
 H15 H 0.555236 0.864409 0.177170 0.056 Uiso 1 1 calc R U . . .
 C16 C 0.4104(3) 0.6575(4) 0.2159(3) 0.0473(14) Uani 1 1 d . . . . .
 C17 C 0.4162(3) 0.7976(4) 0.1847(3) 0.0462(14) Uani 1 1 d . . . . .
 C18 C 0.2954(3) 0.7345(3) 0.2027(3) 0.0441(13) Uani 1 1 d . . . . .
 C19 C 0.2668(3) 0.7953(4) 0.2474(3) 0.0519(15) Uani 1 1 d . . . . .
 H19 H 0.296818 0.835268 0.271557 0.062 Uiso 1 1 calc R U . . .
 C20 C 0.1939(3) 0.7956(4) 0.2554(3) 0.0529(15) Uani 1 1 d . . . . .
 H20 H 0.173777 0.836506 0.285360 0.063 Uiso 1 1 calc R U . . .
 C21 C 0.1492(3) 0.7374(4) 0.2206(3) 0.0539(15) Uani 1 1 d . . . . .
 C22 C 0.1794(3) 0.6798(4) 0.1749(3) 0.0568(16) Uani 1 1 d . . . . .
 H22 H 0.149335 0.641146 0.149172 0.068 Uiso 1 1 calc R U . . .
 C23 C 0.2515(3) 0.6780(4) 0.1664(3) 0.0547(15) Uani 1 1 d . . . . .
 H23 H 0.271345 0.637751 0.135575 0.066 Uiso 1 1 calc R U . . .
 C24 C 0.0732(3) 0.7378(4) 0.2358(3) 0.0605(16) Uani 1 1 d . . . . .
 H24 H 0.059040 0.770553 0.275168 0.073 Uiso 1 1 calc R U . . .
 C25 C -0.0494(3) 0.7056(4) 0.2220(3) 0.0639(17) Uani 1 1 d . . . . .
 H25A H -0.073895 0.651340 0.213330 0.077 Uiso 1 1 calc R U . . .
 H25B H -0.074044 0.747877 0.190979 0.077 Uiso 1 1 calc R U . . .
 C26 C -0.0573(3) 0.7303(4) 0.2999(3) 0.0569(16) Uani 1 1 d . . . . .
 C27 C -0.0562(3) 0.8149(4) 0.3191(3) 0.0541(15) Uani 1 1 d . . . . .
 C28 C -0.0545(3) 0.8831(4) 0.2625(3) 0.0596(16) Uani 1 1 d . . . . .
 H28A H -0.029968 0.861287 0.220498 0.072 Uiso 1 1 calc R U . . .
 H28B H -0.026291 0.930979 0.282127 0.072 Uiso 1 1 calc R U . . .
 C29 C -0.1291(3) 0.9140(4) 0.2378(3) 0.0728(19) Uani 1 1 d . . . . .
 H29A H -0.124768 0.956730 0.200540 0.109 Uiso 1 1 calc R U . . .
 H29B H -0.152831 0.938098 0.278630 0.109 Uiso 1 1 calc R U . . .
 H29C H -0.157346 0.866857 0.218274 0.109 Uiso 1 1 calc R U . . .
 C30 C 0.6935(3) 0.9266(3) 0.3459(3) 0.0445(13) Uani 1 1 d . . . . .
 H30 H 0.700043 0.960348 0.301613 0.053 Uiso 1 1 calc R U . . .
 C31 C 0.7392(3) 0.9518(3) 0.4141(3) 0.0455(13) Uani 1 1 d . . . . .
 H31A H 0.728805 1.009089 0.430970 0.055 Uiso 1 1 calc R U . . .
 H31B H 0.791138 0.944592 0.408604 0.055 Uiso 1 1 calc R U . . .
 C32 C 0.7063(3) 0.8821(3) 0.4611(3) 0.0434(13) Uani 1 1 d . . . . .
 H32 H 0.724939 0.878640 0.512140 0.052 Uiso 1 1 calc R U . . .
 C33 C 0.6275(3) 0.9007(3) 0.4491(2) 0.0404(13) Uani 1 1 d . . . . .
 C34 C 0.6188(3) 0.9265(3) 0.3759(3) 0.0431(13) Uani 1 1 d . . . . .
 C35 C 0.5518(3) 0.9391(3) 0.3443(3) 0.0445(13) Uani 1 1 d . . . . .
 H35 H 0.545004 0.953773 0.295121 0.053 Uiso 1 1 calc R U . . .
 C36 C 0.4950(3) 0.9292(3) 0.3879(3) 0.0428(13) Uani 1 1 d . . . . .
 C37 C 0.5031(3) 0.9085(3) 0.4604(3) 0.0430(13) Uani 1 1 d . . . . .
 C38 C 0.5700(3) 0.8932(3) 0.4921(3) 0.0462(14) Uani 1 1 d . . . . .
 H38 H 0.576077 0.878116 0.541316 0.055 Uiso 1 1 calc R U . . .
 C39 C 0.4177(3) 0.9361(3) 0.3696(3) 0.0463(14) Uani 1 1 d . . . . .
 C40 C 0.4321(3) 0.9058(3) 0.4915(3) 0.0449(13) Uani 1 1 d . . . . .
 C41 C 0.3064(3) 0.9169(3) 0.4359(3) 0.0414(13) Uani 1 1 d . . . . .
 C42 C 0.2749(3) 0.8507(3) 0.4702(3) 0.0462(14) Uani 1 1 d . . . . .
 H42 H 0.303520 0.808909 0.493646 0.055 Uiso 1 1 calc R U . . .
 C43 C 0.2010(3) 0.8463(3) 0.4697(3) 0.0473(14) Uani 1 1 d . . . . .
 H43 H 0.179063 0.800663 0.492749 0.057 Uiso 1 1 calc R U . . .
 C44 C 0.1583(3) 0.9071(3) 0.4364(3) 0.0483(14) Uani 1 1 d . . . . .
 C45 C 0.1910(3) 0.9743(3) 0.4030(3) 0.0467(14) Uani 1 1 d . . . . .
 H45 H 0.162412 1.016822 0.380527 0.056 Uiso 1 1 calc R U . . .
 C46 C 0.2645(3) 0.9793(3) 0.4025(3) 0.0487(14) Uani 1 1 d . . . . .
 H46 H 0.286475 1.024916 0.379535 0.058 Uiso 1 1 calc R U . . .
 C47 C 0.0811(3) 0.8947(4) 0.4338(3) 0.0509(14) Uani 1 1 d . . . . .
 H47 H 0.063561 0.841201 0.446433 0.061 Uiso 1 1 calc R U . . .
 C48 C -0.0415(3) 0.9276(4) 0.4128(3) 0.0554(15) Uani 1 1 d . . . . .
 H48A H -0.067693 0.963860 0.377432 0.066 Uiso 1 1 calc R U . . .
 H48B H -0.061011 0.938168 0.460327 0.066 Uiso 1 1 calc R U . . .
 C49 C -0.0543(3) 0.8368(4) 0.3925(3) 0.0510(14) Uani 1 1 d . . . . .
 C50 C -0.0518(3) 0.7737(4) 0.4448(3) 0.0516(15) Uani 1 1 d . . . . .
 C51 C -0.0515(3) 0.7980(4) 0.5237(3) 0.0578(16) Uani 1 1 d . . . . .
 H51A H -0.026120 0.754608 0.553002 0.069 Uiso 1 1 calc R U . . .
 H51B H -0.025740 0.851663 0.531093 0.069 Uiso 1 1 calc R U . . .
 C52 C -0.1269(3) 0.8068(4) 0.5475(3) 0.0627(17) Uani 1 1 d . . . . .
 H52A H -0.153017 0.846782 0.516162 0.094 Uiso 1 1 calc R U . . .
 H52B H -0.125948 0.827217 0.597061 0.094 Uiso 1 1 calc R U . . .
 H52C H -0.150830 0.752276 0.544699 0.094 Uiso 1 1 calc R U . . .
 C53 C 0.7077(3) 0.6724(3) 0.4978(3) 0.0454(13) Uani 1 1 d . . . . .
 H53 H 0.721318 0.700759 0.544291 0.054 Uiso 1 1 calc R U . . .
 C54 C 0.7485(3) 0.5913(3) 0.4807(3) 0.0477(14) Uani 1 1 d . . . . .
 H54A H 0.741185 0.546114 0.515911 0.057 Uiso 1 1 calc R U . . .
 H54B H 0.800120 0.600744 0.475022 0.057 Uiso 1 1 calc R U . . .
 C55 C 0.7062(3) 0.5768(3) 0.4081(3) 0.0459(13) Uani 1 1 d . . . . .
 H55 H 0.719124 0.526473 0.379645 0.055 Uiso 1 1 calc R U . . .
 C56 C 0.6306(3) 0.5814(3) 0.4330(3) 0.0444(13) Uani 1 1 d . . . . .
 C57 C 0.6317(3) 0.6445(3) 0.4872(3) 0.0450(13) Uani 1 1 d . . . . .
 C58 C 0.5687(3) 0.6752(3) 0.5123(3) 0.0427(13) Uani 1 1 d . . . . .
 H58 H 0.568784 0.719015 0.546706 0.051 Uiso 1 1 calc R U . . .
 C59 C 0.5060(3) 0.6402(3) 0.4857(3) 0.0436(13) Uani 1 1 d . . . . .
 C60 C 0.5051(3) 0.5746(3) 0.4353(3) 0.0454(14) Uani 1 1 d . . . . .
 C61 C 0.5670(3) 0.5457(3) 0.4078(3) 0.0454(14) Uani 1 1 d . . . . .
 H61 H 0.566313 0.502580 0.372764 0.055 Uiso 1 1 calc R U . . .
 C62 C 0.4319(3) 0.6622(3) 0.4984(3) 0.0443(13) Uani 1 1 d . . . . .
 C63 C 0.4291(3) 0.5509(3) 0.4193(3) 0.0420(13) Uani 1 1 d . . . . .
 C64 C 0.3124(3) 0.6100(3) 0.4572(3) 0.0452(13) Uani 1 1 d . . . . .
 C65 C 0.2734(3) 0.6068(3) 0.3919(3) 0.0484(14) Uani 1 1 d . . . . .
 H65 H 0.297284 0.601066 0.348375 0.058 Uiso 1 1 calc R U . . .
 C66 C 0.2002(3) 0.6119(3) 0.3906(3) 0.0487(14) Uani 1 1 d . . . . .
 H66 H 0.173750 0.610557 0.345964 0.058 Uiso 1 1 calc R U . . .
 C67 C 0.1641(3) 0.6191(3) 0.4543(3) 0.0500(14) Uani 1 1 d . . . . .
 C68 C 0.2035(3) 0.6214(3) 0.5192(3) 0.0494(14) Uani 1 1 d . . . . .
 H68 H 0.179504 0.624966 0.562765 0.059 Uiso 1 1 calc R U . . .
 C69 C 0.2767(3) 0.6186(3) 0.5211(3) 0.0464(14) Uani 1 1 d . . . . .
 H69 H 0.303204 0.622544 0.565660 0.056 Uiso 1 1 calc R U . . .
 C70 C 0.0860(3) 0.6268(4) 0.4485(3) 0.0542(15) Uani 1 1 d . . . . .
 H70 H 0.065294 0.645224 0.403747 0.065 Uiso 1 1 calc R U . . .
 C71 C -0.0344(3) 0.6225(4) 0.4823(3) 0.0566(15) Uani 1 1 d . . . . .
 H71A H -0.057098 0.638887 0.527076 0.068 Uiso 1 1 calc R U . . .
 H71B H -0.055447 0.568385 0.466319 0.068 Uiso 1 1 calc R U . . .
 C72 C -0.0515(3) 0.6887(4) 0.4249(3) 0.0521(15) Uani 1 1 d . . . . .
 C73 C -0.0538(3) 0.6670(4) 0.3522(3) 0.0533(15) Uani 1 1 d . . . . .
 C74 C -0.0494(3) 0.5753(4) 0.3300(3) 0.0647(17) Uani 1 1 d . . . . .
 H74A H -0.022476 0.543822 0.368197 0.078 Uiso 1 1 calc R U . . .
 H74B H -0.022428 0.571261 0.285775 0.078 Uiso 1 1 calc R U . . .
 C75 C -0.1230(3) 0.5343(4) 0.3165(4) 0.075(2) Uani 1 1 d . . . . .
 H75A H -0.149694 0.564386 0.278050 0.113 Uiso 1 1 calc R U . . .
 H75B H -0.149570 0.536537 0.360436 0.113 Uiso 1 1 calc R U . . .
 H75C H -0.116805 0.475746 0.302258 0.113 Uiso 1 1 calc R U . . .

loop_
  _atom_site_aniso_label
  _atom_site_aniso_U_11
  _atom_site_aniso_U_22
  _atom_site_aniso_U_33
  _atom_site_aniso_U_23
  _atom_site_aniso_U_13
  _atom_site_aniso_U_12
 O1 0.063(3) 0.041(2) 0.048(2) -0.0003(18) 0.0054(18) -0.0043(19)
 O2 0.071(3) 0.041(2) 0.042(2) 0.0049(18) 0.0020(18) 0.002(2)
 O3 0.062(2) 0.052(2) 0.038(2) -0.0013(18) 0.0020(18) -0.0041(19)
 O4 0.070(3) 0.043(2) 0.037(2) -0.0001(17) 0.0061(18) -0.0015(18)
 O5 0.066(3) 0.045(2) 0.047(2) -0.0017(19) 0.0049(18) 0.0031(19)
 O6 0.065(3) 0.040(2) 0.048(2) -0.0054(19) 0.0006(18) -0.0001(19)
 N1 0.060(3) 0.042(3) 0.037(2) -0.001(2) 0.004(2) -0.003(2)
 N2 0.055(3) 0.084(4) 0.048(3) -0.010(3) 0.000(2) -0.009(3)
 N3 0.054(3) 0.039(3) 0.037(2) -0.002(2) 0.003(2) -0.002(2)
 N4 0.057(3) 0.056(3) 0.051(3) 0.000(2) 0.002(2) 0.004(3)
 N5 0.057(3) 0.034(3) 0.043(2) 0.000(2) 0.002(2) 0.001(2)
 N6 0.054(3) 0.055(3) 0.062(3) -0.001(2) 0.005(2) 0.001(2)
 C1 0.044(3) 0.039(3) 0.042(3) 0.001(2) 0.008(2) 0.001(2)
 C2 0.049(3) 0.037(3) 0.040(3) 0.004(2) 0.004(2) -0.002(2)
 C3 0.044(3) 0.042(3) 0.042(3) -0.002(3) 0.007(2) -0.002(2)
 C4 0.044(3) 0.041(3) 0.039(3) -0.005(2) 0.002(2) 0.002(2)
 C5 0.045(3) 0.042(3) 0.043(3) 0.001(3) 0.004(2) 0.000(3)
 C6 0.052(3) 0.039(3) 0.036(3) 0.002(2) 0.005(2) 0.002(3)
 C7 0.063(4) 0.040(3) 0.032(3) -0.004(2) 0.010(2) 0.000(3)
 C8 0.069(4) 0.042(3) 0.033(3) -0.004(2) 0.007(2) -0.001(3)
 C9 0.059(4) 0.043(3) 0.034(3) 0.002(2) 0.006(2) -0.001(3)
 C10 0.056(4) 0.047(3) 0.023(3) 0.001(2) 0.004(2) 0.000(3)
 C11 0.053(4) 0.043(3) 0.029(3) -0.006(2) 0.004(2) -0.002(3)
 C12 0.058(4) 0.044(3) 0.031(3) -0.006(2) 0.005(2) -0.001(3)
 C13 0.054(4) 0.041(3) 0.029(3) -0.004(2) 0.006(2) -0.006(3)
 C14 0.051(4) 0.048(4) 0.026(3) -0.002(2) 0.003(2) 0.001(3)
 C15 0.059(4) 0.049(3) 0.031(3) -0.005(2) 0.003(2) 0.000(3)
 C16 0.070(4) 0.041(4) 0.030(3) -0.003(3) 0.005(3) 0.002(3)
 C17 0.062(4) 0.048(4) 0.029(3) -0.008(3) 0.005(2) -0.009(3)
 C18 0.058(4) 0.039(3) 0.035(3) 0.003(2) 0.003(2) -0.003(3)
 C19 0.062(4) 0.051(4) 0.044(3) -0.004(3) 0.001(3) -0.004(3)
 C20 0.059(4) 0.054(4) 0.046(3) -0.008(3) 0.002(3) 0.001(3)
 C21 0.062(4) 0.058(4) 0.042(3) -0.002(3) 0.005(3) -0.002(3)
 C22 0.057(4) 0.066(4) 0.047(3) -0.008(3) 0.003(3) -0.011(3)
 C23 0.066(4) 0.056(4) 0.042(3) -0.006(3) 0.004(3) -0.006(3)
 C24 0.063(4) 0.073(4) 0.046(3) -0.001(3) 0.003(3) -0.003(3)
 C25 0.047(4) 0.090(5) 0.054(4) -0.009(3) 0.000(3) -0.006(3)
 C26 0.047(4) 0.073(5) 0.051(4) -0.009(3) 0.001(3) 0.001(3)
 C27 0.038(3) 0.074(5) 0.049(4) 0.001(3) 0.000(2) -0.005(3)
 C28 0.063(4) 0.066(4) 0.050(3) 0.007(3) 0.004(3) 0.001(3)
 C29 0.062(4) 0.088(5) 0.068(4) 0.019(4) -0.004(3) 0.002(4)
 C30 0.058(4) 0.031(3) 0.045(3) -0.001(2) 0.005(2) -0.003(3)
 C31 0.053(3) 0.038(3) 0.046(3) -0.002(2) 0.005(2) -0.001(3)
 C32 0.057(4) 0.040(3) 0.033(3) -0.003(2) 0.003(2) -0.001(3)
 C33 0.052(4) 0.035(3) 0.035(3) -0.004(2) 0.006(2) -0.002(2)
 C34 0.056(4) 0.025(3) 0.048(3) -0.004(2) 0.005(3) 0.000(2)
 C35 0.059(4) 0.031(3) 0.044(3) -0.004(2) 0.005(3) 0.000(3)
 C36 0.052(4) 0.034(3) 0.043(3) -0.002(2) 0.007(3) -0.003(3)
 C37 0.048(4) 0.034(3) 0.048(3) -0.007(2) 0.005(3) -0.002(2)
 C38 0.055(4) 0.037(3) 0.046(3) -0.006(2) 0.005(3) -0.004(3)
 C39 0.072(4) 0.032(3) 0.035(3) -0.005(2) 0.007(3) -0.004(3)
 C40 0.056(4) 0.036(3) 0.042(3) -0.002(3) -0.001(3) -0.001(3)
 C41 0.054(4) 0.036(3) 0.034(3) -0.004(2) 0.004(2) -0.002(3)
 C42 0.059(4) 0.038(3) 0.041(3) -0.001(2) 0.001(3) 0.004(3)
 C43 0.054(4) 0.040(3) 0.048(3) -0.001(3) 0.006(3) -0.002(3)
 C44 0.060(4) 0.045(4) 0.040(3) -0.004(3) 0.001(3) 0.003(3)
 C45 0.057(4) 0.041(3) 0.042(3) -0.001(3) -0.002(3) 0.006(3)
 C46 0.073(5) 0.040(3) 0.033(3) -0.001(2) 0.001(3) 0.000(3)
 C47 0.049(4) 0.055(4) 0.048(3) 0.003(3) 0.002(3) 0.001(3)
 C48 0.048(4) 0.058(4) 0.061(4) -0.003(3) 0.004(3) 0.005(3)
 C49 0.045(3) 0.060(4) 0.049(3) 0.001(3) 0.006(3) 0.004(3)
 C50 0.046(3) 0.064(4) 0.045(3) -0.004(3) 0.005(2) 0.004(3)
 C51 0.062(4) 0.065(4) 0.046(3) -0.001(3) 0.003(3) 0.002(3)
 C52 0.064(4) 0.075(5) 0.049(3) -0.003(3) 0.002(3) 0.005(3)
 C53 0.058(4) 0.044(3) 0.034(3) 0.000(2) 0.004(2) 0.001(3)
 C54 0.060(4) 0.044(3) 0.039(3) 0.004(3) 0.003(2) 0.005(3)
 C55 0.055(4) 0.037(3) 0.046(3) -0.004(2) 0.003(2) 0.002(3)
 C56 0.056(4) 0.037(3) 0.040(3) 0.007(2) 0.004(2) -0.003(3)
 C57 0.060(4) 0.040(3) 0.035(3) 0.012(2) 0.001(2) 0.001(3)
 C58 0.054(4) 0.042(3) 0.033(3) 0.008(2) 0.002(2) 0.001(3)
 C59 0.056(4) 0.038(3) 0.037(3) 0.009(2) 0.003(2) 0.001(3)
 C60 0.057(4) 0.038(3) 0.042(3) 0.012(3) 0.010(3) -0.001(3)
 C61 0.059(4) 0.037(3) 0.041(3) 0.011(2) 0.007(3) 0.005(3)
 C62 0.056(4) 0.040(3) 0.038(3) 0.003(3) 0.001(3) 0.002(3)
 C63 0.055(4) 0.035(3) 0.037(3) 0.005(3) 0.006(2) 0.004(3)
 C64 0.060(4) 0.035(3) 0.041(3) 0.001(2) 0.005(3) 0.000(3)
 C65 0.063(4) 0.042(3) 0.041(3) 0.001(3) 0.007(3) -0.004(3)
 C66 0.056(4) 0.049(4) 0.041(3) -0.001(3) -0.002(3) -0.001(3)
 C67 0.059(4) 0.044(3) 0.047(3) -0.001(3) 0.003(3) -0.003(3)
 C68 0.062(4) 0.040(3) 0.046(3) -0.003(3) 0.007(3) 0.003(3)
 C69 0.055(4) 0.041(3) 0.043(3) -0.002(2) -0.002(3) 0.005(3)
 C70 0.057(4) 0.055(4) 0.051(4) 0.000(3) 0.005(3) 0.000(3)
 C71 0.049(4) 0.062(4) 0.060(4) 0.000(3) 0.008(3) -0.003(3)
 C72 0.041(3) 0.064(4) 0.052(4) -0.004(3) 0.004(2) -0.004(3)
 C73 0.045(4) 0.061(4) 0.054(4) -0.004(3) 0.007(3) -0.002(3)
 C74 0.055(4) 0.080(5) 0.059(4) -0.015(3) 0.010(3) 0.000(3)
 C75 0.063(5) 0.079(5) 0.085(5) -0.017(4) 0.008(3) -0.007(4)

_geom_special_details
;
 All esds (except the esd in the dihedral angle between two l.s. planes)
 are estimated using the full covariance matrix.  The cell esds are taken
 into account individually in the estimation of esds in distances, angles
 and torsion angles; correlations between esds in cell parameters are only
 used when they are defined by crystal symmetry.  An approximate (isotropic)
 treatment of cell esds is used for estimating esds involving l.s. planes.
;
loop_
  _geom_bond_atom_site_label_1
  _geom_bond_atom_site_label_2
  _geom_bond_distance
  _geom_bond_site_symmetry_2
  _geom_bond_publ_flag
 O1 C16 1.214(6) . ?
 O2 C17 1.229(6) . ?
 O3 C39 1.213(6) . ?
 O4 C40 1.203(6) . ?
 O5 C62 1.219(6) . ?
 O6 C63 1.207(6) . ?
 N1 C16 1.410(7) . ?
 N1 C17 1.402(7) . ?
 N1 C18 1.419(7) . ?
 N2 C24 1.270(7) . ?
 N2 C25 1.469(7) . ?
 N3 C39 1.407(6) . ?
 N3 C40 1.423(7) . ?
 N3 C41 1.423(6) . ?
 N4 C47 1.274(7) . ?
 N4 C48 1.492(7) . ?
 N5 C62 1.398(7) . ?
 N5 C63 1.410(6) . ?
 N5 C64 1.414(7) . ?
 N6 C70 1.275(7) . ?
 N6 C71 1.485(7) . ?
 C1 C2 1.415(7) . ?
 C1 C6 1.376(7) . ?
 C1 C7 1.527(7) . ?
 C2 C3 1.373(7) . ?
 C2 C9 1.525(7) . ?
 C3 C4 1.419(7) . ?
 C3 C30 1.525(7) . ?
 C4 C5 1.370(7) . ?
 C4 C32 1.517(7) . ?
 C5 C6 1.408(7) . ?
 C5 C53 1.526(7) . ?
 C6 C55 1.528(7) . ?
 C7 H7 1.0000 . ?
 C7 C8 1.534(7) . ?
 C7 C11 1.514(7) . ?
 C8 H8A 0.9900 . ?
 C8 H8B 0.9900 . ?
 C8 C9 1.551(7) . ?
 C9 H9 1.0000 . ?
 C9 C10 1.511(7) . ?
 C10 C11 1.428(7) . ?
 C10 C15 1.371(7) . ?
 C11 C12 1.372(7) . ?
 C12 H12 0.9500 . ?
 C12 C13 1.377(7) . ?
 C13 C14 1.401(7) . ?
 C13 C16 1.473(8) . ?
 C14 C15 1.376(7) . ?
 C14 C17 1.467(8) . ?
 C15 H15 0.9500 . ?
 C18 C19 1.402(7) . ?
 C18 C23 1.377(7) . ?
 C19 H19 0.9500 . ?
 C19 C20 1.380(8) . ?
 C20 H20 0.9500 . ?
 C20 C21 1.390(8) . ?
 C21 C22 1.393(8) . ?
 C21 C24 1.465(8) . ?
 C22 H22 0.9500 . ?
 C22 C23 1.369(8) . ?
 C23 H23 0.9500 . ?
 C24 H24 0.9500 . ?
 C25 H25A 0.9900 . ?
 C25 H25B 0.9900 . ?
 C25 C26 1.520(8) . ?
 C26 C27 1.398(8) . ?
 C26 C73 1.404(8) . ?
 C27 C28 1.519(8) . ?
 C27 C49 1.412(8) . ?
 C28 H28A 0.9900 . ?
 C28 H28B 0.9900 . ?
 C28 C29 1.532(8) . ?
 C29 H29A 0.9800 . ?
 C29 H29B 0.9800 . ?
 C29 H29C 0.9800 . ?
 C30 H30 1.0000 . ?
 C30 C31 1.552(7) . ?
 C30 C34 1.531(7) . ?
 C31 H31A 0.9900 . ?
 C31 H31B 0.9900 . ?
 C31 C32 1.561(7) . ?
 C32 H32 1.0000 . ?
 C32 C33 1.512(7) . ?
 C33 C34 1.429(7) . ?
 C33 C38 1.379(7) . ?
 C34 C35 1.377(7) . ?
 C35 H35 0.9500 . ?
 C35 C36 1.378(7) . ?
 C36 C37 1.394(7) . ?
 C36 C39 1.476(8) . ?
 C37 C38 1.383(7) . ?
 C37 C40 1.476(7) . ?
 C38 H38 0.9500 . ?
 C41 C42 1.381(7) . ?
 C41 C46 1.396(7) . ?
 C42 H42 0.9500 . ?
 C42 C43 1.387(7) . ?
 C43 H43 0.9500 . ?
 C43 C44 1.385(7) . ?
 C44 C45 1.396(7) . ?
 C44 C47 1.458(8) . ?
 C45 H45 0.9500 . ?
 C45 C46 1.379(7) . ?
 C46 H46 0.9500 . ?
 C47 H47 0.9500 . ?
 C48 H48A 0.9900 . ?
 C48 H48B 0.9900 . ?
 C48 C49 1.515(8) . ?
 C49 C50 1.403(8) . ?
 C50 C51 1.522(7) . ?
 C50 C72 1.407(8) . ?
 C51 H51A 0.9900 . ?
 C51 H51B 0.9900 . ?
 C51 C52 1.507(8) . ?
 C52 H52A 0.9800 . ?
 C52 H52B 0.9800 . ?
 C52 H52C 0.9800 . ?
 C53 H53 1.0000 . ?
 C53 C54 1.544(7) . ?
 C53 C57 1.498(7) . ?
 C54 H54A 0.9900 . ?
 C54 H54B 0.9900 . ?
 C54 C55 1.554(7) . ?
 C55 H55 1.0000 . ?
 C55 C56 1.512(7) . ?
 C56 C57 1.427(7) . ?
 C56 C61 1.382(7) . ?
 C57 C58 1.380(7) . ?
 C58 H58 0.9500 . ?
 C58 C59 1.372(7) . ?
 C59 C60 1.408(7) . ?
 C59 C62 1.461(7) . ?
 C60 C61 1.370(7) . ?
 C60 C63 1.489(7) . ?
 C61 H61 0.9500 . ?
 C64 C65 1.392(7) . ?
 C64 C69 1.401(7) . ?
 C65 H65 0.9500 . ?
 C65 C66 1.371(7) . ?
 C66 H66 0.9500 . ?
 C66 C67 1.400(7) . ?
 C67 C68 1.389(7) . ?
 C67 C70 1.466(8) . ?
 C68 H68 0.9500 . ?
 C68 C69 1.370(7) . ?
 C69 H69 0.9500 . ?
 C70 H70 0.9500 . ?
 C71 H71A 0.9900 . ?
 C71 H71B 0.9900 . ?
 C71 C72 1.529(8) . ?
 C72 C73 1.399(8) . ?
 C73 C74 1.525(8) . ?
 C74 H74A 0.9900 . ?
 C74 H74B 0.9900 . ?
 C74 C75 1.537(8) . ?
 C75 H75A 0.9800 . ?
 C75 H75B 0.9800 . ?
 C75 H75C 0.9800 . ?

loop_
  _geom_angle_atom_site_label_1
  _geom_angle_atom_site_label_2
  _geom_angle_atom_site_label_3
  _geom_angle
  _geom_angle_site_symmetry_1
  _geom_angle_site_symmetry_3
  _geom_angle_publ_flag
 C16 N1 C18 122.7(4) . . ?
 C17 N1 C16 110.9(5) . . ?
 C17 N1 C18 126.0(5) . . ?
 C24 N2 C25 118.4(5) . . ?
 C39 N3 C40 110.7(4) . . ?
 C39 N3 C41 123.5(4) . . ?
 C41 N3 C40 125.8(4) . . ?
 C47 N4 C48 117.7(5) . . ?
 C62 N5 C63 110.7(5) . . ?
 C62 N5 C64 123.5(4) . . ?
 C63 N5 C64 125.7(4) . . ?
 C70 N6 C71 118.3(5) . . ?
 C2 C1 C7 105.8(4) . . ?
 C6 C1 C2 120.6(5) . . ?
 C6 C1 C7 132.4(5) . . ?
 C1 C2 C9 106.7(4) . . ?
 C3 C2 C1 119.6(5) . . ?
 C3 C2 C9 132.4(5) . . ?
 C2 C3 C4 119.9(5) . . ?
 C2 C3 C30 133.0(5) . . ?
 C4 C3 C30 105.9(4) . . ?
 C3 C4 C32 106.4(4) . . ?
 C5 C4 C3 119.8(5) . . ?
 C5 C4 C32 132.6(5) . . ?
 C4 C5 C6 120.8(5) . . ?
 C4 C5 C53 132.0(5) . . ?
 C6 C5 C53 105.7(4) . . ?
 C1 C6 C5 119.2(5) . . ?
 C1 C6 C55 132.8(5) . . ?
 C5 C6 C55 106.8(4) . . ?
 C1 C7 H7 116.9 . . ?
 C1 C7 C8 98.9(4) . . ?
 C8 C7 H7 116.9 . . ?
 C11 C7 C1 104.1(4) . . ?
 C11 C7 H7 116.9 . . ?
 C11 C7 C8 100.3(4) . . ?
 C7 C8 H8A 112.8 . . ?
 C7 C8 H8B 112.8 . . ?
 C7 C8 C9 94.7(4) . . ?
 H8A C8 H8B 110.2 . . ?
 C9 C8 H8A 112.8 . . ?
 C9 C8 H8B 112.8 . . ?
 C2 C9 C8 99.3(4) . . ?
 C2 C9 H9 117.1 . . ?
 C8 C9 H9 117.1 . . ?
 C10 C9 C2 103.0(4) . . ?
 C10 C9 C8 100.3(4) . . ?
 C10 C9 H9 117.1 . . ?
 C11 C10 C9 105.7(4) . . ?
 C15 C10 C9 132.1(5) . . ?
 C15 C10 C11 122.0(5) . . ?
 C10 C11 C7 106.6(4) . . ?
 C12 C11 C7 133.1(5) . . ?
 C12 C11 C10 120.0(5) . . ?
 C11 C12 H12 120.9 . . ?
 C11 C12 C13 118.2(5) . . ?
 C13 C12 H12 120.9 . . ?
 C12 C13 C14 121.2(5) . . ?
 C12 C13 C16 131.2(5) . . ?
 C14 C13 C16 107.6(5) . . ?
 C13 C14 C17 108.7(5) . . ?
 C15 C14 C13 121.8(5) . . ?
 C15 C14 C17 129.5(5) . . ?
 C10 C15 C14 116.9(5) . . ?
 C10 C15 H15 121.6 . . ?
 C14 C15 H15 121.6 . . ?
 O1 C16 N1 125.1(5) . . ?
 O1 C16 C13 128.3(5) . . ?
 N1 C16 C13 106.5(5) . . ?
 O2 C17 N1 124.2(5) . . ?
 O2 C17 C14 129.4(5) . . ?
 N1 C17 C14 106.3(5) . . ?
 C19 C18 N1 118.3(5) . . ?
 C23 C18 N1 120.9(5) . . ?
 C23 C18 C19 120.7(5) . . ?
 C18 C19 H19 120.9 . . ?
 C20 C19 C18 118.3(5) . . ?
 C20 C19 H19 120.9 . . ?
 C19 C20 H20 119.2 . . ?
 C19 C20 C21 121.6(5) . . ?
 C21 C20 H20 119.2 . . ?
 C20 C21 C22 118.3(6) . . ?
 C20 C21 C24 118.5(5) . . ?
 C22 C21 C24 123.2(5) . . ?
 C21 C22 H22 119.5 . . ?
 C23 C22 C21 121.1(5) . . ?
 C23 C22 H22 119.5 . . ?
 C18 C23 H23 120.1 . . ?
 C22 C23 C18 119.9(5) . . ?
 C22 C23 H23 120.1 . . ?
 N2 C24 C21 125.1(6) . . ?
 N2 C24 H24 117.4 . . ?
 C21 C24 H24 117.4 . . ?
 N2 C25 H25A 108.5 . . ?
 N2 C25 H25B 108.5 . . ?
 N2 C25 C26 114.9(5) . . ?
 H25A C25 H25B 107.5 . . ?
 C26 C25 H25A 108.5 . . ?
 C26 C25 H25B 108.5 . . ?
 C27 C26 C25 119.7(6) . . ?
 C27 C26 C73 121.2(5) . . ?
 C73 C26 C25 118.3(6) . . ?
 C26 C27 C28 121.0(5) . . ?
 C26 C27 C49 119.2(5) . . ?
 C49 C27 C28 119.8(6) . . ?
 C27 C28 H28A 109.0 . . ?
 C27 C28 H28B 109.0 . . ?
 C27 C28 C29 113.0(5) . . ?
 H28A C28 H28B 107.8 . . ?
 C29 C28 H28A 109.0 . . ?
 C29 C28 H28B 109.0 . . ?
 C28 C29 H29A 109.5 . . ?
 C28 C29 H29B 109.5 . . ?
 C28 C29 H29C 109.5 . . ?
 H29A C29 H29B 109.5 . . ?
 H29A C29 H29C 109.5 . . ?
 H29B C29 H29C 109.5 . . ?
 C3 C30 H30 116.9 . . ?
 C3 C30 C31 99.7(4) . . ?
 C3 C30 C34 103.2(4) . . ?
 C31 C30 H30 116.9 . . ?
 C34 C30 H30 116.9 . . ?
 C34 C30 C31 100.3(4) . . ?
 C30 C31 H31A 113.0 . . ?
 C30 C31 H31B 113.0 . . ?
 C30 C31 C32 93.4(4) . . ?
 H31A C31 H31B 110.4 . . ?
 C32 C31 H31A 113.0 . . ?
 C32 C31 H31B 113.0 . . ?
 C4 C32 C31 100.5(4) . . ?
 C4 C32 H32 116.5 . . ?
 C31 C32 H32 116.5 . . ?
 C33 C32 C4 103.7(4) . . ?
 C33 C32 C31 100.7(4) . . ?
 C33 C32 H32 116.5 . . ?
 C34 C33 C32 105.3(4) . . ?
 C38 C33 C32 132.9(5) . . ?
 C38 C33 C34 121.7(5) . . ?
 C33 C34 C30 106.6(4) . . ?
 C35 C34 C30 132.4(5) . . ?
 C35 C34 C33 120.8(5) . . ?
 C34 C35 H35 121.8 . . ?
 C34 C35 C36 116.4(5) . . ?
 C36 C35 H35 121.8 . . ?
 C35 C36 C37 123.2(5) . . ?
 C35 C36 C39 129.2(5) . . ?
 C37 C36 C39 107.6(4) . . ?
 C36 C37 C40 109.3(5) . . ?
 C38 C37 C36 120.8(5) . . ?
 C38 C37 C40 129.9(5) . . ?
 C33 C38 C37 116.9(5) . . ?
 C33 C38 H38 121.6 . . ?
 C37 C38 H38 121.6 . . ?
 O3 C39 N3 124.3(5) . . ?
 O3 C39 C36 128.7(5) . . ?
 N3 C39 C36 106.9(4) . . ?
 O4 C40 N3 124.3(5) . . ?
 O4 C40 C37 130.2(5) . . ?
 N3 C40 C37 105.4(4) . . ?
 C42 C41 N3 119.7(5) . . ?
 C42 C41 C46 120.6(5) . . ?
 C46 C41 N3 119.6(5) . . ?
 C41 C42 H42 120.5 . . ?
 C41 C42 C43 118.9(5) . . ?
 C43 C42 H42 120.5 . . ?
 C42 C43 H43 119.3 . . ?
 C44 C43 C42 121.5(5) . . ?
 C44 C43 H43 119.3 . . ?
 C43 C44 C45 118.9(5) . . ?
 C43 C44 C47 118.1(5) . . ?
 C45 C44 C47 123.0(5) . . ?
 C44 C45 H45 119.8 . . ?
 C46 C45 C44 120.4(5) . . ?
 C46 C45 H45 119.8 . . ?
 C41 C46 H46 120.1 . . ?
 C45 C46 C41 119.8(5) . . ?
 C45 C46 H46 120.1 . . ?
 N4 C47 C44 124.2(6) . . ?
 N4 C47 H47 117.9 . . ?
 C44 C47 H47 117.9 . . ?
 N4 C48 H48A 109.0 . . ?
 N4 C48 H48B 109.0 . . ?
 N4 C48 C49 113.0(4) . . ?
 H48A C48 H48B 107.8 . . ?
 C49 C48 H48A 109.0 . . ?
 C49 C48 H48B 109.0 . . ?
 C27 C49 C48 118.4(5) . . ?
 C50 C49 C27 119.7(5) . . ?
 C50 C49 C48 121.0(5) . . ?
 C49 C50 C51 119.2(5) . . ?
 C49 C50 C72 120.6(5) . . ?
 C72 C50 C51 120.1(5) . . ?
 C50 C51 H51A 109.6 . . ?
 C50 C51 H51B 109.6 . . ?
 H51A C51 H51B 108.1 . . ?
 C52 C51 C50 110.3(5) . . ?
 C52 C51 H51A 109.6 . . ?
 C52 C51 H51B 109.6 . . ?
 C51 C52 H52A 109.5 . . ?
 C51 C52 H52B 109.5 . . ?
 C51 C52 H52C 109.5 . . ?
 H52A C52 H52B 109.5 . . ?
 H52A C52 H52C 109.5 . . ?
 H52B C52 H52C 109.5 . . ?
 C5 C53 H53 116.8 . . ?
 C5 C53 C54 99.6(4) . . ?
 C54 C53 H53 116.8 . . ?
 C57 C53 C5 102.6(4) . . ?
 C57 C53 H53 116.8 . . ?
 C57 C53 C54 101.5(4) . . ?
 C53 C54 H54A 112.9 . . ?
 C53 C54 H54B 112.9 . . ?
 C53 C54 C55 94.0(4) . . ?
 H54A C54 H54B 110.3 . . ?
 C55 C54 H54A 112.9 . . ?
 C55 C54 H54B 112.9 . . ?
 C6 C55 C54 99.5(4) . . ?
 C6 C55 H55 117.1 . . ?
 C54 C55 H55 117.1 . . ?
 C56 C55 C6 103.1(4) . . ?
 C56 C55 C54 99.8(4) . . ?
 C56 C55 H55 117.1 . . ?
 C57 C56 C55 105.7(4) . . ?
 C61 C56 C55 132.8(5) . . ?
 C61 C56 C57 121.0(5) . . ?
 C56 C57 C53 106.6(5) . . ?
 C58 C57 C53 132.2(5) . . ?
 C58 C57 C56 120.6(5) . . ?
 C57 C58 H58 121.2 . . ?
 C59 C58 C57 117.6(5) . . ?
 C59 C58 H58 121.2 . . ?
 C58 C59 C60 121.8(5) . . ?
 C58 C59 C62 130.3(5) . . ?
 C60 C59 C62 107.8(5) . . ?
 C59 C60 C63 107.7(5) . . ?
 C61 C60 C59 121.1(5) . . ?
 C61 C60 C63 131.1(5) . . ?
 C56 C61 H61 121.1 . . ?
 C60 C61 C56 117.7(5) . . ?
 C60 C61 H61 121.1 . . ?
 O5 C62 N5 124.8(5) . . ?
 O5 C62 C59 127.5(5) . . ?
 N5 C62 C59 107.6(5) . . ?
 O6 C63 N5 125.1(5) . . ?
 O6 C63 C60 128.9(5) . . ?
 N5 C63 C60 106.0(5) . . ?
 C65 C64 N5 119.9(5) . . ?
 C65 C64 C69 119.8(5) . . ?
 C69 C64 N5 120.3(5) . . ?
 C64 C65 H65 120.2 . . ?
 C66 C65 C64 119.7(5) . . ?
 C66 C65 H65 120.2 . . ?
 C65 C66 H66 119.5 . . ?
 C65 C66 C67 120.9(5) . . ?
 C67 C66 H66 119.5 . . ?
 C66 C67 C70 117.7(5) . . ?
 C68 C67 C66 118.8(5) . . ?
 C68 C67 C70 123.4(5) . . ?
 C67 C68 H68 119.6 . . ?
 C69 C68 C67 120.9(5) . . ?
 C69 C68 H68 119.6 . . ?
 C64 C69 H69 120.1 . . ?
 C68 C69 C64 119.8(5) . . ?
 C68 C69 H69 120.1 . . ?
 N6 C70 C67 125.8(5) . . ?
 N6 C70 H70 117.1 . . ?
 C67 C70 H70 117.1 . . ?
 N6 C71 H71A 108.9 . . ?
 N6 C71 H71B 108.9 . . ?
 N6 C71 C72 113.3(4) . . ?
 H71A C71 H71B 107.7 . . ?
 C72 C71 H71A 108.9 . . ?
 C72 C71 H71B 108.9 . . ?
 C50 C72 C71 119.0(5) . . ?
 C73 C72 C50 119.7(5) . . ?
 C73 C72 C71 120.3(5) . . ?
 C26 C73 C74 120.3(5) . . ?
 C72 C73 C26 119.6(6) . . ?
 C72 C73 C74 120.1(5) . . ?
 C73 C74 H74A 108.9 . . ?
 C73 C74 H74B 108.9 . . ?
 C73 C74 C75 113.2(5) . . ?
 H74A C74 H74B 107.7 . . ?
 C75 C74 H74A 108.9 . . ?
 C75 C74 H74B 108.9 . . ?
 C74 C75 H75A 109.5 . . ?
 C74 C75 H75B 109.5 . . ?
 C74 C75 H75C 109.5 . . ?
 H75A C75 H75B 109.5 . . ?
 H75A C75 H75C 109.5 . . ?
 H75B C75 H75C 109.5 . . ?

loop_
  _geom_torsion_atom_site_label_1
  _geom_torsion_atom_site_label_2
  _geom_torsion_atom_site_label_3
  _geom_torsion_atom_site_label_4
  _geom_torsion
  _geom_torsion_site_symmetry_1
  _geom_torsion_site_symmetry_2
  _geom_torsion_site_symmetry_3
  _geom_torsion_site_symmetry_4
  _geom_torsion_publ_flag
 N1 C18 C19 C20 -175.5(5) . . . . ?
 N1 C18 C23 C22 175.8(5) . . . . ?
 N2 C25 C26 C27 85.7(7) . . . . ?
 N2 C25 C26 C73 -84.0(7) . . . . ?
 N3 C41 C42 C43 -177.1(4) . . . . ?
 N3 C41 C46 C45 177.6(4) . . . . ?
 N4 C48 C49 C27 -82.2(6) . . . . ?
 N4 C48 C49 C50 86.8(6) . . . . ?
 N5 C64 C65 C66 -178.3(5) . . . . ?
 N5 C64 C69 C68 -179.9(5) . . . . ?
 N6 C71 C72 C50 -82.4(6) . . . . ?
 N6 C71 C72 C73 86.0(6) . . . . ?
 C1 C2 C3 C4 3.2(7) . . . . ?
 C1 C2 C3 C30 -161.7(5) . . . . ?
 C1 C2 C9 C8 -31.9(5) . . . . ?
 C1 C2 C9 C10 71.0(5) . . . . ?
 C1 C6 C55 C54 160.5(6) . . . . ?
 C1 C6 C55 C56 -97.0(6) . . . . ?
 C1 C7 C8 C9 -54.5(4) . . . . ?
 C1 C7 C11 C10 68.8(5) . . . . ?
 C1 C7 C11 C12 -104.7(6) . . . . ?
 C2 C1 C6 C5 2.4(8) . . . . ?
 C2 C1 C6 C55 168.1(5) . . . . ?
 C2 C1 C7 C8 37.3(5) . . . . ?
 C2 C1 C7 C11 -65.8(5) . . . . ?
 C2 C3 C4 C5 -1.8(8) . . . . ?
 C2 C3 C4 C32 -171.1(5) . . . . ?
 C2 C3 C30 C31 -156.6(6) . . . . ?
 C2 C3 C30 C34 100.3(6) . . . . ?
 C2 C9 C10 C11 -67.7(5) . . . . ?
 C2 C9 C10 C15 105.9(6) . . . . ?
 C3 C2 C9 C8 161.5(6) . . . . ?
 C3 C2 C9 C10 -95.6(6) . . . . ?
 C3 C4 C5 C6 0.6(8) . . . . ?
 C3 C4 C5 C53 -163.1(5) . . . . ?
 C3 C4 C32 C31 -32.6(5) . . . . ?
 C3 C4 C32 C33 71.2(5) . . . . ?
 C3 C30 C31 C32 -53.7(4) . . . . ?
 C3 C30 C34 C33 69.9(5) . . . . ?
 C3 C30 C34 C35 -104.1(6) . . . . ?
 C4 C3 C30 C31 37.0(5) . . . . ?
 C4 C3 C30 C34 -66.1(5) . . . . ?
 C4 C5 C6 C1 -0.9(8) . . . . ?
 C4 C5 C6 C55 -170.0(5) . . . . ?
 C4 C5 C53 C54 -157.6(6) . . . . ?
 C4 C5 C53 C57 98.3(6) . . . . ?
 C4 C32 C33 C34 -67.1(5) . . . . ?
 C4 C32 C33 C38 109.4(6) . . . . ?
 C5 C4 C32 C31 160.0(6) . . . . ?
 C5 C4 C32 C33 -96.1(6) . . . . ?
 C5 C6 C55 C54 -32.5(5) . . . . ?
 C5 C6 C55 C56 70.0(5) . . . . ?
 C5 C53 C54 C55 -54.2(5) . . . . ?
 C5 C53 C57 C56 71.7(5) . . . . ?
 C5 C53 C57 C58 -99.2(6) . . . . ?
 C6 C1 C2 C3 -3.6(8) . . . . ?
 C6 C1 C2 C9 -172.2(5) . . . . ?
 C6 C1 C7 C8 -155.4(6) . . . . ?
 C6 C1 C7 C11 101.5(6) . . . . ?
 C6 C5 C53 C54 36.9(5) . . . . ?
 C6 C5 C53 C57 -67.2(5) . . . . ?
 C6 C55 C56 C57 -65.4(5) . . . . ?
 C6 C55 C56 C61 105.9(6) . . . . ?
 C7 C1 C2 C3 165.5(5) . . . . ?
 C7 C1 C2 C9 -3.1(5) . . . . ?
 C7 C1 C6 C5 -163.4(5) . . . . ?
 C7 C1 C6 C55 2.3(10) . . . . ?
 C7 C8 C9 C2 52.7(4) . . . . ?
 C7 C8 C9 C10 -52.5(4) . . . . ?
 C7 C11 C12 C13 173.7(5) . . . . ?
 C8 C7 C11 C10 -33.2(5) . . . . ?
 C8 C7 C11 C12 153.3(5) . . . . ?
 C8 C9 C10 C11 34.4(5) . . . . ?
 C8 C9 C10 C15 -152.0(5) . . . . ?
 C9 C2 C3 C4 168.4(5) . . . . ?
 C9 C2 C3 C30 3.5(10) . . . . ?
 C9 C10 C11 C7 -1.0(5) . . . . ?
 C9 C10 C11 C12 173.5(4) . . . . ?
 C9 C10 C15 C14 -172.9(5) . . . . ?
 C10 C11 C12 C13 1.0(7) . . . . ?
 C11 C7 C8 C9 51.6(4) . . . . ?
 C11 C10 C15 C14 -0.1(7) . . . . ?
 C11 C12 C13 C14 -0.2(7) . . . . ?
 C11 C12 C13 C16 -177.2(5) . . . . ?
 C12 C13 C14 C15 -0.9(7) . . . . ?
 C12 C13 C14 C17 -179.2(4) . . . . ?
 C12 C13 C16 O1 2.2(9) . . . . ?
 C12 C13 C16 N1 179.0(5) . . . . ?
 C13 C14 C15 C10 1.0(7) . . . . ?
 C13 C14 C17 O2 179.7(5) . . . . ?
 C13 C14 C17 N1 0.8(5) . . . . ?
 C14 C13 C16 O1 -175.1(5) . . . . ?
 C14 C13 C16 N1 1.7(5) . . . . ?
 C15 C10 C11 C7 -175.4(4) . . . . ?
 C15 C10 C11 C12 -0.9(7) . . . . ?
 C15 C14 C17 O2 1.5(9) . . . . ?
 C15 C14 C17 N1 -177.4(5) . . . . ?
 C16 N1 C17 O2 -178.7(5) . . . . ?
 C16 N1 C17 C14 0.3(5) . . . . ?
 C16 N1 C18 C19 121.8(5) . . . . ?
 C16 N1 C18 C23 -55.3(7) . . . . ?
 C16 C13 C14 C15 176.8(4) . . . . ?
 C16 C13 C14 C17 -1.5(5) . . . . ?
 C17 N1 C16 O1 175.7(5) . . . . ?
 C17 N1 C16 C13 -1.2(5) . . . . ?
 C17 N1 C18 C19 -51.0(7) . . . . ?
 C17 N1 C18 C23 131.9(5) . . . . ?
 C17 C14 C15 C10 178.9(5) . . . . ?
 C18 N1 C16 O1 1.9(8) . . . . ?
 C18 N1 C16 C13 -175.0(4) . . . . ?
 C18 N1 C17 O2 -5.1(8) . . . . ?
 C18 N1 C17 C14 173.8(4) . . . . ?
 C18 C19 C20 C21 0.2(8) . . . . ?
 C19 C18 C23 C22 -1.2(8) . . . . ?
 C19 C20 C21 C22 -2.2(8) . . . . ?
 C19 C20 C21 C24 175.6(5) . . . . ?
 C20 C21 C22 C23 2.6(9) . . . . ?
 C20 C21 C24 N2 168.5(6) . . . . ?
 C21 C22 C23 C18 -0.9(8) . . . . ?
 C22 C21 C24 N2 -13.7(9) . . . . ?
 C23 C18 C19 C20 1.6(8) . . . . ?
 C24 N2 C25 C26 -24.0(8) . . . . ?
 C24 C21 C22 C23 -175.1(5) . . . . ?
 C25 N2 C24 C21 -179.3(6) . . . . ?
 C25 C26 C27 C28 6.0(8) . . . . ?
 C25 C26 C27 C49 -171.9(5) . . . . ?
 C25 C26 C73 C72 171.7(5) . . . . ?
 C25 C26 C73 C74 -5.8(8) . . . . ?
 C26 C27 C28 C29 92.2(7) . . . . ?
 C26 C27 C49 C48 170.6(5) . . . . ?
 C26 C27 C49 C50 1.4(8) . . . . ?
 C26 C73 C74 C75 -88.7(7) . . . . ?
 C27 C26 C73 C72 2.1(8) . . . . ?
 C27 C26 C73 C74 -175.4(5) . . . . ?
 C27 C49 C50 C51 -178.6(5) . . . . ?
 C27 C49 C50 C72 -0.2(8) . . . . ?
 C28 C27 C49 C48 -7.3(7) . . . . ?
 C28 C27 C49 C50 -176.4(5) . . . . ?
 C30 C3 C4 C5 166.7(5) . . . . ?
 C30 C3 C4 C32 -2.6(5) . . . . ?
 C30 C31 C32 C4 52.4(4) . . . . ?
 C30 C31 C32 C33 -53.9(4) . . . . ?
 C30 C34 C35 C36 176.2(5) . . . . ?
 C31 C30 C34 C33 -32.7(5) . . . . ?
 C31 C30 C34 C35 153.2(5) . . . . ?
 C31 C32 C33 C34 36.6(5) . . . . ?
 C31 C32 C33 C38 -146.9(6) . . . . ?
 C32 C4 C5 C6 166.6(5) . . . . ?
 C32 C4 C5 C53 2.9(10) . . . . ?
 C32 C33 C34 C30 -2.4(5) . . . . ?
 C32 C33 C34 C35 172.4(4) . . . . ?
 C32 C33 C38 C37 -173.6(5) . . . . ?
 C33 C34 C35 C36 2.8(7) . . . . ?
 C34 C30 C31 C32 51.7(4) . . . . ?
 C34 C33 C38 C37 2.5(7) . . . . ?
 C34 C35 C36 C37 0.7(7) . . . . ?
 C34 C35 C36 C39 -178.2(5) . . . . ?
 C35 C36 C37 C38 -2.7(8) . . . . ?
 C35 C36 C37 C40 178.0(5) . . . . ?
 C35 C36 C39 O3 -0.6(9) . . . . ?
 C35 C36 C39 N3 -179.9(5) . . . . ?
 C36 C37 C38 C33 1.0(7) . . . . ?
 C36 C37 C40 O4 -174.1(5) . . . . ?
 C36 C37 C40 N3 3.7(5) . . . . ?
 C37 C36 C39 O3 -179.6(5) . . . . ?
 C37 C36 C39 N3 1.1(5) . . . . ?
 C38 C33 C34 C30 -179.4(4) . . . . ?
 C38 C33 C34 C35 -4.6(8) . . . . ?
 C38 C37 C40 O4 6.7(9) . . . . ?
 C38 C37 C40 N3 -175.5(5) . . . . ?
 C39 N3 C40 O4 174.9(5) . . . . ?
 C39 N3 C40 C37 -3.0(5) . . . . ?
 C39 N3 C41 C42 131.4(5) . . . . ?
 C39 N3 C41 C46 -46.9(7) . . . . ?
 C39 C36 C37 C38 176.3(5) . . . . ?
 C39 C36 C37 C40 -3.0(6) . . . . ?
 C40 N3 C39 O3 -178.1(5) . . . . ?
 C40 N3 C39 C36 1.3(5) . . . . ?
 C40 N3 C41 C42 -45.8(7) . . . . ?
 C40 N3 C41 C46 135.9(5) . . . . ?
 C40 C37 C38 C33 -179.8(5) . . . . ?
 C41 N3 C39 O3 4.3(8) . . . . ?
 C41 N3 C39 C36 -176.3(4) . . . . ?
 C41 N3 C40 O4 -7.6(8) . . . . ?
 C41 N3 C40 C37 174.5(4) . . . . ?
 C41 C42 C43 C44 -0.6(7) . . . . ?
 C42 C41 C46 C45 -0.7(7) . . . . ?
 C42 C43 C44 C45 -0.4(8) . . . . ?
 C42 C43 C44 C47 175.6(5) . . . . ?
 C43 C44 C45 C46 0.9(7) . . . . ?
 C43 C44 C47 N4 168.0(5) . . . . ?
 C44 C45 C46 C41 -0.4(7) . . . . ?
 C45 C44 C47 N4 -16.1(8) . . . . ?
 C46 C41 C42 C43 1.2(7) . . . . ?
 C47 N4 C48 C49 -31.3(7) . . . . ?
 C47 C44 C45 C46 -174.9(5) . . . . ?
 C48 N4 C47 C44 177.6(5) . . . . ?
 C48 C49 C50 C51 12.6(8) . . . . ?
 C48 C49 C50 C72 -169.0(5) . . . . ?
 C49 C27 C28 C29 -89.9(7) . . . . ?
 C49 C50 C51 C52 87.7(6) . . . . ?
 C49 C50 C72 C71 168.3(5) . . . . ?
 C49 C50 C72 C73 -0.2(8) . . . . ?
 C50 C72 C73 C26 -0.8(8) . . . . ?
 C50 C72 C73 C74 176.7(5) . . . . ?
 C51 C50 C72 C71 -13.2(8) . . . . ?
 C51 C50 C72 C73 178.3(5) . . . . ?
 C53 C5 C6 C1 166.6(5) . . . . ?
 C53 C5 C6 C55 -2.5(5) . . . . ?
 C53 C54 C55 C6 52.4(4) . . . . ?
 C53 C54 C55 C56 -52.8(4) . . . . ?
 C53 C57 C58 C59 172.8(5) . . . . ?
 C54 C53 C57 C56 -31.0(5) . . . . ?
 C54 C53 C57 C58 158.1(5) . . . . ?
 C54 C55 C56 C57 36.9(5) . . . . ?
 C54 C55 C56 C61 -151.7(6) . . . . ?
 C55 C56 C57 C53 -3.9(5) . . . . ?
 C55 C56 C57 C58 168.3(4) . . . . ?
 C55 C56 C61 C60 -168.4(5) . . . . ?
 C56 C57 C58 C59 3.0(7) . . . . ?
 C57 C53 C54 C55 50.9(4) . . . . ?
 C57 C56 C61 C60 1.8(7) . . . . ?
 C57 C58 C59 C60 0.7(7) . . . . ?
 C57 C58 C59 C62 -175.9(5) . . . . ?
 C58 C59 C60 C61 -3.2(7) . . . . ?
 C58 C59 C60 C63 179.0(4) . . . . ?
 C58 C59 C62 O5 3.4(9) . . . . ?
 C58 C59 C62 N5 -179.9(5) . . . . ?
 C59 C60 C61 C56 1.8(7) . . . . ?
 C59 C60 C63 O6 -175.9(5) . . . . ?
 C59 C60 C63 N5 2.9(5) . . . . ?
 C60 C59 C62 O5 -173.5(5) . . . . ?
 C60 C59 C62 N5 3.2(5) . . . . ?
 C61 C56 C57 C53 -176.5(4) . . . . ?
 C61 C56 C57 C58 -4.3(7) . . . . ?
 C61 C60 C63 O6 6.6(9) . . . . ?
 C61 C60 C63 N5 -174.6(5) . . . . ?
 C62 N5 C63 O6 178.0(5) . . . . ?
 C62 N5 C63 C60 -0.9(5) . . . . ?
 C62 N5 C64 C65 132.1(5) . . . . ?
 C62 N5 C64 C69 -46.0(7) . . . . ?
 C62 C59 C60 C61 174.1(4) . . . . ?
 C62 C59 C60 C63 -3.8(5) . . . . ?
 C63 N5 C62 O5 175.4(5) . . . . ?
 C63 N5 C62 C59 -1.3(5) . . . . ?
 C63 N5 C64 C65 -45.6(7) . . . . ?
 C63 N5 C64 C69 136.3(5) . . . . ?
 C63 C60 C61 C56 179.1(5) . . . . ?
 C64 N5 C62 O5 -2.6(8) . . . . ?
 C64 N5 C62 C59 -179.3(4) . . . . ?
 C64 N5 C63 O6 -4.1(8) . . . . ?
 C64 N5 C63 C60 177.0(4) . . . . ?
 C64 C65 C66 C67 -0.9(8) . . . . ?
 C65 C64 C69 C68 1.9(8) . . . . ?
 C65 C66 C67 C68 0.3(8) . . . . ?
 C65 C66 C67 C70 178.2(5) . . . . ?
 C66 C67 C68 C69 1.5(8) . . . . ?
 C66 C67 C70 N6 159.3(6) . . . . ?
 C67 C68 C69 C64 -2.6(8) . . . . ?
 C68 C67 C70 N6 -22.8(9) . . . . ?
 C69 C64 C65 C66 -0.2(8) . . . . ?
 C70 N6 C71 C72 -27.6(7) . . . . ?
 C70 C67 C68 C69 -176.3(5) . . . . ?
 C71 N6 C70 C67 179.9(5) . . . . ?
 C71 C72 C73 C26 -169.1(5) . . . . ?
 C71 C72 C73 C74 8.4(8) . . . . ?
 C72 C50 C51 C52 -90.7(6) . . . . ?
 C72 C73 C74 C75 93.9(7) . . . . ?
 C73 C26 C27 C28 175.4(5) . . . . ?
 C73 C26 C27 C49 -2.4(8) . . . . ?

_shelx_res_file
;
TITL badjic_vagsmallcage_a.res in P2(1)/c
    badjic_vagsmallcage.res
    created by SHELXL-2019/1 at 13:39:45 on 23-Jan-2022
REM Old TITL Badjic_VagSmallCage in P2(1)/c
REM SHELXT solution in P2(1)/c: R1 0.194, Rweak 0.015, Alpha 0.042
REM <I/s> 1.077 for 341 systematic absences, Orientation as input
REM Formula found by SHELXT: C78 N3 O6
CELL 0.71073 18.7304 15.9701 18.6608 90 92.721 90
ZERR 4 0.0035 0.003 0.0035 0 0.004 0
LATT 1
SYMM -X,0.5+Y,0.5-Z
SFAC C H N O
UNIT 300 216 24 24

L.S. 10
PLAN  10
SIZE 0.063 0.047 0.028
TEMP -173.15
CONF
BOND
list 4
fmap 2
MORE -1
BOND $H
ACTA
OMIT -4 1 1
OMIT 13 1 1
OMIT 5 0 0
REM <olex2.extras>
REM <HklSrc "%.\\Badjic_VagSmallCage.hkl">
REM </olex2.extras>

WGHT    0.087900   10.610101
FVAR       0.21043
O1    4    0.385077    0.591233    0.234123    11.00000    0.06336    0.04078 =
         0.04781   -0.00026    0.00540   -0.00426
O2    4    0.395451    0.868739    0.169538    11.00000    0.07135    0.04056 =
         0.04204    0.00492    0.00205    0.00220
O3    4    0.387810    0.952541    0.312231    11.00000    0.06178    0.05202 =
         0.03761   -0.00131    0.00197   -0.00411
O4    4    0.416163    0.896407    0.552679    11.00000    0.07010    0.04326 =
         0.03733   -0.00008    0.00612   -0.00145
O5    4    0.410651    0.720402    0.533954    11.00000    0.06552    0.04485 =
         0.04743   -0.00174    0.00491    0.00309
O6    4    0.405253    0.495025    0.381731    11.00000    0.06466    0.03970 =
         0.04802   -0.00543    0.00062   -0.00009
N1    3    0.370715    0.730331    0.198514    11.00000    0.05973    0.04156 =
         0.03653   -0.00073    0.00436   -0.00345
N2    3    0.024722    0.697774    0.200390    11.00000    0.05461    0.08413 =
         0.04773   -0.01013   -0.00038   -0.00900
N3    3    0.382105    0.920523    0.433024    11.00000    0.05424    0.03859 =
         0.03659   -0.00243    0.00271   -0.00161
N4    3    0.035709    0.951149    0.415539    11.00000    0.05664    0.05650 =
         0.05103   -0.00005    0.00179    0.00445
N5    3    0.387874    0.606894    0.458617    11.00000    0.05722    0.03405 =
         0.04280    0.00013    0.00231    0.00133
N6    3    0.043438    0.610891    0.498010    11.00000    0.05350    0.05511 =
         0.06210   -0.00116    0.00535    0.00117
C1    1    0.710538    0.689849    0.303513    11.00000    0.04360    0.03943 =
         0.04224    0.00104    0.00789    0.00134
C2    1    0.710211    0.776447    0.287587    11.00000    0.04877    0.03669 =
         0.03956    0.00393    0.00353   -0.00234
C3    1    0.711976    0.833689    0.342516    11.00000    0.04384    0.04247 =
         0.04174   -0.00206    0.00706   -0.00229
C4    1    0.717807    0.805757    0.414747    11.00000    0.04407    0.04053 =
         0.03863   -0.00472    0.00186    0.00171
C5    1    0.719647    0.721708    0.429350    11.00000    0.04513    0.04205 =
         0.04305    0.00068    0.00376    0.00024
C6    1    0.716523    0.662427    0.373460    11.00000    0.05154    0.03944 =
         0.03641    0.00162    0.00531    0.00200
C7    1    0.688754    0.645718    0.233243    11.00000    0.06326    0.03990 =
         0.03226   -0.00385    0.01044   -0.00020
AFIX  13
H7    2    0.698828    0.584336    0.230543    11.00000   -1.20000
AFIX   0
C8    1    0.727360    0.702544    0.181278    11.00000    0.06860    0.04152 =
         0.03348   -0.00367    0.00723   -0.00059
AFIX  23
H8A   2    0.714678    0.689868    0.130323    11.00000   -1.20000
H8B   2    0.779919    0.702048    0.189909    11.00000   -1.20000
AFIX   0
C9    1    0.692382    0.784448    0.207290    11.00000    0.05927    0.04320 =
         0.03397    0.00168    0.00559   -0.00063
AFIX  13
H9    2    0.706421    0.837746    0.183607    11.00000   -1.20000
AFIX   0
C10   1    0.614404    0.760131    0.200586    11.00000    0.05587    0.04657 =
         0.02304    0.00097    0.00397    0.00037
C11   1    0.612183    0.673051    0.217727    11.00000    0.05324    0.04328 =
         0.02854   -0.00618    0.00438   -0.00250
C12   1    0.547633    0.633641    0.223456    11.00000    0.05821    0.04368 =
         0.03066   -0.00569    0.00483   -0.00079
AFIX  43
H12   2    0.545312    0.575958    0.235564    11.00000   -1.20000
AFIX   0
C13   1    0.486299    0.680009    0.211171    11.00000    0.05437    0.04095 =
         0.02869   -0.00384    0.00603   -0.00587
C14   1    0.489363    0.765138    0.193474    11.00000    0.05082    0.04847 =
         0.02647   -0.00242    0.00310    0.00142
C15   1    0.553388    0.806473    0.188478    11.00000    0.05879    0.04921 =
         0.03082   -0.00457    0.00259    0.00039
AFIX  43
H15   2    0.555236    0.864409    0.177170    11.00000   -1.20000
AFIX   0
C16   1    0.410386    0.657455    0.215865    11.00000    0.07046    0.04145 =
         0.03033   -0.00350    0.00468    0.00165
C17   1    0.416174    0.797584    0.184676    11.00000    0.06245    0.04777 =
         0.02873   -0.00786    0.00485   -0.00912
C18   1    0.295356    0.734524    0.202722    11.00000    0.05757    0.03944 =
         0.03541    0.00298    0.00258   -0.00306
C19   1    0.266793    0.795313    0.247405    11.00000    0.06158    0.05059 =
         0.04351   -0.00422    0.00095   -0.00381
AFIX  43
H19   2    0.296818    0.835268    0.271557    11.00000   -1.20000
AFIX   0
C20   1    0.193898    0.795573    0.255374    11.00000    0.05949    0.05361 =
         0.04551   -0.00808    0.00216    0.00100
AFIX  43
H20   2    0.173777    0.836506    0.285360    11.00000   -1.20000
AFIX   0
C21   1    0.149216    0.737442    0.220622    11.00000    0.06246    0.05777 =
         0.04166   -0.00238    0.00475   -0.00237
C22   1    0.179355    0.679816    0.174905    11.00000    0.05695    0.06619 =
         0.04725   -0.00786    0.00290   -0.01086
AFIX  43
H22   2    0.149335    0.641146    0.149172    11.00000   -1.20000
AFIX   0
C23   1    0.251531    0.677980    0.166439    11.00000    0.06584    0.05589 =
         0.04244   -0.00644    0.00388   -0.00570
AFIX  43
H23   2    0.271345    0.637751    0.135575    11.00000   -1.20000
AFIX   0
C24   1    0.073185    0.737804    0.235779    11.00000    0.06277    0.07312 =
         0.04562   -0.00060    0.00308   -0.00270
AFIX  43
H24   2    0.059040    0.770553    0.275168    11.00000   -1.20000
AFIX   0
C25   1   -0.049373    0.705566    0.222013    11.00000    0.04739    0.08970 =
         0.05445   -0.00856    0.00024   -0.00636
AFIX  23
H25A  2   -0.073895    0.651340    0.213330    11.00000   -1.20000
H25B  2   -0.074044    0.747877    0.190979    11.00000   -1.20000
AFIX   0
C26   1   -0.057303    0.730277    0.299883    11.00000    0.04682    0.07298 =
         0.05068   -0.00898    0.00084    0.00064
C27   1   -0.056228    0.814902    0.319133    11.00000    0.03848    0.07444 =
         0.04925    0.00107    0.00050   -0.00480
C28   1   -0.054480    0.883066    0.262495    11.00000    0.06321    0.06620 =
         0.04962    0.00653    0.00372    0.00103
AFIX  23
H28A  2   -0.029968    0.861287    0.220498    11.00000   -1.20000
H28B  2   -0.026291    0.930979    0.282127    11.00000   -1.20000
AFIX   0
C29   1   -0.129078    0.913972    0.237756    11.00000    0.06202    0.08753 =
         0.06806    0.01932   -0.00407    0.00223
AFIX 137
H29A  2   -0.124768    0.956730    0.200540    11.00000   -1.50000
H29B  2   -0.152831    0.938098    0.278630    11.00000   -1.50000
H29C  2   -0.157346    0.866857    0.218274    11.00000   -1.50000
AFIX   0
C30   1    0.693483    0.926560    0.345935    11.00000    0.05777    0.03113 =
         0.04475   -0.00052    0.00536   -0.00326
AFIX  13
H30   2    0.700043    0.960348    0.301613    11.00000   -1.20000
AFIX   0
C31   1    0.739186    0.951787    0.414106    11.00000    0.05301    0.03808 =
         0.04556   -0.00218    0.00535   -0.00118
AFIX  23
H31A  2    0.728805    1.009089    0.430970    11.00000   -1.20000
H31B  2    0.791138    0.944592    0.408604    11.00000   -1.20000
AFIX   0
C32   1    0.706315    0.882135    0.461112    11.00000    0.05689    0.04018 =
         0.03325   -0.00299    0.00333   -0.00107
AFIX  13
H32   2    0.724939    0.878640    0.512140    11.00000   -1.20000
AFIX   0
C33   1    0.627485    0.900722    0.449129    11.00000    0.05157    0.03473 =
         0.03516   -0.00393    0.00573   -0.00225
C34   1    0.618804    0.926462    0.375919    11.00000    0.05601    0.02548 =
         0.04819   -0.00396    0.00520    0.00009
C35   1    0.551754    0.939068    0.344305    11.00000    0.05907    0.03061 =
         0.04407   -0.00356    0.00476    0.00003
AFIX  43
H35   2    0.545004    0.953773    0.295121    11.00000   -1.20000
AFIX   0
C36   1    0.494971    0.929204    0.387852    11.00000    0.05197    0.03401 =
         0.04275   -0.00208    0.00657   -0.00343
C37   1    0.503064    0.908489    0.460364    11.00000    0.04779    0.03383 =
         0.04754   -0.00705    0.00450   -0.00244
C38   1    0.570001    0.893155    0.492149    11.00000    0.05510    0.03731 =
         0.04643   -0.00636    0.00514   -0.00410
AFIX  43
H38   2    0.576077    0.878116    0.541316    11.00000   -1.20000
AFIX   0
C39   1    0.417652    0.936050    0.369618    11.00000    0.07207    0.03214 =
         0.03500   -0.00454    0.00730   -0.00395
C40   1    0.432126    0.905838    0.491497    11.00000    0.05645    0.03567 =
         0.04245   -0.00195   -0.00055   -0.00126
C41   1    0.306384    0.916939    0.435941    11.00000    0.05408    0.03581 =
         0.03441   -0.00364    0.00400   -0.00172
C42   1    0.274942    0.850742    0.470168    11.00000    0.05919    0.03800 =
         0.04136   -0.00108    0.00057    0.00371
AFIX  43
H42   2    0.303520    0.808909    0.493646    11.00000   -1.20000
AFIX   0
C43   1    0.200968    0.846350    0.469697    11.00000    0.05415    0.04021 =
         0.04798   -0.00103    0.00622   -0.00163
AFIX  43
H43   2    0.179063    0.800663    0.492749    11.00000   -1.20000
AFIX   0
C44   1    0.158304    0.907091    0.436365    11.00000    0.05983    0.04469 =
         0.04011   -0.00383    0.00100    0.00305
C45   1    0.190971    0.974281    0.403014    11.00000    0.05689    0.04144 =
         0.04152   -0.00144   -0.00170    0.00559
AFIX  43
H45   2    0.162412    1.016822    0.380527    11.00000   -1.20000
AFIX   0
C46   1    0.264463    0.979257    0.402524    11.00000    0.07295    0.03964 =
         0.03346   -0.00067    0.00111    0.00028
AFIX  43
H46   2    0.286475    1.024916    0.379535    11.00000   -1.20000
AFIX   0
C47   1    0.081123    0.894733    0.433750    11.00000    0.04895    0.05532 =
         0.04848    0.00278    0.00153    0.00088
AFIX  43
H47   2    0.063561    0.841201    0.446433    11.00000   -1.20000
AFIX   0
C48   1   -0.041473    0.927646    0.412784    11.00000    0.04787    0.05774 =
         0.06062   -0.00290    0.00416    0.00545
AFIX  23
H48A  2   -0.067693    0.963860    0.377432    11.00000   -1.20000
H48B  2   -0.061011    0.938168    0.460327    11.00000   -1.20000
AFIX   0
C49   1   -0.054297    0.836824    0.392521    11.00000    0.04481    0.05995 =
         0.04866    0.00071    0.00574    0.00360
C50   1   -0.051845    0.773663    0.444818    11.00000    0.04601    0.06368 =
         0.04523   -0.00415    0.00460    0.00407
C51   1   -0.051498    0.797992    0.523710    11.00000    0.06231    0.06529 =
         0.04576   -0.00118    0.00260    0.00234
AFIX  23
H51A  2   -0.026120    0.754608    0.553002    11.00000   -1.20000
H51B  2   -0.025740    0.851663    0.531093    11.00000   -1.20000
AFIX   0
C52   1   -0.126919    0.806840    0.547488    11.00000    0.06393    0.07538 =
         0.04880   -0.00292    0.00183    0.00455
AFIX 137
H52A  2   -0.153017    0.846782    0.516162    11.00000   -1.50000
H52B  2   -0.125948    0.827217    0.597061    11.00000   -1.50000
H52C  2   -0.150830    0.752276    0.544699    11.00000   -1.50000
AFIX   0
C53   1    0.707748    0.672425    0.497834    11.00000    0.05775    0.04439 =
         0.03419    0.00046    0.00408    0.00109
AFIX  13
H53   2    0.721318    0.700759    0.544291    11.00000   -1.20000
AFIX   0
C54   1    0.748453    0.591330    0.480703    11.00000    0.06012    0.04413 =
         0.03885    0.00426    0.00329    0.00502
AFIX  23
H54A  2    0.741185    0.546114    0.515911    11.00000   -1.20000
H54B  2    0.800120    0.600744    0.475022    11.00000   -1.20000
AFIX   0
C55   1    0.706165    0.576842    0.408091    11.00000    0.05469    0.03684 =
         0.04635   -0.00357    0.00305    0.00163
AFIX  13
H55   2    0.719124    0.526473    0.379645    11.00000   -1.20000
AFIX   0
C56   1    0.630603    0.581405    0.432976    11.00000    0.05622    0.03736 =
         0.03961    0.00717    0.00359   -0.00276
C57   1    0.631663    0.644475    0.487152    11.00000    0.05979    0.04004 =
         0.03496    0.01152    0.00093    0.00063
C58   1    0.568705    0.675196    0.512273    11.00000    0.05355    0.04207 =
         0.03262    0.00763    0.00205    0.00107
AFIX  43
H58   2    0.568784    0.719015    0.546706    11.00000   -1.20000
AFIX   0
C59   1    0.505968    0.640199    0.485746    11.00000    0.05627    0.03779 =
         0.03697    0.00926    0.00340    0.00110
C60   1    0.505080    0.574647    0.435253    11.00000    0.05689    0.03836 =
         0.04179    0.01155    0.01011   -0.00072
C61   1    0.567041    0.545714    0.407849    11.00000    0.05929    0.03663 =
         0.04079    0.01101    0.00679    0.00463
AFIX  43
H61   2    0.566313    0.502580    0.372764    11.00000   -1.20000
AFIX   0
C62   1    0.431888    0.662245    0.498384    11.00000    0.05560    0.03950 =
         0.03772    0.00266    0.00147    0.00198
C63   1    0.429097    0.550916    0.419259    11.00000    0.05486    0.03487 =
         0.03666    0.00548    0.00564    0.00394
C64   1    0.312377    0.609958    0.457172    11.00000    0.05976    0.03462 =
         0.04139    0.00115    0.00485   -0.00025
C65   1    0.273370    0.606772    0.391879    11.00000    0.06304    0.04196 =
         0.04067    0.00132    0.00698   -0.00433
AFIX  43
H65   2    0.297284    0.601066    0.348375    11.00000   -1.20000
AFIX   0
C66   1    0.200236    0.611910    0.390645    11.00000    0.05585    0.04877 =
         0.04111   -0.00054   -0.00246   -0.00121
AFIX  43
H66   2    0.173750    0.610557    0.345964    11.00000   -1.20000
AFIX   0
C67   1    0.164053    0.619123    0.454315    11.00000    0.05919    0.04366 =
         0.04732   -0.00089    0.00321   -0.00290
C68   1    0.203538    0.621414    0.519169    11.00000    0.06188    0.04024 =
         0.04640   -0.00257    0.00686    0.00327
AFIX  43
H68   2    0.179504    0.624966    0.562765    11.00000   -1.20000
AFIX   0
C69   1    0.276708    0.618620    0.521098    11.00000    0.05535    0.04069 =
         0.04289   -0.00180   -0.00179    0.00494
AFIX  43
H69   2    0.303204    0.622544    0.565660    11.00000   -1.20000
AFIX   0
C70   1    0.086000    0.626779    0.448455    11.00000    0.05683    0.05479 =
         0.05112   -0.00036    0.00507   -0.00001
AFIX  43
H70   2    0.065294    0.645224    0.403747    11.00000   -1.20000
AFIX   0
C71   1   -0.034384    0.622475    0.482347    11.00000    0.04850    0.06210 =
         0.05974   -0.00007    0.00792   -0.00320
AFIX  23
H71A  2   -0.057098    0.638887    0.527076    11.00000   -1.20000
H71B  2   -0.055447    0.568385    0.466319    11.00000   -1.20000
AFIX   0
C72   1   -0.051484    0.688687    0.424867    11.00000    0.04077    0.06411 =
         0.05170   -0.00385    0.00409   -0.00413
C73   1   -0.053785    0.666970    0.352156    11.00000    0.04523    0.06136 =
         0.05383   -0.00399    0.00708   -0.00242
C74   1   -0.049386    0.575280    0.330012    11.00000    0.05524    0.08010 =
         0.05949   -0.01461    0.01014    0.00029
AFIX  23
H74A  2   -0.022476    0.543822    0.368197    11.00000   -1.20000
H74B  2   -0.022428    0.571261    0.285775    11.00000   -1.20000
AFIX   0
C75   1   -0.123037    0.534272    0.316461    11.00000    0.06266    0.07879 =
         0.08503   -0.01674    0.00780   -0.00691
AFIX 137
H75A  2   -0.149694    0.564386    0.278050    11.00000   -1.50000
H75B  2   -0.149570    0.536537    0.360436    11.00000   -1.50000
H75C  2   -0.116805    0.475746    0.302258    11.00000   -1.50000
AFIX   0
HKLF 4


REM  badjic_vagsmallcage_a.res in P2(1)/c
REM wR2 = 0.2291, GooF = S = 1.075, Restrained GooF = 1.075 for all data
REM R1 = 0.0767 for 4775 Fo > 4sig(Fo) and 0.1345 for all 7971 data
REM 787 parameters refined using 0 restraints

END

WGHT      0.0878     10.6166

REM Highest difference peak  0.285,  deepest hole -0.296,  1-sigma level  0.065
Q1    1  -0.0396  1.0144  0.4394  11.00000  0.05    0.29
Q2    1  -0.1174  0.7241  0.5537  11.00000  0.05    0.28
Q3    1   0.7351  0.7814  0.5271  11.00000  0.05    0.24
Q4    1   0.5358  0.8947  0.2064  11.00000  0.05    0.24
Q5    1   0.5098  0.5785  0.3014  11.00000  0.05    0.23
Q6    1   0.0382  0.8842  0.1601  11.00000  0.05    0.23
Q7    1   0.5410  0.7796  0.5029  11.00000  0.05    0.22
Q8    1   0.7639  0.6440  0.2272  11.00000  0.05    0.22
Q9    1  -0.0431  0.6213  0.2502  11.00000  0.05    0.21
Q10   1  -0.0360  0.5791  0.1884  11.00000  0.05    0.21
;
_shelx_res_checksum                39819
_shelx_hkl_file
;
   3   0   0 3251.17  248.68
  -3   0   0 3435.06  248.58
   3   0   0 3527.75  248.68
  -3   0   0 3590.24  248.68
   3   0   0 3431.96  248.58
  -3   0   0 3441.46  248.68
  -3   0   0 3196.68  248.68
  -4   0   0  246.68   20.90
   4   0   0  312.67   20.70
  -4   0   0  274.47   20.90
   5   0   0   60.19    6.40
   6   0   0 2349.17  180.18
  -6   0   0 2508.35  180.08
   6   0   0 2554.94  180.08
  -6   0   0 2431.76  180.18
  -6   0   0 2566.14  180.38
   6   0   0 2511.85  180.48
  -6   0   0 2358.76  180.08
  -7   0   0 1293.77   95.79
  -7   0   0 1339.47   95.69
  -7   0   0 1336.97   95.79
   7   0   0 1229.48   95.79
   7   0   0 1351.66   95.69
   7   0   0 1328.07   95.89
  -7   0   0 1283.47   95.99
   8   0   0  894.31   62.59
   8   0   0  831.62   62.79
  -8   0   0  885.21   62.59
   8   0   0  853.21   62.89
  -8   0   0  851.61   62.79
  -8   0   0  841.42   63.09
  -8   0   0  816.82   62.69
   9   0   0 8336.07  588.44
  -9   0   0 8301.07  588.74
   9   0   0 8115.49  588.64
   9   0   0 7965.50  588.54
  -9   0   0 7641.44  588.44
  10   0   0  236.88   18.80
 -10   0   0  267.47   18.60
 -10   0   0  231.78   19.00
  10   0   0  230.58   19.20
 -10   0   0  222.88   19.70
  10   0   0  256.47   18.50
 -11   0   0  214.08   16.60
  11   0   0  207.28   16.60
 -11   0   0  208.48   17.70
 -11   0   0  221.68   16.40
  11   0   0  216.58   16.80
  11   0   0  200.38   17.20
  11   0   0  213.38   16.50
 -12   0   0  748.23   54.79
 -12   0   0  744.13   54.49
  12   0   0  720.33   54.69
  12   0   0  718.63   54.49
  12   0   0  702.53   55.39
  12   0   0  820.32   55.39
 -12   0   0  726.23   55.19
 -13   0   0  358.46   25.40
  13   0   0  292.67   24.90
  13   0   0  323.27   24.50
  13   0   0  301.47   24.00
 -14   0   0   82.19    8.80
  14   0   0   88.89    8.40
  14   0   0   93.49    8.30
 -14   0   0   69.49    9.20
  14   0   0   83.79    9.10
 -15   0   0   39.00   10.40
  15   0   0   57.99    6.60
  15   0   0   45.30    6.70
  16   0   0  125.09   10.90
  16   0   0  125.99   11.00
 -16   0   0  128.19   13.30
  17   0   0   12.10    4.20
  17   0   0   11.60    5.00
 -17   0   0   14.40    6.20
  18   0   0   37.70    5.50
  18   0   0   39.30    5.30
  19   0   0    0.50    4.10
  19   0   0    8.00    5.30
  20   0   0   12.10    4.50
  20   0   0    9.70    5.60
   2  -1   0    0.70    1.00
   2  -1   0    2.30    1.10
  -2  -1   0    1.00    0.90
  -2  -1   0    2.30    0.60
  -2  -1   0    4.10    1.70
   2   1   0    4.10    0.90
  -2   1   0    5.20    1.20
   2   1   0    0.30    1.10
  -2   1   0    6.70    1.30
  -2   1   0    3.40    1.30
  -3  -1   0   10.90    1.60
   3  -1   0   10.80    2.00
  -3  -1   0   11.40    1.70
   3  -1   0    9.60    2.00
  -3  -1   0   13.40    3.10
   3   1   0   15.20    1.70
   3   1   0   14.10    1.90
  -3   1   0   16.00    2.10
  -3   1   0    5.70    2.30
   3   1   0    5.50    2.80
  -3   1   0    7.30    2.20
  -4  -1   0 5126.09  371.76
   4  -1   0 4961.00  371.46
   4  -1   0 5039.00  371.66
  -4  -1   0 5224.48  371.56
   4  -1   0 4738.63  371.56
  -4  -1   0 5116.99  371.56
  -4   1   0 4854.41  371.56
   4   1   0 5359.46  371.56
  -4   1   0 5073.99  371.56
   4   1   0 5077.79  371.56
   4   1   0 5315.97  371.76
  -4   1   0 5280.47  371.66
   5  -1   0  972.10   70.09
   5  -1   0  962.90   70.39
   5  -1   0  923.31   70.29
  -5  -1   0  952.40   70.19
  -5  -1   0 1008.20   70.59
  -5  -1   0  951.30   70.19
  -5   1   0  955.50   70.39
   5   1   0  926.41   70.19
  -5   1   0 1040.10   70.29
  -5   1   0  989.10   70.29
   5   1   0  977.30   70.49
   5   1   0  957.60   70.09
   5   1   0  853.71   70.09
  -6  -1   0  455.35   32.10
  -6  -1   0  462.05   32.00
   6  -1   0  405.96   32.10
   6  -1   0  457.75   31.90
  -6  -1   0  417.76   32.50
   6   1   0  392.66   31.90
   6   1   0  391.96   32.00
  -6   1   0  441.36   32.10
  -6   1   0  448.76   32.20
   6   1   0  451.25   32.00
  -6   1   0  440.56   32.40
  -7  -1   0  445.06   32.50
  -7  -1   0  439.16   31.90
  -7  -1   0  438.96   31.90
   7  -1   0  434.66   31.70
   7  -1   0  428.96   32.10
   7  -1   0  421.86   32.10
   7   1   0  395.66   32.10
  -7   1   0  447.66   32.30
  -7   1   0  411.96   31.90
   7   1   0  430.46   31.80
   7   1   0  442.96   31.90
   7   1   0  433.96   32.00
   8  -1   0   76.99    8.20
   8  -1   0   94.39    7.20
  -8  -1   0   69.39    8.20
   8  -1   0   80.69    7.80
  -8  -1   0  103.89    9.30
  -8  -1   0   61.19    7.90
  -8   1   0   91.69    8.90
   8   1   0   88.29    7.70
   8   1   0   89.59    8.70
  -8   1   0   78.79    8.10
  -8   1   0   77.39    8.50
  -9  -1   0  371.26   29.50
  -9  -1   0  401.76   29.30
   9  -1   0  368.96   29.50
  -9   1   0  383.26   29.50
   9   1   0  438.16   29.40
  10  -1   0    3.80    4.10
  10  -1   0    7.30    2.90
 -10  -1   0    0.90    3.00
 -10  -1   0   10.00    4.70
  10  -1   0    9.30    3.30
 -10  -1   0   -0.70    3.90
  10   1   0    0.30    4.10
  10   1   0    4.20    2.90
  10   1   0    7.10    3.30
  10   1   0    5.50    2.60
 -10   1   0    0.50    3.60
 -10   1   0   -0.90    4.70
 -10   1   0   -0.50    4.00
  11  -1   0    7.90    3.50
 -11  -1   0    7.30    3.20
  11  -1   0   20.80    4.50
  11  -1   0    8.50    3.10
 -11  -1   0    7.30    5.50
  11   1   0    0.90    3.90
  11   1   0    6.50    5.70
  11   1   0   10.60    3.30
 -11   1   0    7.50    3.50
 -11   1   0   16.50    5.00
  11   1   0    4.70    3.20
 -12  -1   0   51.09    6.00
  12  -1   0   46.50    5.40
  12  -1   0   49.40    6.40
  12   1   0   38.30    5.20
  12   1   0   32.00    6.80
  13  -1   0  870.91   66.69
 -13  -1   0  919.71   66.29
 -13  -1   0  852.51   66.89
  13  -1   0  858.91   66.49
  13   1   0  945.21   66.29
  13   1   0  932.71   66.39
 -13   1   0  874.61   66.89
 -13   1   0  948.31   66.49
  13   1   0  899.11   66.49
  14  -1   0   -4.40    3.40
 -14  -1   0    4.90    3.90
  14  -1   0    4.00    3.40
  14  -1   0   13.30    4.70
 -14  -1   0   14.70    5.90
  14   1   0    3.70    4.30
  14   1   0    4.10    3.70
 -14   1   0    2.70    5.90
  14   1   0    6.50    3.30
 -14   1   0    0.60    4.00
  15  -1   0  131.69   11.00
  15  -1   0  119.09   10.80
 -15  -1   0  137.49   11.40
  15   1   0  125.69   11.10
  15   1   0  116.79   12.20
  15   1   0  126.19   10.80
 -15   1   0  125.99   11.60
 -16  -1   0   73.79   10.40
  16  -1   0  109.49    9.10
  16  -1   0  118.79    8.80
  16   1   0  105.39    9.00
 -16   1   0   69.09   10.20
  16   1   0   80.29    9.20
  17  -1   0   62.49    7.00
  17  -1   0   57.49    6.70
 -17  -1   0   56.29    7.90
 -17   1   0   47.80    6.80
  17   1   0   45.30    5.80
 -17   1   0   46.90    8.20
  17   1   0   74.09    7.50
  18  -1   0   10.70    4.40
  18  -1   0   12.60    3.90
  18   1   0    3.20    3.90
  18   1   0   13.50    4.20
  19  -1   0    2.50    3.90
  19  -1   0    3.70    4.40
  19   1   0    5.20    5.10
  20  -1   0    5.30    5.60
  20  -1   0    9.00    4.10
  20   1   0    1.00    8.00
   0  -2   0 1308.67   94.89
   0   2   0 1295.27   94.89
   0   2   0 1297.27   94.79
   1  -2   0  435.66   35.60
  -1  -2   0  458.25   35.60
  -1  -2   0  533.15   35.60
   1  -2   0  541.65   35.60
  -1   2   0  487.65   35.60
   1   2   0  450.55   35.60
  -1   2   0  430.66   35.60
  -1   2   0  480.85   35.70
  -1   2   0  525.35   35.60
   1   2   0  522.05   35.70
   2  -2   0   68.99    6.00
  -2  -2   0   65.99    5.60
  -2  -2   0   76.39    6.00
   2  -2   0   70.59    6.10
  -2   2   0   84.19    5.90
  -2   2   0   70.69    6.00
   2   2   0   81.09    6.70
  -2   2   0   73.59    6.10
   2   2   0   75.59    5.70
  -3  -2   0  356.56   25.00
   3  -2   0  347.27   25.30
  -3  -2   0  368.16   25.50
   3  -2   0  326.57   25.20
  -3  -2   0  343.97   25.70
  -3   2   0  316.37   25.20
  -3   2   0  344.47   25.20
  -3   2   0  324.97   25.20
   3   2   0  343.57   25.20
   3   2   0  332.37   25.00
  -4  -2   0  314.47   22.40
  -4  -2   0  305.47   23.40
  -4  -2   0  287.17   22.70
   4  -2   0  304.07   22.80
  -4  -2   0  317.47   22.50
   4  -2   0  304.67   22.70
   4   2   0  312.77   23.20
   4   2   0  315.57   22.70
   4   2   0  265.17   22.30
  -4   2   0  300.17   22.70
  -4   2   0  311.17   22.70
  -5  -2   0  501.75   36.90
  -5  -2   0  508.95   37.40
   5  -2   0  495.75   36.70
  -5  -2   0  502.95   36.70
   5  -2   0  469.15   36.90
   5  -2   0  492.45   37.00
  -5   2   0  517.25   37.10
   5   2   0  480.65   36.90
   5   2   0  526.25   36.80
  -5   2   0  505.65   37.00
   5   2   0  522.75   37.30
  -5   2   0  487.85   37.00
  -6  -2   0    6.30    2.10
   6  -2   0    9.00    2.90
  -6  -2   0   10.40    3.90
   6  -2   0   14.60    1.90
  -6  -2   0    8.10    2.70
  -6  -2   0   11.30    2.50
   6  -2   0    9.40    3.00
   6   2   0    6.50    3.30
   6   2   0    7.80    2.50
   6   2   0    9.40    1.90
  -6   2   0   13.90    2.90
  -6   2   0    6.60    3.30
  -7  -2   0    2.00    4.50
   7  -2   0   -1.80    3.00
   7  -2   0    7.40    3.10
  -7  -2   0    0.00    2.20
  -7  -2   0   -6.70    2.70
   7  -2   0   -1.10    1.80
  -7   2   0   -3.60    3.20
  -7   2   0   -5.40    3.40
   7   2   0   -1.90    2.50
   7   2   0    0.90    2.10
   7   2   0    4.10    3.30
  -7   2   0    5.60    3.00
   8  -2   0  301.97   22.20
  -8  -2   0  300.67   22.00
   8  -2   0  290.87   21.60
   8  -2   0  285.47   22.10
  -8  -2   0  285.77   23.50
   8   2   0  280.27   22.50
  -8   2   0  298.87   22.00
   8   2   0  286.17   21.60
  -8   2   0  275.57   22.00
   8   2   0  293.97   22.00
  -9  -2   0  350.96   25.00
  -9  -2   0  343.17   25.90
  -9  -2   0  312.27   25.00
   9  -2   0  342.17   25.10
   9  -2   0  370.76   24.60
   9  -2   0  326.27   25.10
  -9   2   0  310.57   25.10
   9   2   0  324.07   24.90
  -9   2   0  326.57   25.00
   9   2   0  303.47   24.60
   9   2   0  305.47   24.90
  -9   2   0  373.56   25.50
   9   2   0  312.37   25.50
 -10  -2   0    3.60    3.20
  10  -2   0    2.50    3.90
 -10  -2   0   -9.70    5.20
  10  -2   0   12.60    3.50
  10  -2   0    3.20    2.50
 -10  -2   0    0.90    3.60
 -10   2   0    3.60    4.50
  10   2   0    5.70    3.90
 -10   2   0    1.20    3.20
  10   2   0   -4.30    3.90
  10   2   0    0.50    2.90
  10   2   0    2.00    2.30
 -11  -2   0    1.30    3.30
 -11  -2   0   -1.00    5.50
  11  -2   0   -1.70    2.50
  11  -2   0    0.30    4.10
  11  -2   0   -1.70    3.40
  11   2   0    5.00    2.50
  11   2   0   -4.20    4.60
 -11   2   0   -1.30    4.70
  11   2   0   -0.70    3.50
  11   2   0    1.20    3.00
 -11   2   0   -3.30    3.40
 -12  -2   0   45.40    7.30
 -12  -2   0   53.69    6.50
  12  -2   0   48.00    5.60
  12  -2   0   46.40    5.70
  12  -2   0   33.50    5.80
  12   2   0   45.70    6.60
  12   2   0   49.70    5.10
 -12   2   0   50.99    5.70
  12   2   0   55.39    6.40
 -12   2   0   41.30    6.70
  12   2   0   57.29    6.60
 -13  -2   0   37.80    7.00
  13  -2   0   25.70    5.80
  13  -2   0   44.30    5.50
 -14  -2   0   84.69    8.50
  14  -2   0   77.79    7.70
 -14  -2   0   64.89    9.10
  14  -2   0   77.99    9.70
  14   2   0   91.19    8.10
 -14   2   0  105.49    8.80
  14   2   0   78.49    8.40
  14   2   0   89.29    8.80
 -14   2   0   59.09    8.90
  15  -2   0   14.20    3.70
 -15  -2   0   17.30    4.90
  15   2   0    6.60    4.90
  15   2   0    2.90    4.00
 -15   2   0    8.70    5.30
  15   2   0    3.50    4.10
 -16  -2   0    6.50    6.50
  16  -2   0    6.90    3.30
  16   2   0    8.00    3.50
 -16   2   0    4.90    5.40
 -16   2   0    5.50    6.00
  16   2   0    7.20    4.50
  17  -2   0   67.49    7.40
  17  -2   0   73.79    7.70
  17   2   0   66.99    8.00
 -17   2   0   75.79    9.20
  17   2   0   69.99    8.00
  18  -2   0    7.30    3.70
  18  -2   0    6.90    5.20
 -18  -2   0    9.50    6.70
  18   2   0    3.80    3.70
 -18   2   0    1.50    6.20
  19  -2   0    1.20    3.90
  19  -2   0    4.70    4.60
  19   2   0   -2.00    4.60
  20  -2   0   -0.90    4.70
  20  -2   0    2.20    4.00
   0  -3   0    0.40    1.20
   0   3   0   -5.60    1.80
   0   3   0    4.20    1.80
  -1  -3   0  257.97   19.70
   1  -3   0  280.97   19.60
   1  -3   0  260.57   19.80
  -1  -3   0  272.27   19.60
   1   3   0  268.97   19.80
   1   3   0  234.08   19.60
  -1   3   0  256.67   19.90
  -1   3   0  281.57   19.60
  -1   3   0  276.07   19.60
   2  -3   0   44.90    4.20
   2  -3   0   53.29    5.40
  -2  -3   0   38.30    4.20
   2   3   0   54.59    5.30
  -2   3   0   51.29    5.40
  -2   3   0   43.70    5.00
  -2   3   0   52.49    4.30
  -3  -3   0   21.50    2.60
   3  -3   0   29.80    3.30
   3  -3   0   25.40    2.90
   3  -3   0   17.00    3.30
  -3  -3   0   27.70    3.30
  -3   3   0   30.20    3.50
   3   3   0   25.70    4.60
   3   3   0   27.90    2.70
  -3   3   0   18.50    3.40
   3   3   0   23.40    3.50
  -3   3   0   22.20    3.40
   4  -3   0    6.50    2.70
  -4  -3   0    6.40    2.30
   4  -3   0    5.90    2.70
  -4  -3   0    1.10    1.70
  -4  -3   0    4.20    2.40
   4  -3   0    1.40    1.30
  -4   3   0   -0.50    2.70
  -4   3   0    7.20    2.80
   4   3   0    4.40    1.80
   4   3   0   11.40    3.90
  -5  -3   0    5.70    1.80
   5  -3   0   11.70    2.70
  -5  -3   0    7.80    2.50
   5  -3   0    7.80    2.90
  -5  -3   0   10.90    4.40
  -5  -3   0   13.00    2.40
  -5   3   0   14.50    2.90
   5   3   0    7.40    1.70
   5   3   0   10.70    2.60
  -5   3   0    7.80    2.80
  -5   3   0    8.30    2.80
  -6  -3   0  149.79   12.10
  -6  -3   0  132.09   10.90
  -6  -3   0  136.29   10.30
   6  -3   0  132.19   11.00
   6  -3   0  135.89   10.10
  -6  -3   0  120.99   11.00
   6  -3   0  144.09   10.90
   6   3   0  136.29   11.00
  -6   3   0  122.29   10.90
   6   3   0  133.79   10.40
  -6   3   0  125.79   11.20
  -6   3   0  143.19   11.10
   6   3   0  138.89   11.40
  -7  -3   0   53.29    6.00
  -7  -3   0   48.80    4.50
   7  -3   0   45.20    5.00
  -7  -3   0   52.39    6.40
   7  -3   0   50.19    4.40
   7  -3   0   43.90    5.40
  -7  -3   0   42.90    5.60
  -7   3   0   54.59    5.30
  -7   3   0   46.90    5.60
  -7   3   0   42.70    5.10
   7   3   0   51.39    6.00
   7   3   0   53.29    5.20
   8  -3   0  230.28   19.30
   8  -3   0  237.78   19.10
   8  -3   0  254.17   18.40
  -8  -3   0  231.28   19.00
  -8  -3   0  264.57   20.00
  -8  -3   0  252.67   18.90
  -8   3   0  261.97   19.40
   8   3   0  254.07   19.10
   8   3   0  259.77   18.70
   8   3   0  230.48   19.60
  -8   3   0  230.08   19.20
  -8   3   0  262.47   19.10
  -9  -3   0  401.86   30.20
  -9  -3   0  395.46   29.20
   9  -3   0  405.76   29.40
   9  -3   0  362.36   29.30
   9  -3   0  399.16   28.70
  -9  -3   0  405.76   29.20
  -9   3   0  403.16   29.60
   9   3   0  350.86   28.90
  -9   3   0  390.06   29.30
  -9   3   0  397.76   29.30
   9   3   0  382.96   29.10
   9   3   0  370.16   29.80
   9   3   0  406.56   29.20
  10  -3   0   31.20    4.70
  10  -3   0   31.30    4.80
  10  -3   0   33.60    3.70
 -10  -3   0   36.30    6.60
 -10  -3   0   38.00    4.80
 -10  -3   0   40.30    4.40
  10   3   0   40.30    4.20
  10   3   0   31.10    5.80
 -10   3   0   42.10    4.80
  10   3   0   35.00    4.90
  10   3   0   46.50    4.90
 -10   3   0   41.60    5.60
  11  -3   0    7.60    4.20
 -11  -3   0   13.20    5.20
 -11  -3   0   11.60    3.40
  11  -3   0   15.00    3.90
  11  -3   0    7.50    2.50
  11   3   0   13.50    2.60
  11   3   0    7.50    4.00
  11   3   0   10.40    3.70
 -11   3   0    7.10    3.50
 -11   3   0   14.60    4.40
  11   3   0   12.80    6.10
  12  -3   0   20.60    4.50
  12  -3   0    9.80    2.90
 -12  -3   0   17.40    5.60
  12  -3   0   10.60    4.50
 -12  -3   0    9.60    3.70
 -12   3   0    4.20    5.00
  12   3   0   14.70    5.70
  12   3   0   11.50    2.80
  12   3   0   16.30    3.90
  12   3   0   13.20    4.30
 -12   3   0   18.90    4.60
  13  -3   0   -0.30    4.20
 -13  -3   0   -2.50    3.70
 -13  -3   0    3.80    5.70
  13  -3   0    2.90    4.30
  13  -3   0   -0.30    2.90
 -13   3   0    4.60    4.10
  13   3   0    0.80    2.60
  13   3   0    4.00    4.00
 -13   3   0    5.40    5.60
  13   3   0   -0.90    5.10
  13   3   0    3.60    4.40
 -14  -3   0   15.00    6.40
  14  -3   0   11.70    3.10
 -14  -3   0    9.50    4.20
  14  -3   0   12.50    4.90
  14   3   0    5.00    4.30
  14   3   0   13.20    5.10
 -14   3   0    7.30    4.60
  15  -3   0    1.50    3.30
 -15  -3   0    8.20    7.80
 -15  -3   0    5.50    4.40
  15   3   0   -3.20    2.90
  15   3   0    0.10    4.60
  15   3   0    9.10    4.50
 -15   3   0    4.90    5.40
 -16  -3   0   19.30    6.50
  16   3   0   14.30    4.40
  16   3   0    8.40    4.20
 -16   3   0   13.80    4.60
  17  -3   0  105.29    8.70
 -17   3   0   81.69   10.40
  17   3   0   92.49    9.50
 -18  -3   0    1.60    6.40
  18  -3   0   -0.10    3.40
  18   3   0    3.30    3.70
 -18   3   0   -2.20    5.70
  19  -3   0   14.50    4.80
  19  -3   0    9.20    3.60
 -19  -3   0    3.60    6.30
  19   3   0   13.10    4.90
 -19   3   0    3.40    5.90
  20  -3   0   -0.10    4.70
  20  -3   0    4.40    3.50
  20   3   0    6.10    5.10
   0  -4   0 3532.65  274.07
   0  -4   0 3916.61  274.07
   0   4   0 3604.24  274.07
   0   4   0 3780.72  273.87
   0   4   0 3956.50  274.07
   1  -4   0  231.88   19.20
  -1  -4   0  256.67   19.30
   1   4   0  245.18   19.00
  -1   4   0  289.97   19.00
  -2  -4   0    5.50    1.80
   2  -4   0    3.50    1.80
   2   4   0    6.50    1.80
  -2   4   0    1.70    2.90
  -3  -4   0   18.50    2.40
   3  -4   0   18.60    3.50
   3  -4   0   18.20    3.10
  -3   4   0   29.60    3.60
  -3   4   0   28.10    3.30
   3   4   0   18.40    2.20
   4  -4   0    1.50    2.50
   4  -4   0   -2.40    2.70
   4  -4   0    1.90    1.40
  -4  -4   0    1.20    1.80
  -4  -4   0    0.60    1.50
  -4   4   0    1.70    2.60
  -4   4   0   -3.10    2.50
   4   4   0    5.50    2.50
  -4   4   0    1.00    2.50
   4   4   0   -0.10    1.40
   5  -4   0    6.10    2.60
  -5  -4   0   11.30    2.30
   5  -4   0    7.20    1.50
  -5  -4   0   12.00    2.60
   5  -4   0   10.70    2.80
  -5  -4   0   12.50    2.00
   5   4   0   13.70    2.90
  -5   4   0   11.10    2.90
   5   4   0   10.40    1.80
   5   4   0   11.60    4.00
  -5   4   0   12.50    2.90
  -5   4   0    9.80    2.90
  -6  -4   0    1.60    2.80
  -6  -4   0    4.20    2.90
   6  -4   0    1.50    2.80
  -6  -4   0    2.60    1.50
   6  -4   0    1.20    3.00
  -6   4   0   -7.80    3.50
   6   4   0   -1.90    2.70
   6   4   0    0.70    4.10
  -6   4   0   -1.30    2.90
   6   4   0    3.70    1.60
  -6   4   0   -0.70    2.90
  -7  -4   0    5.90    2.80
   7  -4   0   13.40    3.40
  -7  -4   0   11.60    3.00
   7  -4   0    9.50    3.40
  -7  -4   0    5.10    1.90
   7   4   0   13.00    3.90
  -7   4   0   13.90    3.40
   7   4   0    8.70    4.40
  -7   4   0   12.10    3.60
   7   4   0    5.40    1.90
  -8  -4   0   49.90    5.20
  -8  -4   0   50.09    5.00
  -8  -4   0   63.29    7.10
  -8  -4   0   46.70    4.80
   8  -4   0   41.10    4.40
   8  -4   0   40.30    5.40
   8  -4   0   44.50    5.30
  -8   4   0   51.79    5.60
   8   4   0   49.80    5.30
  -8   4   0   49.20    5.50
  -8   4   0   53.89    5.40
   8   4   0   50.59    5.00
   8   4   0   51.69    6.30
   9  -4   0   61.09    5.20
   9  -4   0   49.70    6.10
  -9  -4   0   60.69    5.40
  -9  -4   0   55.99    6.60
   9  -4   0   74.69    7.10
  -9  -4   0   62.99    7.10
  -9  -4   0   59.19    6.40
   9   4   0   51.99    7.00
  -9   4   0   61.09    7.20
  -9   4   0   59.59    6.30
   9   4   0   55.99    6.80
   9   4   0   61.89    5.40
  -9   4   0   56.79    6.80
  10  -4   0   23.80    4.40
 -10  -4   0   31.00    6.40
  10  -4   0   28.50    4.80
 -10  -4   0   27.10    4.00
  10  -4   0   28.60    3.50
  10   4   0   38.40    4.60
 -10   4   0   32.10    5.10
  10   4   0   32.50    5.90
 -10   4   0   23.80    4.30
  10   4   0   27.80    4.70
  10   4   0   26.30    3.30
 -11  -4   0   11.00    5.80
  11  -4   0    1.60    2.30
  11  -4   0   -0.80    3.80
 -11  -4   0   -0.50    3.30
 -11   4   0    8.10    4.20
  11   4   0    0.10    3.60
  11   4   0    2.60    2.60
  11   4   0   -3.60    3.90
 -11   4   0   -2.90    4.40
 -12  -4   0   18.90    4.80
  12  -4   0   12.40    4.40
 -12  -4   0   19.00    6.50
  12  -4   0   15.70    2.80
 -12   4   0   12.00    4.50
  12   4   0   16.30    2.90
  12   4   0   18.60    3.50
 -12   4   0   17.50    4.30
  12   4   0   13.30    4.00
  12   4   0   15.50    5.80
 -13  -4   0    1.60    5.80
  13  -4   0   -7.10    4.90
  13  -4   0    3.40    2.60
 -13  -4   0    3.00    3.90
  13  -4   0    5.50    4.60
  13   4   0    2.50    4.40
  13   4   0    1.00    2.60
  13   4   0   -4.40    3.90
 -13   4   0    5.60    5.30
 -13   4   0    1.10    4.00
 -14  -4   0    6.90    6.20
  14  -4   0   -4.00    2.70
 -14  -4   0    2.20    4.30
  14   4   0    2.30    2.90
  14   4   0    3.90    4.50
  14   4   0    1.60    4.50
  15  -4   0   32.50    4.00
 -15  -4   0   29.90    6.90
  15   4   0   34.90    6.30
  15   4   0   32.90    5.10
  15   4   0   27.40    4.30
 -15   4   0   36.10    5.90
  16  -4   0   -2.00    3.00
 -16  -4   0    2.10    5.90
  16   4   0    1.50    3.20
 -16   4   0    1.50    5.00
 -17  -4   0   19.30    6.80
  17   4   0   24.40    4.20
 -17   4   0   17.00    5.90
 -18  -4   0    6.80    6.40
  18   4   0   -3.10    3.40
 -18   4   0    5.60    5.30
 -19  -4   0    4.10    6.70
  19  -4   0   -2.70    3.30
  19   4   0    3.00    5.50
 -19   4   0    3.40    5.30
  20  -4   0    0.70    3.50
  20  -4   0    3.00    6.10
 -20  -4   0   -1.40    9.60
 -20   4   0   -1.00    5.50
  20   4   0    9.50    4.90
   0  -5   0    1.70    2.30
   0  -5   0    6.10    2.00
   0   5   0    4.10    1.20
   0   5   0    7.60    2.40
   0   5   0    6.60    2.60
  -1  -5   0   53.89    5.10
   1  -5   0   56.59    6.10
   1  -5   0   58.29    5.50
  -1  -5   0   59.19    5.90
   1   5   0   52.99    5.60
  -1   5   0   67.09    5.30
  -1   5   0   53.79    4.80
  -2  -5   0  198.88   14.90
   2  -5   0  178.28   15.30
   2  -5   0  203.18   14.90
  -2  -5   0  184.78   15.10
  -2   5   0  207.58   14.90
  -2   5   0  202.48   14.80
   2   5   0  202.18   15.20
  -2   5   0  202.18   15.20
  -2   5   0  200.48   15.50
   3  -5   0  134.79   11.20
  -3  -5   0  138.69   10.50
  -3  -5   0  147.99   11.10
   3  -5   0  137.59   10.50
  -3   5   0  140.99   10.50
  -3   5   0  133.09   11.20
   3   5   0  144.29   11.00
   3   5   0  133.09   10.50
  -3   5   0  127.99   10.70
  -3   5   0  137.29   11.00
  -4  -5   0   45.20    5.40
   4  -5   0   48.50    4.70
   4  -5   0   47.30    4.20
  -4  -5   0   49.40    4.10
   4  -5   0   49.10    5.00
  -4  -5   0   35.80    4.90
  -4   5   0   38.00    4.20
  -4   5   0   48.80    4.80
   4   5   0   50.19    5.50
   4   5   0   40.50    4.00
  -4   5   0   40.80    5.10
  -4   5   0   55.79    4.80
   5  -5   0    9.00    1.70
   5  -5   0    7.70    3.00
  -5  -5   0   10.30    2.00
   5  -5   0   11.60    3.30
  -5  -5   0    7.30    2.70
  -5  -5   0    6.50    2.10
  -5   5   0    4.30    2.70
   5   5   0   12.70    2.10
  -5   5   0   15.00    2.90
  -5   5   0    3.30    3.10
   5   5   0    7.40    4.30
   5   5   0    8.70    3.50
   6  -5   0    4.50    1.50
  -6  -5   0    4.00    2.80
  -6  -5   0    9.60    2.50
  -6  -5   0    1.00    1.90
   6  -5   0    9.30    3.40
  -6   5   0    2.10    3.10
  -6   5   0    1.70    3.20
  -6   5   0    4.30    3.60
   6   5   0    5.30    1.70
   6   5   0    3.10    4.40
  -7  -5   0   12.30    2.10
   7  -5   0   13.60    3.50
  -7  -5   0   13.90    3.20
   7  -5   0   14.50    3.90
   7  -5   0   12.80    1.90
  -7  -5   0   14.60    2.90
  -7   5   0   20.30    3.70
   7   5   0   22.00    3.70
  -7   5   0   17.40    3.70
  -7   5   0   16.70    3.70
   7   5   0   16.90    2.60
   7   5   0    5.60    4.80
   8  -5   0    7.10    1.70
  -8  -5   0    6.50    3.10
  -8  -5   0   11.70    3.00
   8  -5   0   11.40    3.50
  -8  -5   0    9.20    2.00
   8  -5   0    7.70    3.80
   8   5   0    7.50    2.40
  -8   5   0    7.40    3.50
  -8   5   0   17.70    3.40
   8   5   0   10.60    5.10
   8   5   0    7.30    3.40
  -8   5   0   10.80    3.80
  -9  -5   0    0.80    3.20
  -9  -5   0    4.40    2.90
   9  -5   0    0.30    3.40
  -9  -5   0    1.10    4.80
   9  -5   0    1.00    1.60
  -9  -5   0   -0.60    2.30
   9  -5   0    1.60    3.30
   9   5   0    7.00    4.90
  -9   5   0   -2.20    3.30
   9   5   0    0.20    3.30
  -9   5   0    1.40    3.40
   9   5   0    2.10    1.80
  10  -5   0   -1.30    1.80
 -10  -5   0    0.50    2.50
 -10  -5   0    7.60    5.70
 -10  -5   0    0.80    3.20
  10  -5   0    1.90    4.00
  10  -5   0   -0.10    3.70
  10   5   0    0.20    1.90
 -10   5   0    3.60    3.50
  10   5   0    5.80    6.20
  10   5   0   -2.10    3.50
 -10   5   0    2.40    4.00
 -11  -5   0   14.70    6.20
  11  -5   0    7.10    4.10
  11  -5   0    3.30    4.40
  11  -5   0    2.70    2.00
  11   5   0    6.10    5.50
  11   5   0    4.30    2.30
 -11   5   0    7.70    3.90
 -11   5   0   -4.70    4.40
  11   5   0    5.10    4.40
  11   5   0   -0.10    4.10
  12  -5   0   12.30    4.50
 -12  -5   0   11.90    4.10
  12  -5   0    9.00    2.40
 -12  -5   0   11.90    6.10
  12  -5   0    8.10    4.40
 -12   5   0   11.30    4.20
  12   5   0   13.40    4.20
  12   5   0   26.10    4.50
  12   5   0   17.30    3.40
 -12   5   0    5.30    4.40
  12   5   0    9.60    6.10
 -13  -5   0    6.60    4.40
  13  -5   0    8.00    2.50
 -13  -5   0   -2.10    5.90
  13  -5   0   11.30    4.90
  13   5   0    3.70    4.40
 -13   5   0    8.70    4.50
 -13   5   0    5.40    5.40
  13   5   0   14.00    4.60
  14  -5   0   16.50    2.90
  14   5   0   15.50    4.20
  14   5   0    9.20    4.50
  14   5   0   15.70    3.90
 -14   5   0   13.00    4.70
  15  -5   0    2.40    2.60
 -15  -5   0   -2.00    5.60
  15   5   0    6.90    5.70
 -15   5   0   11.30    5.50
 -15   5   0    0.70    4.80
  15   5   0    2.40    3.70
  16  -5   0   15.10    3.20
 -16  -5   0   22.60    6.60
  16   5   0   20.30    4.40
 -16   5   0   13.60    6.30
 -16   5   0   18.80    5.30
  17  -5   0   -1.20    2.80
 -17  -5   0    0.80    6.20
 -17   5   0   -6.80    5.80
  17   5   0    3.40    4.10
 -17   5   0   -7.40    5.10
  18  -5   0    0.80    2.80
 -18   5   0   -2.80    5.90
  18   5   0   -3.80    4.10
 -18   5   0   -4.00    5.40
  19  -5   0    1.20    4.30
 -19  -5   0    3.50    6.70
 -19   5   0    0.20    6.00
 -19   5   0    3.60    4.90
   0  -6   0  876.81   62.69
   0  -6   0  855.11   62.59
   0   6   0  884.51   62.59
   0   6   0  817.82   62.39
   0   6   0  838.92   62.69
  -1  -6   0  201.98   18.10
   1  -6   0  216.98   16.80
  -1   6   0  223.48   16.50
   1   6   0  240.98   17.00
  -1   6   0  242.88   16.90
  -1   6   0  205.48   17.00
   2  -6   0  201.68   14.70
  -2  -6   0  182.28   14.70
   2  -6   0  186.88   14.30
  -2  -6   0  186.68   14.30
  -2   6   0  195.98   14.70
  -2   6   0  189.38   14.30
  -2   6   0  182.48   14.70
   2   6   0  185.78   14.70
  -2   6   0  185.98   14.20
  -3  -6   0   43.90    4.90
  -3  -6   0   47.30    4.70
   3  -6   0   47.40    5.40
  -3   6   0   35.50    5.00
  -3   6   0   56.09    6.20
  -3   6   0   51.49    4.90
   3   6   0   50.09    4.90
  -3   6   0   47.30    5.60
   3   6   0   57.69    4.60
  -4  -6   0  212.48   16.20
   4  -6   0  217.88   16.20
   4  -6   0  250.67   17.20
  -4  -6   0  214.48   16.90
  -4  -6   0  222.88   16.00
  -4   6   0  209.08   16.20
  -4   6   0  217.88   16.90
   4   6   0  212.58   16.90
   4   6   0  207.68   16.20
  -4   6   0  215.18   16.70
  -4   6   0  202.68   16.40
  -5  -6   0    3.80    1.90
   5  -6   0    3.70    1.80
  -5  -6   0   -0.30    2.80
   5  -6   0    2.80    3.70
  -5  -6   0    4.00    1.50
   5  -6   0    1.60    3.00
   5   6   0    2.40    3.20
  -5   6   0    4.80    3.00
  -5   6   0    0.90    3.20
   5   6   0   -2.50    4.30
   5   6   0    5.60    2.10
  -6  -6   0   57.89    5.00
  -6  -6   0   49.30    4.80
   6  -6   0   57.19    4.60
   6  -6   0   51.39    5.80
   6  -6   0   52.19    5.50
  -6  -6   0   45.30    5.20
   6   6   0   45.10    6.00
  -6   6   0   46.60    5.90
   6   6   0   52.29    5.80
   6   6   0   53.69    5.00
  -6   6   0   50.29    5.50
  -6   6   0   54.29    6.30
   7  -6   0   72.19    5.80
  -7  -6   0   68.59    7.40
   7  -6   0   58.89    7.80
   7  -6   0   80.49    7.50
  -7  -6   0   67.89    6.20
  -7   6   0   65.39    7.50
   7   6   0   77.49    6.30
  -7   6   0   76.29    7.50
   7   6   0   71.39    7.80
   7   6   0   77.69    7.70
  -7   6   0   71.69    7.20
   8  -6   0  104.69    8.30
  -8  -6   0  111.49    8.80
   8  -6   0   98.19   10.10
   8  -6   0  106.69    9.80
  -8  -6   0  113.69    9.00
  -8  -6   0   99.99    9.70
  -8   6   0  111.99    9.80
  -8   6   0  106.39    9.80
   8   6   0  114.59   11.00
   8   6   0  108.49    9.90
   8   6   0  115.59    8.80
   9  -6   0   70.39    5.90
   9  -6   0   65.49    7.80
  -9  -6   0   83.19    9.40
  -9  -6   0   79.09    7.90
  -9  -6   0   79.59    6.30
   9  -6   0   64.59    8.20
   9   6   0   76.59    9.20
   9   6   0   73.59    8.00
   9   6   0   70.49    6.30
  -9   6   0   77.39    7.70
  -9   6   0   67.09    7.70
  10  -6   0    0.90    1.70
  10  -6   0    6.00    3.90
  10  -6   0    4.40    1.70
  10  -6   0    8.90    6.80
 -10  -6   0   10.30    2.30
  10   6   0   -5.90    5.30
  10   6   0    3.00    2.60
 -10   6   0    7.90    4.10
  10   6   0    7.40    4.00
 -10   6   0   13.10    3.90
  11  -6   0   23.70    5.60
 -11  -6   0   28.20    3.50
  11  -6   0   24.40    3.20
 -11  -6   0   31.70    5.00
  11  -6   0   35.90    5.20
  11   6   0   35.10    3.80
 -11   6   0   25.70    4.70
  11   6   0   27.20    5.20
  11   6   0    9.80    6.30
 -11   6   0   32.40    5.20
  12  -6   0    3.80    4.60
  12  -6   0    1.20    1.90
 -12  -6   0   -2.30    4.50
  12  -6   0   -2.50    5.80
 -12   6   0   -3.50    4.60
  12   6   0    5.70    4.50
 -12   6   0   -1.70    4.00
  12   6   0   -1.20    3.90
  12   6   0    6.20    3.00
  13  -6   0   60.09    5.40
 -13  -6   0   72.59    8.90
 -13   6   0   63.29    7.90
  13   6   0   63.59    6.00
 -13   6   0   49.10    7.30
 -14  -6   0    1.10    5.60
  14  -6   0    4.90    2.30
 -14   6   0    8.70    5.00
 -14   6   0   -0.80    6.00
  14   6   0   -5.80    4.40
  14   6   0    7.70    3.50
 -15  -6   0   41.30    7.60
  15  -6   0   62.39    5.30
 -15   6   0   48.20    6.90
 -15   6   0   39.20    7.20
  15   6   0   59.29    5.90
  16  -6   0   20.70    3.00
 -16  -6   0   24.20    6.70
 -16   6   0   24.40    5.60
  16   6   0   18.30    3.70
 -16   6   0    8.90    5.50
 -17  -6   0   27.70    7.20
  17  -6   0   36.30    4.10
 -17   6   0   32.90    6.10
  17   6   0   33.60    4.60
 -17   6   0   23.40    6.40
 -18  -6   0   -7.00    6.30
  18  -6   0   -0.20    2.50
  18   6   0    1.90    3.40
 -18   6   0   -1.60    5.80
 -18   6   0   -2.30    5.50
 -19  -6   0    2.40   12.90
  19  -6   0    3.00    2.60
 -19   6   0    1.20    6.20
  19   6   0   -0.80    3.50
   0  -7   0   22.30    2.70
   1  -7   0  619.44   45.90
   1  -7   0  606.74   45.90
  -1  -7   0  652.53   45.90
  -1  -7   0  631.24   46.00
   1   7   0  625.04   46.10
   1   7   0  644.54   46.00
  -1   7   0  634.84   45.90
  -1   7   0  602.74   46.10
  -1   7   0  599.74   45.70
  -2  -7   0   11.00    3.30
  -2  -7   0    7.40    2.30
   2   7   0    4.80    3.40
   3  -7   0   90.79    7.60
  -3  -7   0  100.19    7.50
  -3  -7   0   89.39    8.20
   3  -7   0   89.79    8.30
   3   7   0   75.99    7.10
  -3   7   0   81.69    9.60
  -3   7   0  100.09    7.80
  -3   7   0   87.09    8.70
   4  -7   0  130.49   10.20
  -4  -7   0  128.49   10.20
  -4  -7   0  120.89   10.90
   4  -7   0  146.39   10.90
   4   7   0  142.69   10.20
  -4   7   0  119.49   10.40
  -4   7   0  125.39   10.20
  -4   7   0  138.69   11.20
   4   7   0  123.99   11.30
  -4   7   0  121.69   10.90
  -5  -7   0    4.50    2.10
   5  -7   0   11.20    3.30
  -5  -7   0    8.50    3.10
  -5  -7   0    3.10    1.60
  -5   7   0    5.80    3.50
  -5   7   0    7.30    2.00
   5   7   0    7.40    2.20
  -5   7   0    6.20    3.40
   5   7   0    9.20    3.50
  -5   7   0    3.30    3.00
   6  -7   0  135.79   11.40
   6  -7   0  115.49   10.90
  -6  -7   0  136.39   10.00
  -6  -7   0  129.79   11.20
  -6  -7   0  133.19    9.90
   6  -7   0  129.29    9.80
   6   7   0  128.49   10.00
   6   7   0  120.19   11.30
   6   7   0  127.79   12.10
  -6   7   0  124.39   10.90
  -6   7   0  112.69   10.50
  -6   7   0  126.59   10.90
   7  -7   0    2.70    4.00
  -7  -7   0    0.80    1.60
   7  -7   0    4.50    3.40
  -7  -7   0    1.70    3.60
   7  -7   0    4.50    1.70
  -7   7   0    6.30    3.50
  -7   7   0   -1.00    3.40
   7   7   0    2.20    2.10
   7   7   0    2.10    3.50
   7   7   0   -0.10    4.40
  -8  -7   0   80.69    7.20
  -8  -7   0   82.59    6.90
   8  -7   0   88.39    9.00
  -8  -7   0   80.49    8.60
   8  -7   0   79.69    6.70
   8  -7   0   92.49    8.50
   8   7   0   78.99    9.70
   8   7   0   85.59    7.20
   8   7   0   90.49    8.50
  -8   7   0   88.09    8.40
  -8   7   0   88.09    8.30
  -9  -7   0   80.49    8.60
   9  -7   0   80.99    8.90
  -9  -7   0   79.39    6.80
   9   7   0   86.79    7.00
  -9   7   0   71.59    8.10
   9   7   0   77.19    9.50
   9   7   0   59.99    8.20
  -9   7   0   74.19    8.60
  10  -7   0   26.40    5.60
 -10  -7   0   30.20    3.80
 -10  -7   0   27.80    4.70
 -10   7   0   34.10    5.30
 -10   7   0   33.00    4.90
  10   7   0   28.50    3.30
  10   7   0   11.80    5.50
  10   7   0   26.40    4.80
  11  -7   0    2.70    4.60
  11  -7   0    5.50    5.00
 -11  -7   0    0.20    2.80
 -11  -7   0   -7.60    3.80
 -11   7   0   -4.90    3.90
  11   7   0    3.80    2.80
 -11   7   0    0.50    4.00
  12  -7   0   26.40    5.70
 -12  -7   0   25.10    4.00
 -12   7   0   26.20    5.20
  12   7   0   32.00    4.10
 -12   7   0   23.20    5.20
 -13   7   0   82.09    9.00
  13   7   0   72.09    7.10
 -14   7   0   -2.00    4.80
  14   7   0    4.20    3.60
 -14   7   0   -4.00    4.80
  14   7   0   -7.20    4.30
 -15   7   0   -0.70    5.30
  15   7   0    3.60    3.00
 -15   7   0    0.20    5.00
 -16   7   0    1.50    5.20
 -16   7   0    3.40    5.30
  16   7   0    1.10    3.70
 -17   7   0   11.70    5.40
 -17   7   0   18.90    6.20
  17   7   0   20.90    4.50
 -18   7   0    0.50    5.30
 -18   7   0   -5.00    5.10
 -19  -7   0   -0.20    5.50
 -19   7   0    5.40    6.10
  19   7   0    3.10    4.40
   0  -8   0  213.18   16.10
   0  -8   0  202.48   15.70
   0   8   0  209.98   16.10
   0   8   0  202.08   16.20
   1  -8   0   25.60    4.00
  -1  -8   0   32.20    4.40
  -1  -8   0   42.70    4.50
   1  -8   0   33.30    4.00
  -1   8   0   41.60    3.70
  -1   8   0   39.10    4.20
   1   8   0   34.10    4.40
  -1   8   0   39.80    4.70
   1   8   0   36.70    4.20
   2  -8   0   30.90    4.50
  -2  -8   0   42.10    4.50
  -2  -8   0   46.80    5.50
   2   8   0   36.30    5.00
  -2   8   0   41.60    4.30
  -2   8   0   45.50    4.80
  -2   8   0   41.70    4.90
   3  -8   0    8.70    2.90
  -3  -8   0   11.70    3.30
  -3  -8   0   13.40    2.50
   3  -8   0   18.10    3.30
  -3   8   0   24.20    3.60
  -3   8   0   13.70    2.70
   3   8   0   12.30    2.40
   3   8   0   10.60    3.90
  -3   8   0    7.00    2.70
  -3   8   0   15.40    4.00
   4  -8   0  134.89   11.80
  -4  -8   0  126.49   11.70
  -4  -8   0  152.38   11.00
   4  -8   0  141.09   10.90
  -4   8   0  135.69   11.00
   4   8   0  130.79   11.70
  -4   8   0  134.39   11.10
   4   8   0  136.19   10.90
  -4   8   0  148.79   11.60
  -4   8   0  151.58   11.90
  -5  -8   0   23.90    2.90
   5  -8   0   19.30    3.00
   5  -8   0   20.20    3.80
  -5  -8   0   15.40    3.70
  -5   8   0   16.70    5.40
  -5   8   0   17.90    2.70
  -5   8   0   23.70    4.10
   5   8   0   26.70    3.00
   5   8   0   21.70    3.90
  -5   8   0   16.00    3.90
  -6  -8   0   -0.20    1.70
   6  -8   0    1.90    3.90
  -6  -8   0   -1.70    3.20
  -6  -8   0    7.80    1.80
   6   8   0    4.60    4.80
   6   8   0    0.90    2.20
  -6   8   0    4.60    3.10
   6   8   0    4.60    3.50
  -6   8   0    7.10    3.50
  -7  -8   0   50.59    4.80
   7  -8   0   42.60    5.80
   7  -8   0   43.70    5.70
   7   8   0   43.90    4.50
   7   8   0   46.80    5.50
  -7   8   0   49.10    5.90
  -7   8   0   46.20    5.30
   7   8   0   42.60    7.20
   8  -8   0    0.40    1.90
   8  -8   0    2.20    3.90
  -8  -8   0    1.20    2.30
  -8  -8   0    1.90    4.00
   8   8   0    3.90    2.40
  -8   8   0   -1.20    3.40
   8   8   0    0.30    5.10
   8   8   0   -0.90    3.80
  -8   8   0   -4.40    3.50
   9  -8   0    1.60    1.60
  -9  -8   0    3.40    3.80
  -9  -8   0    0.20    2.00
   9  -8   0    6.10    4.30
   9  -8   0    6.00    4.40
   9   8   0    2.90    5.40
  -9   8   0   -1.50    3.50
  -9   8   0   -0.20    3.80
   9   8   0   -0.30    4.10
   9   8   0   -0.60    2.00
  10  -8   0   30.00    5.50
 -10  -8   0   23.60    3.60
 -10  -8   0   15.40    5.60
  10  -8   0   21.30    5.10
  10   8   0   24.70    3.60
 -10   8   0   26.50    4.50
  10   8   0   22.60    6.80
  10   8   0   27.90    5.10
 -10   8   0   19.50    4.60
 -11  -8   0    8.80    3.20
  11  -8   0   12.20    5.20
 -11   8   0   11.80    5.10
 -11   8   0    9.90    4.10
  11   8   0    2.40    2.40
  12   8   0   17.30    3.10
 -12   8   0   14.40    5.00
 -12   8   0   15.70    5.50
  13   8   0   23.80    3.50
 -13   8   0   15.20    5.00
 -13   8   0   27.20    5.50
  14   8   0    2.00    4.90
 -14   8   0    8.40    4.70
  14   8   0   -2.20    3.30
 -14   8   0   -2.70    4.90
 -15   8   0    6.80    4.90
 -15   8   0   13.50    5.40
  15   8   0   15.30    4.00
 -16   8   0   28.00    5.90
  16   8   0   24.30    4.50
 -16   8   0   14.20    5.90
 -17   8   0   -4.00    5.30
  17   8   0    2.40    3.90
 -17   8   0    1.00    5.10
  18   8   0    2.10    4.20
 -18   8   0    3.80    5.60
 -18   8   0    8.00    5.50
   0  -9   0    5.80    3.30
   0  -9   0   16.30    2.50
   0   9   0   12.80    3.20
   0   9   0    6.50    6.10
  -1  -9   0  130.79   11.20
   1  -9   0  143.39   11.70
   1  -9   0  145.79   11.30
  -1  -9   0  146.49   11.70
   1   9   0  151.18   11.90
  -1   9   0  148.79   11.70
   1   9   0  143.79   11.80
  -1   9   0  137.59   10.80
  -1   9   0  139.59   11.80
   2  -9   0   25.20    4.00
  -2  -9   0   34.20    3.60
  -2  -9   0   32.30    4.40
  -2   9   0   21.80    3.00
  -2   9   0   28.30    3.90
   2   9   0   30.90    4.50
  -3  -9   0   12.10    4.10
   3  -9   0   22.70    3.90
  -3  -9   0   16.90    2.60
   3  -9   0   12.70    3.20
  -3   9   0   16.20    3.10
  -3   9   0   13.90    2.80
   3   9   0   17.70    4.20
  -3   9   0   20.00    3.90
  -3   9   0   15.60    4.10
   4  -9   0  106.49    9.70
  -4  -9   0  110.69    8.90
  -4  -9   0  110.29   10.00
   4   9   0  105.19    8.80
  -4   9   0  119.69    9.80
   4   9   0  107.09    9.90
  -4   9   0  108.59    9.10
  -4   9   0  103.79   10.10
  -5  -9   0   32.50    3.70
   5  -9   0   32.30    3.70
  -5  -9   0   32.20    4.50
   5  -9   0   38.10    5.00
   5   9   0   32.20    3.40
  -5   9   0   44.60    4.70
   5   9   0   30.60    4.70
  -5   9   0   29.90    4.70
  -5   9   0   28.10    3.60
   6  -9   0    0.00    2.40
   6  -9   0   -2.10    3.40
  -6  -9   0   -0.50    2.20
  -6   9   0   -3.60    3.50
   6   9   0   -4.30    3.60
   6   9   0   -0.70    2.20
  -6   9   0    5.80    3.40
   7  -9   0    2.20    2.60
   7  -9   0   -5.20    3.80
  -7  -9   0   -1.30    3.50
   7   9   0   -0.10    4.70
   7   9   0   -1.60    2.20
  -7   9   0   -2.90    3.10
  -7   9   0   -0.60    4.30
   7   9   0   -2.60    3.70
  -8  -9   0    6.90    2.60
  -8  -9   0    4.10    4.30
   8  -9   0    5.20    4.30
  -8   9   0    4.00    3.20
   8   9   0    7.50    5.00
   8   9   0    3.90    4.10
   8   9   0   10.90    2.30
  -8   9   0    5.00    4.10
  -9  -9   0   -0.10    2.60
   9  -9   0    1.10    2.60
   9  -9   0   -8.00    4.40
   9  -9   0   -8.80    5.30
  -9   9   0   -4.10    3.10
  -9   9   0   -4.40    4.00
   9   9   0   -1.00    2.50
  10  -9   0   22.50    6.20
 -10  -9   0   27.40    3.40
  10   9   0   30.70    3.80
 -10   9   0   28.20    5.30
 -10   9   0   16.60    4.00
 -11   9   0    8.10    4.70
 -11   9   0    5.00    3.90
  11   9   0    3.30    3.00
 -12   9   0    4.10    4.50
 -12   9   0    0.60    4.80
  12   9   0    2.00    2.50
 -13   9   0   72.69    8.40
 -13   9   0   70.09    8.90
  13   9   0   62.29    6.50
 -14   9   0    9.90    4.80
  14   9   0   13.60    3.20
 -14   9   0    5.50    5.10
 -15   9   0   -3.30    4.40
 -15   9   0    0.40    5.20
  15   9   0   -1.30    3.60
 -16   9   0    1.60    5.10
  16   9   0    3.30    3.70
 -16   9   0    2.20    4.90
 -17   9   0    7.10    5.20
  17   9   0    7.90    4.10
   0 -10   0  178.08   14.80
   0 -10   0  189.18   14.60
   0  10   0  181.68   14.80
   0  10   0  193.48   14.90
   1 -10   0    7.90    2.60
   1 -10   0   12.60    3.40
  -1 -10   0    7.90    2.80
  -1 -10   0   14.60    3.80
   1  10   0   13.10    3.60
  -1  10   0   14.30    3.50
   1  10   0    4.60    3.20
  -2 -10   0   16.20    4.40
   2 -10   0   28.30    3.90
  -2 -10   0   28.00    3.70
   2 -10   0   32.90    4.20
   2  10   0   31.60    4.20
   2  10   0   24.60    4.60
  -2  10   0   24.30    4.20
  -2  10   0   29.50    4.30
  -3 -10   0   10.40    3.70
   3 -10   0    6.70    3.00
  -3 -10   0   14.60    2.50
  -3  10   0    8.80    3.10
  -3  10   0   15.10    3.90
   3  10   0    9.30    4.20
  -3  10   0    9.30    3.60
   4 -10   0   -3.10    2.90
  -4 -10   0   -0.10    2.40
  -4 -10   0   -1.20    6.80
   4 -10   0   -3.90    3.70
  -4  10   0   -2.90    2.60
   4  10   0   -2.00    3.50
  -4  10   0   -2.60    2.60
  -4  10   0    3.10    3.50
   5 -10   0   -0.80    4.10
  -5 -10   0    1.90    4.20
   5 -10   0    2.20    3.30
  -5  10   0    2.30    2.60
  -5  10   0    7.10    3.60
  -5  10   0    4.40    3.80
   5  10   0   -0.80    3.70
   5  10   0    2.40    2.30
   6 -10   0   19.10    4.30
  -6 -10   0    0.00    3.90
   6 -10   0    9.10    3.20
  -6 -10   0    5.70    2.70
  -6  10   0    9.10    3.20
   6  10   0   12.60    2.60
  -6  10   0    5.80    2.60
   6  10   0    6.10    4.00
  -6  10   0   13.50    4.00
  -7 -10   0    9.70    2.80
   7 -10   0    8.30    2.60
  -7 -10   0    4.60    4.30
   7 -10   0   22.20    4.60
  -7  10   0    9.70    4.30
   7  10   0    5.80    4.90
  -7  10   0   15.90    3.40
   7  10   0    7.00    2.70
  -8 -10   0   -0.80    2.50
   8 -10   0   -4.30    5.20
   8 -10   0   -0.30    3.50
  -8  10   0    1.00    3.10
  -8  10   0    5.00    5.00
   9 -10   0   29.60    5.70
   9  10   0   25.10    3.70
  -9  10   0   31.80    5.30
  -9  10   0   19.50    4.10
  10 -10   0    1.00    5.20
 -10  10   0    9.80    4.20
  10  10   0    4.50    3.00
 -10  10   0    3.70    4.60
  11  10   0    1.40    2.40
 -11  10   0   -6.20    4.50
 -11  10   0   -2.70    3.40
 -12  10   0    0.60    4.20
  12  10   0   -0.80    3.00
 -12  10   0   -0.70    4.70
 -13  10   0   -0.40    4.00
  13  10   0    3.50    3.40
 -13  10   0   -1.60    5.00
 -14  10   0    2.80    4.50
 -14  10   0   -1.90    4.70
  14  10   0    1.70    3.50
 -15  10   0    6.40    4.50
  15  10   0    3.80    3.50
 -15  10   0   -2.80    5.20
  16  10   0   -3.10    4.10
 -16  10   0   -1.80    4.70
 -17  10   0   14.00    6.00
  17  10   0    1.50    3.20
   0 -11   0    3.60    3.30
   0  11   0    7.10    3.80
   0  11   0   14.40    3.50
  -1 -11   0   96.29    8.80
   1 -11   0   95.89    9.20
  -1 -11   0   94.79    9.50
   1  11   0  101.79    9.50
  -1  11   0   99.49    9.30
   1  11   0  106.59    9.10
  -1  11   0  102.29    9.40
  -2 -11   0   -0.60    2.30
  -2 -11   0    5.60    3.90
   2 -11   0    6.40    3.60
  -2  11   0   -1.40    3.50
  -2  11   0   19.80    4.40
   2  11   0    7.60    3.20
  -2  11   0    9.20    3.00
   2  11   0    1.30    4.10
   3 -11   0   -1.00    3.30
  -3 -11   0    3.10    2.30
   3 -11   0    3.90    3.60
  -3 -11   0    4.50    4.90
  -3  11   0    0.20    3.80
   3  11   0   -2.80    4.10
  -3  11   0   -2.30    4.20
  -3  11   0   -0.10    3.40
  -4 -11   0    2.30    2.30
  -4 -11   0    3.30    3.90
   4 -11   0    5.30    4.30
   4 -11   0    6.70    3.20
   4  11   0    3.00    3.90
  -4  11   0    3.10    3.00
  -4  11   0   -0.90    3.80
  -4  11   0    2.00    3.10
  -5 -11   0    2.10    2.20
   5 -11   0   -5.40    4.50
   5 -11   0   -1.00    2.90
  -5 -11   0    0.90    4.10
   5  11   0   -2.10    3.90
  -5  11   0    1.40    4.60
  -5  11   0   -1.40    3.00
  -5  11   0   -1.20    2.70
   5  11   0   -1.90    2.40
  -6 -11   0   37.40    4.00
   6 -11   0   33.50    4.10
   6 -11   0   38.60    6.00
  -6  11   0   36.30    4.60
  -6  11   0   40.50    5.40
  -6  11   0   30.40    4.00
   7 -11   0   -7.00    5.80
  -7 -11   0    0.70    3.30
  -7  11   0    6.10    3.70
   7  11   0    4.80    2.70
   8 -11   0    6.40    5.70
   8 -11   0    2.80    2.50
   8  11   0    1.20    2.70
  -8  11   0   -0.50    4.40
  -8  11   0    4.30    3.60
   9 -11   0   -2.20    5.10
  -9  11   0   -2.10    4.70
   9  11   0   -0.90    2.80
 -10  11   0   11.70    3.90
 -10  11   0   17.10    5.20
  10  11   0   12.00    3.30
 -11  11   0    4.00    3.80
  11  11   0    7.20    3.30
 -11  11   0   10.80    5.20
 -12  11   0   -4.40    4.60
  12  11   0    0.40    3.20
 -12  11   0    3.70    3.80
 -13  11   0    4.60    4.30
  13  11   0    3.10    3.50
 -13  11   0    1.60    5.20
 -14  11   0   -1.50    4.30
 -14  11   0   -0.80    4.80
  14  11   0    6.20    3.60
 -15  11   0   -2.70    4.60
 -16  11   0    6.40    5.10
  16  11   0    4.70    3.90
   0 -12   0   10.20    4.20
   0 -12   0   19.80    3.90
   0  12   0   18.40    4.00
   0  12   0    7.40    4.10
   1 -12   0   76.29    7.30
  -1 -12   0   81.69    7.60
   1 -12   0   67.59    7.90
   1  12   0   65.39    8.30
  -1  12   0   68.79    7.90
   1  12   0   80.29    8.00
  -1  12   0   84.39    8.80
   2 -12   0    3.70    3.60
  -2 -12   0    7.20    4.30
  -2 -12   0    8.80    3.40
   2 -12   0    5.80    3.00
  -2  12   0    8.90    3.70
  -2  12   0   13.20    4.20
   2  12   0    6.40    4.40
   2  12   0    5.60    3.90
   3 -12   0   -2.00    2.90
  -3 -12   0   -4.50    4.00
   3 -12   0    3.00    3.40
  -3 -12   0    1.30    2.60
  -3  12   0    6.30    4.60
  -3  12   0   -1.60    3.50
   3  12   0    2.10    4.40
   3  12   0    0.70    3.80
  -4 -12   0   28.20    4.10
  -4 -12   0   17.40    5.60
   4 -12   0   14.20    3.80
  -4  12   0   22.10    3.80
  -4  12   0   20.40    4.80
   5 -12   0    6.00    3.30
   5 -12   0    8.30    5.20
  -5  12   0    6.50    3.50
   6 -12   0    3.40    3.20
  -6  12   0    5.40    3.50
  -6  12   0    6.60    4.80
  -6  12   0   11.80    3.10
   7 -12   0   15.00    5.90
   7 -12   0    9.40    3.30
   7  12   0   19.40    3.30
  -7  12   0   14.80    4.80
   8 -12   0   38.70    6.30
  -8  12   0   30.60    5.50
   8  12   0   23.50    3.40
  -8  12   0   29.90    4.70
   9 -12   0   20.10    2.90
  -9  12   0   16.90    5.10
   9  12   0   20.70    3.70
  -9  12   0   24.00    4.40
 -10  12   0    5.40    3.20
  10  12   0    3.00    3.20
 -10  12   0   11.00    4.90
 -11  12   0   11.40    5.30
 -11  12   0    1.30    3.90
  11  12   0   10.70    3.40
  12  12   0   -1.00    3.10
 -12  12   0    0.50    5.00
 -12  12   0   -4.00    3.80
  13  12   0   17.30    3.90
 -13  12   0   11.40    4.90
 -13  12   0   10.80    4.20
 -14  12   0    6.00    4.50
  14  12   0    6.80    4.20
 -14  12   0   -4.10    8.70
  15  12   0    8.80    4.00
 -15  12   0   -0.40    4.80
   0 -13   0    4.20    4.10
   0  13   0    4.30    4.40
  -1 -13   0    6.40    4.40
   1 -13   0   10.80    7.20
  -1  13   0    9.70    4.30
  -1  13   0    5.40    4.20
   1  13   0    4.20    3.80
   2 -13   0    0.90    3.90
  -2 -13   0    6.50    4.30
   2  13   0   -0.50    4.00
  -2  13   0    4.50    4.00
  -2  13   0    2.50    5.30
   3 -13   0    8.80    3.80
  -3  13   0   10.20    3.70
   3  13   0   13.10    4.40
   4 -13   0    1.60    3.50
  -4  13   0    3.00    3.60
  -4  13   0    4.40    4.40
   4  13   0    1.00    3.60
   5 -13   0    6.00    3.60
  -5  13   0    5.90    3.30
  -5  13   0    2.20    4.50
  -5  13   0    2.00    3.60
   6 -13   0   19.40    3.70
  -6  13   0   20.60    5.00
  -6  13   0   19.20    4.40
   7 -13   0   48.50    7.40
   7 -13   0   38.40    4.40
  -7  13   0   32.20    5.20
  -7  13   0   42.30    6.00
   8 -13   0    3.70    2.90
  -8  13   0    4.80    4.80
  -8  13   0    3.70    2.90
   8  13   0    1.10    2.90
  -9  13   0   -0.20    5.10
  -9  13   0    5.80    3.90
   9  13   0    2.50    3.00
 -10  13   0    1.80    3.80
  10  13   0    0.30    3.10
 -10  13   0   -0.50    5.00
 -11  13   0   -2.30    3.60
  11  13   0    1.10    3.20
 -11  13   0    1.10    4.50
 -12  13   0    5.10    4.30
  12  13   0    7.40    3.60
 -13  13   0    4.40    4.50
  13  13   0    4.10    3.70
 -13  13   0   -1.50    4.80
  14  13   0   -0.90    3.50
 -14  13   0    1.20    4.80
 -14  13   0    4.40    4.90
   0 -14   0    4.10    4.00
   1 -14   0   15.70    4.40
  -1  14   0   32.40    5.20
   2 -14   0    0.70    4.20
  -2  14   0    0.70    4.30
   3 -14   0    6.70    3.90
  -3  14   0   -4.20    4.40
   4 -14   0    0.30    3.50
  -4  14   0    6.70    3.80
  -4  14   0    2.70    4.70
   5 -14   0    0.90    3.60
  -5  14   0   -0.80    4.40
  -5  14   0    2.20    3.40
   6 -14   0   12.80    3.60
  -6  14   0   11.40    3.40
  -6  14   0   10.60    4.80
  -6  14   0    9.10    4.10
   7 -14   0    2.00    3.00
  -7  14   0   -2.50    4.80
  -7  14   0    1.20    2.80
   8 -14   0    0.90    2.90
  -8  14   0    5.70    5.20
  -8  14   0   11.30    4.20
  -9  14   0   -3.20    4.80
  -9  14   0   -0.20    3.80
   9  14   0   -5.00    3.00
 -10  14   0    9.70    3.60
 -10  14   0   10.40    4.90
  10  14   0   12.30    3.60
 -11  14   0    6.80    4.30
  12  14   0   -1.90    3.30
 -12  14   0   -0.90    4.90
 -12  14   0   -5.70    4.10
   0  15   0    1.50    4.40
   1 -15   0    4.40    5.20
   1  15   0   -1.30    4.30
  -1  15   0    5.10    4.30
   2 -15   0    5.30    4.30
  -2  15   0    3.80    4.00
   2  15   0   -1.20    4.20
   3 -15   0   -3.90    4.00
   3  15   0    5.20    4.20
  -3  15   0   -0.70    3.90
  -4  15   0   21.30    4.40
   4  15   0   20.70    4.90
  -4  15   0   24.90    4.80
   5 -15   0    0.10    3.70
  -5  15   0    1.80    4.10
   5  15   0   -3.70    4.40
   6 -15   0    0.00    3.30
  -6  15   0    0.20    4.20
   7 -15   0    1.90    3.40
  -7  15   0    5.40    3.00
  -7  15   0    0.90    4.80
   8 -15   0    0.20    3.20
  -8  15   0    2.40    4.10
  -8  15   0    6.70    5.20
   9 -15   0    0.10    2.80
  -9  15   0    7.20    4.30
  -9  15   0    4.30    5.40
 -10  15   0    5.70    3.40
 -10  15   0    1.40    4.90
 -11  15   0    4.50    4.50
  11  15   0    5.50    3.50
   0  16   0    5.40    4.80
  -1  16   0    6.20    4.90
   1  16   0   11.00    4.70
  -2  16   0   17.70    5.10
   2  16   0   10.30    4.70
   3  16   0    1.80    4.60
  -3  16   0    5.60    4.90
   4 -16   0    9.50    4.10
  -4  16   0   -2.50    4.60
   5 -16   0   -3.80    3.80
   5  16   0   -6.40    4.30
  -5  16   0   -1.40    4.40
   6 -16   0    2.80    4.20
  -6  16   0   -3.10    4.20
  -6  16   0    3.70    3.40
   6  16   0   -2.80    4.30
   7 -16   0    1.10    3.50
  -7  16   0    2.80    8.50
   8 -16   0    1.80    3.20
  -8  16   0   -7.00    7.70
  -8  16   0   -2.20    4.20
   0  17   0   -3.40    4.80
   1  17   0    1.00    4.50
  -1  17   0   -0.20    4.90
   2  17   0   15.20    4.80
  -2  17   0   13.20    4.80
  -3  17   0   29.90    5.40
  -4  17   0    2.10    4.50
   5 -17   0    0.50    4.10
   5  17   0   -4.70    4.70
  20   0  -1    0.90    4.50
  20   0  -1    7.00    3.90
  19   0  -1   -0.20    3.50
  19   0  -1   -2.40    5.10
  18   0  -1    4.60    3.90
  18   0  -1   -0.10    4.00
 -17   0   1   -5.20    5.90
  17   0  -1    1.10    3.90
  17   0  -1    3.00    3.70
  16   0  -1   21.40    4.20
 -16   0   1   13.10    6.30
  16   0  -1   18.30    5.10
  15   0  -1   15.10    4.20
  15   0  -1   18.60    4.20
 -15   0   1    8.40    6.70
 -14   0   1   -3.50    4.50
  14   0  -1    1.90    4.10
 -14   0   1    2.90    6.20
 -14   0   1    3.00    3.80
  14   0  -1    3.80    3.50
  14   0  -1   -1.90    4.30
 -13   0   1  170.28   14.10
  13   0  -1  183.78   14.10
 -12   0   1   22.60    4.70
  12   0  -1   16.00    4.10
  12   0  -1   23.90    3.70
 -12   0   1   27.80    6.10
  12   0  -1   21.60    4.20
 -12   0   1   19.10    3.50
  11   0  -1    0.40    2.80
 -11   0   1   -0.50    4.00
 -11   0   1    2.80    2.70
 -11   0   1   -0.10    5.20
  11   0  -1    4.40    3.90
  11   0  -1    3.10    4.50
  11   0  -1    4.70    3.20
 -10   0   1   -1.30    3.20
 -10   0   1  -10.80    4.90
  10   0  -1    2.20    2.80
 -10   0   1    0.80    3.80
  10   0  -1    0.90    3.20
  10   0  -1    1.50    4.30
 -10   0   1    1.50    2.60
  10   0  -1    4.00    3.30
   9   0  -1  433.96   32.20
  -8   0   1    8.00    2.40
  -8   0   1   -3.20    5.70
   8   0  -1   10.90    2.90
   8   0  -1    4.70    2.40
  -8   0   1   11.10    4.60
   8   0  -1   11.00    3.90
  -7   0   1    7.70    4.00
   7   0  -1    9.20    2.70
  -7   0   1    1.30    2.80
   7   0  -1    7.80    3.50
   7   0  -1    3.50    3.00
   7   0  -1    9.20    2.50
   6   0  -1    4.20    2.50
  -6   0   1    4.00    3.30
   6   0  -1    0.70    3.40
   6   0  -1   11.90    2.40
   6   0  -1    7.00    2.20
  -6   0   1    9.10    3.90
  -5   0   1   15.20    4.20
   5   0  -1   17.30    3.50
   4   0  -1   45.10    6.90
  -3   0   1   -6.60    2.20
   3   0  -1   -1.70    1.20
   3   0  -1   -2.10    2.00
  -3   0   1   -0.40    1.50
   3   0  -1   -0.60    1.60
  -3   0   1   -0.90    1.10
   3   0  -1    0.20    1.40
  -2   0   1   -1.50    1.40
   2   0  -1    0.70    0.80
   2   0  -1   -2.30    1.10
  -2   0   1    1.40    0.70
  -2   0   1    1.40    0.80
  -2   0   1    0.60    1.20
   2   0  -1   -1.00    0.90
   2   0   1   -3.10    1.30
  -2   0  -1   -0.80    0.90
  -2   0  -1   -3.80    1.40
  -2   0  -1   -0.80    1.00
   2   0   1    0.60    1.20
  -3   0  -1   -1.70    2.30
   3   0   1    0.50    1.70
   3   0   1   -0.90    1.40
   3   0   1   -2.50    2.00
   3   0   1   -4.50    2.00
  -3   0  -1   -0.90    1.30
  -3   0  -1   -2.80    1.80
   4   0   1   40.10    8.50
  -4   0  -1   40.30    9.30
   5   0   1   41.30    4.60
  -5   0  -1   25.40    4.40
  -6   0  -1    5.50    3.80
   6   0   1    2.80    2.30
   6   0   1    2.10    2.30
   6   0   1    0.10    6.50
   7   0   1    9.20    3.50
   7   0   1    6.30    2.90
  -7   0  -1    7.80    3.40
  -7   0  -1   13.00    3.20
   7   0   1    2.10    2.40
  -7   0  -1    6.60    2.40
  -7   0  -1    0.90    2.50
   8   0   1    6.70    2.80
  -8   0  -1    8.80    4.50
  -8   0  -1   16.60    3.20
   8   0   1    4.50    3.30
   8   0   1    7.30    3.80
  -8   0  -1    6.10    3.40
  10   0   1   -3.40    3.70
  10   0   1   -0.60    3.00
 -10   0  -1   -3.10    4.20
  10   0   1   -1.90    2.90
 -10   0  -1    0.90    2.90
 -10   0  -1   -3.10    3.70
 -11   0  -1   -0.50    5.20
 -11   0  -1   -1.80    3.30
  11   0   1   -0.30    3.20
  11   0   1    2.90    4.30
  11   0   1    5.50    3.70
  12   0   1   14.50    3.80
 -12   0  -1   22.50    4.60
 -12   0  -1   11.10    5.70
  12   0   1   23.30    4.10
  12   0   1   16.70    4.50
 -13   0  -1   35.10    6.10
  13   0   1   30.70    4.80
  13   0   1   25.70    5.60
 -14   0  -1    4.30    4.00
  14   0   1    9.40    4.40
  14   0   1    1.80    3.90
  14   0   1    1.40    3.80
 -14   0  -1    0.20    5.80
  15   0   1    1.90    3.40
  15   0   1    4.30    4.90
  15   0   1    0.70    4.00
  16   0   1   13.80    4.00
  16   0   1    2.90    3.70
 -16   0  -1   -1.10    5.80
  17   0   1    0.80    4.60
 -17   0  -1    5.40    5.90
  17   0   1    2.60    4.00
  18   0   1    3.30    3.90
  18   0   1    0.50    3.80
  19   0   1   -2.10    4.00
  19   0   1    3.70    4.30
  20   0   1    1.70    4.40
  20  -1  -1    1.50    3.80
  20  -1  -1    9.30    5.80
  20   1  -1   -4.20    5.30
  19  -1  -1   -1.60    3.60
  19  -1  -1    1.80    4.30
  19   1  -1    6.20    4.30
  18  -1  -1    5.50    3.60
  18  -1  -1    5.80    4.30
  18   1  -1    2.20    3.80
  18   1  -1   -3.00    4.80
  17  -1  -1   -1.60    4.00
  17  -1  -1    1.40    3.40
 -17  -1   1    2.40    6.90
  17   1  -1    3.60    3.90
 -17   1   1   -2.60    5.00
  17   1  -1   -6.10    3.70
  16  -1  -1    6.60    3.80
  16  -1  -1   10.30    4.10
 -16  -1   1    6.50    5.90
  16   1  -1   11.80    4.70
 -16   1   1   -2.30    6.00
 -16   1   1   10.20    6.10
  16   1  -1    5.20    4.10
 -15  -1   1    9.50    4.30
 -15  -1   1    4.10    7.50
  15  -1  -1    5.70    3.80
  15  -1  -1   15.40    3.80
 -15   1   1    4.50    5.80
 -15   1   1   13.10    7.30
  15   1  -1   10.40    4.10
  15   1  -1    3.40    5.70
  14  -1  -1    1.40    5.50
 -14  -1   1    8.70    6.00
 -14  -1   1    6.70    3.90
  14  -1  -1   -1.20    4.40
  14  -1  -1   -3.00    4.10
  14   1  -1    5.90    3.50
 -14   1   1   -2.50    4.00
 -14   1   1    8.60    6.10
  14   1  -1    1.40    4.30
  14   1  -1    3.20    3.20
  13  -1  -1   39.90    5.50
 -13  -1   1   47.90    6.90
  13  -1  -1   25.30    4.30
  13   1  -1   32.60    5.60
  13   1  -1   23.70    4.70
 -13   1   1   29.20    4.80
  12  -1  -1   19.70    3.40
 -12  -1   1   13.70    3.50
  12  -1  -1   12.30    4.00
 -12  -1   1   16.90    5.90
  12   1  -1    7.60    3.10
 -12   1   1    8.40    3.00
 -12   1   1   13.80    4.90
  12   1  -1    7.10    7.60
 -12   1   1   12.60    4.00
  12   1  -1   13.50    3.90
 -11  -1   1    0.00    3.00
  11  -1  -1   -1.80    3.30
 -11  -1   1    1.20    4.50
  11  -1  -1    4.50    4.20
  11  -1  -1   -6.60    2.70
  11   1  -1   -3.50    3.10
 -11   1   1   -8.60    4.70
  11   1  -1    2.50    2.60
 -11   1   1   -3.00    2.90
 -11   1   1   -0.20    3.00
  11   1  -1    0.40    3.30
  11   1  -1   -3.00    4.60
  10  -1  -1    0.00    2.70
  10  -1  -1   -9.40    3.20
  10  -1  -1   -5.10    3.90
 -10  -1   1   -8.80    5.00
 -10  -1   1   -2.70    3.70
 -10  -1   1    0.00    2.80
 -10   1   1   -1.70    3.10
 -10   1   1   -9.20    3.20
  10   1  -1   -5.40    2.90
  10   1  -1   -1.00    2.50
  10   1  -1    6.10    3.10
  10   1  -1    4.10    4.50
 -10   1   1    0.20    4.60
 -10   1   1   -5.20    2.60
   9  -1  -1   88.19    8.90
  -9   1   1  106.99    8.80
  -8  -1   1   14.90    4.80
   8  -1  -1    5.40    3.10
   8  -1  -1    1.30    2.20
   8  -1  -1    8.60    3.50
   8   1  -1    5.20    2.70
   8   1  -1   10.80    4.10
  -8   1   1   10.40    3.40
  -8   1   1    4.70    4.20
   8   1  -1   12.30    3.00
   8   1  -1    5.70    3.00
  -8   1   1    5.70    2.20
  -7  -1   1    3.30    2.20
  -7  -1   1    0.50    3.50
   7  -1  -1    3.30    3.00
   7  -1  -1    1.90    1.80
   7   1  -1   -4.40    3.00
  -7   1   1    4.80    1.90
   7   1  -1   -3.40    2.60
  -7   1   1   -2.50    2.90
   7   1  -1    1.60    2.10
   7   1  -1   -0.40    2.50
  -7   1   1    3.30    3.70
  -6  -1   1    4.00    2.10
   6  -1  -1    5.20    1.70
   6  -1  -1   -0.70    2.60
   6  -1  -1    4.80    2.90
  -6  -1   1    1.90    4.00
   6   1  -1    4.10    2.40
   6   1  -1    4.30    2.40
  -6   1   1    4.00    3.40
  -5  -1   1   -0.70    4.10
   5  -1  -1   18.60    3.20
   5   1  -1    0.40    2.00
  -5   1   1   13.70    3.70
   5   1  -1    7.60    3.90
  -4   1   1   92.99    8.60
   3  -1  -1    3.90    1.80
   3  -1  -1    3.80    1.90
  -3  -1   1    2.80    1.70
  -3  -1   1   -3.10    2.50
  -3  -1   1    2.40    1.30
   3   1  -1   -2.90    2.60
  -3   1   1    2.00    1.90
  -3   1   1    5.30    0.90
   3   1  -1    2.10    1.60
   3   1  -1    4.20    1.60
  -3   1   1    3.40    2.30
   2  -1  -1   13.50    1.60
  -2  -1   1   16.80    1.60
   2  -1  -1   13.10    1.50
  -2  -1   1   11.60    1.50
  -2  -1   1   13.50    2.40
   2   1  -1   12.10    1.60
   2   1  -1   18.30    1.90
   2   1  -1   10.30    1.80
  -2   1   1   13.20    1.70
  -2   1   1    7.80    1.60
   1  -1  -1    1.00    0.60
   1  -1  -1   -0.40    0.70
   1   1  -1    2.20    0.70
   1   1  -1    2.80    1.10
  -1  -1  -1    2.10    0.60
   1  -1   1   -0.40    0.80
  -1  -1  -1    1.20    1.30
   1  -1   1    1.70    1.00
  -1   1  -1    4.80    1.00
   1   1   1    2.60    1.20
  -1   1  -1    3.60    1.00
   1   1   1    0.40    1.30
  -2  -1  -1    8.20    1.20
  -2  -1  -1    7.20    1.20
  -2  -1  -1   -0.50    1.90
   2  -1   1    5.30    1.40
   2  -1   1    3.60    1.60
  -2   1  -1    5.80    1.50
   2   1   1    3.30    1.40
  -2   1  -1    5.70    1.40
   2   1   1    3.60    0.80
   2   1   1    7.30    1.70
   2   1   1    6.30    1.20
  -2   1  -1    6.00    1.20
   3  -1   1   -3.50    2.00
   3  -1   1   -1.40    2.30
  -3  -1  -1    2.70    1.90
  -3  -1  -1   -1.70    2.80
  -3  -1  -1    4.10    1.90
   3  -1   1   -2.10    1.70
   3   1   1    7.80    2.60
  -3   1  -1    1.60    1.80
   3   1   1    0.80    1.80
  -3   1  -1    2.20    2.00
   3   1   1   -1.00    1.80
   3   1   1    1.50    1.20
  -3   1  -1    1.60    1.80
  -4  -1  -1   21.50    4.50
   4  -1   1   25.10    6.20
   4   1   1   19.40    4.00
  -4   1  -1   22.40    5.60
   5  -1   1    8.20    3.10
   5  -1   1    3.70    2.40
   5  -1   1    4.50    3.20
   5   1   1   12.30    3.40
  -5   1  -1   16.50    3.30
  -5   1  -1    8.30    3.70
   5   1   1    9.40    3.20
   5   1   1   12.90    2.30
   6  -1   1    8.30    2.60
  -6  -1  -1    5.50    4.00
  -6  -1  -1   -2.20    2.60
   6  -1   1    2.80    3.20
  -6  -1  -1    1.10    2.40
   6   1   1    3.10    2.10
  -6   1  -1    6.40    3.60
  -6   1  -1    7.90    2.90
  -6   1  -1   11.60    2.50
   6   1   1    4.20    2.30
  -7  -1  -1    0.10    2.60
   7  -1   1    3.60    3.20
   7  -1   1    5.10    2.10
   7  -1   1   -3.30    2.60
  -7  -1  -1    7.10    2.90
  -7  -1  -1    3.50    4.20
   7   1   1    2.20    2.20
  -7   1  -1    1.70    3.70
   7   1   1    1.40    2.20
  -7   1  -1    5.80    2.60
   7   1   1   -0.10    2.30
   7   1   1    0.60    3.50
   8  -1   1    5.40    2.50
   8  -1   1    7.00    3.80
  -8  -1  -1   18.10    3.50
   8  -1   1   21.80    3.70
  -8  -1  -1   14.90    5.70
  -8  -1  -1   10.10    3.00
  -8   1  -1   16.50    3.70
  -8   1  -1    6.40    4.90
   8   1   1    9.90    4.20
  -8   1  -1   12.90    3.60
   8   1   1   15.00    3.20
   8   1   1    4.90    2.20
   9   1   1   12.90    3.00
 -10  -1  -1   -6.50    3.50
  10  -1   1    0.70    3.20
  10  -1   1   -1.30    4.00
 -10  -1  -1    1.60    3.10
  10  -1   1    4.10    2.70
 -10  -1  -1   18.10    5.40
  10   1   1   -2.70    3.20
  10   1   1    2.10    2.40
  10   1   1    4.20    3.80
 -10   1  -1   -1.10    3.70
 -10   1  -1   -4.20    4.50
  10   1   1   -0.10    2.90
 -10   1  -1   -3.30    3.20
  11  -1   1    7.70    3.60
 -11  -1  -1    5.20    3.30
 -11  -1  -1   13.20    5.70
  11  -1   1    8.20    4.50
  11  -1   1   12.40    3.40
 -11   1  -1    9.60    3.20
 -11   1  -1   12.20    3.60
 -11   1  -1    9.10    5.00
  11   1   1   18.20    3.70
  11   1   1   13.90    4.80
  11   1   1   10.70    3.20
  11   1   1   15.00    3.50
 -12  -1  -1    4.10    5.10
  12  -1   1    4.10    3.10
  12  -1   1   10.10    4.80
  12  -1   1    8.60    3.80
 -12  -1  -1   13.30    3.60
  12   1   1    5.30    3.50
  12   1   1    3.60    3.70
 -12   1  -1    5.30    3.10
  12   1   1    1.80    4.90
 -12   1  -1    0.20    5.20
  12   1   1    2.80    2.60
  13  -1   1   28.00    5.10
  13  -1   1   27.70    4.20
 -13   1  -1   22.40    4.50
  13   1   1   35.20    4.80
 -13   1  -1   29.50    6.20
 -14  -1  -1   13.00    5.90
  14  -1   1    8.90    3.80
  14  -1   1    4.10    4.50
  14   1   1   13.70    3.40
 -14   1  -1    1.10    3.80
  14   1   1    7.50    5.70
 -14   1  -1   -8.10    5.40
  14   1   1   12.10    4.30
  15  -1   1   -2.60    3.70
 -15   1  -1    0.20    4.00
  15   1   1    9.90    4.10
  15   1   1    6.20    4.10
  15   1   1   13.00    5.50
  16  -1   1    5.40    3.80
  16  -1   1   12.00    4.00
 -16  -1  -1    5.30    5.70
 -16   1  -1    0.70    5.60
  16   1   1    9.30    3.70
  16   1   1    2.70    4.10
 -16   1  -1   17.20    5.30
  17  -1   1   17.80    4.20
 -17  -1  -1   18.10    6.70
  17  -1   1    6.70    5.00
 -17   1  -1    9.50    5.00
  17   1   1    8.40    4.70
  17   1   1    5.40    4.40
  18  -1   1   -5.70    3.80
  18  -1   1   -6.90    4.80
  18   1   1   -0.90    4.20
  18   1   1    2.60    3.80
  19  -1   1   -2.70    4.10
  19  -1   1   -1.70    3.90
  19   1   1    6.10    4.70
  19   1   1   -7.80    3.80
  20  -1   1    1.10    5.40
  20  -1   1    0.90    4.10
  20   1   1   -4.60    4.80
  20  -2  -1    0.00    3.80
  20  -2  -1    1.40    4.70
 -19  -2   1   -6.70    6.50
  19  -2  -1   -1.40    3.70
  19  -2  -1    1.60    4.40
  19   2  -1    1.90    3.90
  18  -2  -1    3.90    3.70
  18  -2  -1    0.10    5.30
  18   2  -1   -0.40    4.60
  17  -2  -1   13.10    4.60
  17  -2  -1   18.20    3.80
 -17  -2   1    9.20    7.60
  17   2  -1   17.50    4.60
  17   2  -1   11.80    4.10
  16  -2  -1   12.60    4.10
 -16  -2   1    2.20    6.20
  16  -2  -1    9.20    3.50
 -16   2   1   14.80    6.30
 -16   2   1    8.00    4.70
  16   2  -1    5.10    3.70
  16   2  -1    3.40    3.50
  15  -2  -1    6.40    4.10
  15   2  -1   20.30    4.40
 -15   2   1   29.80    9.60
  15   2  -1    6.10    5.80
  15   2  -1   19.30    4.30
  14  -2  -1   10.50    4.70
 -14  -2   1    6.30    6.30
 -14  -2   1    9.20    4.20
  14  -2  -1   18.30    3.30
 -14   2   1    7.50    5.60
 -14   2   1   -1.10    3.80
  14   2  -1   13.70    4.10
  14   2  -1    6.80    4.90
  14   2  -1    9.30    3.20
  13  -2  -1   11.20    3.20
 -13  -2   1   24.10    6.10
 -13  -2   1   14.60    3.60
  13  -2  -1   13.60    4.50
  13  -2  -1    9.40    4.80
  13   2  -1    9.80    4.70
  13   2  -1    8.30    5.70
  13   2  -1   11.30    3.20
  13   2  -1   18.30    4.00
 -13   2   1   14.10    5.60
 -13   2   1   11.30    3.80
  12  -2  -1    4.70    2.80
 -12  -2   1    5.70    3.60
  12  -2  -1   -0.40    5.20
 -12  -2   1    1.00    5.30
  12  -2  -1   10.00    3.90
  12   2  -1    6.00    2.70
  12   2  -1    3.50    5.10
  12   2  -1    0.90    3.40
 -12   2   1    7.60    3.80
 -12   2   1    5.90    5.20
  12   2  -1    5.10    3.80
  11  -2  -1    7.60    4.30
  11  -2  -1   17.20    2.90
  11  -2  -1   13.90    3.80
 -11  -2   1   10.40    5.20
 -11  -2   1   15.00    3.60
  11   2  -1   24.70    3.60
  11   2  -1   13.40    3.70
 -11   2   1   10.20    3.80
  11   2  -1    7.20    5.10
  11   2  -1   15.30    2.90
 -11   2   1   16.30    5.10
  10  -2  -1    2.40    3.90
  10  -2  -1    4.00    3.30
 -10  -2   1    6.00    3.10
 -10  -2   1   -2.50    3.60
  10  -2  -1    1.10    2.40
 -10  -2   1   -3.10    4.70
 -10   2   1   -1.60    4.50
  10   2  -1   -0.60    2.30
 -10   2   1   -0.40    3.50
  10   2  -1   -0.10    3.60
  10   2  -1   -9.40    4.40
  -9  -2   1   29.90    4.50
   9  -2  -1   35.00    4.40
  -9  -2   1   34.50    3.90
   9  -2  -1   30.70    4.70
  -9  -2   1   31.50    6.20
  -9   2   1   30.30    4.70
   9   2  -1   31.30    4.00
  -9   2   1   34.80    4.50
   9   2  -1   32.70    4.00
  -9   2   1   45.60    5.40
   9   2  -1   28.70    5.00
   8  -2  -1   15.90    3.50
   8  -2  -1   19.40    2.40
   8  -2  -1   19.20    3.90
  -8  -2   1   17.10    3.20
   8   2  -1   18.70    3.60
   8   2  -1    9.70    2.60
  -8   2   1   23.40    3.60
  -8   2   1   23.30    4.60
  -8   2   1   19.90    3.90
   8   2  -1   10.60    3.30
   7  -2  -1    0.40    1.70
  -7  -2   1   -4.60    4.40
  -7  -2   1    1.10    2.50
   7  -2  -1    1.70    2.70
  -7  -2   1   -0.60    2.60
   7  -2  -1    3.40    3.00
   7   2  -1    5.50    2.50
   7   2  -1   -1.50    3.80
   7   2  -1   -2.80    2.80
  -7   2   1   -2.80    3.40
  -7   2   1   -2.40    5.80
   7   2  -1    3.00    2.30
  -6  -2   1    5.20    2.20
   6  -2  -1   -0.10    2.60
   6  -2  -1    4.60    1.40
  -6  -2   1   -5.60    4.10
  -6  -2   1    3.30    1.70
   6   2  -1   -3.20    3.60
   6   2  -1    4.60    2.60
  -6   2   1    6.90    3.20
   6   2  -1    8.90    2.40
  -6   2   1    1.20    3.10
   6   2  -1    2.20    1.80
  -5  -2   1    2.30    2.00
  -5  -2   1    0.10    4.20
  -5   2   1    8.30    2.90
   5   2  -1   -0.80    2.10
  -5   2   1   -6.20    2.70
  -4  -2   1   65.39    6.90
  -4  -2   1   69.29    5.90
   4  -2  -1   68.79    6.80
  -4  -2   1   72.79    8.50
  -4   2   1   81.69    7.00
   4   2  -1   75.69    7.70
   4   2  -1   78.19    7.30
   4   2  -1   73.29    5.90
  -4   2   1   70.89    6.90
  -3  -2   1   15.30    2.10
  -3  -2   1   16.20    2.90
   3  -2  -1   20.10    2.70
   3   2  -1   19.90    2.80
  -3   2   1   21.20    3.10
  -3   2   1   21.00    2.80
   3   2  -1   17.00    2.20
   2  -2  -1    5.80    1.70
  -2  -2   1    5.80    1.30
  -2  -2   1    7.90    2.00
   2  -2  -1   11.30    1.70
  -2   2   1    9.00    2.00
   2   2  -1    9.30    1.40
  -2   2   1    7.50    1.70
   2   2  -1    6.00    1.90
   1  -2  -1    8.20    1.30
  -1  -2   1    5.80    1.30
  -1  -2   1    7.00    1.50
   1   2  -1    6.20    1.60
  -1   2   1    7.80    1.00
  -1   2   1    6.90    1.40
  -1   2   1    9.00    1.60
   1   2  -1    3.50    1.20
   0  -2   1   45.20    3.80
   0  -2   1   53.99    4.00
   0  -2   1   45.30    3.80
   0   2  -1   45.40    3.80
   0   2  -1   44.90    3.90
   0   2  -1   49.30    4.30
   0   2   1   48.90    3.90
   0   2  -1   48.20    4.20
  -1  -2  -1    9.50    1.10
   1  -2   1   10.10    1.80
  -1  -2  -1   11.50    1.60
   1  -2   1   13.90    1.60
   1   2   1   14.80    1.60
   1   2   1   12.10    1.80
   1   2   1   11.50    1.10
  -1   2  -1    9.10    2.10
  -1   2  -1   13.30    1.90
  -1   2  -1   11.50    1.60
  -2  -2  -1   49.40    3.80
   2  -2   1   39.80    4.50
   2  -2   1   53.39    4.40
  -2  -2  -1   53.59    4.50
   2  -2   1   58.39    4.50
  -2  -2  -1   52.49    4.10
   2  -2   1   45.10    4.60
  -2   2  -1   52.19    4.40
  -2   2  -1   44.60    4.80
  -2   2  -1   43.30    4.60
   2   2   1   39.40    5.20
   2   2   1   61.69    4.90
   2   2   1   42.70    3.80
   2   2   1   51.29    4.00
  -3  -2  -1    9.50    3.90
   3  -2   1   13.40    3.20
  -3   2  -1   13.90    2.80
   3   2   1   13.90    4.20
  -4  -2  -1    2.00    2.60
   4  -2   1    1.40    2.80
  -4  -2  -1    1.00    2.60
  -4  -2  -1   -0.10    4.40
  -4  -2  -1    1.70    2.00
   4  -2   1    5.40    3.10
   4  -2   1   -3.30    3.50
  -4   2  -1   -2.30    3.10
   4   2   1    5.70    2.70
  -4   2  -1    2.70    2.60
   4   2   1    0.80    3.90
  -4   2  -1    5.30    2.70
   4   2   1    6.10    2.80
   4   2   1    7.30    1.70
   5  -2   1    7.40    2.70
  -5   2  -1    4.80    2.70
  -5   2  -1    4.70    2.60
  -6  -2  -1    0.20    2.70
   6  -2   1    3.20    2.80
   6  -2   1    4.40    2.60
  -6  -2  -1    3.70    3.10
  -6  -2  -1   -4.40    4.00
  -6   2  -1   -2.40    3.00
  -6   2  -1    1.40    3.00
  -6   2  -1   -0.50    2.80
   6   2   1    7.50    1.90
   6   2   1    6.30    2.80
   6   2   1    0.30    3.50
   7  -2   1   -3.50    2.00
   7  -2   1    5.50    3.70
  -7  -2  -1   -3.00    2.70
   7  -2   1   -5.40    2.90
  -7  -2  -1   -7.60    3.60
  -7  -2  -1    1.10    2.40
  -7   2  -1   -3.10    3.40
  -7   2  -1    0.80    3.10
   7   2   1   -0.40    1.90
   7   2   1   -5.00    2.40
   7   2   1   -1.80    3.60
  -8  -2  -1    8.00    3.70
  -8  -2  -1    1.80    2.60
   8  -2   1    3.70    2.40
   8  -2   1   -1.10    3.00
   8   2   1    3.30    2.30
   8   2   1    1.90    3.30
   8   2   1    3.70    2.40
  -8   2  -1    0.00    3.10
   8   2   1   -3.90    4.10
  -8   2  -1    7.80    3.50
   9  -2   1   19.30    3.10
  -9  -2  -1   18.90    3.80
  -9  -2  -1   22.10    5.70
   9  -2   1   22.00    4.30
  -9  -2  -1   21.50    4.00
   9  -2   1   23.30    3.90
  -9   2  -1   17.50    4.30
   9   2   1   26.50    3.30
   9   2   1   27.40    5.20
  -9   2  -1   21.30    5.00
   9   2   1   20.50    4.20
  -9   2  -1   23.10    4.30
   9   2   1   23.90    3.50
 -10  -2  -1   -3.50    5.10
  10  -2   1    4.30    2.70
 -10  -2  -1    1.70    3.30
 -10  -2  -1    2.70    3.50
  10  -2   1   -5.00    3.80
  10  -2   1    1.10    3.20
  10   2   1    4.20    3.20
  10   2   1    1.10    3.00
  10   2   1    1.40    2.60
 -10   2  -1    3.90    3.30
 -10   2  -1    9.70    4.40
  10   2   1    0.90    3.90
 -10   2  -1    2.40    3.20
  11  -2   1    2.50    4.10
  11  -2   1   -1.80    3.30
  11  -2   1   -2.20    2.70
 -11  -2  -1    6.80    5.60
 -11  -2  -1    2.40    3.40
  11   2   1    4.00    4.00
  11   2   1   -2.20    3.60
  11   2   1    2.50    3.40
 -11   2  -1   -0.50    3.80
 -11   2  -1   -6.30    3.90
  11   2   1   -4.10    2.70
 -12  -2  -1   14.80    6.00
  12  -2   1    9.70    3.80
  12  -2   1    9.60    3.20
  12  -2   1    8.50    4.60
 -12  -2  -1    8.90    3.30
  12   2   1   15.00    4.10
  12   2   1    8.00    3.50
 -12   2  -1    1.70    3.70
  12   2   1    4.60    4.70
  12   2   1    8.90    2.70
 -12   2  -1    4.50    4.50
  13  -2   1   10.60    4.60
 -13  -2  -1    2.30    3.90
  13  -2   1   -2.00    3.30
 -13  -2  -1    7.00    5.50
 -13   2  -1   -3.30    4.60
  13   2   1    5.90    5.20
  13   2   1    1.80    3.70
 -13   2  -1    7.30    4.00
  13   2   1   -2.80    4.10
  13   2   1   -1.20    2.60
  14  -2   1    0.80    4.40
 -14  -2  -1    0.40    6.00
  14  -2   1    7.20    4.00
 -14   2  -1    6.10    3.70
  14   2   1    4.20    4.10
  14   2   1    4.80    4.30
 -14   2  -1    2.70    5.30
  15  -2   1    4.00    3.60
  15   2   1    3.00    4.00
  15   2   1    0.30    4.60
  15   2   1    1.10    3.10
 -15   2  -1    0.10    3.80
  16  -2   1    8.20    3.70
 -16  -2  -1   20.00    6.30
 -16   2  -1    0.40    6.00
  16   2   1    5.70    4.20
 -16   2  -1   18.60    6.30
  16   2   1   10.80    4.50
 -17  -2  -1   27.00    7.70
  17  -2   1   22.90    4.10
 -17   2  -1   23.10    5.90
  17   2   1   23.80    4.70
  17   2   1   28.70    4.50
  18  -2   1    2.30    3.90
  18  -2   1   -1.70    4.00
 -18   2  -1    3.00    5.70
  18   2   1   -5.50    3.40
  19  -2   1   -5.20    5.10
  19  -2   1    2.10    4.00
 -19  -2  -1    1.90    6.70
  19   2   1    2.10    4.20
  19   2   1   -2.20    4.40
  20  -2   1   11.20    7.20
  20  -2   1    1.30    3.80
 -20   2  -1   -0.80    6.00
  20   2   1   10.10    4.20
  20  -3  -1    8.30    6.10
  20  -3  -1   -2.20    3.40
  20   3  -1    1.30    4.80
  19  -3  -1   -6.80    4.30
  19  -3  -1    1.70    3.30
  19   3  -1   11.40    4.20
  18  -3  -1   -2.40    4.20
  18  -3  -1   -2.10    3.30
 -18  -3   1    1.30    6.20
  18   3  -1    2.00    4.70
 -17  -3   1   54.59    8.70
 -17   3   1   40.40    6.50
 -17   3   1   40.00    7.50
 -16  -3   1    6.50    6.10
  16  -3  -1    7.20    3.30
 -16   3   1    3.40    4.20
  16   3  -1    0.70    3.40
  16   3  -1    5.10    4.00
 -16   3   1    4.20    6.00
  15  -3  -1   13.80    3.30
 -15  -3   1   13.00    6.80
  15   3  -1    9.80    4.30
 -15   3   1    7.00    4.30
  15   3  -1    6.20    5.80
  15   3  -1    6.40    3.40
 -14  -3   1   22.20    5.70
 -14  -3   1   27.00    6.30
  14  -3  -1   15.10    5.20
  14  -3  -1   20.80    3.40
  14   3  -1   20.60    4.70
 -14   3   1   22.70    5.70
  14   3  -1   20.10    4.40
 -14   3   1   36.10    5.20
  14   3  -1    8.60    4.40
  13  -3  -1    2.00    2.70
  13  -3  -1    2.30    4.30
 -13  -3   1   -1.40    4.00
 -13  -3   1   -5.40    6.00
  13  -3  -1    9.60    4.30
  13   3  -1   -0.50    3.90
  13   3  -1    3.60    5.70
 -13   3   1    5.80    4.70
  13   3  -1   -0.30    4.60
  13   3  -1   -4.10    2.60
 -13   3   1   -4.90    4.10
  12  -3  -1   10.50    4.10
 -12  -3   1   10.40    6.20
  12  -3  -1    6.00    4.10
 -12  -3   1    6.40    3.90
  12  -3  -1    8.80    2.50
 -12   3   1    7.40    3.80
  12   3  -1    6.00    4.80
  12   3  -1    4.10    2.60
  12   3  -1    8.70    3.60
 -12   3   1   10.00    4.50
  12   3  -1    6.30    3.80
  11  -3  -1    0.90    3.90
 -11  -3   1    6.40    3.50
 -11  -3   1   -4.30    5.60
  11  -3  -1    2.30    3.60
  11  -3  -1    2.40    2.20
 -11   3   1   -3.70    3.40
 -11   3   1   -1.30    4.60
  11   3  -1    7.80    3.90
  11   3  -1   -2.60    2.30
  11   3  -1    8.30    6.00
  11   3  -1    5.20    2.90
 -10  -3   1   -8.00    5.30
  10  -3  -1    7.40    3.80
  10  -3  -1   -0.50    2.10
  10  -3  -1   -3.40    3.30
 -10  -3   1   -0.20    3.40
 -10  -3   1    1.10    3.00
  10   3  -1    5.40    3.10
 -10   3   1    2.50    4.40
  10   3  -1   -3.70    4.70
  10   3  -1    1.80    3.60
 -10   3   1    2.30    3.90
  10   3  -1   -0.10    2.70
   9  -3  -1  112.69   10.00
   9  -3  -1  126.69   10.30
  -9  -3   1  113.49   11.90
   9  -3  -1  113.69    9.10
  -9  -3   1  112.59    9.90
  -9  -3   1  130.19    9.90
   9   3  -1   99.19   10.70
   9   3  -1  112.59    9.30
  -9   3   1  122.29   10.20
   9   3  -1  122.09   11.10
  -9   3   1  110.49   10.00
  -9   3   1  125.19   10.80
   9   3  -1  112.59    9.80
  -8  -3   1    0.90    2.00
   8  -3  -1    0.70    3.10
   8  -3  -1    1.30    3.40
   8  -3  -1    1.00    1.70
  -8  -3   1   -5.70    3.00
  -8  -3   1   17.10    5.30
  -8   3   1    2.50    3.50
   8   3  -1   -1.50    3.00
   8   3  -1    4.60    3.60
   8   3  -1    5.50    4.50
  -8   3   1    0.10    3.30
   8   3  -1    4.80    2.10
  -7  -3   1   72.99    6.70
   7  -3  -1   85.09    6.40
  -7  -3   1   91.79    9.30
   7  -3  -1   68.99    7.70
   7  -3  -1   80.29    7.70
  -7  -3   1   89.49    7.40
   7   3  -1   78.99    8.80
   7   3  -1   73.49    6.70
   7   3  -1   86.79    8.00
  -7   3   1   83.89    7.80
  -7   3   1  103.19    8.00
   6  -3  -1    2.30    2.70
  -6  -3   1    0.20    1.60
  -6  -3   1   -1.50    2.20
   6  -3  -1   -0.40    3.10
  -6  -3   1    7.50    4.50
  -6   3   1   -4.20    2.90
   6   3  -1    2.00    3.90
  -6   3   1   -6.00    2.60
   6   3  -1   -5.40    2.40
   6   3  -1   -0.50    1.70
  -5  -3   1   38.90    5.00
   5  -3  -1   29.80    3.60
  -5  -3   1   28.40    3.10
  -5  -3   1   27.10    3.60
   5  -3  -1   22.50    3.50
  -5   3   1   30.90    3.70
  -5   3   1   26.80    3.60
   5   3  -1   29.90    3.70
   5   3  -1   29.90    2.90
   4  -3  -1   64.89    5.50
   4  -3  -1   45.60    4.80
  -4  -3   1   50.09    5.00
  -4  -3   1   43.30    4.60
  -4   3   1   40.00    5.50
   4   3  -1   58.59    6.00
  -4   3   1   49.50    4.70
   4   3  -1   58.79    4.80
   4   3  -1   48.90    5.70
  -3  -3   1    6.30    2.70
  -3  -3   1    7.40    1.70
   3  -3  -1    8.60    2.60
   3  -3  -1   13.10    2.80
  -3   3   1    5.10    2.70
  -3   3   1    8.10    2.70
   3   3  -1   11.30    1.90
   3   3  -1   10.80    2.90
   2  -3  -1  126.19    9.90
  -2  -3   1  113.59    9.80
   2  -3  -1  110.09   10.20
   2  -3  -1  126.19    9.50
   2   3  -1  144.29   10.20
  -2   3   1  137.59   10.30
  -2   3   1  130.69    9.90
  -2   3   1  124.49    9.50
  -1  -3   1  147.69   11.20
  -1  -3   1  141.59   11.50
   1  -3  -1  140.79   11.30
   1  -3  -1  155.58   11.20
  -1   3   1  161.58   11.20
   1   3  -1  160.38   11.50
  -1   3   1  139.79   11.40
   1   3  -1  140.99   11.20
   0  -3   1  309.77   24.60
   0  -3   1  343.17   24.70
   0  -3  -1  340.07   24.60
   0  -3   1  346.17   24.50
   0   3   1  352.46   24.60
   0   3  -1  301.47   24.70
   0   3  -1  353.86   24.70
   0   3  -1  320.87   24.50
   1  -3   1   34.50    3.70
   1  -3   1   38.30    4.30
   1  -3   1   32.20    4.10
   1   3   1   42.00    4.20
  -1   3  -1   32.40    4.10
  -1   3  -1   35.60    4.60
  -1   3  -1   35.60    3.70
   2  -3   1  116.59   10.80
   2  -3   1  145.99   11.10
   2  -3   1  140.69   10.60
  -2  -3  -1  135.19   10.20
  -2   3  -1  135.99   10.50
  -2   3  -1  131.19   10.80
  -2   3  -1  114.79   10.80
   2   3   1  148.59   10.20
  -2   3  -1  152.48   10.60
   3  -3   1   69.69    7.30
  -3  -3  -1   78.59    6.40
   3  -3   1   81.99    6.50
   3  -3   1   77.99    7.30
   3  -3   1   59.09    7.70
  -3  -3  -1   80.99    6.10
   3   3   1   72.99    8.40
  -3   3  -1   72.59    6.90
   3   3   1   82.89    6.20
   3   3   1   86.59    6.40
  -3   3  -1   77.19    7.30
   3   3   1   61.49    7.30
  -4  -3  -1   45.70    5.40
   4  -3   1   32.60    4.20
   4  -3   1   44.50    4.90
  -4  -3  -1   39.70    3.50
  -4   3  -1   38.40    4.10
   4   3   1   38.50    3.50
  -4   3  -1   34.30    4.20
  -4   3  -1   30.60    6.00
  -5  -3  -1   -8.90    4.00
  -5  -3  -1    9.20    2.20
  -5  -3  -1    2.60    1.60
   5  -3   1    1.50    3.00
   5  -3   1   10.00    3.10
   5   3   1    2.60    1.50
  -5   3  -1    4.60    2.80
  -5   3  -1    2.70    2.60
   5   3   1    7.00    2.70
  -6  -3  -1   -1.00    2.50
  -6  -3  -1   -4.90    4.30
  -6  -3  -1   -1.60    2.70
   6  -3   1    4.30    2.90
   6   3   1    0.30    3.00
   6   3   1    1.80    1.70
  -6   3  -1   -2.40    2.40
  -6   3  -1    1.30    3.00
  -6   3  -1   -2.20    2.60
   6   3   1   -2.90    3.70
  -7  -3  -1    8.90    3.10
  -7  -3  -1    3.00    2.60
   7  -3   1    6.30    3.20
  -7  -3  -1    5.40    4.80
   7  -3   1    1.40    3.00
   7   3   1   10.00    2.10
   7   3   1    2.80    2.80
   7   3   1   -4.30    4.10
  -7   3  -1    3.10    3.00
  -7   3  -1    4.10    3.60
  -7   3  -1   11.90    2.90
   8  -3   1    4.30    3.30
  -8  -3  -1    6.80    5.20
   8  -3   1    1.50    2.30
  -8  -3  -1    2.90    3.90
  -8  -3  -1    7.20    2.90
   8  -3   1    9.90    3.50
   8   3   1    1.40    4.40
   8   3   1    4.20    2.20
   8   3   1   10.30    4.30
   8   3   1    0.00    3.00
  -8   3  -1   -0.60    3.00
  -8   3  -1    8.00    3.30
  -8   3  -1   11.30    3.80
   9  -3   1   19.00    3.70
   9  -3   1   12.90    2.70
   9  -3   1    6.60    3.80
  -9  -3  -1    6.60    4.90
  -9   3  -1   16.10    3.50
   9   3   1   19.30    3.50
   9   3   1    6.70    4.80
  -9   3  -1   11.10    4.30
   9   3   1    6.80    2.60
  -9   3  -1    8.90    3.60
 -10  -3  -1    0.00    3.30
  10  -3   1    0.50    2.20
  10  -3   1    0.20    3.90
 -10  -3  -1   -0.70    3.00
 -10  -3  -1    1.40    5.50
  10  -3   1   -4.80    3.70
 -10   3  -1    0.70    3.30
  10   3   1    4.70    3.80
 -10   3  -1   -3.90    4.10
  10   3   1   -6.40    4.60
  10   3   1    3.10    2.40
  10   3   1   -2.50    2.70
 -10   3  -1    0.90    3.20
 -11  -3  -1   13.70    6.10
  11  -3   1    3.40    2.80
  11  -3   1    1.80    3.60
 -11  -3  -1    2.40    3.70
 -11   3  -1    1.80    4.60
  11   3   1   -1.00    3.30
  11   3   1    2.00    2.10
  11   3   1    3.40    3.60
 -11   3  -1    3.90    3.80
  12  -3   1    1.80    4.00
 -12  -3  -1    1.60    5.70
 -12  -3  -1   -3.40    3.90
  12  -3   1   -4.10    3.80
  12  -3   1    1.20    2.70
 -12   3  -1   -4.10    4.80
  12   3   1   -2.80    3.40
  12   3   1    1.40    2.30
 -12   3  -1    1.90    3.70
  12   3   1    0.00    4.10
  12   3   1    1.80    5.30
  13  -3   1    0.60    4.20
 -13  -3  -1   -0.70    5.70
  13  -3   1   -5.90    2.80
  13  -3   1   -2.10    4.20
  13   3   1    2.50    4.20
 -13   3  -1   -6.50    3.60
  13   3   1   -1.70    5.70
 -13   3  -1   -3.90    4.70
  13   3   1   -2.50    3.50
  13   3   1    5.20    2.50
 -14  -3  -1    8.90    5.70
  14  -3   1    3.80    4.70
  14  -3   1    4.20    3.30
 -14  -3  -1   -5.60    3.90
 -14   3  -1   -1.40    5.10
 -14   3  -1   -3.40    5.00
  14   3   1    0.80    3.80
  14   3   1    2.30    4.00
 -15  -3  -1   10.50    5.90
 -15  -3  -1    7.20    4.50
  15   3   1    5.70    4.50
  15   3   1    9.30    3.80
  15   3   1   14.60    5.50
 -15   3  -1    9.30    6.70
 -15   3  -1   10.20    9.10
  16  -3   1   10.90    3.60
 -16  -3  -1   14.30    6.20
  16   3   1    3.50    3.90
 -16   3  -1    5.30    6.20
 -16   3  -1    4.80    4.40
  16   3   1    2.30    4.10
 -17  -3  -1    3.00    7.20
  17  -3   1    3.60    3.40
  17   3   1    4.60    3.40
 -17   3  -1    0.00    4.40
 -17   3  -1    8.70    6.50
 -18  -3  -1   -5.00    6.10
  18  -3   1    1.90    3.70
 -18   3  -1   -4.70    5.00
  18   3   1   -2.00    4.20
  19  -3   1    3.80    3.70
  19   3   1   -0.20    3.60
 -19   3  -1   -0.60    5.70
  20  -3   1   -2.10    4.50
  20  -3   1    0.10    3.60
 -20  -3  -1    1.40    7.10
 -20   3  -1   -4.80    6.20
  20   3   1   -4.00    4.70
  20  -4  -1   -0.70    4.90
  20   4  -1    5.70    4.20
  19  -4  -1    6.60    5.90
  19   4  -1   -1.00    3.80
 -19   4   1   -8.20    5.40
 -18  -4   1    1.40    6.60
  18  -4  -1    0.70    3.80
  18   4  -1    2.80    4.50
 -18   4   1    4.10    4.60
  17  -4  -1    6.80    3.10
 -17  -4   1   11.50    6.60
  17   4  -1    4.20    4.30
 -17   4   1    3.20    4.50
 -16  -4   1    0.00    6.00
  16  -4  -1    4.50    2.90
 -16   4   1   -0.60    5.10
  16   4  -1   -0.70    3.90
  15  -4  -1    8.90    2.80
 -15  -4   1    7.20    6.00
  15   4  -1   -2.00    5.90
 -15   4   1   -1.60    4.80
  15   4  -1    4.80    3.90
 -14  -4   1   51.59    7.90
  14  -4  -1   48.60    5.20
  14   4  -1   44.10    6.30
  14   4  -1   60.59    6.20
 -14   4   1   46.00    7.20
  14   4  -1   50.59    6.10
 -13  -4   1   16.30    6.30
  13  -4  -1   19.30    2.90
 -13  -4   1   22.60    4.90
  13  -4  -1   25.80    5.10
  13  -4  -1   11.20    4.70
  13   4  -1   19.60    3.90
 -13   4   1   14.70    4.90
  13   4  -1   23.90    4.50
 -13   4   1   22.70    4.60
 -12  -4   1   21.80    6.40
  12  -4  -1   18.10    4.60
 -12  -4   1   28.00    4.80
  12  -4  -1   25.50    3.20
  12   4  -1   35.90    3.80
 -12   4   1   31.00    5.90
  12   4  -1   22.60    5.60
  12   4  -1   35.90    4.90
 -12   4   1   33.60    4.80
  12   4  -1   35.30    5.10
 -11  -4   1   20.90    6.20
 -11  -4   1   14.50    4.20
  11  -4  -1   18.30    4.30
  11  -4  -1   18.90    2.50
  11   4  -1   15.70    3.70
 -11   4   1   23.80    5.00
  11   4  -1   19.20    3.40
 -11   4   1   20.70    4.20
  11   4  -1   27.80    4.50
  10  -4  -1   15.00    4.20
 -10  -4   1   11.00    3.30
 -10  -4   1    8.60    2.50
 -10  -4   1   11.10    5.00
  10  -4  -1   15.90    2.00
  10  -4  -1   12.90    3.90
  10   4  -1   11.90    2.50
 -10   4   1   17.20    4.50
 -10   4   1   14.70    3.70
  10   4  -1    8.50    3.70
  10   4  -1    8.60    3.50
  10   4  -1    9.50    4.50
   9  -4  -1   79.39    8.50
  -9  -4   1   85.69    7.80
  -9  -4   1   77.39    7.90
  -9  -4   1   94.19   10.20
   9  -4  -1   84.89    6.60
   9  -4  -1   72.89    8.30
  -9  -4   1   82.99    7.10
  -9   4   1   79.09    8.60
   9   4  -1   94.79    9.70
  -9   4   1   86.49    8.20
   9   4  -1   87.89    7.10
  -9   4   1   75.59    8.40
   9   4  -1   92.59    8.10
  -8  -4   1  190.68   14.40
   8  -4  -1  196.58   15.20
  -8  -4   1  185.68   16.40
  -8  -4   1  180.98   15.00
   8  -4  -1  203.98   15.20
   8   4  -1  188.18   15.80
  -8   4   1  195.28   14.90
  -8   4   1  196.08   15.30
   8   4  -1  175.58   15.00
  -8   4   1  195.38   15.10
   8   4  -1  183.18   14.50
  -7  -4   1  112.39   10.30
   7  -4  -1  110.09   10.50
  -7  -4   1  130.09    9.70
   7  -4  -1  140.99   10.80
   7   4  -1  127.69    9.80
  -7   4   1  120.29   10.40
   7   4  -1  107.49   11.50
  -7   4   1  113.69   10.50
  -7   4   1  121.19   10.50
   7   4  -1  134.39   10.70
  -6  -4   1   40.10    4.00
   6  -4  -1   37.90    4.30
   6  -4  -1   30.70    4.20
  -6  -4   1   35.30    3.90
  -6   4   1   37.00    4.70
  -6   4   1   40.80    4.30
   6   4  -1   31.50    5.20
   6   4  -1   32.60    3.70
   6   4  -1   34.30    4.20
   5  -4  -1   -1.10    2.40
   5  -4  -1    3.50    2.70
  -5  -4   1   -0.90    1.40
  -5  -4   1   -0.90    2.30
   5   4  -1    4.20    2.00
   5   4  -1   -0.30    2.70
  -5   4   1    4.90    2.60
  -5   4   1   -1.00    2.60
   5   4  -1    3.40    3.90
   4  -4  -1   18.30    3.00
   4  -4  -1    6.70    2.80
  -4  -4   1   11.90    2.10
  -4   4   1    7.60    2.70
   4   4  -1   12.30    2.00
   4   4  -1   14.50    2.80
  -4   4   1   14.30    2.80
  -3  -4   1  517.95   42.20
   3  -4  -1  577.64   42.10
   3  -4  -1  593.74   42.50
  -3  -4   1  585.54   42.50
   3   4  -1  530.45   42.30
  -3   4   1  582.14   42.10
   3   4  -1  595.14   42.50
  -3   4   1  632.74   42.40
  -3   4   1  571.94   42.40
  -2  -4   1   69.79    6.70
   2  -4  -1   95.09    7.30
  -2  -4   1   86.99    7.60
   2   4  -1   79.39    6.80
   2   4  -1   84.19    7.70
  -2   4   1   73.79    7.50
  -2   4   1   83.59    6.50
  -1  -4   1   47.50    3.70
   1  -4  -1   35.70    4.60
  -1  -4   1   51.39    4.90
  -1  -4   1   36.40    3.90
   1  -4  -1   36.90    4.60
  -1   4   1   41.60    5.00
  -1   4   1   47.10    4.40
   1   4  -1   34.00    4.00
   0  -4   1  780.82   56.99
   0  -4   1  754.52   56.79
   0  -4  -1  784.22   56.79
   0  -4   1  791.02   56.69
   0   4  -1  719.03   56.89
   0   4  -1  782.92   56.69
   0   4   1  838.42   56.79
   0   4  -1  829.82   56.89
   0   4   1  700.13   56.79
   1  -4   1   13.00    2.80
   1   4   1   18.90    3.10
  -1   4  -1   15.90    2.30
  -1   4  -1   12.60    3.00
  -2  -4  -1   13.20    1.90
   2  -4   1   10.40    2.20
   2  -4   1   20.20    2.80
  -2  -4  -1   19.50    2.60
  -2   4  -1   18.10    2.20
  -2   4  -1   18.90    3.20
   2   4   1   13.60    2.80
  -2   4  -1   17.50    2.50
   2   4   1   12.00    1.90
  -2   4  -1    5.30    3.20
   3  -4   1  199.58   14.60
  -3  -4  -1  172.88   14.70
   3  -4   1  194.88   14.40
   3  -4   1  185.18   15.00
   3  -4   1  204.18   14.80
   3   4   1  175.28   14.20
  -3   4  -1  196.58   14.50
  -3   4  -1  199.88   14.40
  -3   4  -1  185.38   14.90
  -3   4  -1  202.98   14.80
   4  -4   1   12.00    3.10
  -4  -4  -1   13.50    1.80
   4  -4   1   13.80    2.10
   4  -4   1   14.10    3.00
  -4  -4  -1   15.90    2.10
   4   4   1   17.70    2.80
  -4   4  -1   18.50    2.70
   4   4   1    3.50    4.30
  -4   4  -1   12.50    3.00
  -4   4  -1   12.50    3.00
   4   4   1   14.80    1.90
  -5  -4  -1   -4.10    2.00
   5  -4   1   -0.10    2.70
  -5  -4  -1   -2.30    1.40
   5  -4   1   -2.10    2.80
   5  -4   1    2.00    1.70
  -5  -4  -1   -1.00    2.70
   5   4   1   -1.90    3.70
  -5   4  -1    0.60    3.20
   5   4   1    3.00    1.60
  -5   4  -1    1.40    2.60
  -5   4  -1    1.30    2.80
   5   4   1    5.90    2.70
   6  -4   1   -1.60    2.70
  -6  -4  -1    0.50    2.50
  -6  -4  -1   -1.00    4.50
   6  -4   1   -6.70    2.90
  -6  -4  -1    2.70    1.60
   6   4   1    1.10    1.60
   6   4   1   -2.60    2.80
  -6   4  -1    1.60    2.90
  -6   4  -1   -3.30    2.90
   6   4   1   11.20    3.70
  -7  -4  -1   15.10    3.20
  -7  -4  -1   20.70    2.50
  -7  -4  -1   16.60    3.10
   7  -4   1   11.00    3.70
  -7   4  -1   20.90    4.00
   7   4   1   13.40    2.20
   7   4   1   21.00    4.70
  -7   4  -1   16.70    3.70
  -8  -4  -1    5.50    3.10
  -8  -4  -1    7.70    2.90
  -8  -4  -1    5.00    4.50
  -8  -4  -1    6.30    1.80
   8  -4   1    7.00    3.70
   8  -4   1    2.60    3.30
  -8   4  -1    4.70    3.30
   8   4   1    7.40    2.20
  -8   4  -1    7.30    3.40
   8   4   1   10.10    4.80
  -8   4  -1    0.50    3.50
   8   4   1    1.20    3.20
  -9  -4  -1   62.29    7.60
  -9  -4  -1   64.69    6.40
   9  -4   1   63.79    5.50
   9  -4   1   53.99    6.30
  -9  -4  -1   65.89    6.80
   9  -4   1   55.39    6.90
  -9   4  -1   67.59    6.70
  -9   4  -1   50.59    5.90
   9   4   1   63.09    6.50
  -9   4  -1   60.59    7.10
   9   4   1   59.79    5.50
   9   4   1   52.19    6.80
   9   4   1   58.79    7.10
 -10  -4  -1   35.20    6.50
 -10  -4  -1   32.30    4.70
  10  -4   1   36.50    4.10
  10  -4   1   29.20    4.60
  10  -4   1   25.30    4.90
 -10   4  -1   35.90    5.20
  10   4   1   22.90    5.90
 -10   4  -1   30.80    4.80
  10   4   1   21.40    4.80
 -10   4  -1   43.50    4.70
  10   4   1   28.70    3.90
  10   4   1   35.20    3.70
 -11  -4  -1  -10.00    5.40
  11  -4   1    0.70    3.70
  11  -4   1    4.10    2.40
  11  -4   1    3.80    4.70
 -11  -4  -1    3.60    3.90
  11   4   1    3.70    2.50
  11   4   1    0.20    3.00
 -11   4  -1   -1.10    3.50
 -11   4  -1   -1.40    4.40
  11   4   1   -2.40    3.60
 -12  -4  -1    4.40    5.50
  12  -4   1    7.00    2.90
  12  -4   1   10.50    4.30
 -12   4  -1   11.50    4.10
  12   4   1    4.20    5.70
  12   4   1   10.50    4.40
 -12   4  -1    9.80    5.00
  12   4   1   10.60    2.90
  12   4   1    8.60    3.20
 -13  -4  -1   -7.50    5.70
  13  -4   1    0.70    5.20
 -13  -4  -1   -0.70    4.00
  13  -4   1   -1.10    2.90
  13   4   1   -5.90    4.30
  13   4   1   -1.40    2.90
 -13   4  -1    7.40    4.00
  13   4   1    1.50    3.90
 -13   4  -1    3.20    5.40
 -14  -4  -1    6.60    6.00
 -14  -4  -1    6.80    4.50
  14  -4   1   -2.70    3.10
  14   4   1    3.70    4.50
 -14   4  -1   -4.00    5.00
 -14   4  -1    8.80    5.30
  14   4   1    1.00    2.70
 -15  -4  -1    3.40    5.80
  15  -4   1    8.40    3.40
 -15   4  -1    6.50    5.90
  15   4   1    6.50    3.70
  15   4   1    2.60    4.40
 -15   4  -1   10.80    5.50
  15   4   1    5.90    5.30
 -16  -4  -1    2.50    6.00
 -16   4  -1   10.60    5.90
 -16   4  -1    1.90    5.00
  16   4   1    4.80    4.60
  16   4   1   -3.30    3.70
  17  -4   1    1.70    4.00
 -17  -4  -1   12.90    7.10
  17   4   1    9.10    4.10
 -17   4  -1    2.10    5.20
  18  -4   1    2.30    3.30
 -18  -4  -1    6.40    6.50
  18   4   1   -6.90    4.00
 -18   4  -1   -0.70    4.60
  19  -4   1    4.10    3.60
 -19   4  -1    1.80    5.90
  20  -4   1    4.70    3.60
 -20   4  -1   -5.60    6.10
 -20   4  -1   -2.10   10.70
  20   4   1    5.00    4.70
 -19  -5   1    4.50    6.30
  19  -5  -1    0.90    2.80
 -19   5   1    9.90    5.00
 -18  -5   1   10.90    6.70
  18  -5  -1    6.80    2.80
 -18   5   1   13.90    5.80
  18   5  -1    4.40    3.90
  17  -5  -1    1.00    2.60
 -17  -5   1   -1.10    6.10
 -17   5   1   -6.40    5.30
  17   5  -1   -0.40    3.40
 -16  -5   1   -2.80    6.00
  16  -5  -1    0.30    2.40
 -16   5   1   10.90    5.30
  16   5  -1   -3.30    3.10
 -15  -5   1   67.29    8.80
  15   5  -1   64.19    6.60
 -15   5   1   49.00    7.90
 -15   5   1   65.29    8.20
  14  -5  -1    2.80    2.30
  14   5  -1    1.50    4.20
  14   5  -1    3.60    3.00
  14   5  -1    0.40    4.50
 -14   5   1   -6.10    5.70
 -14   5   1   -1.60    4.40
  13  -5  -1    2.90    2.00
 -13  -5   1    4.10    6.20
 -13  -5   1    0.80    4.00
  13  -5  -1   -0.90    5.40
 -13   5   1   -1.50    4.50
  13   5  -1   -2.50    4.00
  12  -5  -1  109.59   10.60
 -12  -5   1  115.29   10.20
  12  -5  -1  110.49    8.50
  12  -5  -1  112.09   10.60
 -12  -5   1   97.69   12.00
  12   5  -1  117.79   10.30
 -12   5   1  127.49   10.90
  12   5  -1   94.79    9.90
 -12   5   1  118.39   10.80
  12   5  -1  110.79    9.20
  12   5  -1   93.79   11.10
 -11  -5   1   16.90    4.70
  11  -5  -1   23.70    4.50
 -11  -5   1   15.20    6.00
  11  -5  -1   18.20    5.20
 -11  -5   1   18.70    3.00
  11   5  -1    6.80    5.70
  11   5  -1   16.30    4.20
  11   5  -1   20.30    3.50
  11   5  -1   19.50    4.10
 -11   5   1    9.50    4.80
 -11   5   1   25.50    4.40
  10  -5  -1    6.60    3.70
 -10  -5   1    9.80    5.90
 -10  -5   1   11.80    3.50
  10  -5  -1   13.80    4.30
 -10  -5   1   14.30    2.60
 -10   5   1   15.00    3.90
 -10   5   1    8.70    4.10
  10   5  -1    9.20    2.90
  10   5  -1   10.10    3.80
  -9  -5   1   52.89    5.20
   9  -5  -1   54.39    6.10
   9  -5  -1   65.09    6.80
  -9  -5   1   56.79    5.90
  -9  -5   1   56.49    5.90
  -9   5   1   50.19    6.10
   9   5  -1   60.09    6.80
  -9   5   1   58.19    6.70
   9   5  -1   62.09    6.60
   9   5  -1   49.20    5.50
   8  -5  -1    9.60    3.80
  -8  -5   1    4.70    2.40
  -8  -5   1    7.40    3.30
  -8  -5   1    5.50    3.10
   8  -5  -1    4.50    3.40
  -8   5   1    8.70    3.60
  -8   5   1   10.60    3.70
   8   5  -1    9.50    2.20
   8   5  -1    0.10    4.30
  -8   5   1    8.90    3.50
   8   5  -1    6.80    3.40
   7  -5  -1   46.10    5.20
  -7  -5   1   46.20    4.90
  -7  -5   1   38.90    4.70
   7  -5  -1   41.40    5.00
   7   5  -1   41.30    4.50
  -7   5   1   50.39    5.10
   7   5  -1   49.70    6.20
  -7   5   1   42.80    5.10
   7   5  -1   52.79    5.20
  -7   5   1   56.69    6.00
  -6  -5   1   54.79    6.00
  -6  -5   1   54.19    5.00
   6  -5  -1   52.49    5.50
   6   5  -1   50.19    4.90
  -6   5   1   59.69    6.30
  -6   5   1   48.80    6.10
   6   5  -1   52.99    6.00
  -6   5   1   55.69    6.50
  -5  -5   1   42.60    4.50
   5  -5  -1   51.19    5.90
  -5  -5   1   51.39    5.50
   5  -5  -1   26.80    6.80
   5   5  -1   49.20    5.80
   5   5  -1   44.90    4.80
  -5   5   1   49.40    5.20
  -5   5   1   51.19    4.80
   5   5  -1   39.10    4.30
  -4  -5   1  308.87   22.30
   4  -5  -1  283.07   22.20
   4  -5  -1  301.87   22.40
   4  -5  -1  298.37   21.80
  -4   5   1  294.57   22.30
   4   5  -1  300.07   22.00
  -4   5   1  281.87   21.80
   4   5  -1  287.17   22.30
  -4   5   1  312.27   22.40
  -3  -5   1   12.10    3.00
  -3  -5   1   21.70    2.70
   3  -5  -1   20.60    3.00
   3  -5  -1   26.00    2.70
  -3   5   1   20.50    3.40
   3   5  -1   19.30    3.20
  -3   5   1   23.90    3.30
   3   5  -1   22.80    2.70
  -3   5   1   18.30    2.20
   2  -5  -1  923.91   65.29
  -2  -5   1 1000.80   65.59
  -2  -5   1  904.41   65.49
   2  -5  -1  830.82   65.69
   2   5  -1  916.71   65.49
  -2   5   1  917.11   65.29
  -2   5   1  904.41   65.59
  -2   5   1  831.92   65.49
   2   5  -1  812.72   65.39
  -1  -5   1  597.74   47.20
  -1  -5   1  667.13   47.30
  -1  -5   1  652.83   47.00
   1   5  -1  658.03   47.30
  -1   5   1  669.33   47.10
   1   5  -1  643.34   47.20
  -1   5   1  611.34   47.30
   0  -5   1   64.39    5.60
   0   5   1   60.29    5.90
   0   5  -1   69.09    6.30
   1  -5   1 2363.16  165.48
   1  -5   1 2386.06  165.28
  -1  -5  -1 2260.97  165.38
   1  -5   1 2165.78  165.48
   1  -5   1 2328.17  165.38
  -1  -5  -1 2261.77  165.38
   1   5   1 2252.77  165.38
  -1   5  -1 2270.07  165.28
  -1   5  -1 2308.37  165.38
  -1   5  -1 2065.69  165.48
   2  -5   1  309.17   20.80
   2  -5   1  294.57   21.10
  -2  -5  -1  244.28   20.70
  -2  -5  -1  275.17   20.90
   2  -5   1  242.28   21.00
  -2   5  -1  293.17   20.80
   2   5   1  273.67   20.70
   2   5   1  312.97   21.10
  -2   5  -1  288.07   21.10
  -2   5  -1  253.67   21.10
  -2   5  -1  287.97   20.80
  -3  -5  -1   -2.20    1.20
   3  -5   1   -1.20    2.60
   3  -5   1   -3.10    2.60
  -3  -5  -1   -7.40    2.20
  -3  -5  -1   -1.70    1.40
   3  -5   1   -1.00    1.90
  -3   5  -1   -1.20    2.90
  -3   5  -1   -0.30    2.20
  -3   5  -1   -5.90    2.70
   3   5   1    4.30    2.50
   3   5   1    1.40    1.50
  -3   5  -1    0.60    1.90
   4  -5   1  292.47   20.50
   4  -5   1  269.77   21.10
  -4  -5  -1  258.97   20.80
  -4  -5  -1  286.77   20.40
   4  -5   1  269.47   21.00
  -4   5  -1  277.57   21.00
  -4   5  -1  286.97   20.80
   4   5   1  278.77   20.90
   4   5   1  267.67   21.30
   4   5   1  258.37   20.50
  -4   5  -1  288.57   21.00
   5  -5   1   44.30    4.80
  -5  -5  -1   54.19    6.10
   5  -5   1   37.80    4.80
  -5  -5  -1   41.10    4.30
  -5  -5  -1   46.90    4.00
   5  -5   1   48.40    4.50
   5   5   1   45.30    5.60
   5   5   1   43.00    4.10
  -5   5  -1   40.30    4.80
  -5   5  -1   52.19    5.80
   5   5   1   41.50    4.80
  -5   5  -1   44.40    5.20
  -6  -5  -1  241.68   19.30
   6  -5   1  255.47   18.80
  -6  -5  -1  245.38   18.80
   6  -5   1  241.68   19.50
   6  -5   1  265.87   19.40
  -6  -5  -1  255.77   18.90
   6   5   1  244.98   20.00
  -6   5  -1  265.67   19.20
  -6   5  -1  249.18   19.40
   7  -5   1  470.95   36.30
  -7  -5  -1  503.25   35.90
  -7  -5  -1  497.15   36.00
   7  -5   1  487.25   36.40
   7  -5   1  491.35   35.80
  -7  -5  -1  457.35   36.20
   7   5   1  477.35   35.90
  -7   5  -1  511.95   36.30
  -7   5  -1  477.25   36.30
   7   5   1  484.25   36.30
  -7   5  -1  483.55   36.20
   7   5   1  503.65   36.80
  -8  -5  -1  113.59   12.10
  -8  -5  -1  123.19    9.60
   8  -5   1  136.89   10.70
   8  -5   1  121.39   10.90
  -8  -5  -1  113.29   10.40
  -8  -5  -1  122.69    9.90
   8   5   1  122.79   10.60
  -8   5  -1  118.19   10.20
  -8   5  -1  115.09   10.50
   8   5   1  135.79   11.60
   8   5   1  118.19    9.50
  -8   5  -1  114.89   10.70
  -9  -5  -1   65.59    6.60
  -9  -5  -1   62.69    6.00
   9  -5   1   69.39    7.60
   9  -5   1   78.29    8.00
  -9  -5  -1   54.19    7.40
  -9  -5  -1   76.39    8.30
  -9   5  -1   77.29    7.50
  -9   5  -1   76.29    7.90
   9   5   1   79.79    8.10
  -9   5  -1   68.49    7.20
   9   5   1   74.79    6.20
   9   5   1   76.79    9.00
  10  -5   1   55.79    7.20
 -10  -5  -1   57.29    6.30
  10  -5   1   51.59    5.30
 -10  -5  -1   55.99    7.90
 -10   5  -1   70.09    7.60
  10   5   1   61.49    5.50
  10   5   1   63.49    8.30
  10   5   1   50.19    6.00
 -10   5  -1   68.19    6.90
 -11  -5  -1   38.70    6.80
  11  -5   1   31.10    5.30
  11  -5   1   43.20    4.50
  11  -5   1   39.30    6.10
 -11   5  -1   36.20    5.20
  11   5   1   48.80    5.20
  11   5   1   37.30    6.20
  11   5   1   35.70    5.10
  11   5   1   36.30    4.20
 -11   5  -1   30.70    5.00
  12  -5   1   32.30    3.40
 -12  -5  -1   28.10    5.00
 -12  -5  -1   31.20    6.80
  12  -5   1   14.70    5.00
  12  -5   1   22.80    5.10
  12   5   1   30.10    3.40
  12   5   1   34.10    4.40
 -12   5  -1   11.60    5.40
  12   5   1   20.60    6.60
  12   5   1   30.10    5.20
 -12   5  -1   24.00    4.70
  13  -5   1   26.20    5.50
 -13  -5  -1   29.80    5.20
  13  -5   1   28.70    3.60
 -13  -5  -1   30.50    6.80
 -13   5  -1   29.30    5.20
  13   5   1   33.80    5.30
  13   5   1   29.00    4.30
 -13   5  -1   25.40    5.60
  14  -5   1  227.18   16.20
 -14   5  -1  224.58   17.30
  14   5   1  197.98   17.20
  14   5   1  190.98   16.20
 -15  -5  -1    4.70    6.10
  15  -5   1    4.70    3.00
  15   5   1    1.50    4.80
  15   5   1    3.80    4.80
 -15   5  -1   -7.70    5.60
  15   5   1    6.50    3.00
 -15   5  -1   -0.20    4.70
 -16  -5  -1   -0.60    5.90
  16  -5   1    1.00    3.10
 -16   5  -1    2.30    5.60
 -16   5  -1    5.00    4.80
  16   5   1    0.20    2.90
 -17  -5  -1    3.70    6.30
  17  -5   1    3.30    3.80
  17   5   1    8.30    3.30
 -17   5  -1    0.60    5.40
 -18  -5  -1   -1.90    5.50
 -18   5  -1    0.90    6.20
  18   5   1    5.70    3.40
 -19  -5  -1    3.50    6.70
  19   5   1    4.30    4.40
 -19   5  -1    3.30    5.30
 -19  -6   1   -2.70    6.90
  19   6  -1    1.00    3.70
 -19   6   1    6.90    5.80
 -18  -6   1   -6.70    6.40
 -18   6   1    1.30    5.50
  18   6  -1    8.30    3.70
 -18   6   1   -0.10    5.70
 -17  -6   1    9.90    6.50
 -17   6   1    0.00    5.20
  17   6  -1   11.80    4.40
 -17   6   1    8.70    6.10
 -16  -6   1    1.00    6.00
  16   6  -1    2.20    3.90
 -16   6   1    2.10    5.10
 -16   6   1    3.40    5.50
 -15  -6   1   -4.90    6.60
 -15   6   1   -7.40    5.60
 -15   6   1   -4.00    4.70
  15   6  -1   -4.80    3.60
 -14  -6   1   -5.70    6.30
  14   6  -1    5.70    5.30
  14   6  -1    0.40    2.80
 -14   6   1   -1.10    5.50
 -13   6   1    0.90    5.20
  13   6  -1    5.00    3.30
  13   6  -1    3.30    4.50
 -13   6   1    9.00    4.50
  12  -6  -1    1.50    4.50
 -12  -6   1    0.10    4.60
  12  -6  -1    1.30    5.30
 -12  -6   1    4.30    3.20
 -12   6   1    4.60    4.20
  12   6  -1    5.30    2.60
  12   6  -1   13.90    4.30
  12   6  -1    9.40    4.30
 -12   6   1   12.70    5.00
  11  -6  -1   81.49    8.70
 -11  -6   1   80.69    8.70
  11   6  -1   61.59    8.60
 -11   6   1   77.59    8.40
  11   6  -1   68.39    6.80
 -11   6   1   88.79    8.50
  11   6  -1   84.49    8.60
  10  -6  -1    3.60    3.80
 -10  -6   1    1.00    2.20
 -10  -6   1    4.40    3.10
  10   6  -1    0.00    2.20
 -10   6   1    0.00    3.60
  10   6  -1   -5.80    4.10
  10   6  -1   -4.50    4.50
 -10   6   1   -5.50    4.10
   9  -6  -1    2.90    3.50
   9  -6  -1    0.60    4.10
  -9  -6   1    1.10    3.30
  -9  -6   1    0.80    2.50
   9   6  -1    3.30    2.20
  -9   6   1    0.30    3.40
   9   6  -1    2.50    4.60
   9   6  -1   12.90    4.40
  -9   6   1    2.90    3.90
   8  -6  -1   -1.90    3.30
   8  -6  -1   -2.40    3.30
  -8  -6   1    5.50    3.20
  -8  -6   1    3.50    2.80
  -8  -6   1    0.70    1.90
   8   6  -1   -0.80    3.30
   8   6  -1   -5.60    4.20
   8   6  -1    4.10    2.50
  -8   6   1    4.80    3.40
  -8   6   1   -4.00    3.40
  -7  -6   1   77.69    8.20
  -7  -6   1   83.49    7.00
   7  -6  -1   84.69    8.60
   7  -6  -1   78.59    8.10
   7   6  -1   77.29    9.60
  -7   6   1   96.09    8.30
  -7   6   1   82.59    8.10
   7   6  -1   75.29    8.20
  -7   6   1   94.19    8.00
   7   6  -1   98.99    7.40
  -6  -6   1    0.60    2.90
   6  -6  -1    0.10    3.50
  -6  -6   1    4.70    1.80
   6  -6  -1   -6.20    3.00
   6   6  -1   13.50    3.90
  -6   6   1    0.30    3.30
  -6   6   1    0.10    3.30
   6   6  -1    4.10    4.70
  -6   6   1    1.60    3.20
   6   6  -1    3.20    1.90
  -5  -6   1    3.10    1.70
   5  -6  -1    4.50    1.60
   5  -6  -1    4.40    3.40
  -5  -6   1   11.80    3.40
   5  -6  -1    5.00    3.60
  -5   6   1    9.00    3.10
   5   6  -1    2.40    1.80
  -5   6   1    1.20    2.70
   5   6  -1   -0.50    3.20
  -5   6   1    1.20    3.10
   4  -6  -1    2.40    1.80
   4  -6  -1    3.50    3.20
  -4  -6   1    6.70    2.90
  -4  -6   1    6.00    1.80
   4   6  -1   13.50    3.30
   4   6  -1    7.50    1.90
  -4   6   1    5.80    1.60
  -4   6   1    2.40    2.70
  -4   6   1    0.50    3.40
  -3  -6   1   50.89    5.50
  -3  -6   1   49.60    4.50
   3  -6  -1   46.40    4.60
   3  -6  -1   46.70    5.70
  -3   6   1   50.49    4.60
   3   6  -1   50.69    4.80
  -3   6   1   53.99    5.20
  -3   6   1   40.60    4.90
   3   6  -1   45.10    5.70
  -3   6   1   58.39    5.20
  -2  -6   1   83.89    7.40
   2  -6  -1   74.59    6.90
   2  -6  -1   83.59    7.40
  -2  -6   1   86.69    7.40
  -2   6   1   78.79    7.30
  -2   6   1   89.59    8.00
   2   6  -1   84.49    7.90
  -2   6   1   81.89    6.80
  -2   6   1   92.99    7.00
  -1  -6   1   14.20    2.50
  -1  -6   1   10.10    3.40
   1  -6  -1    8.60    2.30
   1   6  -1   16.50    2.40
  -1   6   1   10.80    2.40
   1   6  -1   10.80    3.00
  -1   6   1   13.70    2.90
   0  -6   1  178.08   14.10
   0  -6   1  200.28   13.70
   0  -6   1  175.78   14.20
   0  -6  -1  175.68   14.10
   0   6  -1  185.88   14.30
   0   6   1  185.68   14.10
   0   6   1  172.78   14.10
   0   6  -1  160.18   14.20
   0   6  -1  206.18   13.70
   1  -6   1 1355.76   98.59
   1  -6   1 1403.06   98.79
   1  -6   1 1407.56   98.79
  -1   6  -1 1304.87   98.59
  -1   6  -1 1235.68   98.89
   1   6   1 1378.46   98.79
  -1   6  -1 1368.26   98.79
  -2  -6  -1    4.80    2.90
  -2  -6  -1    8.30    1.90
  -3  -6  -1    0.20    2.90
   3  -6   1    0.60    2.20
  -3  -6  -1    7.00    1.70
  -3   6  -1    5.20    2.20
   3   6   1    4.50    1.60
   3   6   1    3.20    3.20
  -3   6  -1    0.70    2.80
  -4  -6  -1   -0.30    1.50
  -4  -6  -1   -0.80    1.60
   4  -6   1   -0.40    3.10
   4  -6   1   -0.20    2.10
  -4  -6  -1    1.50    2.60
  -4   6  -1    1.40    3.30
   4   6   1   -2.20    3.00
  -4   6  -1   -2.90    2.10
   4   6   1    0.20    1.60
  -4   6  -1    0.20    2.70
   5  -6   1   38.10    4.60
  -5  -6  -1   29.70    3.70
  -5  -6  -1   34.20    3.90
   5  -6   1   39.70    4.80
  -5  -6  -1   35.70    4.30
  -5   6  -1   42.00    4.80
  -5   6  -1   35.90    4.40
   5   6   1   39.30    5.60
   5   6   1   39.60    4.70
   5   6   1   38.50    3.90
  -5   6  -1   50.29    4.80
   6  -6   1   11.40    4.10
  -6  -6  -1    9.90    2.10
  -6  -6  -1   14.00    2.40
  -6  -6  -1   17.10    3.40
   6  -6   1   16.80    4.10
   6   6   1   12.70    4.80
  -6   6  -1    6.80    3.20
   6   6   1   13.30    4.00
  -6   6  -1    9.10    3.60
  -6   6  -1   16.70    3.60
   6   6   1    9.80    2.20
   7  -6   1    8.70    4.00
   7  -6   1    3.00    3.30
  -7  -6  -1   15.20    3.80
  -7  -6  -1    2.50    2.80
  -7  -6  -1    8.00    2.00
  -7   6  -1    5.80    3.50
  -7   6  -1    5.00    3.40
   7   6   1    5.70    1.80
  -7   6  -1    5.40    3.60
   7   6   1   18.40    4.10
   7   6   1    6.90    4.90
   8  -6   1   67.19    8.10
  -8  -6  -1   76.59    6.30
  -8  -6  -1   76.59    6.80
  -8  -6  -1   71.39    7.50
   8  -6   1   66.09    7.70
  -8   6  -1   71.09    7.40
  -8   6  -1   82.39    7.70
   8   6   1   70.09    8.20
   8   6   1   68.89    6.30
   8   6   1   69.19    8.10
  -8   6  -1   77.19    7.80
   9  -6   1   45.80    5.80
   9  -6   1   39.00    5.80
  -9  -6  -1   45.50    4.50
  -9  -6  -1   38.70    5.00
   9   6   1   48.10    4.60
   9   6   1   38.30    5.20
  -9   6  -1   48.60    5.60
   9   6   1   33.40    6.40
  -9   6  -1   39.20    5.40
 -10  -6  -1  103.49   10.50
  10  -6   1   87.39   10.00
 -10  -6  -1  103.69    8.70
  10  -6   1  102.19   10.10
 -10   6  -1  120.89   10.30
  10   6   1   90.79   10.90
  10   6   1  104.29   10.00
  10   6   1  110.59    8.70
 -10   6  -1  116.59   10.00
  11  -6   1   19.00    2.60
  11  -6   1   14.30    4.60
 -11  -6  -1   21.60    4.30
  11  -6   1    6.30    4.90
  11   6   1   11.00    4.30
  11   6   1   10.50    2.90
  11   6   1   15.20    6.10
 -11   6  -1   19.20    4.30
 -11   6  -1    7.90    4.60
 -12  -6  -1    4.80    4.60
  12  -6   1   -1.30    4.50
 -12  -6  -1    2.80    5.90
  12  -6   1    0.70    2.30
  12   6   1    2.00    2.70
 -12   6  -1   -4.40    4.40
 -12   6  -1   -3.00    4.00
  12   6   1    2.20    4.50
  12   6   1   -1.80    4.50
 -13  -6  -1   -1.20    5.30
  13  -6   1    3.90    2.60
 -13   6  -1   -3.40    4.40
 -13   6  -1  -12.60    4.80
  13   6   1   -2.20    4.30
  13   6   1   -1.60    2.90
 -14  -6  -1   46.50    8.30
  14  -6   1   68.99    6.10
 -14   6  -1   70.49    8.50
 -14   6  -1   50.49    7.70
  14   6   1   68.09    6.70
  14   6   1   66.49    8.10
 -15  -6  -1    0.70    6.90
  15  -6   1    3.80    2.80
  15   6   1    9.70    4.20
 -15   6  -1    6.20    5.00
  15   6   1    5.60    2.90
 -15   6  -1    5.50    5.50
 -16  -6  -1   -8.20    5.80
  16  -6   1    5.80    2.90
 -16   6  -1    2.10    5.70
  16   6   1    5.30    3.60
 -16   6  -1    0.90    4.90
  17  -6   1    4.80    2.90
 -17  -6  -1   11.20    6.70
 -17   6  -1    5.70    5.20
  17   6   1    7.30    3.90
 -17   6  -1    8.80    5.90
 -18  -6  -1    7.60    6.90
  18  -6   1   -3.20    2.90
  18   6   1   -1.30    4.60
 -18   6  -1   -8.20    5.40
 -18   6  -1   -1.00    5.20
  19  -6   1   -3.50    3.10
 -19  -6  -1   13.40    7.20
 -19   6  -1   -1.20    6.40
 -19   6  -1   -1.70    5.90
  19   6   1    3.40    4.20
 -19   7   1    3.60    5.90
  19   7  -1    0.50    4.50
 -18   7   1    9.10    6.50
 -17   7   1    4.30    5.60
  17   7  -1   -3.40    4.00
 -17   7   1   -7.10    5.20
 -16   7   1   18.00    5.70
 -16   7   1   12.70    5.40
  16   7  -1   16.60    3.80
 -15   7   1   53.69    7.30
 -15   7   1   46.70    7.10
  15   7  -1   70.79    6.50
  14   7  -1   48.40    5.80
 -14   7   1   46.70    6.90
  14   7  -1   57.79    7.40
 -14   7   1   42.60    6.60
  13   7  -1    9.90    5.10
 -13   7   1    6.90    5.20
 -13   7   1   -3.20    4.50
  13   7  -1    2.10    3.40
 -12  -7   1    7.00    2.80
  12  -7  -1   10.50    5.00
  12   7  -1    6.10    2.80
  12   7  -1    6.90    4.10
 -12   7   1   16.80    4.60
 -12   7   1    9.00    4.60
 -11  -7   1    0.90    2.50
  11  -7  -1    3.90    4.90
  11  -7  -1    2.70    4.60
 -11  -7   1   -9.20    3.90
 -11   7   1    5.70    4.10
  11   7  -1   -2.80    4.00
  11   7  -1    0.40    2.40
 -11   7   1   -3.30    4.40
  10  -7  -1    6.80    4.30
  10  -7  -1    1.90    4.70
 -10  -7   1   -0.30    3.70
 -10   7   1    1.30    3.90
  10   7  -1    2.30    2.20
 -10   7   1    5.60    4.10
  10   7  -1   13.70    4.00
  10   7  -1   -2.70    5.50
   9  -7  -1    3.90    3.90
  -9  -7   1   12.60    2.90
  -9  -7   1   15.30    3.30
  -9  -7   1   11.30    4.30
   9  -7  -1   12.70    5.40
   9   7  -1   11.70    5.70
   9   7  -1   11.50    3.00
  -9   7   1   10.80    3.80
  -9   7   1   13.10    4.00
   9   7  -1   13.50    4.50
  -8  -7   1    4.00    2.00
  -8  -7   1    5.50    3.30
   8  -7  -1    5.10    3.60
  -8  -7   1    2.80    2.70
   8  -7  -1    2.80    4.20
   8   7  -1   -1.50    5.10
   8   7  -1   18.10    4.40
   8   7  -1    2.70    2.50
  -8   7   1   -2.30    3.40
  -8   7   1   -2.40    3.40
  -7  -7   1   -1.00    3.30
  -7  -7   1    3.10    1.90
   7  -7  -1    3.30    3.40
   7  -7  -1    3.50    3.90
  -7   7   1    5.80    3.40
   7   7  -1    3.90    3.50
   7   7  -1   -3.90    4.70
  -7   7   1    7.30    3.50
   7   7  -1    2.70    2.40
   6  -7  -1    9.30    4.10
  -6  -7   1    4.50    3.20
   6  -7  -1    8.60    3.30
  -6  -7   1    6.00    1.90
   6  -7  -1    7.60    1.70
   6   7  -1   14.40    3.60
  -6   7   1    9.50    3.50
  -6   7   1    7.70    3.10
  -6   7   1    4.50    3.40
   6   7  -1    9.50    2.50
   6   7  -1   -1.30    4.80
   5  -7  -1   13.80    2.30
  -5  -7   1    9.10    3.40
  -5  -7   1   19.30    2.80
   5  -7  -1   21.80    3.50
   5   7  -1   21.20    2.90
  -5   7   1   18.20    2.20
  -5   7   1   19.10    3.40
  -5   7   1   21.20    3.70
  -5   7   1   11.40    3.60
   5   7  -1   21.40    3.80
  -4  -7   1   19.40    3.90
   4  -7  -1   21.00    3.60
  -4  -7   1   12.80    2.70
  -4   7   1   20.90    2.40
  -4   7   1   17.00    4.30
  -4   7   1   16.60    3.10
  -4   7   1   18.30    3.70
   4   7  -1   23.40    3.80
   4   7  -1   21.70    2.90
   3  -7  -1   10.60    2.50
  -3  -7   1   11.50    2.50
  -3  -7   1   10.40    3.60
   3  -7  -1   13.60    3.20
   3   7  -1   13.00    2.60
  -3   7   1   15.00    3.70
  -3   7   1   10.20    3.60
  -3   7   1   13.70    2.40
  -2  -7   1   27.40    3.90
  -2  -7   1   34.60    3.60
   2  -7  -1   31.40    3.50
   2  -7  -1   27.20    3.70
  -2   7   1   36.20    4.40
  -2   7   1   33.00    3.90
   2   7  -1   29.50    3.30
   2   7  -1   32.80    4.10
  -2   7   1   29.70    4.40
  -1  -7   1   25.40    4.00
  -1  -7   1   26.20    3.50
  -1   7   1   27.30    3.70
   1   7  -1   27.80    4.10
  -1   7   1   43.30    5.10
  -1   7   1   36.30    3.40
   0  -7   1  507.55   36.90
   0  -7   1  496.55   37.00
   0  -7  -1  498.25   36.80
   0  -7  -1  508.85   37.00
   0   7  -1  505.15   37.00
   0   7   1  504.35   36.90
   0   7  -1  483.95   36.60
   0   7   1  489.05   36.90
  -1  -7  -1   60.59    6.30
  -1   7  -1   52.49    5.90
   1   7   1   53.19    6.30
  -1   7  -1   57.29    6.10
  -1   7  -1   52.79    5.00
  -2  -7  -1  383.76   28.90
   2  -7   1  417.56   29.40
  -2  -7  -1  375.86   29.20
   2  -7   1  389.76   29.00
   2   7   1  398.56   29.10
  -2   7  -1  376.16   29.30
  -2   7  -1  396.56   29.00
  -2   7  -1  387.86   28.90
  -3  -7  -1   21.60    3.50
  -3  -7  -1   21.70    2.70
   3  -7   1   27.20    3.70
   3  -7   1   23.20    3.20
  -3   7  -1   32.80    4.00
  -3   7  -1   17.50    3.20
  -3   7  -1   18.60    2.90
  -3   7  -1   22.60    4.00
   3   7   1   24.30    2.70
   4  -7   1   72.89    8.30
  -4  -7  -1   83.29    6.70
  -4  -7  -1   73.09    7.80
   4  -7   1   83.09    7.10
  -4   7  -1   76.39    8.00
  -4   7  -1   87.99    7.20
  -4   7  -1   84.29    7.30
   4   7   1   81.79    8.50
  -4   7  -1   92.99    8.20
   4   7   1   80.89    6.70
  -5  -7  -1  106.89    8.90
   5  -7   1  121.59   10.20
  -5  -7  -1  105.99    9.10
  -5  -7  -1  116.89   10.10
   5  -7   1  127.69    9.30
  -5   7  -1  120.59   10.30
   5   7   1  115.09    9.00
   5   7   1  105.99   10.10
   5   7   1  119.49   11.10
  -5   7  -1  134.29   10.50
  -5   7  -1  110.29   11.80
   6  -7   1   78.59    7.30
  -6  -7  -1   86.79    7.10
   6  -7   1   93.49    9.10
  -6  -7  -1   80.29    8.80
   6  -7   1   84.29    8.50
  -6  -7  -1   87.39    7.10
  -6   7  -1  101.19    8.20
   6   7   1   75.19    8.40
  -6   7  -1   85.49    7.90
   6   7   1   91.29    7.10
  -6   7  -1   92.09    8.40
   6   7   1   79.89    9.60
  -7  -7  -1   62.09    5.20
   7  -7   1   58.89    6.90
   7  -7   1   54.59    6.40
  -7  -7  -1   47.20    5.80
   7   7   1   58.29    5.20
   7   7   1   51.39    5.80
  -7   7  -1   67.99    6.80
   7   7   1   49.20    7.00
  -7   7  -1   60.49    6.80
  -7   7  -1   58.79    6.50
  -8  -7  -1   22.30    3.50
   8  -7   1   30.60    5.20
  -8  -7  -1   33.50    3.70
   8  -7   1   34.80    4.70
  -8  -7  -1   19.50    4.20
   8   7   1   26.10    4.40
  -8   7  -1   24.50    4.40
   8   7   1   30.40    3.30
  -8   7  -1   29.60    4.90
  -8   7  -1   35.30    4.30
   8   7   1   18.90    5.30
  -9  -7  -1   75.69    8.30
   9  -7   1   83.59    8.80
   9  -7   1   84.29    8.70
  -9  -7  -1   77.89    6.90
  -9   7  -1   75.59    8.30
  -9   7  -1   82.49    8.30
   9   7   1   68.09    9.10
   9   7   1   85.29    8.40
   9   7   1   80.29    6.90
  10  -7   1   -5.30    4.60
 -10  -7  -1    3.80    4.30
 -10  -7  -1    2.60    2.50
  10   7   1   -0.10    5.50
 -10   7  -1   -2.30    3.80
  10   7   1    3.90    3.90
  10   7   1   -0.70    2.30
 -10   7  -1    1.10    3.90
 -11  -7  -1   79.69    7.00
  11  -7   1   71.79    8.80
 -11  -7  -1   54.89    7.80
  11  -7   1   76.09    6.40
  11   7   1   86.99    8.40
 -11   7  -1   68.69    8.40
 -11   7  -1   93.19    8.50
  11   7   1   47.70   12.40
  11   7   1   76.59    6.90
  12  -7   1    0.50    2.30
  12  -7   1   -7.30    5.70
  12   7   1    5.00    2.90
 -12   7  -1    9.30    4.60
 -12   7  -1    9.30    5.70
  13  -7   1   21.10    2.90
 -13   7  -1   19.00    5.20
  13   7   1   23.50    6.60
  13   7   1   19.10    3.80
  14  -7   1  122.19   10.20
  14   7   1  135.09   11.60
 -14   7  -1  130.29   11.90
  14   7   1  128.69   10.70
 -14   7  -1  107.99   12.00
  15  -7   1   -1.50    2.40
  15   7   1    3.90    5.20
 -15   7  -1    7.60    5.20
  15   7   1   -1.10    3.30
 -15   7  -1    1.90    4.80
  16  -7   1    2.70    2.40
 -16  -7  -1    3.10    6.10
 -16   7  -1    2.10    5.10
 -16   7  -1    2.00    5.20
  16   7   1   -2.50    3.40
 -17  -7  -1    7.90    6.60
  17  -7   1   17.30    2.80
 -17   7  -1   18.00    6.50
 -17   7  -1   12.90    5.60
  17   7   1   14.70    4.10
  18  -7   1    3.00    2.50
 -18  -7  -1   -6.30    6.50
 -18   7  -1   -8.30    5.00
  18   7   1    4.70    3.30
 -18   7  -1   -1.90    5.30
 -19  -7  -1    3.90   11.70
 -19   7  -1    2.40   10.20
  19   7   1    7.20    3.60
  18   8  -1   -1.10    4.30
 -18   8   1   10.30    5.60
 -18   8   1   -0.20    5.60
  17   8  -1   11.80    3.80
 -17   8   1    5.80    5.30
 -17   8   1    1.50    5.10
 -16   8   1    2.90    4.70
 -16   8   1    3.20    5.40
  16   8  -1   -1.30    3.90
 -15   8   1    3.40    5.30
 -15   8   1    0.70    5.40
  15   8  -1    3.60    3.90
 -14   8   1   32.20    6.50
 -14   8   1   24.70    5.60
  14   8  -1   30.70    4.70
  13   8  -1    0.80    2.80
 -13   8   1    1.50    4.80
 -13   8   1    3.20    4.50
 -12   8   1    5.00    4.60
 -12   8   1    9.10    4.60
  12   8  -1    1.20    2.70
  11  -8  -1  115.59   10.50
 -11  -8   1   96.99    8.90
 -11   8   1  101.59    9.80
  11   8  -1   98.79    8.60
  11   8  -1   94.59   10.20
  10  -8  -1   23.90    5.70
 -10  -8   1   17.20    3.30
 -10  -8   1    2.30    5.00
  10  -8  -1   33.20    5.60
  10   8  -1   27.20    4.80
  10   8  -1   21.60    3.50
 -10   8   1   18.10    4.60
 -10   8   1   12.50    4.20
  -9  -8   1   28.10    3.30
  -9  -8   1   30.20    3.50
  -9  -8   1   18.40    4.40
   9  -8  -1   27.20    5.00
  -9   8   1   20.00    4.30
   9   8  -1   26.20    3.60
  -9   8   1   20.90    4.70
   9   8  -1   16.00    5.70
   9   8  -1   29.00    4.90
  -8  -8   1   49.90    5.00
  -8  -8   1   53.69    5.10
  -8  -8   1   44.50    5.40
   8  -8  -1   46.00    5.60
  -8   8   1   51.99    5.30
  -8   8   1   53.99    6.70
   8   8  -1   38.00    6.40
   8   8  -1   50.69    5.20
   8   8  -1   33.20    5.80
  -7  -8   1    6.60    2.50
  -7  -8   1    6.50    2.30
   7  -8  -1   14.90    4.70
   7  -8  -1    8.10    1.70
   7  -8  -1    3.70    3.60
  -7   8   1   -0.40    3.30
   7   8  -1   12.20    3.90
  -7   8   1   10.90    4.30
   7   8  -1    4.00    2.60
  -6  -8   1    7.40    2.40
   6  -8  -1   11.30    3.50
  -6  -8   1   10.80    2.10
  -6  -8   1    4.50    3.30
   6  -8  -1    6.70    2.10
   6   8  -1    9.30    3.70
   6   8  -1    9.10    2.60
  -6   8   1    6.50    3.50
  -6   8   1    9.40    3.50
  -5  -8   1   87.69    8.50
   5  -8  -1   87.89    8.60
  -5  -8   1   85.79    7.40
  -5   8   1   91.09    7.40
   5   8  -1   95.39    8.70
  -5   8   1   97.99    8.60
   5   8  -1   86.59    7.40
  -5   8   1  109.09    9.60
  -5   8   1   80.29    8.40
   4  -8  -1   -2.50    3.20
  -4  -8   1    6.50    2.40
  -4  -8   1    4.20    3.10
   4  -8  -1   -1.10    2.40
   4   8  -1   -2.00    1.80
   4   8  -1   -1.20    3.80
  -4   8   1    1.90    2.10
  -4   8   1   -2.50    3.30
  -4   8   1   -0.30    2.50
  -4   8   1    1.60    3.10
  -3  -8   1   33.40    4.00
  -3  -8   1   35.60    4.50
   3  -8  -1   43.40    4.50
   3  -8  -1   36.60    3.80
  -3   8   1   34.20    3.80
  -3   8   1   35.80    4.90
   3   8  -1   34.70    4.90
  -3   8   1   35.40    4.40
   3   8  -1   31.30    3.90
  -3   8   1   47.10    4.90
  -2  -8   1   13.00    2.70
   2  -8  -1   10.10    3.10
  -2  -8   1    9.60    3.10
  -2   8   1   11.80    2.20
  -2   8   1    9.30    2.50
  -1  -8   1  232.88   18.30
   1  -8  -1  244.98   18.60
  -1  -8   1  247.98   18.70
  -1   8   1  262.57   19.10
   1   8  -1  255.77   18.80
  -1   8   1  243.58   18.50
  -1   8   1  219.68   18.00
   0  -8   1    8.70    2.70
   0  -8  -1   10.10    2.30
   0  -8  -1    3.80    3.00
   0  -8   1    6.40    3.10
   0   8   1    6.20    3.00
   0   8  -1   11.10    3.30
   0   8  -1    4.30    2.90
  -1  -8  -1    8.00    2.80
  -1  -8  -1    5.20    2.30
   1  -8   1    6.70    2.30
   1  -8   1    1.90    3.00
  -1   8  -1    8.90    3.00
   1   8   1    9.60    3.40
   1   8   1    6.60    2.80
  -1   8  -1    4.20    3.20
  -1   8  -1    5.90    2.00
   2  -8   1   -0.40    2.70
   2  -8   1    1.30    2.50
   2  -8   1    3.20    3.30
  -2  -8  -1    4.60    2.10
  -2  -8  -1    2.00    3.20
  -2   8  -1    4.60    2.70
   2   8   1    1.60    4.00
  -2   8  -1    6.90    2.30
  -2   8  -1   12.30    3.40
   3  -8   1   76.19    7.50
  -3  -8  -1   67.39    7.40
  -3  -8  -1   75.29    6.40
   3  -8   1   77.69    9.10
  -3   8  -1   76.29    6.70
  -3   8  -1   69.79    6.70
  -3   8  -1   73.19    7.60
   3   8   1   73.09    7.90
  -3   8  -1   81.39    8.20
   4  -8   1   -2.70    3.10
   4  -8   1   -3.90    2.50
  -4  -8  -1   -0.70    1.90
  -4  -8  -1   -0.10    3.00
  -4   8  -1    3.90    3.60
   4   8   1    1.20    1.90
  -4   8  -1   -0.30    3.80
  -4   8  -1   -0.30    2.40
   4   8   1    1.60    3.30
  -4   8  -1    1.60    2.60
   5  -8   1    6.30    2.60
  -5  -8  -1   10.60    2.20
   5  -8   1    4.50    3.40
  -5   8  -1    3.50    4.00
   5   8   1    2.90    4.10
  -5   8  -1   11.80    3.50
   5   8   1    8.10    2.10
  -5   8  -1   10.30    2.60
  -5   8  -1    7.10    2.90
   6  -8   1   80.19    6.60
   6  -8   1   74.29    7.90
  -6  -8  -1   68.79    6.20
  -6  -8  -1   73.09    6.10
  -6  -8  -1   66.89    7.80
  -6   8  -1   75.59    7.00
   6   8   1   63.59    8.00
  -6   8  -1   87.79    7.70
  -6   8  -1   73.79    7.70
   6   8   1   63.79    7.80
   6   8   1   76.39    6.30
   7  -8   1   48.50    4.80
   7  -8   1   39.80    5.30
  -7  -8  -1   36.70    4.30
  -7   8  -1   36.50    4.90
  -7   8  -1   45.50    5.20
   7   8   1   47.50    4.40
   7   8   1   36.40    6.40
   7   8   1   35.70    5.20
  -8  -8  -1    4.10    2.20
   8  -8   1    0.80    3.90
   8  -8   1    4.80    2.60
   8  -8   1    6.30    5.00
  -8  -8  -1    0.30    3.50
   8   8   1    2.10    4.00
   8   8   1    4.20    5.50
   8   8   1    2.80    2.20
  -8   8  -1    2.90    3.80
  -8   8  -1    3.50    3.50
  -9  -8  -1   24.70    5.00
   9  -8   1   23.80    5.60
  -9  -8  -1   30.60    3.50
  -9   8  -1   30.10    4.50
  -9   8  -1   35.90    5.00
   9   8   1   34.00    5.10
   9   8   1   29.80    3.50
   9   8   1   15.80    6.30
 -10  -8  -1    0.40    2.50
  10  -8   1   -1.10    5.50
  10  -8   1    7.60    5.40
  10   8   1    4.50    2.50
 -10   8  -1   -1.00    3.50
  10   8   1    4.50    4.40
 -10   8  -1    2.40    4.20
  10   8   1   -4.90    5.60
 -11  -8  -1    4.70    2.50
  11  -8   1    7.90    5.90
 -11   8  -1    5.10    4.10
  11   8   1    6.70    2.80
 -11   8  -1    3.30    4.50
  12  -8   1   21.30    2.80
  12   8   1   19.50    3.20
 -12   8  -1   27.40    5.40
  13   8   1    8.40    3.20
 -13   8  -1   10.60    4.90
 -13   8  -1    0.20    4.20
  14   8   1   21.30    6.10
  14   8   1   26.10    4.00
 -14   8  -1   32.90    5.60
 -14   8  -1   10.50    5.40
 -15   8  -1    1.10    4.70
 -15   8  -1    8.60    5.30
  15   8   1    0.70    3.40
  16   8   1    1.40    3.60
 -16   8  -1   -4.60    4.60
 -16   8  -1    6.20    5.40
 -17   8  -1   -0.70    5.30
 -17   8  -1    0.00    5.10
 -18   8  -1    6.80    5.70
  18   8   1    7.30    4.20
 -17   9   1    4.70    5.20
 -17   9   1    3.60    5.60
  17   9  -1    9.70    4.30
 -16   9   1    7.90    5.60
 -16   9   1    9.90    5.00
  16   9  -1    7.40    3.50
 -15   9   1   31.90    6.20
 -15   9   1   25.10    5.90
  15   9  -1   38.90    5.10
  14   9  -1  165.38   13.30
 -14   9   1  152.68   14.20
 -14   9   1  175.38   14.70
  13   9  -1    1.90    3.50
 -13   9   1    4.30    5.00
 -13   9   1   -2.60    4.80
  12   9  -1   -1.80    3.10
 -12   9   1    1.10    4.50
 -12   9   1    2.50    4.70
  11  -9  -1   61.29    8.20
 -11   9   1   74.59    8.80
 -11   9   1   86.69    8.40
  11   9  -1   70.99    6.80
  10  -9  -1   31.60    5.80
 -10  -9   1   26.70    3.80
 -10   9   1   34.00    5.10
  10   9  -1   40.90    4.30
  -9  -9   1   24.50    3.40
  -9  -9   1   20.00    3.60
   9  -9  -1   22.00    8.20
   9  -9  -1   17.10    5.90
   9   9  -1   30.60    3.80
  -9   9   1   23.40    4.80
  -9   9   1   23.20    4.40
   9   9  -1   23.10    5.00
   8  -9  -1   -1.20    3.90
  -8  -9   1    4.70    2.20
  -8  -9   1    0.10    3.80
   8   9  -1   -1.90    4.00
   8   9  -1    0.40    5.10
   8   9  -1    2.70    2.70
  -8   9   1   -3.90    4.50
  -8   9   1    0.50    3.50
  -7  -9   1    0.00    2.00
   7  -9  -1    0.80    4.30
  -7  -9   1    3.70    4.30
  -7   9   1    2.90    3.70
   7   9  -1    4.00    4.90
  -7   9   1    4.90    3.30
   7   9  -1    7.10    4.30
   7   9  -1    1.00    2.50
   6  -9  -1    5.00    2.80
   6  -9  -1   10.20    4.10
  -6  -9   1    6.50    4.80
  -6  -9   1    6.60    2.20
   6   9  -1    9.50    2.80
  -6   9   1   11.40    3.50
  -6   9   1    6.20    2.10
  -6   9   1    8.50    3.70
   6   9  -1   14.30    3.90
  -5  -9   1  203.38   16.20
  -5  -9   1  196.58   15.40
   5  -9  -1  208.48   16.20
   5  -9  -1  197.58   15.30
  -5   9   1  195.18   15.20
   5   9  -1  201.18   16.30
  -5   9   1  197.98   15.90
   5   9  -1  206.98   15.50
  -5   9   1  205.58   16.00
   4  -9  -1    7.50    3.50
   4  -9  -1   -0.90    2.60
  -4  -9   1    2.80    3.90
  -4  -9   1    2.80    2.10
  -4   9   1   -1.50    3.20
   4   9  -1    3.40    2.40
   4   9  -1    1.90    4.10
  -4   9   1    8.70    3.20
  -4   9   1    5.30    2.30
   3  -9  -1    8.00    3.20
  -3  -9   1    4.20    3.30
  -3  -9   1   10.40    2.70
   3  -9  -1    3.30    3.20
  -3   9   1   -0.50    3.20
   3   9  -1    8.50    4.00
  -3   9   1    2.10    3.10
   3   9  -1    4.10    2.00
  -3   9   1    4.10    2.50
  -3   9   1    2.00    2.50
   2  -9  -1   -1.50    3.00
  -2  -9   1   -3.50    3.10
  -2  -9   1    2.70    2.60
   2   9  -1    2.00    3.70
  -2   9   1    0.10    2.00
  -2   9   1   -0.50    3.40
  -2   9   1    0.60    2.60
   1  -9  -1    7.90    2.70
  -1  -9   1   10.70    2.50
  -1  -9   1    5.90    3.00
   1  -9  -1   10.60    3.10
  -1   9   1    6.60    3.00
   1   9  -1   11.60    3.30
  -1   9   1   13.30    3.20
   1   9  -1   13.20    3.60
  -1   9   1   10.90    1.90
   0  -9  -1  157.38   12.70
   0  -9   1  157.68   12.30
   0  -9  -1  160.28   12.30
   0  -9   1  151.38   12.80
   0   9  -1  150.88   12.90
   0   9   1  152.28   15.30
   0   9  -1  150.48   12.80
   0   9   1  168.78   12.80
   1  -9   1  170.48   14.00
  -1  -9  -1  163.68   13.80
   1  -9   1  177.98   14.20
  -1  -9  -1  201.78   14.50
  -1   9  -1  168.28   14.30
  -1   9  -1  209.88   14.70
   1   9   1  195.98   14.30
   1   9   1  167.18   14.20
  -1   9  -1  173.58   13.60
  -2  -9  -1  241.08   19.60
   2  -9   1  272.37   19.60
  -2  -9  -1  257.07   19.20
   2  -9   1  259.87   19.60
  -2   9  -1  242.08   19.70
   2   9   1  255.37   19.60
  -2   9  -1  255.57   19.40
  -3  -9  -1   80.59    8.60
  -3  -9  -1   82.69    7.00
   3  -9   1   76.59    7.70
   3  -9   1   85.09    8.00
  -3   9  -1   74.19    7.10
  -3   9  -1   84.59    8.20
  -3   9  -1   88.59    7.60
  -3   9  -1   99.89    8.40
   3   9   1   72.49    7.90
   4  -9   1   72.19    6.80
   4  -9   1   63.79    7.40
  -4  -9  -1   78.09    6.10
  -4  -9  -1   63.29    7.40
   4   9   1   53.39    7.40
  -4   9  -1   79.99    7.40
  -4   9  -1   64.79    6.60
  -4   9  -1   62.79    6.50
  -4   9  -1   70.19    7.50
   5  -9   1    2.20    4.10
  -5  -9  -1    5.90    2.20
  -5  -9  -1    6.20    4.00
   5   9   1    0.50    3.60
  -5   9  -1    4.10    3.60
  -5   9  -1    5.70    2.90
  -5   9  -1    4.20    2.70
   5   9   1    4.00    2.00
  -5   9  -1    5.30    3.40
  -6  -9  -1   27.90    3.30
   6  -9   1   35.10    4.80
   6  -9   1   25.10    3.50
  -6  -9  -1   20.40    4.90
   6   9   1   24.50    5.00
   6   9   1   33.10    3.40
  -6   9  -1   28.10    4.40
  -6   9  -1   32.80    4.70
  -6   9  -1   33.00    4.00
   7  -9   1   38.80    4.80
   7  -9   1   46.90    5.70
  -7  -9  -1   34.40    5.30
   7   9   1   34.10    5.30
  -7   9  -1   38.60    5.10
   7   9   1   41.30    6.40
  -7   9  -1   48.10    5.50
   7   9   1   44.70    4.40
   8  -9   1   89.39    7.80
  -8  -9  -1  104.19    7.90
  -8  -9  -1   72.99    9.20
   8   9   1   80.99   10.20
  -8   9  -1   92.39    9.40
  -8   9  -1  105.09    9.00
   8   9   1   87.29    9.30
   8   9   1  100.19    7.90
   9  -9   1   95.79    9.90
   9  -9   1   86.69    8.20
  -9  -9  -1   88.19    7.70
   9   9   1   96.09    7.80
  -9   9  -1   88.59    8.70
   9   9   1   72.19    9.30
  -9   9  -1   94.19    9.30
 -10  -9  -1   11.70    3.60
  10  -9   1   19.80    5.30
 -10   9  -1   15.60    4.00
  10   9   1   12.70    3.10
 -10   9  -1   19.40    4.80
 -11   9  -1   10.80    4.90
  11   9   1   21.70    3.40
 -12   9  -1   35.30    5.80
 -12   9  -1   25.50    4.70
  12   9   1   27.30    3.90
  13   9   1    1.40    3.10
 -13   9  -1    5.00    5.50
 -13   9  -1    5.00    4.30
 -14   9  -1   15.30    4.70
  14   9   1   16.30    3.80
 -14   9  -1   15.70    5.50
  15   9   1   36.50    4.80
 -15   9  -1   36.70    6.10
 -15   9  -1   24.10    5.50
 -16   9  -1    3.80    4.90
  16   9   1   14.10    3.40
 -16   9  -1   10.70    5.70
 -17   9  -1    3.40    5.20
  17   9   1    9.50    3.90
  17  10  -1    4.70    3.50
 -17  10   1    1.50    5.10
  16  10  -1    0.60    4.50
 -16  10   1    1.90    4.80
 -15  10   1    3.30    4.70
 -15  10   1   -2.70    4.90
  15  10  -1    6.20    3.20
 -14  10   1    3.10    4.30
 -14  10   1    9.20    5.40
  14  10  -1    9.50    3.80
 -13  10   1    4.30    5.00
 -13  10   1    2.90    4.50
  13  10  -1    4.40    3.60
 -12  10   1   13.40    4.20
  12  10  -1   12.10    3.70
 -12  10   1   14.20    5.30
 -11  10   1    4.60    4.70
  11  10  -1    5.90    3.30
 -11  10   1   -1.50    4.10
  10 -10  -1   40.40    7.00
 -10  10   1   29.60    5.20
  10  10  -1   43.50    4.80
 -10  10   1   41.60    6.50
   9 -10  -1   -1.20    4.70
  -9  10   1    0.80    3.80
  -9  10   1   -4.90    4.40
   9  10  -1   -2.10    2.80
   8 -10  -1    2.40    5.40
  -8 -10   1    1.60    2.20
  -8 -10   1    1.00    2.40
  -8  10   1   -0.40    4.20
  -8  10   1    2.40    3.70
   7 -10  -1   11.10    4.30
  -7 -10   1    2.90    4.30
  -7 -10   1    8.70    2.50
  -7  10   1    6.80    4.70
   7  10  -1   12.70    2.60
   7  10  -1   13.90    4.50
   7  10  -1   10.20    5.20
  -7  10   1   17.80    3.70
  -6 -10   1    5.70    2.80
   6 -10  -1    3.00    3.70
  -6 -10   1   -5.90    3.80
   6 -10  -1    1.40    2.20
   6  10  -1    4.30    4.00
  -6  10   1    0.70    2.80
   6  10  -1    2.20    2.10
  -6  10   1   -0.80    3.70
  -6  10   1   -2.20    2.20
  -5 -10   1    3.10    3.80
   5 -10  -1    4.00    3.90
  -5  10   1   -0.90    2.40
  -5  10   1    4.20    3.50
   5  10  -1    0.50    2.00
   5  10  -1    1.20    4.30
  -5  10   1   -3.10    4.10
   4 -10  -1   15.80    4.00
  -4 -10   1   22.50    3.30
   4 -10  -1   13.30    3.10
  -4  10   1   19.30    3.60
   4  10  -1    8.10    3.90
  -4  10   1   15.40    3.80
  -4  10   1    9.40    2.90
   4  10  -1   12.80    2.90
   3 -10  -1   -1.80    2.90
  -3 -10   1    2.20    2.70
  -3 -10   1   -5.10    3.80
  -3  10   1   -1.30    3.20
  -3  10   1   -3.00    2.80
  -3  10   1    6.40    3.60
   3  10  -1    1.90    3.50
  -2 -10   1    7.00    4.10
  -2 -10   1   12.90    3.20
   2 -10  -1   13.40    3.40
   2  10  -1   16.40    3.30
  -2  10   1   20.20    3.60
  -2  10   1   13.10    3.20
   2  10  -1    7.90    3.60
   1 -10  -1  259.37   19.10
   1 -10  -1  244.58   19.30
  -1 -10   1  273.87   19.30
  -1 -10   1  254.77   19.50
   1  10  -1  241.68   19.50
   1  10  -1  248.98   19.40
  -1  10   1  230.98   19.20
  -1  10   1  250.17   19.50
   0 -10   1    6.60    3.30
   0 -10  -1   15.10    3.10
   0 -10  -1   11.20    3.70
   0 -10   1   25.80    3.60
   0  10  -1   16.90    3.80
   0  10   1   17.30    3.70
   0  10  -1   23.10    3.80
   1 -10   1   73.39    6.80
   1 -10   1   69.99    7.60
  -1 -10  -1   72.39    7.80
  -1 -10  -1   78.59    6.70
  -1  10  -1   82.39    7.70
   1  10   1   63.59    7.60
   1  10   1   80.89    7.60
  -1  10  -1   72.29    7.40
  -1  10  -1   66.99    6.20
  -2 -10  -1   33.20    3.50
   2 -10   1   33.50    4.20
   2 -10   1   26.10    3.90
  -2 -10  -1   25.90    4.30
   2  10   1   28.50    4.30
  -2  10  -1   33.90    4.20
  -2  10  -1   33.80    4.60
   2  10   1   31.00    4.10
  -2  10  -1   35.20    4.10
   3 -10   1    3.30    3.10
   3 -10   1    2.60    3.20
  -3 -10  -1    4.30    2.40
  -3 -10  -1   -2.70    3.70
   3  10   1    4.00    3.50
  -3  10  -1    4.90    2.70
  -3  10  -1    8.70    3.80
  -3  10  -1    7.40    3.10
  -3  10  -1    8.30    3.60
   4 -10   1    3.40    3.60
  -4 -10  -1    5.90    2.40
   4 -10   1    3.70    3.20
  -4  10  -1    5.90    3.60
  -4  10  -1    0.90    2.80
   4  10   1    6.10    4.20
  -4  10  -1    2.40    4.20
  -4  10  -1    5.90    2.90
  -5 -10  -1   37.10    5.20
   5 -10   1   44.10    5.80
   5 -10   1   32.40    4.50
   5  10   1   39.10    4.10
  -5  10  -1   41.70    5.10
   5  10   1   37.40    5.10
  -5  10  -1   40.30    5.00
  -5  10  -1   49.90    5.40
  -5  10  -1   38.50    4.50
   6 -10   1    9.70    4.90
  -6 -10  -1    3.20    2.30
   6 -10   1    6.00    3.00
  -6 -10  -1    6.20    4.20
  -6  10  -1    2.30    3.90
  -6  10  -1    5.60    3.60
   6  10   1    4.70    2.20
  -7 -10  -1   -1.80    4.20
  -7 -10  -1    0.00    2.30
   7  10   1    6.20    4.80
   7  10   1    1.70    2.30
  -7  10  -1    0.10    3.00
  -7  10  -1   -0.10    4.00
   8 -10   1   46.80    6.40
   8 -10   1   47.40    5.10
  -8 -10  -1   45.40    5.10
  -8  10  -1   46.70    5.30
   9 -10   1  143.39   13.10
   9 -10   1  135.39   11.00
  -9  10  -1  140.09   12.70
   9  10   1  154.28   11.50
  -9  10  -1  131.99   12.10
 -10  10  -1   14.40    4.90
  10  10   1    5.30    2.80
 -11  10  -1   -1.50    3.90
  11  10   1    0.70    2.90
 -11  10  -1   -2.80    4.80
 -12  10  -1   -3.80    4.80
  12  10   1   -3.10    2.80
 -12  10  -1    3.10    3.90
 -13  10  -1    3.40    5.00
 -13  10  -1   -2.20    4.00
  13  10   1    6.80    3.20
 -14  10  -1    9.50    4.70
 -14  10  -1    8.80    5.40
  14  10   1   14.40    3.60
 -15  10  -1    7.20    5.00
  15  10   1    9.00    3.60
 -15  10  -1    5.40    4.40
 -16  10  -1   12.20    5.20
  16  10   1    9.30    4.30
 -17  10  -1    6.90    5.00
  17  10   1   -1.00    3.70
 -16  11   1    4.10    5.60
  16  11  -1    2.20    4.00
 -15  11   1   11.10    4.40
 -14  11   1    6.30    4.60
  14  11  -1    2.00    3.70
 -14  11   1   -4.90    5.00
  13  11  -1    3.00    3.10
 -13  11   1   15.40    4.50
 -13  11   1   14.90    5.40
 -12  11   1    4.00    5.10
 -12  11   1    8.40    4.10
  12  11  -1    9.00    3.10
 -11  11   1   -3.80    5.00
 -11  11   1    2.60    3.70
  11  11  -1    0.40    3.20
 -10  11   1    9.80    4.90
  10  11  -1   17.30    3.70
 -10  11   1   16.40    4.40
   9 -11  -1   -2.40    4.90
  -9  11   1    2.30    4.70
   9  11  -1   -0.20    2.40
   8 -11  -1    6.60    5.50
   8  11  -1   11.20    3.20
  -8  11   1    3.10    3.40
  -8  11   1    6.60    4.60
   7 -11  -1    0.00    5.20
   7 -11  -1    2.90    2.30
  -7  11   1    4.50    3.50
   7  11  -1   -2.40    2.80
   6 -11  -1   12.50    5.00
  -6 -11   1   19.70    3.60
  -6  11   1   25.40    5.10
  -6  11   1   17.30    4.30
  -6  11   1   18.40    3.00
  -5 -11   1    3.50    4.30
   5 -11  -1    6.20    2.90
   5 -11  -1    5.20    3.90
  -5 -11   1    8.20    2.70
  -5  11   1    8.00    4.00
   5  11  -1    6.60    4.30
  -5  11   1    8.70    3.30
   5  11  -1   15.20    3.10
  -5  11   1   17.00    3.00
  -4 -11   1  147.29   11.40
   4 -11  -1  145.39   11.50
  -4 -11   1  133.39   12.30
   4  11  -1  143.99   12.40
  -4  11   1  153.58   12.50
  -4  11   1  138.49   11.90
  -4  11   1  132.29   11.50
  -3 -11   1   -5.30    2.90
  -3 -11   1   -3.80    3.80
   3 -11  -1   -0.20    2.90
   3  11  -1   -3.30    3.50
  -3  11   1   13.00    3.90
  -3  11   1   -0.80    3.50
   3  11  -1   -3.20    3.70
  -2 -11   1    4.30    3.20
   2 -11  -1    3.20    3.10
   2 -11  -1    6.10    3.20
  -2  11   1    4.80    3.50
   2  11  -1    8.20    3.40
  -2  11   1   -3.20    3.00
  -2  11   1    4.40    3.00
   2  11  -1    4.80    3.80
  -1 -11   1   17.60    4.50
   1 -11  -1   21.90    3.30
   1 -11  -1   11.40    3.90
  -1  11   1   31.80    4.20
  -1  11   1   18.80    3.90
   1  11  -1   19.80    4.40
   1  11  -1   22.30    3.90
   0 -11  -1   78.59    8.10
   0 -11  -1   83.79    7.90
   0 -11   1   69.69    8.40
   0  11   1   74.09    7.90
   0  11   1   84.29    8.20
   0  11  -1   94.19    8.30
   0  11  -1   81.79    8.30
  -1 -11  -1   56.39    5.50
  -1 -11  -1   37.50    5.50
   1 -11   1   57.39    6.60
   1  11   1   48.60    5.70
  -1  11  -1   55.89    6.50
  -1  11  -1   43.90    4.70
   1  11   1   53.69    6.00
  -2 -11  -1   78.59    8.90
  -2 -11  -1   92.49    7.90
   2 -11   1   89.29    8.60
  -2  11  -1   93.49    8.80
  -2  11  -1   96.29    8.30
   2  11   1   81.09    8.90
   2  11   1   82.79    8.20
  -3 -11  -1  168.18   12.00
   3 -11   1  146.79   12.20
  -3 -11  -1  152.08   13.30
  -3  11  -1  140.69   12.20
   3  11   1  140.59   12.80
  -3  11  -1  138.89   11.70
  -3  11  -1  158.18   12.80
  -4 -11  -1    7.90    2.80
   4 -11   1    1.80    3.40
   4 -11   1    2.40    4.00
  -4 -11  -1    1.30    4.00
   4  11   1    8.70    4.00
  -4  11  -1   10.50    4.60
  -4  11  -1   -0.40    3.00
   5 -11   1    4.80    3.30
  -5 -11  -1    0.20    4.00
   5 -11   1   10.30    5.00
  -5 -11  -1    3.60    2.60
  -5  11  -1    1.40    3.00
  -5  11  -1    2.40    3.20
  -5  11  -1    7.00    4.20
  -6 -11  -1    2.50    2.70
   6 -11   1    5.80    3.10
   6 -11   1    4.30    9.90
  -6  11  -1    0.30    3.20
  -6  11  -1    3.10    2.80
  -6  11  -1    2.60    4.40
   7 -11   1   -0.30    5.50
   7 -11   1   -0.40    2.90
  -7  11  -1    2.00    3.30
   7  11   1    0.30    2.30
  -7  11  -1    0.10    5.40
   8 -11   1   -3.20    4.90
  -8  11  -1   -1.10    3.30
  -8  11  -1   -4.10    4.20
   8  11   1   -1.00    2.50
   9 -11   1    9.20    3.30
  -9  11  -1    4.70    3.70
   9  11   1    9.90    2.90
  -9  11  -1    7.60    4.70
  10 -11   1   -1.80    2.50
  10  11   1    2.70    2.80
 -10  11  -1    6.60    4.70
 -10  11  -1    0.60    3.50
 -11  11  -1   10.40    4.10
  11  11   1   11.70    3.30
 -11  11  -1    3.80    5.00
 -12  11  -1   18.80    5.50
  12  11   1   17.20    3.60
 -12  11  -1   20.90    4.60
 -13  11  -1    8.30    4.40
 -13  11  -1    9.60    4.90
  13  11   1    8.00    3.40
  14  11   1   35.90    4.40
 -14  11  -1   21.20    5.10
 -14  11  -1   22.60    5.90
 -16  11  -1    1.90    5.30
  16  11   1    1.40    3.60
 -15  12   1   -4.30    5.30
  15  12  -1    0.20    4.00
 -14  12   1    7.40    4.70
  14  12  -1   13.80    4.70
 -14  12   1   -0.10    5.20
 -13  12   1   11.70    4.70
 -13  12   1   15.50    5.90
  13  12  -1   18.00    4.20
 -12  12   1    4.30    4.70
 -12  12   1   -0.10    4.00
  12  12  -1    2.40    3.60
 -11  12   1   13.10    3.90
  11  12  -1   17.50    3.80
 -11  12   1   10.80    5.30
  10  12  -1   -2.10    2.60
 -10  12   1    2.20    5.00
 -10  12   1   -3.00    3.50
   9 -12  -1    5.80    6.70
  -9  12   1   10.30    5.00
  -9  12   1    1.20    3.60
   9  12  -1   -0.60    3.10
   8 -12  -1   33.40    6.00
   8 -12  -1   26.40    3.30
   8  12  -1   27.00    3.80
  -8  12   1   35.20    5.70
  -8  12   1   29.50    5.30
   7 -12  -1   -4.60    5.40
   7  12  -1   -2.90    2.90
  -7  12   1    2.10    3.50
  -7  12   1    2.80    4.40
   6 -12  -1    4.60    5.20
   6 -12  -1    5.70    2.80
  -6  12   1    3.80    2.80
   6  12  -1    6.80    3.10
  -6  12   1    3.00    3.40
   5 -12  -1    6.20    3.10
   5 -12  -1    1.70    4.70
  -5  12   1    7.40    3.40
  -5  12   1    5.30    3.20
  -5  12   1    7.70    4.50
   4 -12  -1   49.00    5.80
  -4 -12   1   52.29    5.20
  -4  12   1   56.49    6.40
  -4  12   1   46.10    5.80
   4  12  -1   32.40    5.80
  -3 -12   1    5.30    4.50
   3 -12  -1    8.60    3.50
   3 -12  -1    5.80    3.00
  -3 -12   1   12.50    3.70
   3  12  -1    7.20    4.50
   3  12  -1   16.10    3.80
  -3  12   1   12.30    3.40
  -3  12   1   19.40    4.20
   2 -12  -1    4.40    3.60
  -2 -12   1    6.10    4.40
   2 -12  -1    9.80    3.00
  -2 -12   1   10.60    3.20
  -2  12   1    6.10    3.50
  -2  12   1   10.80    4.40
   2  12  -1    7.30    4.50
   2  12  -1    8.00    4.30
  -1 -12   1   12.40    3.70
  -1 -12   1   -7.60    4.60
   1 -12  -1    3.90    2.80
   1 -12  -1   -1.60    3.70
   1  12  -1    2.40    3.80
  -1  12   1    3.70    3.80
  -1  12   1   -0.50    4.10
   1  12  -1    0.10    3.60
   0 -12  -1   17.80    4.50
   0 -12   1   18.60    3.60
   0 -12  -1   19.10    3.90
   0 -12   1   17.80    4.60
   0  12   1   22.80    4.10
   0  12  -1   22.10    4.60
   0  12   1   20.00    4.40
   0  12  -1   21.20    4.80
  -1 -12  -1   65.99    6.30
   1 -12   1   70.19    6.90
  -1 -12  -1   67.09    9.40
   1 -12   1   63.09    7.60
  -1  12  -1   67.79    7.90
   1  12   1   64.99    7.80
   1  12   1   68.29    7.90
  -1  12  -1   62.79    7.70
  -2 -12  -1   11.00    4.10
   2 -12   1    4.60    4.00
  -2 -12  -1    7.20    2.70
   2 -12   1    4.80    3.20
   2  12   1    0.90    4.40
  -2  12  -1    7.90    4.00
   2  12   1   15.50    4.00
   3 -12   1   21.60    3.90
   3 -12   1   17.00    4.30
  -3 -12  -1   19.80    4.50
  -3 -12  -1   20.90    3.70
  -3  12  -1   25.90    4.70
   3  12   1   23.80    5.00
   3  12   1   25.80    4.30
  -3  12  -1   18.70    3.90
   4 -12   1    6.30    3.60
  -4 -12  -1   10.80    3.90
   4 -12   1   10.70    3.80
  -4 -12  -1   10.30    4.80
  -4  12  -1   14.30    3.70
   5 -12   1   36.70    4.70
  -5  12  -1   38.60    4.70
  -5  12  -1   42.00    5.10
   6 -12   1    0.80    3.30
   6 -12   1   -2.60    5.60
  -6  12  -1    2.70    4.40
   7 -12   1   -3.10    3.10
   7 -12   1    2.10    5.90
  -7  12  -1    0.80    4.60
  -7  12  -1   -1.70    3.40
   7  12   1    5.60    2.40
   8 -12   1    7.10    3.00
   8  12   1   10.20    2.90
  -8  12  -1    4.20    3.70
  -8  12  -1   10.40    4.90
  -9  12  -1   22.90    4.00
  -9  12  -1   27.80    5.80
   9  12   1   26.20    3.70
  10 -12   1   77.69    8.40
  10  12   1   78.29    7.50
 -10  12  -1   84.49    9.60
 -10  12  -1   82.49    8.70
 -11  12  -1   37.40    5.50
 -11  12  -1   40.50    5.90
 -12  12  -1    1.50    3.40
  12  12   1    4.20    3.10
 -12  12  -1    0.10    4.80
 -13  12  -1   -0.10    4.30
  13  12   1    8.20    3.50
 -13  12  -1   11.10    5.50
 -14  12  -1    6.40    5.00
 -15  12  -1    2.90    5.40
  15  12   1   -3.50    4.00
  14  13  -1    4.80    3.70
 -14  13   1   -5.70    5.10
  13  13  -1    1.70    3.00
 -13  13   1   -2.00    4.80
 -13  13   1   -0.50    4.40
  12  13  -1   13.20    3.90
 -12  13   1   -1.30    5.00
 -12  13   1    3.60    3.20
 -11  13   1    2.40    3.90
 -11  13   1   -2.90    5.00
  11  13  -1   -2.90    3.30
 -10  13   1   -2.40    4.30
 -10  13   1    1.40    3.80
  10  13  -1    2.30    3.40
   9  13  -1   -0.70    3.20
  -9  13   1    3.00    4.80
  -9  13   1   -2.10    3.00
   8 -13  -1   -2.70    5.40
  -8  13   1   -2.60    3.60
  -8  13   1   -6.70    4.70
   8  13  -1    2.90    3.20
   7 -13  -1   45.70    7.20
   7 -13  -1   31.80    4.30
  -7  13   1   38.30    5.30
   7  13  -1   45.10    4.90
  -7  13   1   45.80    6.30
  -7  13   1   46.60    5.10
   6 -13  -1    9.00    3.00
  -6  13   1    4.00    4.70
   5 -13  -1    1.60    3.20
  -5  13   1    2.50    4.50
  -5  13   1    1.80    3.30
   4 -13  -1    1.40    3.50
   4  13  -1    0.40    4.30
  -4  13   1   -0.40    3.40
   3 -13  -1    6.20    3.40
  -3  13   1    8.80    4.10
   3  13  -1    8.50    4.50
  -3  13   1   13.10    6.70
   2 -13  -1   14.10    4.00
  -2 -13   1   20.50    6.00
  -2  13   1   30.30    4.70
   2  13  -1   20.00    4.40
   1 -13  -1   45.60    5.60
  -1 -13   1   40.60    6.10
   1  13  -1   59.69    7.20
  -1  13   1   53.09    6.30
   1  13  -1   46.10    6.20
   0 -13   1   21.30    4.70
   0 -13  -1    8.50    4.40
   0  13  -1   14.60    4.60
   0  13   1   17.90    4.30
   0  13  -1   20.40    5.10
  -1 -13  -1   -0.70    3.80
   1 -13   1    0.30    4.80
  -1  13  -1   -4.20    4.20
   1  13   1    6.60    4.20
   2 -13   1    3.20    4.10
  -2 -13  -1    0.60    4.10
  -2  13  -1    2.40    3.90
   2  13   1    0.90    3.90
   3 -13   1    4.60    3.90
  -3  13  -1    8.50    3.90
   3  13   1    7.10    4.10
  -3  13  -1   15.60    4.80
   4 -13   1    1.90    3.60
  -4  13  -1   -3.00    4.30
   4  13   1    0.80    3.80
  -4  13  -1   -3.50    3.60
   5 -13   1   18.50    4.10
  -5  13  -1   21.90    4.40
  -5  13  -1   30.10    4.10
  -5  13  -1   18.90    5.10
   6 -13   1    4.30    6.20
   6 -13   1   -0.50    3.40
  -6  13  -1   -3.00    4.60
  -6  13  -1    5.90    3.10
  -6  13  -1    6.60    3.70
   7 -13   1   14.80    3.70
  -7  13  -1   14.10    5.10
  -7  13  -1    6.30    3.00
   8 -13   1   52.79    5.70
  -8  13  -1   47.60    6.60
  -8  13  -1   42.20    5.90
   9 -13   1   -2.80    2.90
   9  13   1    3.20    3.20
  -9  13  -1    1.80    4.40
  -9  13  -1    1.30    3.90
 -10  13  -1   -2.70    3.80
 -10  13  -1    1.60    4.50
  10  13   1    2.40    2.80
 -11  13  -1   13.40    5.40
 -11  13  -1    9.90    3.20
  11  13   1    6.20    3.60
  12  13   1    6.80    3.30
 -13  13  -1    6.40    4.90
 -13  13  -1    7.70    3.40
  13  13   1    7.20    3.40
  14  13   1    8.00    3.60
  12  14  -1    1.10    3.70
 -12  14   1    3.30    4.30
 -12  14   1    2.60    4.80
 -11  14   1   -4.60    2.70
  10  14  -1    8.80    3.60
 -10  14   1   11.00    5.40
 -10  14   1   10.50    4.30
  -9  14   1   -2.30    4.40
   9  14  -1   -0.10    3.40
  -9  14   1    3.00    4.00
   8 -14  -1    6.20    4.70
   8  14  -1    5.20    3.10
  -8  14   1    1.60    4.40
  -8  14   1    5.20    3.00
   7 -14  -1    0.90    2.90
   7 -14  -1   -3.20    6.10
  -7  14   1    4.60    4.90
  -7  14   1    0.30    3.70
   6 -14  -1   -2.70    3.10
  -6  14   1    2.40    3.10
  -6  14   1    1.30    4.70
   5 -14  -1    5.10    3.50
   5  14  -1   10.00    4.30
  -5  14   1    8.80    4.90
  -5  14   1    3.70    3.50
   4 -14  -1    8.80    3.80
  -4  14   1   23.70    4.90
   4  14  -1   10.00    4.30
   3  14  -1   70.99    8.60
  -3  14   1   80.89    8.80
  -2  14   1   44.80    6.10
   1 -14  -1  228.38   19.20
   1  14  -1  262.87   19.70
   0 -14  -1   28.60    5.20
   0 -14   1   32.70    5.60
   1 -14   1   92.09    9.60
  -1 -14  -1   86.29   11.10
   1  14   1  101.69   11.00
  -1  14  -1  102.69   10.20
   2 -14   1    3.60    4.20
   2  14   1   13.50    4.20
  -2  14  -1    7.90    4.50
  -2  14  -1   10.10    4.40
   3 -14   1    0.20    6.20
  -3  14  -1    7.30    4.60
  -3  14  -1    1.70    3.00
  -3  14  -1    9.60    4.30
   3  14   1    2.80    4.20
   4 -14   1    6.90    4.20
   4  14   1   16.40    4.70
  -4  14  -1   14.80    4.10
  -4  14  -1   16.30    5.10
   5 -14   1   14.90    4.40
  -5  14  -1   21.10    4.10
  -5  14  -1   22.50    5.40
  -5  14  -1   22.60    4.60
   6 -14   1   37.70    5.40
  -6  14  -1   49.30    5.80
  -6  14  -1   61.59    6.20
   7 -14   1   12.30    3.60
  -7  14  -1    1.10    4.40
  -7  14  -1    6.50    4.00
   8 -14   1    8.70    3.50
  -8  14  -1    9.20    4.20
  -8  14  -1   12.40    4.60
   9 -14   1   20.60    3.70
  -9  14  -1   20.50    5.10
  -9  14  -1   21.50    4.70
 -10  14  -1   20.40    5.70
  10  14   1   12.20    3.60
 -10  14  -1    8.20    3.40
  12  14   1    3.30    3.10
 -12  14  -1    8.80    5.00
 -12  14  -1   -4.60    2.90
 -11  15   1   -3.60    4.10
  11  15  -1    1.20    3.70
  10  15  -1   -1.40    3.50
 -10  15   1   -4.00    8.70
 -10  15   1    5.30    3.20
  -9  15   1    2.50    5.60
  -9  15   1    5.40    4.20
   8 -15  -1    8.20    3.00
  -8  15   1    1.80    4.50
  -8  15   1    8.00    4.20
   7 -15  -1   20.90    3.60
  -7  15   1   20.00    4.40
  -7  15   1   26.10    3.80
  -7  15   1   20.10    5.20
   6 -15  -1    2.20    3.40
  -6  15   1    1.30    4.80
   5 -15  -1    5.10    3.50
  -5  15   1    3.10    5.00
   4 -15  -1    6.00    4.00
   4  15  -1    5.40    4.70
  -4  15   1    8.70    4.90
   3 -15  -1    4.60    4.10
   3  15  -1    5.70    4.30
  -3  15   1   13.00    4.80
   2 -15  -1    4.30    4.30
   2  15  -1    5.50    4.50
  -2  15   1    6.80    4.60
   1 -15  -1    8.30    4.30
   1  15  -1   24.50    5.10
  -1  15   1   19.50    4.90
   0  15  -1   12.70    5.00
   0  15   1    8.70    4.60
   1  15   1   33.40    5.60
  -1  15  -1   39.60    6.00
  -2  15  -1   38.80    6.10
   2  15   1   42.60    6.00
   3 -15   1   11.20    4.60
  -3  15  -1   14.10    5.10
   3  15   1   17.00    4.70
   4 -15   1    4.50    4.10
  -4  15  -1   -1.00    4.90
   4  15   1    1.40    4.30
  -5  15  -1    5.80    3.60
  -5  15  -1    2.90    5.10
   5  15   1   -2.70    4.20
   6 -15   1   -0.40    3.70
  -6  15  -1   -5.20    4.70
  -6  15  -1    3.30    3.20
  -6  15  -1   -2.50    2.70
   7 -15   1    5.00    3.80
  -7  15  -1    5.20    4.50
   8 -15   1    5.70    3.40
  -8  15  -1    7.40    4.70
   9 -15   1   -4.10    3.00
  -9  15  -1   -1.10    2.90
  10 -15   1    5.50    3.50
 -10  15  -1    7.10    4.50
 -10  15  -1   11.20    5.10
   8 -16  -1    0.70    3.00
  -8  16   1   -2.10    4.20
   7 -16  -1    4.20    3.30
  -7  16   1   -4.90    4.50
  -7  16   1   -1.40    3.00
   6 -16  -1   -1.50    3.60
  -6  16   1    4.30    3.40
  -6  16   1    1.80    4.90
  -5  16   1    6.90    4.70
   5  16  -1    2.20    4.60
   4 -16  -1   13.90    4.10
  -4  16   1    8.20    4.40
  -3  16   1    7.60    4.20
   3  16  -1   13.20    4.90
   2  16  -1   27.30    5.50
  -2  16   1   34.30    5.20
  -1  16   1   13.80    4.20
   1  16  -1    6.00    4.90
   0  16   1   23.70    5.00
   0  16  -1   20.50    5.60
  -1  16  -1   41.90    6.70
   1  16   1   52.49    6.40
   2  16   1    1.50    4.40
  -2  16  -1    5.20    4.60
   3  16   1    4.90    4.60
  -3  16  -1    1.80    4.20
   4 -16   1    4.10    4.20
  -4  16  -1    3.70    4.30
   5 -16   1    5.20    3.90
  -5  16  -1    8.30    4.60
   5  16   1    0.40    4.50
   6  16   1    1.70    4.20
  -6  16  -1   -0.80    3.20
  -6  16  -1    3.80    4.90
   7 -16   1    2.90    3.60
   8 -16   1   -0.40    3.40
  -8  16  -1   -5.80    4.50
   5 -17  -1    0.10    3.70
  -5  17   1    4.90    5.60
   5  17  -1   -0.40    4.90
  -4  17   1   -3.30    4.40
  -3  17   1    5.30    5.10
  -2  17   1    7.30    4.80
   2  17  -1    5.90    4.60
   1  17  -1   39.30    6.20
  -1  17   1   28.00    5.50
   0  17  -1   41.60    6.50
   0  17   1   39.90    5.80
  -1  17  -1   44.00    6.20
   2  17   1    6.30    4.70
  -2  17  -1    2.50    4.40
  -3  17  -1    7.40    4.80
   3  17   1    3.10    4.70
  -4  17  -1    1.10    5.70
   5 -17   1    6.80    5.40
  -5  17  -1    5.80    3.80
  -5  17  -1    0.70    8.20
  20   0  -2   20.20    5.90
  20   0  -2    7.20    4.40
  19   0  -2   22.30    4.50
  19   0  -2   23.30    5.10
  18   0  -2    1.00    3.80
  18   0  -2    7.60    5.20
  17   0  -2   39.30    4.90
  17   0  -2   33.90    5.30
 -17   0   2   23.10    7.30
  16   0  -2  196.18   15.60
  16   0  -2  195.58   14.90
 -16   0   2  158.78   16.60
  15   0  -2   94.89    8.70
 -15   0   2   77.09   10.00
  15   0  -2   93.89    8.70
 -15   0   2   91.79    8.60
  14   0  -2   17.40    4.80
 -14   0   2   27.70    4.40
  14   0  -2   36.60    5.20
 -14   0   2   17.60    6.60
  14   0  -2   22.60    4.00
  13   0  -2  989.10   70.49
 -13   0   2 1040.00   70.29
 -13   0   2  919.31   70.59
 -13   0   2  960.20   71.09
  13   0  -2  874.41   70.69
  12   0  -2   34.80    4.10
  12   0  -2   28.70    4.00
 -12   0   2   27.70    3.90
 -12   0   2   41.40    6.50
  12   0  -2   33.00    4.80
 -12   0   2   26.10    4.80
  11   0  -2    6.80    3.50
  11   0  -2    4.20    4.50
 -11   0   2    3.90    4.00
 -11   0   2    0.90    4.50
  11   0  -2    5.10    3.40
  11   0  -2    1.10    3.10
 -11   0   2    0.70    2.90
  10   0  -2   38.20    4.90
 -10   0   2   50.09    5.50
 -10   0   2   38.20    4.90
  10   0  -2   35.70    5.60
  10   0  -2   44.80    4.90
 -10   0   2   34.00    6.20
  10   0  -2   48.50    5.40
  -9   0   2  130.49    9.90
  -9   0   2  121.89   10.50
   9   0  -2  111.69   10.50
   8   0  -2   53.19    6.10
  -8   0   2   52.79    5.50
   8   0  -2   57.89    5.60
   8   0  -2   54.69    5.90
  -8   0   2   60.79    6.40
   8   0  -2   58.89    6.30
  -8   0   2   65.79    7.10
   7   0  -2  137.59   10.70
  -7   0   2  137.59   11.90
   7   0  -2  128.09   11.50
  -7   0   2  136.49   11.10
   7   0  -2  152.38   10.80
  -7   0   2  132.09   10.80
  -6   0   2   99.49   10.10
   6   0  -2  109.69    9.00
   6   0  -2  107.69    9.00
   6   0  -2  127.49    9.60
  -6   0   2  126.09    9.40
  -5   0   2 1098.29   83.89
   5   0  -2 1179.78   83.89
   5   0  -2 1158.08   83.99
  -5   0   2 1171.28   83.69
   5   0  -2 1133.49   83.69
  -5   0   2 1147.29   83.99
   5   0  -2 1135.09   83.79
  -4   0   2 2688.43  190.28
   4   0  -2 2458.55  190.28
  -4   0   2 2533.15  190.18
   4   0  -2 2659.13  190.18
   4   0  -2 2734.93  190.18
  -4   0   2 2570.54  190.08
  -3   0   2    0.20    2.50
   3   0  -2    0.60    1.60
  -3   0   2    2.50    1.50
   3   0  -2    1.20    2.20
   3   0  -2   -0.40    1.50
  -3   0   2    0.80    1.40
   2   0  -2  114.29    8.90
   2   0  -2  110.09    8.80
   2   0  -2  127.29    8.70
  -2   0   2  123.49    9.00
  -2   0   2  115.79    8.70
  -2   0   2  111.49    8.70
   2   0  -2  113.19    8.70
  -2   0   2  111.19    8.90
  -1   0   2  100.69    7.00
   1   0  -2   97.89    7.00
  -1   0   2   82.29    7.10
   0   0  -2  781.92   55.99
   0   0  -2  704.03   55.99
   0   0   2  818.52   56.09
   1   0   2  804.12   62.99
   1   0   2  843.32   62.99
  -1   0  -2  823.12   62.99
   1   0   2  867.01   63.09
  -1   0  -2  947.81   63.09
   1   0   2  899.31   62.99
   2   0   2   74.09    6.30
   2   0   2   84.79    6.40
  -2   0  -2   79.19    6.20
  -2   0  -2   87.49    6.60
  -2   0  -2   83.39    6.60
   2   0   2   82.59    6.50
  -3   0  -2   60.79    6.30
   3   0   2   53.79    6.00
   3   0   2   63.19    5.70
  -3   0  -2   72.39    5.80
   3   0   2   71.69    5.50
  -3   0  -2   64.09    5.40
   4   0   2  345.67   26.50
  -4   0  -2  343.17   26.30
  -4   0  -2  359.36   26.20
  -4   0  -2  379.56   26.60
   4   0   2  347.47   26.30
   4   0   2  351.36   26.20
  -5   0  -2  258.57   19.90
  -5   0  -2  258.57   19.40
   5   0   2  263.27   19.40
   5   0   2  253.67   19.50
  -5   0  -2  256.47   19.50
   6   0   2  107.29    8.50
  -6   0  -2   98.79    8.40
  -6   0  -2  100.79    9.20
   6   0   2   99.09    8.80
   6   0   2   94.59    8.20
  -6   0  -2  103.39    8.30
   7   0   2   16.00    3.40
   7   0   2   16.90    3.20
  -7   0  -2   18.60    4.30
  -7   0  -2   17.60    3.00
   7   0   2   22.40    3.60
   7   0   2   25.60    3.40
   8   0   2  483.85   36.10
   8   0   2  500.25   35.90
  -8   0  -2  477.75   36.00
   8   0   2  470.15   36.20
  -8   0  -2  492.15   35.80
   9   0   2   83.49    7.70
  -9   0  -2   82.79    8.20
  -9   0  -2   74.99    8.20
   9   0   2   83.89    7.80
   9   0   2   81.59    8.60
  -9   0  -2   84.39    9.40
  10   0   2   28.20    4.10
  10   0   2   36.10    4.30
 -10   0  -2   19.40    4.50
 -10   0  -2   37.50    5.70
  10   0   2   22.80    4.50
 -10   0  -2   35.50    4.20
  11   0   2    0.70    3.60
  11   0   2    9.70    4.30
 -11   0  -2    5.80    3.50
 -11   0  -2    3.70    3.20
  11   0   2    6.20    3.30
 -11   0  -2   12.00    4.50
  12   0   2  110.59    9.30
 -12   0  -2   98.49    9.40
 -12   0  -2  101.59   11.00
 -12   0  -2   96.99    9.50
  12   0   2   98.99    9.80
  12   0   2  103.59    9.40
  13   0   2   13.90    4.10
  13   0   2    9.20    4.90
  13   0   2   24.40    4.50
 -13   0  -2   13.30    6.10
 -13   0  -2   23.10    4.30
 -14   0  -2  184.78   16.10
  14   0   2  185.18   14.50
 -14   0  -2  177.28   14.80
  14   0   2  181.68   14.90
  14   0   2  175.68   15.00
  15   0   2   82.89    7.80
  15   0   2   87.69    9.40
  15   0   2   76.59    8.40
 -16   0  -2   96.59   11.50
  16   0   2   90.49    9.30
  16   0   2  103.49    9.00
 -17   0  -2   13.40    6.60
  17   0   2    3.90    4.30
  17   0   2    4.20    3.90
  18   0   2    7.40    4.10
  18   0   2   16.40    5.00
  19   0   2    8.70    4.20
  19   0   2    6.10    4.20
  20   0   2    3.30    6.40
  20   0   2    5.50    4.90
  20  -1  -2    8.10    4.90
  20  -1  -2   13.50    4.40
  20   1  -2    8.70    4.60
  19  -1  -2    0.00    5.40
  19  -1  -2    0.30    3.80
  19   1  -2   -1.20    4.00
 -18  -1   2   36.00    8.20
  18  -1  -2   38.50    5.70
  18  -1  -2   33.30    4.60
  18   1  -2   36.80    5.20
  18   1  -2   36.70    6.00
  17  -1  -2    3.20    4.20
 -17  -1   2   -0.80    6.20
  17  -1  -2   13.10    3.70
  17   1  -2    6.50    4.00
  17   1  -2    9.30    3.50
 -17   1   2    4.80    7.00
  16  -1  -2   16.60    5.20
  16  -1  -2   26.20    4.30
 -16  -1   2   24.80    6.70
 -16   1   2   22.00    6.70
  16   1  -2   21.60    4.40
 -16   1   2   27.80    5.50
  16   1  -2   30.90    5.30
  15  -1  -2   24.00    4.70
  15  -1  -2   28.10    4.10
 -15  -1   2   35.10    5.00
 -15  -1   2   47.70    8.70
  15   1  -2   27.70    4.70
  15   1  -2   34.00    4.90
 -15   1   2   29.30    7.10
 -14  -1   2   81.59    7.90
  14  -1  -2   85.19    8.90
  14  -1  -2   71.59    7.70
  14  -1  -2   87.19    9.60
 -14  -1   2   68.49    9.00
  14   1  -2   77.49    8.80
 -14   1   2   59.69    8.50
  14   1  -2   84.09    7.50
  14   1  -2   75.69    7.60
 -14   1   2   79.09    7.40
 -14   1   2   69.39    8.60
  13  -1  -2   91.39    7.70
  13  -1  -2   96.89    9.10
 -13  -1   2   75.49    8.20
 -13  -1   2  108.79   10.60
  13  -1  -2   78.09    8.70
  13  -1  -2   62.09    7.70
 -13   1   2   63.19    8.90
  13   1  -2   71.39    8.10
  13   1  -2   85.99    9.50
 -13   1   2   99.99    7.80
  12  -1  -2  228.28   16.80
 -12  -1   2  210.38   18.30
 -12  -1   2  227.98   17.00
  12  -1  -2  238.88   17.20
  12  -1  -2  207.78   17.40
 -12   1   2  229.98   18.30
 -12   1   2  195.88   17.20
  12   1  -2  201.68   17.00
  12   1  -2  204.78   17.50
  12   1  -2  237.58   17.10
 -12   1   2  223.38   16.70
  11  -1  -2   -0.60    2.90
  11  -1  -2    1.20    2.80
 -11  -1   2   -6.30    4.50
  11  -1  -2   -4.00    4.10
  11  -1  -2    0.30    3.40
 -11  -1   2   -3.20    3.10
 -11   1   2    6.00    4.90
  11   1  -2    2.10    3.80
 -11   1   2    0.90    3.50
  11   1  -2   -0.80    4.50
  11   1  -2    5.20    2.70
  11   1  -2   -1.50    3.10
 -10  -1   2    8.40    2.90
  10  -1  -2    9.90    3.00
 -10  -1   2   17.20    5.40
  10  -1  -2    6.50    3.90
  10  -1  -2    7.60    4.00
  10  -1  -2    7.50    2.80
 -10   1   2    7.10    2.60
 -10   1   2   11.60    3.50
  10   1  -2   10.50    3.20
  10   1  -2   13.60    3.30
  10   1  -2    8.00    4.50
  10   1  -2    8.10    2.80
 -10   1   2    1.30    4.70
  -9  -1   2 1318.87   94.59
   9  -1  -2 1314.77   94.79
   9  -1  -2 1292.97   94.39
   9  -1  -2 1203.28   94.69
  -9  -1   2 1325.17   95.09
   9   1  -2 1264.27   94.89
  -9   1   2 1407.36   94.49
   9   1  -2 1197.28   94.69
  -9   1   2 1223.98   94.59
   9   1  -2 1292.47   94.59
   9   1  -2 1329.17   94.59
  -9   1   2 1334.57   94.99
   8  -1  -2  257.57   21.10
   8  -1  -2  263.07   20.50
  -8  -1   2  259.17   21.30
   8  -1  -2  269.37   20.90
  -8   1   2  281.47   20.50
  -8   1   2  303.07   21.00
   8   1  -2  276.37   20.90
   8   1  -2  273.57   20.70
  -8   1   2  279.07   21.40
   8   1  -2  286.27   21.40
   7  -1  -2    7.00    2.00
  -7  -1   2    4.00    4.10
   7  -1  -2    0.00    3.10
   7  -1  -2    5.60    3.60
  -7  -1   2    2.10    2.20
  -7   1   2    1.30    3.70
   7   1  -2    0.20    2.50
   7   1  -2   -0.40    2.10
   7   1  -2    0.00    3.50
  -7   1   2    4.20    1.60
  -7   1   2   -7.40    3.30
  -6  -1   2  113.39    9.00
  -6  -1   2  108.89    9.80
   6  -1  -2   99.89    9.40
   6  -1  -2  112.89    8.60
  -6  -1   2  106.49    8.90
   6  -1  -2  116.29    9.30
   6   1  -2  106.39    9.00
   6   1  -2  116.29   10.60
  -6   1   2  114.49    9.30
   6   1  -2  107.09    9.10
   6   1  -2  101.19    8.80
  -6   1   2  113.89    9.70
  -6   1   2  125.59    8.60
  -5  -1   2  297.97   23.60
   5  -1  -2  314.37   23.50
   5  -1  -2  327.97   23.80
  -5  -1   2  343.17   24.30
  -5  -1   2  314.57   23.50
   5  -1  -2  319.47   23.80
   5   1  -2  301.57   23.70
  -5   1   2  299.57   23.40
   5   1  -2  326.17   24.10
   5   1  -2  348.67   23.80
  -5   1   2  323.17   24.00
  -5   1   2  318.47   23.80
   5   1  -2  310.17   23.60
   4  -1  -2  409.16   28.70
   4  -1  -2  343.17   29.00
  -4  -1   2  427.46   29.50
  -4  -1   2  410.66   29.00
  -4  -1   2  365.26   28.80
   4  -1  -2  379.26   29.40
   4   1  -2  368.66   28.80
   4   1  -2  392.66   29.30
  -4   1   2  389.86   29.10
  -4   1   2  409.96   29.20
   4   1  -2  406.06   29.00
  -4   1   2  398.86   28.70
  -3  -1   2  500.15   36.30
  -3  -1   2  490.85   36.00
   3  -1  -2  492.45   36.00
   3  -1  -2  459.55   35.90
   3  -1  -2  490.65   36.10
  -3  -1   2  508.05   36.00
   3   1  -2  484.55   36.00
  -3   1   2  494.75   36.10
   3   1  -2  513.05   36.00
  -3   1   2  484.45   36.10
   3   1  -2  490.95   36.30
  -3   1   2  478.25   35.90
   2  -1  -2  111.89    8.50
   2  -1  -2  109.29    8.60
  -2  -1   2  119.99    8.40
  -2  -1   2  109.69    8.60
  -2   1   2  121.59    8.50
   2   1  -2  108.39    8.80
  -2   1   2  102.29    8.50
   2   1  -2  114.49    9.00
  -2   1   2  106.89    8.40
   2   1  -2  114.39    8.50
  -1  -1   2  719.63   50.59
  -1  -1   2  676.33   50.59
   1  -1  -2  658.93   50.49
   1   1  -2  655.33   50.59
   1   1  -2  740.13   50.59
  -1   1   2  718.13   50.49
  -1   1   2  675.33   50.49
   0  -1   2  842.62   62.19
   0  -1   2  792.12   62.19
   0  -1  -2  796.52   62.09
   0   1  -2  870.51   62.29
   0   1  -2  891.21   62.19
   0   1  -2  920.31   62.29
   1  -1   2  353.76   26.60
   1  -1   2  386.16   26.70
   1  -1   2  332.57   26.70
   1  -1   2  362.16   26.60
  -1  -1  -2  385.86   26.70
  -1  -1  -2  358.06   26.70
  -1   1  -2  378.56   26.70
  -1   1  -2  365.76   26.70
   1   1   2  354.56   26.70
  -1   1  -2  329.67   26.70
   1   1   2  389.56   26.60
   2  -1   2   32.10    3.60
  -2  -1  -2   34.30    3.10
  -2  -1  -2   27.50    3.40
   2  -1   2   21.60    3.10
   2  -1   2   28.80    2.80
  -2   1  -2   31.80    3.60
   2   1   2   24.80    3.30
  -2   1  -2   31.00    2.90
  -2   1  -2   25.50    3.30
   2   1   2   32.20    3.00
   3  -1   2  350.66   26.80
  -3  -1  -2  358.56   27.00
   3  -1   2  370.96   26.80
   3  -1   2  343.37   26.80
  -3  -1  -2  381.86   26.80
  -3   1  -2  369.36   26.80
  -3   1  -2  356.76   26.90
   3   1   2  345.97   26.60
   3   1   2  357.96   27.00
   3   1   2  352.26   26.90
   3   1   2  372.66   26.80
  -3   1  -2  391.46   26.90
  -4  -1  -2  195.08   15.30
   4  -1   2  202.98   14.70
   4  -1   2  188.48   14.90
  -4  -1  -2  190.48   14.70
   4  -1   2  183.48   14.80
  -4   1  -2  200.38   14.80
  -4   1  -2  187.28   14.50
   4   1   2  186.98   14.80
  -4   1  -2  188.38   14.70
   4   1   2  185.58   14.40
   4   1   2  190.48   14.60
   4   1   2  191.48   15.10
  -5  -1  -2  785.72   54.99
   5  -1   2  756.42   54.89
  -5  -1  -2  753.62   55.09
   5  -1   2  729.23   54.89
   5   1   2  741.23   54.79
   5   1   2  734.53   54.69
   5   1   2  735.83   54.99
   5   1   2  772.52   54.79
  -5   1  -2  764.82   54.99
  -5   1  -2  722.93   54.79
  -5   1  -2  721.83   54.79
  -6  -1  -2   30.80    4.70
  -6  -1  -2   32.80    3.70
   6  -1   2   29.60    3.60
   6  -1   2   21.60    3.60
   6  -1   2   28.80    4.20
   6  -1   2   35.20    4.20
   6   1   2   30.30    4.00
  -6   1  -2   30.50    3.60
   6   1   2   36.00    3.80
  -6   1  -2   35.50    4.20
   6   1   2   25.50    4.60
  -6   1  -2   33.80    3.70
   7  -1   2  198.98   15.50
  -7  -1  -2  189.68   15.40
   7  -1   2  201.18   15.20
  -7  -1  -2  192.58   16.10
   7  -1   2  188.38   15.60
  -7   1  -2  201.48   15.50
   7   1   2  198.28   15.30
   7   1   2  191.98   15.50
  -7   1  -2  200.38   16.00
  -7   1  -2  210.08   15.40
   7   1   2  205.28   15.90
   7   1   2  209.98   15.30
   8  -1   2  218.48   19.20
   8  -1   2  235.88   19.20
  -8  -1  -2  258.87   19.10
   8  -1   2  234.58   19.00
   8  -1   2  260.27   18.80
  -8   1  -2  258.57   19.20
   8   1   2  244.38   19.00
  -8   1  -2  248.78   19.00
   8   1   2  250.27   19.40
   8   1   2  264.17   18.90
   8   1   2  250.57   19.10
   9  -1   2   20.10    3.40
   9  -1   2   10.50    3.10
   9  -1   2   12.30    3.70
  -9  -1  -2   15.10    3.40
   9   1   2   11.80    3.40
  -9   1  -2    8.80    4.70
  -9   1  -2   13.10    3.90
   9   1   2   13.30    4.40
  10  -1   2   57.59    6.30
  10  -1   2   52.89    6.20
 -10  -1  -2   51.89    6.90
  10  -1   2   52.49    6.00
 -10  -1  -2   45.20    5.60
  10   1   2   53.99    5.50
  10   1   2   48.40    6.30
 -10   1  -2   49.40    6.00
  10   1   2   58.59    8.20
 -10   1  -2   52.99    5.80
  10   1   2   56.49    6.50
 -10   1  -2   55.29    6.60
  11  -1   2    4.70    4.30
 -11  -1  -2   11.60    4.90
  11  -1   2   11.70    3.60
  11  -1   2    9.00    3.30
 -11  -1  -2   17.30    3.70
 -11   1  -2   12.30    3.70
 -11   1  -2    8.20    3.70
  11   1   2    7.30    2.60
  11   1   2   13.30    3.40
  11   1   2   19.00    3.80
 -11   1  -2   12.80    5.10
  11   1   2    6.30    4.70
  12  -1   2   52.49    6.10
 -12  -1  -2   44.60    7.10
  12  -1   2   40.70    5.40
  12  -1   2   35.90    5.30
  12   1   2   42.60    4.90
  12   1   2   43.90    6.20
 -12   1  -2   38.10    6.00
 -12   1  -2   58.59    6.00
 -12   1  -2   46.90    5.50
  12   1   2   51.19    6.20
  12   1   2   38.20    5.30
 -13  -1  -2    3.80    5.50
  13  -1   2    4.30    4.40
  13  -1   2   -1.10    3.40
  13   1   2    6.90    4.10
  13   1   2   -2.70    3.60
  13   1   2    3.70    4.90
  13   1   2   -2.80    3.20
 -13   1  -2    3.40    4.80
 -13   1  -2   -5.30    3.80
 -14  -1  -2   41.10    6.80
  14  -1   2   25.10    4.70
  14  -1   2   28.30    5.40
  14   1   2   32.30    4.90
  14   1   2   28.20    5.00
 -14   1  -2   38.80    6.50
 -14   1  -2   35.90    5.20
  15  -1   2    6.10    4.10
  15  -1   2    7.90    5.80
  15   1   2    7.90    4.80
  15   1   2    4.70    4.00
 -15   1  -2   10.10    4.70
  15   1   2    2.40    4.20
  16  -1   2   10.10    4.20
 -16  -1  -2   13.60    5.90
  16   1   2   13.10    3.60
 -16   1  -2   15.40    5.50
 -16   1  -2    3.20    5.80
  16   1   2    6.80    4.40
 -17  -1  -2   46.60    7.50
  17  -1   2   46.50    5.70
  17  -1   2   58.79    6.70
 -17   1  -2   31.10    7.90
  17   1   2   43.40    6.00
  17   1   2   44.50    5.60
  18  -1   2    9.00    4.20
  18  -1   2   20.10    5.20
  18   1   2    9.70    4.60
  18   1   2   13.80    4.80
  19  -1   2    2.20    4.00
  19  -1   2    2.40    5.10
  19   1   2    9.80    4.00
  19   1   2   14.20    8.90
  20  -1   2    3.90    4.10
  20   1   2   -1.90    4.60
  20   1   2    0.60    4.10
  20  -2  -2   -3.10    5.80
  20  -2  -2    5.30    3.80
  20   2  -2   -0.60    5.30
  19  -2  -2   -3.90    4.40
  19  -2  -2   -5.50    3.60
  19   2  -2    8.40    5.10
  18  -2  -2    9.10    4.60
  18  -2  -2   11.50    3.80
 -18  -2   2   21.70    7.60
  18   2  -2   13.00    4.20
 -18   2   2    9.80    7.10
 -17  -2   2   13.70    6.40
  17  -2  -2    6.40    5.40
  17  -2  -2    6.30    3.40
  17   2  -2    2.70    3.80
 -17   2   2   -2.10    4.80
  17   2  -2    7.60    3.60
 -17   2   2   -0.70    6.50
 -16  -2   2   19.70    6.90
 -16   2   2   35.30    6.30
  16   2  -2   39.50    5.50
  16   2  -2   30.70    5.10
  15  -2  -2  101.29    8.50
  15  -2  -2   83.69    7.90
 -15   2   2   75.49    9.80
 -15   2   2   74.69   10.90
  15   2  -2   95.79    9.50
  15   2  -2   86.09    8.60
 -14  -2   2   77.59    9.20
  14  -2  -2   70.49    6.90
  14  -2  -2   69.79    7.50
 -14  -2   2   70.99    7.90
  14  -2  -2   77.09    8.70
 -14   2   2   68.29    8.40
 -14   2   2   76.39    8.40
  14   2  -2   71.49    7.10
  14   2  -2   62.19    7.40
  14   2  -2   86.29    7.80
  13  -2  -2    6.20    4.30
 -13  -2   2    2.30    5.90
 -13  -2   2   -4.50    3.60
  13  -2  -2    4.20    2.80
  13  -2  -2    1.70    4.10
  13   2  -2    1.30    3.60
  13   2  -2    1.30    4.60
  13   2  -2    5.40    2.90
 -13   2   2   12.90    4.90
 -13   2   2    9.80    3.60
 -12  -2   2   35.90    6.80
 -12  -2   2   27.40    4.10
  12  -2  -2   23.00    3.40
  12  -2  -2   30.10    4.60
 -12   2   2   18.30    5.50
 -12   2   2   26.60    4.20
  12   2  -2   28.60    3.70
  12   2  -2   25.40    5.40
  12   2  -2   23.30    4.30
  12   2  -2   22.00    4.80
  11  -2  -2   -1.60    3.40
  11  -2  -2   -2.60    4.00
  11  -2  -2    3.70    2.40
 -11  -2   2    1.20    5.70
 -11  -2   2   -3.60    3.10
  11   2  -2    2.90    2.50
 -11   2   2   -8.60    4.50
 -11   2   2   -2.00    2.20
  11   2  -2   -5.10    3.30
  11   2  -2    0.60    3.40
 -11   2   2   -4.40    3.50
  11   2  -2   -9.10    4.70
 -10  -2   2   76.79    9.70
 -10  -2   2   89.89    8.20
  10  -2  -2   95.89    7.50
  10  -2  -2  103.59    8.60
  10  -2  -2   78.79    8.90
 -10   2   2   88.89    8.70
 -10   2   2   89.09    7.40
 -10   2   2   92.49    9.50
  10   2  -2   71.39    9.60
  10   2  -2   89.59    8.50
  10   2  -2   88.59    7.90
   9  -2  -2   68.29    7.90
   9  -2  -2   91.39    6.90
  -9  -2   2   95.79    9.90
  -9  -2   2   84.79    7.80
   9   2  -2   94.29    9.20
  -9   2   2   88.99    9.00
  -9   2   2   78.99    8.00
   9   2  -2   67.39    7.40
   9   2  -2   67.19    7.00
   9   2  -2   89.69    7.90
   8  -2  -2  382.96   28.10
  -8  -2   2  384.66   28.30
  -8  -2   2  392.16   28.50
   8  -2  -2  385.66   28.60
   8  -2  -2  373.96   28.60
   8   2  -2  390.26   28.50
   8   2  -2  343.47   28.30
   8   2  -2  382.76   29.00
  -8   2   2  384.16   28.60
  -8   2   2  373.16   28.70
  -8   2   2  404.26   28.10
   8   2  -2  371.76   28.50
  -7  -2   2   29.50    5.20
  -7  -2   2   25.90    3.30
   7  -2  -2   20.80    2.60
  -7  -2   2   25.30    3.80
   7  -2  -2   27.90    3.80
   7  -2  -2   26.40    3.80
   7   2  -2   24.40    3.70
  -7   2   2   27.50    2.60
   7   2  -2   26.00    3.10
   7   2  -2   24.50    4.60
  -7   2   2   30.10    4.20
  -7   2   2   30.80    4.30
   6  -2  -2   58.59    6.70
   6  -2  -2   70.49    6.70
  -6  -2   2   74.19    6.60
  -6  -2   2   76.19    6.00
   6  -2  -2   68.89    5.60
  -6  -2   2   68.69    8.30
  -6   2   2   72.39    6.80
   6   2  -2   64.59    7.60
   6   2  -2   72.09    7.10
   6   2  -2   84.39    6.40
  -6   2   2   70.09    5.60
  -6   2   2   74.99    7.10
   6   2  -2   70.59    6.50
   5  -2  -2  192.98   14.50
  -5  -2   2  180.88   14.80
   5  -2  -2  205.68   15.10
   5  -2  -2  206.48   15.00
  -5  -2   2  190.58   15.80
   5   2  -2  175.18   14.80
   5   2  -2  203.08   15.10
  -5   2   2  204.18   15.30
  -5   2   2  208.68   14.50
   5   2  -2  188.48   15.60
  -5   2   2  202.88   15.20
   4  -2  -2  192.88   14.10
   4  -2  -2  171.18   13.90
  -4  -2   2  174.88   13.60
  -4  -2   2  158.98   13.90
  -4  -2   2  197.78   14.70
  -4   2   2  190.88   14.10
   4   2  -2  174.18   14.00
  -4   2   2  164.98   14.00
   4   2  -2  199.78   13.70
   4   2  -2  193.08   14.60
   3  -2  -2   57.69    5.30
   3  -2  -2   46.00    5.10
   3   2  -2   46.90    5.10
   3   2  -2   48.30    6.00
  -3   2   2   48.20    5.30
  -3   2   2   64.49    5.40
   2  -2  -2    3.20    1.70
   2  -2  -2    1.80    1.80
  -2  -2   2    7.30    1.60
  -2  -2   2    4.30    2.10
  -2   2   2    8.80    1.80
   2   2  -2    4.40    1.70
   2   2  -2    2.00    2.30
  -2   2   2    4.70    2.00
  -1  -2   2 1001.80   72.89
   1  -2  -2  904.51   72.79
  -1  -2   2 1055.29   72.99
   1   2  -2 1078.49   72.99
   1   2  -2 1066.29   72.99
  -1   2   2  918.21   72.79
  -1   2   2  966.90   72.89
   0  -2   2 2452.95  184.58
   0  -2   2 2674.33  184.58
   0  -2   2 2421.46  184.58
   0   2  -2 2612.24  184.58
   0   2   2 2695.13  184.58
   0   2  -2 2434.56  184.68
   0   2  -2 2426.36  184.58
   1  -2   2  112.59    8.30
   1  -2   2  106.49    8.50
   1  -2   2  101.39    8.30
   1  -2   2  105.49    8.10
  -1  -2  -2  109.09    8.30
  -1   2  -2   99.79    8.40
   1   2   2  108.49    8.20
  -1   2  -2  101.29    8.50
  -1   2  -2  105.79    8.30
  -1   2  -2  107.39    8.30
  -2  -2  -2   99.39    8.30
  -2  -2  -2   98.29    7.90
   2  -2   2   96.89    8.20
   2  -2   2   96.89    8.20
  -2  -2  -2   93.39    8.60
  -2  -2  -2   99.19    7.40
   2  -2   2  108.49    8.20
  -2   2  -2   93.09    8.20
  -2   2  -2  107.09    8.10
   2   2   2  100.59    7.80
   2   2   2  101.49    8.70
   2   2   2   88.69    8.50
  -2   2  -2  106.59    8.20
   3  -2   2  157.98   12.50
  -3  -2  -2  167.08   12.50
  -3  -2  -2  164.78   12.20
   3  -2   2  160.68   12.30
   3   2   2  174.38   12.20
  -3   2  -2  139.69   12.30
   3   2   2  148.59   11.70
  -3   2  -2  156.58   12.30
  -3   2  -2  161.68   12.40
   4  -2   2  389.76   29.90
  -4  -2  -2  379.86   30.00
  -4  -2  -2  426.96   29.80
  -4  -2  -2  411.06   30.30
   4  -2   2  417.66   30.00
  -4   2  -2  381.66   29.90
   4   2   2  393.36   29.60
  -4   2  -2  380.06   29.90
   4   2   2  407.46   30.20
  -4   2  -2  426.56   30.20
   4   2   2  435.46   29.80
   4   2   2  391.96   29.90
  -5  -2  -2   15.90    3.30
  -5  -2  -2   12.30    3.50
  -5  -2  -2   30.00    4.40
   5  -2   2   17.70    3.60
   5  -2   2   22.40    3.20
  -5   2  -2   25.30    3.20
   5   2   2   16.90    2.30
   5   2   2   28.00    3.10
  -5   2  -2   24.30    3.50
   5   2   2   25.00    3.10
   5   2   2   24.90    3.90
  -5   2  -2   20.40    3.00
   6  -2   2  132.79   11.10
  -6  -2  -2  144.89   11.10
   6  -2   2  138.29   11.20
   6  -2   2  143.19   11.30
  -6  -2  -2  128.59   10.80
  -6  -2  -2  141.59   11.80
   6   2   2  140.39   10.90
   6   2   2  124.69   10.50
   6   2   2  141.99   11.50
  -6   2  -2  131.39   10.90
   6   2   2  141.59   11.20
  -6   2  -2  131.19   10.90
   6   2   2  139.69   10.40
  -6   2  -2  135.49   11.20
  -7  -2  -2   27.30    4.90
   7  -2   2   25.80    3.70
  -7  -2  -2   21.30    3.50
  -7  -2  -2   18.70    3.20
   7  -2   2   20.40    4.20
   7  -2   2   28.60    4.10
  -7   2  -2   25.00    4.10
  -7   2  -2   21.70    3.40
   7   2   2   21.70    2.80
   7   2   2   23.90    2.50
  -7   2  -2   21.70    3.80
   7   2   2   21.70    3.70
   7   2   2   18.30    3.80
   7   2   2   19.10    4.40
   8  -2   2  201.18   15.70
  -8  -2  -2  207.78   15.80
   8  -2   2  212.38   15.50
   8  -2   2  198.88   15.80
   8  -2   2  200.38   16.10
  -8  -2  -2  192.68   15.80
  -8   2  -2  200.28   15.70
  -8   2  -2  203.68   15.70
   8   2   2  177.68   15.10
  -8   2  -2  221.08   16.30
   8   2   2  223.78   16.40
   8   2   2  198.78   15.60
   8   2   2  196.08   15.90
   9  -2   2  474.55   33.80
  -9  -2  -2  476.55   34.10
   9  -2   2  455.65   34.10
  -9  -2  -2  448.66   34.00
   9  -2   2  458.95   34.20
  -9  -2  -2  468.35   34.70
  -9   2  -2  455.25   34.20
  -9   2  -2  454.15   34.00
   9   2   2  455.15   33.90
   9   2   2  483.45   34.30
   9   2   2  412.96   33.60
  -9   2  -2  436.76   34.10
 -10  -2  -2   28.30    5.70
  10  -2   2   16.40    3.60
  10  -2   2   19.00    4.00
 -10  -2  -2   21.50    4.00
 -10  -2  -2   23.10    4.20
  10   2   2   21.00    3.80
 -10   2  -2   30.70    4.20
  10   2   2   23.90    4.40
 -10   2  -2   24.30    4.40
  10   2   2   25.30    3.80
  10   2   2   21.40    2.90
 -10   2  -2   20.00    5.00
 -11  -2  -2   22.40    4.20
 -11  -2  -2   28.00    5.90
  11  -2   2   22.40    4.30
  11  -2   2   22.60    3.70
 -11  -2  -2   21.00    4.20
  11  -2   2   20.20    5.20
  11   2   2   29.90    3.60
  11   2   2   27.30    5.50
  11   2   2   29.20    3.70
 -11   2  -2   23.80    5.30
  11   2   2   20.70    3.90
 -11   2  -2   22.00    3.90
 -11   2  -2   20.50    4.10
 -12  -2  -2    1.50    4.00
  12  -2   2    1.60    3.80
 -12  -2  -2   -0.50    5.00
  12  -2   2    0.30    3.80
  12  -2   2   -0.40    3.30
 -12   2  -2  -10.80    4.90
  12   2   2    3.50    3.30
 -12   2  -2   -1.70    3.50
  12   2   2    3.90    5.10
  12   2   2   -3.90    3.50
  12   2   2    1.20    2.40
 -12   2  -2    2.10    3.80
  13  -2   2   11.00    4.00
 -13  -2  -2   20.30    6.00
  13  -2   2    7.50    4.40
  13   2   2    5.90    3.90
  13   2   2   10.60    4.00
  13   2   2   10.20    5.50
  13   2   2   14.40    3.00
 -13   2  -2   15.20    4.60
 -13   2  -2    7.70    5.40
  14  -2   2   20.00    4.20
 -14  -2  -2   20.30    5.90
  14  -2   2   15.20    5.10
 -14   2  -2   10.10    5.80
  14   2   2   19.40    4.60
 -14   2  -2   18.70    4.00
  15  -2   2   -3.60    3.80
  15   2   2    4.90    4.70
 -15   2  -2    3.00    9.40
  15   2   2    5.30    4.40
  15   2   2    3.00    3.00
 -15   2  -2    5.60    3.80
 -16  -2  -2   -9.40    5.70
  16  -2   2    0.30    3.70
  16   2   2    3.50    3.90
  16   2   2   -3.60    4.30
 -17  -2  -2   28.80    7.00
  17  -2   2   24.10    4.60
  17   2   2   24.70    4.20
  17   2   2   21.70    4.80
 -17   2  -2   13.80    5.00
 -18  -2  -2    3.20    6.50
  18  -2   2   -2.50    3.70
 -18   2  -2   -0.10    5.30
  18   2   2    2.20    4.30
  19  -2   2   -0.60    3.70
  19  -2   2    5.10    4.30
  19   2   2   -3.20    3.70
 -20  -2  -2  -10.40    6.30
  20  -2   2    3.90    4.30
  20   2   2   -6.00    4.50
 -20   2  -2   -1.20    5.90
  20  -3  -2    7.20    5.00
  20  -3  -2   -1.60    3.50
  20   3  -2    9.10    7.60
 -19  -3   2   -6.90    6.70
  19  -3  -2   -5.10    3.40
  19  -3  -2   -8.60    5.50
  19   3  -2    7.80    5.00
  18  -3  -2    8.40    4.60
 -18  -3   2   -3.10    6.10
  18   3  -2    6.70    4.00
  17  -3  -2   42.00    5.40
  17  -3  -2   39.50    5.80
  17   3  -2   39.30    5.30
 -17   3   2   34.90    6.40
  16  -3  -2   46.20    5.50
  16  -3  -2   49.50    7.00
 -16  -3   2   45.10    7.60
  16   3  -2   37.90    5.90
  16   3  -2   54.49    5.70
 -16   3   2   44.10    6.10
  15  -3  -2   42.30    5.30
  15   3  -2   42.60    5.30
  15   3  -2   39.00    5.40
 -15   3   2   58.49    6.90
  14  -3  -2    3.80    2.80
 -14  -3   2    7.00    7.60
  14  -3  -2    2.40    4.90
 -14  -3   2   12.20    6.40
  14   3  -2    0.40    4.00
 -14   3   2    7.10    5.80
  14   3  -2    4.40    5.10
  14   3  -2    7.80    3.30
  13  -3  -2    0.60    4.90
  13  -3  -2   14.50    4.50
 -13  -3   2   10.40    4.20
 -13  -3   2   16.30    6.30
  13  -3  -2   11.40    2.70
 -13   3   2    9.10    4.30
 -13   3   2   18.50    5.60
  13   3  -2   14.20    5.90
  13   3  -2    5.70    3.80
  13   3  -2    9.60    3.20
  12  -3  -2    4.20    2.30
 -12  -3   2    4.70    3.40
 -12  -3   2   -6.20    5.90
  12  -3  -2   -0.10    3.90
  12  -3  -2    1.60    4.30
 -12   3   2   -7.10    4.80
 -12   3   2    0.50    3.80
  12   3  -2    0.30    3.80
  12   3  -2    3.00    5.40
  12   3  -2    2.90    3.80
  12   3  -2   -2.60    2.60
  11  -3  -2   24.80    4.60
 -11  -3   2   30.60    4.20
 -11  -3   2   23.70    6.40
  11  -3  -2   22.40    2.90
  11  -3  -2   26.90    4.30
 -11   3   2   22.30    5.20
  11   3  -2   17.20    4.30
  11   3  -2   32.70    3.80
 -11   3   2   23.10    4.20
  11   3  -2   26.90    3.50
  11   3  -2   13.80    6.30
 -10  -3   2   62.29    7.10
  10  -3  -2   59.69    7.10
  10  -3  -2   69.89    7.40
  10  -3  -2   63.39    5.60
 -10  -3   2   70.89    7.50
  10   3  -2   49.70    7.20
  10   3  -2   62.39    6.90
  10   3  -2   57.99    7.20
 -10   3   2   68.69    8.10
 -10   3   2   71.49    7.10
  10   3  -2   66.49    6.40
  -9  -3   2  299.97   22.70
   9  -3  -2  290.17   22.80
   9  -3  -2  299.87   22.00
  -9  -3   2  326.47   23.70
   9  -3  -2  302.37   22.80
  -9  -3   2  313.37   22.40
  -9   3   2  300.77   22.70
   9   3  -2  299.17   23.10
   9   3  -2  281.67   23.20
   9   3  -2  280.87   22.30
   9   3  -2  267.27   22.60
  -9   3   2  318.37   23.00
  -8  -3   2   50.99    5.30
   8  -3  -2   47.30    5.40
  -8  -3   2   48.50    6.90
  -8  -3   2   52.79    5.80
   8  -3  -2   48.70    4.50
   8  -3  -2   47.30    6.30
  -8   3   2   60.89    5.90
   8   3  -2   46.80    6.00
   8   3  -2   42.30    6.30
   8   3  -2   55.79    5.00
   8   3  -2   62.49    6.30
  -8   3   2   57.49    6.40
   7  -3  -2  345.77   25.80
   7  -3  -2  330.67   25.80
  -7  -3   2  350.56   26.60
  -7  -3   2  346.57   25.70
  -7  -3   2  324.87   25.50
  -7   3   2  336.07   25.80
  -7   3   2  349.87   25.90
   7   3  -2  366.36   25.90
   7   3  -2  329.37   26.20
   7   3  -2  355.36   25.70
   6  -3  -2   67.49    5.90
  -6  -3   2   50.69    5.70
  -6  -3   2   62.29    6.60
  -6  -3   2   58.89    5.30
   6  -3  -2   59.99    6.00
   6   3  -2   67.99    7.50
   6   3  -2   49.40    5.90
  -6   3   2   51.69    6.10
   6   3  -2   53.29    5.10
  -6   3   2   60.59    6.10
  -5  -3   2   23.60    3.70
   5  -3  -2   30.70    3.50
   5  -3  -2   30.20    3.50
  -5  -3   2   27.60    3.20
   5   3  -2   26.60    3.00
  -5   3   2   36.00    3.60
   5   3  -2   28.40    3.50
  -4  -3   2    9.00    1.90
   4  -3  -2   12.50    3.30
   4   3  -2   11.40    3.40
   4   3  -2    6.90    2.00
  -4   3   2   14.90    2.80
   4   3  -2   10.30    2.70
  -3  -3   2  222.48   17.20
   3  -3  -2  229.68   17.10
  -3  -3   2  219.78   17.00
  -3   3   2  233.48   17.10
   3   3  -2  221.58   16.90
  -3   3   2  229.08   17.00
  -2  -3   2 1622.84  113.59
   2  -3  -2 1426.86  113.49
  -2  -3   2 1516.15  113.49
   2  -3  -2 1543.15  113.49
  -2   3   2 1490.25  113.49
  -2   3   2 1577.94  113.49
   2   3  -2 1642.44  113.59
   2   3  -2 1488.25  113.49
  -2   3   2 1682.23  113.39
  -1  -3   2   94.49    7.60
   1  -3  -2   67.29    6.20
  -1   3   2   82.29    6.40
   0  -3   2 8808.92  653.03
   0  -3   2 9999.00  653.03
   0  -3   2 8833.62  652.93
   0   3  -2 8436.36  653.03
   0   3  -2 8747.53  652.93
   0   3  -2 8840.42  653.03
   0   3  -2 9051.19  653.03
   1  -3   2 2430.76  178.58
   1  -3   2 2270.77  178.68
   1  -3   2 2530.55  178.58
   1  -3   2 2335.17  178.58
  -1  -3  -2 2690.03  178.58
   1   3   2 2597.04  178.58
  -1   3  -2 2471.05  178.58
  -1   3  -2 2474.75  178.58
  -1   3  -2 2231.28  178.68
   2  -3   2  746.03   52.59
   2  -3   2  677.23   52.69
   2  -3   2  737.83   52.49
  -2  -3  -2  685.13   52.59
   2  -3   2  693.73   52.69
  -2  -3  -2  704.23   52.39
  -2   3  -2  703.83   52.69
   2   3   2  637.84   52.29
   2   3   2  793.12   52.69
  -2   3  -2  700.83   52.69
   2   3   2  766.22   52.39
  -2   3  -2  757.92   52.59
   3  -3   2   44.50    5.00
  -3  -3  -2   40.00    3.60
   3  -3   2   47.40    5.10
  -3  -3  -2   40.70    5.00
  -3  -3  -2   43.60    4.50
  -3   3  -2   48.00    5.20
   3   3   2   37.10    4.30
   3   3   2   32.10    3.40
  -3   3  -2   37.50    4.10
   3   3   2   40.80    4.10
  -3   3  -2   50.89    5.20
   3   3   2   40.50    4.90
  -4  -3  -2   11.60    2.40
  -4  -3  -2    7.80    2.60
  -4  -3  -2   15.50    4.00
  -4  -3  -2    8.50    1.50
   4  -3   2    5.80    2.80
   4  -3   2   16.30    2.80
   4   3   2   17.00    3.70
   4   3   2   12.10    1.50
   4   3   2   14.10    2.20
  -4   3  -2   14.30    2.90
  -4   3  -2   13.90    3.00
  -4   3  -2    4.90    2.70
  -5  -3  -2   19.50    2.00
   5  -3   2   13.30    2.90
   5  -3   2   18.80    3.50
   5  -3   2   15.60    3.10
  -5  -3  -2   22.10    2.80
  -5  -3  -2   17.80    3.00
  -5  -3  -2   18.20    4.30
  -5   3  -2   18.00    3.20
  -5   3  -2   18.40    3.10
   5   3   2   20.30    2.90
   5   3   2   18.40    3.10
   5   3   2   17.40    2.00
  -5   3  -2   20.00    3.20
   5   3   2   22.40    4.50
  -6  -3  -2  233.98   17.50
   6  -3   2  219.68   17.70
  -6  -3  -2  227.38   17.80
   6  -3   2  233.08   17.70
  -6  -3  -2  253.57   18.50
  -6   3  -2  235.08   17.70
   6   3   2  240.98   17.50
   6   3   2  222.68   17.70
   6   3   2  231.18   17.40
   6   3   2  233.28   18.20
  -6   3  -2  222.58   17.70
  -7  -3  -2  381.86   28.40
  -7  -3  -2  413.66   29.20
   7  -3   2  365.26   28.50
   7  -3   2  375.66   28.60
   7  -3   2  384.26   28.70
  -7  -3  -2  366.16   28.40
   7   3   2  385.36   28.40
  -7   3  -2  376.96   28.60
  -7   3  -2  359.76   28.50
   7   3   2  392.96   28.60
  -7   3  -2  410.66   29.10
   7   3   2  360.06   28.10
   7   3   2  397.86   29.00
   8  -3   2   -3.30    3.20
  -8  -3  -2   -0.30    5.00
  -8  -3  -2    4.50    3.30
   8  -3   2   -5.10    3.40
   8  -3   2  -10.20    3.40
  -8  -3  -2   -0.20    3.40
   8   3   2   -3.10    2.40
   8   3   2    0.30    1.90
  -8   3  -2   -1.90    3.00
  -8   3  -2    2.00    3.70
   8   3   2   -1.50    3.50
   8   3   2   -3.10    4.20
  -8   3  -2   -1.60    3.00
  -9  -3  -2  143.29   12.20
   9  -3   2  142.69   12.50
  -9  -3  -2  156.18   12.10
   9  -3   2  141.59   11.70
   9  -3   2  161.08   12.50
  -9  -3  -2  153.98   13.80
  -9   3  -2  158.68   12.20
   9   3   2  141.69   12.20
  -9   3  -2  155.68   12.50
  -9   3  -2  137.99   12.20
   9   3   2  153.88   11.50
   9   3   2  130.79   13.20
  10  -3   2    4.50    2.70
 -10  -3  -2    0.20    3.40
 -10  -3  -2   -3.10    4.70
  10  -3   2    6.30    3.80
  10  -3   2    6.00    3.60
 -10  -3  -2    8.90    3.70
 -10   3  -2    2.20    4.30
 -10   3  -2    3.20    3.30
  10   3   2    4.20    2.30
  10   3   2    2.50    4.80
 -10   3  -2   -2.90    3.20
  10   3   2   -0.50    3.80
  10   3   2    5.60    3.00
 -11  -3  -2   18.10    5.90
  11  -3   2    1.20    3.60
 -11  -3  -2    4.40    3.30
 -11  -3  -2    4.70    3.30
  11  -3   2    1.60    2.90
 -11   3  -2    4.00    3.50
  11   3   2    2.20    3.40
  11   3   2    0.80    2.00
 -11   3  -2    4.80    3.40
  11   3   2    1.40    4.00
 -11   3  -2    4.00    4.00
  12  -3   2   12.40    3.20
  12  -3   2   10.20    4.20
 -12  -3  -2   13.90    3.80
 -12  -3  -2   20.80    5.80
  12  -3   2    5.60    4.20
  12   3   2    9.50    3.40
  12   3   2    8.30    5.40
 -12   3  -2   12.10    3.80
 -12   3  -2   10.20    5.20
  12   3   2   14.20    4.00
  12   3   2   14.50    2.60
  13  -3   2    8.10    3.50
 -13  -3  -2   22.10    6.20
 -13  -3  -2   14.60    5.40
  13  -3   2   10.60    4.60
  13   3   2    6.60    4.10
 -13   3  -2   13.50    4.10
  13   3   2   13.40    3.90
  13   3   2   16.70    3.30
 -13   3  -2    5.80    5.30
  13   3   2    1.70    6.70
  14  -3   2    1.80    4.90
 -14  -3  -2    1.40    4.20
 -14  -3  -2    3.00    6.40
  14   3   2    1.20    4.40
  14   3   2   -0.80    3.10
 -14   3  -2    2.80    5.80
 -14   3  -2    3.60    4.40
 -15  -3  -2   85.19   11.10
  15  -3   2  101.29    9.30
 -15   3  -2   93.59   11.30
  15   3   2  107.89   10.20
  15   3   2  103.19   10.80
  15   3   2  110.39   10.40
 -15   3  -2  118.09   11.10
 -16  -3  -2   13.20    6.30
  16  -3   2   16.50    4.10
 -16   3  -2   10.00    4.40
  16   3   2   21.00    3.60
 -17  -3  -2   47.60    8.40
  17  -3   2   54.89    6.70
  17   3   2   48.20   10.90
 -17   3  -2   67.59    7.50
  17   3   2   64.39    7.10
 -18  -3  -2   -0.40    6.50
  18  -3   2   -2.90    3.90
  18   3   2    5.20    4.80
 -18   3  -2    6.70    5.00
  18   3   2   -5.00    3.20
  19  -3   2    1.40    3.50
 -19   3  -2    0.20    5.00
  20  -3   2   -1.00    4.10
  20   3   2   -0.90    3.70
 -20   3  -2   -4.70    6.00
 -20  -4   2   10.70   13.00
  20  -4  -2    7.60    5.10
 -20   4   2    2.10    6.40
  20   4  -2    0.60    4.20
 -19  -4   2    1.60    6.50
  19  -4  -2    3.80    3.90
  19  -4  -2    7.80    4.80
  19   4  -2   -6.70    4.70
 -18  -4   2    1.50    6.20
  18  -4  -2  -10.60    5.30
  18  -4  -2    0.10    3.00
  18   4  -2    0.00    4.60
  17  -4  -2   44.90    5.00
 -17   4   2   34.00    5.90
  17   4  -2   35.10    5.10
  16  -4  -2   -2.00    2.70
 -16  -4   2   -1.40    5.80
 -16   4   2    3.10    6.10
 -16   4   2    3.70    5.20
  16   4  -2   -2.80    3.30
  15  -4  -2  109.39    8.70
 -15  -4   2   92.19   11.70
 -15   4   2  123.79   10.90
  15   4  -2   95.39    9.30
  15   4  -2   97.99   10.10
 -14  -4   2   27.80    6.30
 -14  -4   2   18.20    5.00
  14  -4  -2   26.20    3.20
 -14   4   2   22.10    6.30
 -14   4   2   20.10    5.30
  14   4  -2   21.90    5.30
  14   4  -2   17.10    4.20
  14   4  -2   20.70    4.30
  13  -4  -2    5.40    4.50
  13  -4  -2    9.40    3.90
 -13  -4   2    2.20    4.60
 -13  -4   2    5.90    6.00
  13  -4  -2    3.60    2.20
 -13   4   2   -1.70    5.20
 -13   4   2   -3.60    3.90
  13   4  -2    8.80    3.60
  13   4  -2   -1.30    3.90
 -12  -4   2    8.70    5.70
 -12  -4   2   18.50    4.40
  12  -4  -2   17.30    2.50
  12  -4  -2   18.10    4.50
  12   4  -2   23.00    4.30
 -12   4   2   25.90    5.00
 -12   4   2   10.90    5.20
  12   4  -2   19.00    3.30
  12   4  -2   19.20    6.00
  12   4  -2   22.90    4.30
  11  -4  -2   36.20    5.00
  11  -4  -2   38.40    5.60
 -11  -4   2   38.40    4.60
 -11  -4   2   39.90    7.00
  11  -4  -2   34.60    3.80
 -11  -4   2   48.20    5.10
  11   4  -2   35.20    4.20
 -11   4   2   43.70    5.80
 -11   4   2   40.30    5.10
  11   4  -2   44.30    5.30
  11   4  -2   35.90    4.90
 -10  -4   2   54.59    6.90
  10  -4  -2   52.09    5.60
  10  -4  -2   42.30    5.70
 -10  -4   2   49.00    5.00
 -10  -4   2   44.80    5.40
 -10   4   2   48.30    5.60
  10   4  -2   46.20    6.70
 -10   4   2   50.79    6.00
  10   4  -2   51.49    6.00
  10   4  -2   49.20    5.40
  10   4  -2   54.29    5.20
  -9  -4   2  162.48   12.70
  -9  -4   2  143.69   14.30
   9  -4  -2  156.78   13.00
   9  -4  -2  157.08   13.20
  -9  -4   2  157.68   12.10
   9   4  -2  145.69   13.80
   9   4  -2  152.58   12.20
   9   4  -2  152.88   12.80
  -9   4   2  168.58   12.90
  -9   4   2  155.38   13.20
  -8  -4   2   79.49    9.30
   8  -4  -2   53.49    7.00
  -8  -4   2   70.69    6.10
   8  -4  -2   63.79    7.10
  -8  -4   2   62.39    7.20
   8   4  -2   67.59    7.30
  -8   4   2   64.29    7.20
   8   4  -2   65.69    7.50
   8   4  -2   63.49    5.90
  -8   4   2   68.19    7.10
   7  -4  -2   99.89    9.10
   7  -4  -2   98.39    9.40
  -7  -4   2   91.49    8.80
  -7  -4   2   96.79    8.10
   7   4  -2  108.49    8.40
   7   4  -2  101.09    9.70
   7   4  -2   97.89   10.40
  -7   4   2  105.29    9.20
  -7   4   2  109.09    9.10
   6  -4  -2  198.38   15.60
  -6  -4   2  190.78   15.20
   6  -4  -2  193.58   15.30
  -6  -4   2  184.38   14.80
   6   4  -2  215.48   15.40
  -6   4   2  206.38   15.30
   6   4  -2  201.68   16.10
   6   4  -2  191.88   15.50
  -6   4   2  193.68   15.40
  -5  -4   2   29.10    2.80
  -5  -4   2   20.10    3.50
   5  -4  -2   23.80    5.50
   5  -4  -2   27.50    3.40
   5   4  -2   31.20    3.00
   5   4  -2   24.60    3.80
  -5   4   2   28.00    3.70
  -5   4   2   17.70    3.30
   4  -4  -2   -1.90    2.40
  -4  -4   2    1.20    1.60
   4  -4  -2    4.60    2.60
  -4  -4   2   -1.10    2.30
   4   4  -2   -0.60    2.60
  -4   4   2    3.50    2.50
   4   4  -2   -0.40    1.70
  -4   4   2   -1.50    2.30
   3  -4  -2   54.89    5.90
  -3  -4   2   40.80    5.40
   3  -4  -2   47.50    5.20
  -3  -4   2   45.20    4.60
  -3   4   2   58.59    4.20
  -3   4   2   47.20    5.40
   3   4  -2   46.30    5.60
   3   4  -2   48.70    4.60
  -3   4   2   58.59    5.50
  -2  -4   2  486.35   35.60
  -2  -4   2  465.25   35.40
   2  -4  -2  482.85   35.40
   2  -4  -2  473.35   35.20
  -2   4   2  491.35   35.40
  -2   4   2  494.35   35.20
   2   4  -2  510.95   35.60
  -2   4   2  473.85   35.40
   2   4  -2  446.96   35.30
  -1   4   2   83.29    7.00
   0  -4   2 4215.18  315.07
   0  -4  -2 4040.50  315.07
   0  -4   2 4557.24  314.97
   0  -4   2 4596.14  315.07
   0   4  -2 4242.88  315.07
   0   4  -2 4591.54  315.07
   0   4  -2 4333.27  314.97
   0   4   2 4405.86  314.97
   0   4   2 3951.50  314.87
   0   4  -2 4264.77  314.97
   1  -4   2   55.39    5.40
  -1  -4  -2   39.80    4.10
  -2  -4  -2  142.89   10.90
   2  -4   2  139.59   10.50
   2   4   2  150.08   10.80
   2   4   2  127.09   10.20
  -2   4  -2  125.19   10.60
  -2   4  -2  129.89   10.60
  -2   4  -2  140.29   11.00
  -2   4  -2  133.79   11.00
   3  -4   2    2.60    3.10
   3  -4   2  -15.20    4.40
  -3  -4  -2    0.00    1.60
  -3  -4  -2   -3.40    2.70
   3  -4   2    1.00    2.40
   3  -4   2   -0.10    2.60
  -3  -4  -2    0.90    1.10
  -3   4  -2   -0.20    2.70
   3   4   2    0.00    1.40
   3   4   2    6.30    2.50
   3   4   2    0.70    1.10
   3   4   2    2.90    3.30
  -3   4  -2   -0.10    2.30
   4  -4   2   40.00    5.00
  -4  -4  -2   37.60    4.80
  -4  -4  -2   40.40    3.50
   4  -4   2   44.10    4.50
  -4  -4  -2   43.90    4.10
   4  -4   2   39.50    4.40
  -4   4  -2   40.80    5.10
   4   4   2   48.70    5.10
   4   4   2   34.70    3.50
  -4   4  -2   46.00    4.80
  -4   4  -2   43.30    4.40
   4   4   2   42.90    5.00
   4   4   2   34.80    4.00
  -5  -4  -2   79.89    6.40
  -5  -4  -2   78.29    7.30
   5  -4   2   85.99    7.60
  -5  -4  -2   79.09    6.80
   5  -4   2   68.39    7.30
   5   4   2   74.89    6.20
  -5   4  -2   76.49    7.20
  -5   4  -2   76.69    7.30
   5   4   2   79.29    8.30
   5   4   2   88.79    7.70
   5   4   2   82.39    6.80
  -5   4  -2   87.89    7.50
  -6  -4  -2  104.39    8.90
   6  -4   2  102.49    9.20
  -6  -4  -2  110.69    8.00
  -6  -4  -2  102.69   10.30
   6  -4   2   96.19    9.10
  -6  -4  -2  100.89    8.50
   6   4   2   98.79    9.00
  -6   4  -2   90.39    8.90
   6   4   2  105.49    8.50
  -6   4  -2  108.69    8.90
   6   4   2  106.19    9.90
   6   4   2   98.39    7.90
  -6   4  -2  104.79    9.10
  -7  -4  -2   20.50    3.50
   7  -4   2   15.60    4.30
  -7  -4  -2   24.20    3.40
   7  -4   2   13.10    3.60
  -7  -4  -2   19.40    2.40
   7  -4   2   12.10    3.90
   7   4   2   20.50    2.50
   7   4   2   14.20    4.80
  -7   4  -2   23.30    3.70
  -7   4  -2   24.20    3.50
   7   4   2   12.50    4.20
  -7   4  -2   19.20    3.90
   8  -4   2   72.59    8.00
  -8  -4  -2   83.89    7.60
   8  -4   2   75.69    8.30
  -8  -4  -2   78.29    7.80
  -8  -4  -2   86.79    8.60
   8  -4   2   82.99    7.90
  -8   4  -2   74.09    8.30
   8   4   2   88.99    6.70
   8   4   2   85.29    8.00
  -8   4  -2   71.19    8.00
   8   4   2   73.19    9.20
  -8   4  -2   86.39    7.80
   9  -4   2  142.39   12.40
  -9  -4  -2  149.39   13.80
  -9  -4  -2  143.09   12.50
   9  -4   2  166.18   12.50
  -9  -4  -2  150.68   12.10
   9   4   2  158.78   12.70
   9   4   2  130.89   13.30
  -9   4  -2  156.58   12.50
   9   4   2  143.99   11.50
  -9   4  -2  151.08   12.30
  -9   4  -2  139.89   12.60
 -10  -4  -2   17.50    3.70
  10  -4   2   14.70    3.00
  10  -4   2   17.00    4.00
  10  -4   2   14.80    4.30
 -10  -4  -2   20.20    5.30
 -10  -4  -2   16.70    3.70
 -10   4  -2   17.70    3.80
  10   4   2   13.70    2.60
  10   4   2   14.00    3.80
 -10   4  -2    7.60    4.30
  10   4   2   14.90    3.00
 -10   4  -2   17.90    3.80
  10   4   2   12.50    5.10
 -11  -4  -2    0.30    5.80
  11  -4   2   -1.60    4.20
 -11  -4  -2    0.40    3.50
  11  -4   2   -2.70    2.50
  11  -4   2   -1.60    3.80
 -11  -4  -2   -3.10    3.40
 -11   4  -2    2.90    3.60
 -11   4  -2   -2.90    3.60
 -11   4  -2   -9.60    4.30
  11   4   2    0.60    5.10
  11   4   2    0.70    3.60
  11   4   2    0.80    2.00
  11   4   2   -2.70    2.50
  12  -4   2   12.80    5.10
 -12  -4  -2    7.70    4.50
  12  -4   2   -5.40    2.90
 -12  -4  -2   -9.20    5.70
  12  -4   2   -4.00    4.20
  12   4   2   -2.00    3.60
  12   4   2    1.50    5.50
  12   4   2   -1.60    4.30
 -12   4  -2    3.00    3.80
  12   4   2    3.20    2.60
 -12   4  -2   -3.70    4.70
  13  -4   2    5.80    3.20
 -13  -4  -2    4.20    4.20
 -13  -4  -2   13.10    6.10
  13  -4   2   16.30    4.90
  13   4   2    7.80    4.30
 -13   4  -2    5.70    5.60
 -13   4  -2   10.50    4.20
  13   4   2   12.30    3.80
  13   4   2   11.50    4.50
 -14  -4  -2  138.49   14.20
 -14  -4  -2  146.59   13.20
  14  -4   2  145.79   12.00
 -14   4  -2  151.38   12.90
  14   4   2  153.68   13.20
  14   4   2  149.88   12.10
 -15  -4  -2   12.60    6.10
  15   4   2   19.70    4.00
  15   4   2   17.60    5.00
 -15   4  -2   18.80    4.80
 -15   4  -2   22.30    6.20
 -16  -4  -2    6.40    6.10
  16  -4   2    9.50    3.90
  16   4   2   15.70    4.00
 -16   4  -2    8.40    5.80
 -16   4  -2    6.70    6.10
 -17  -4  -2   -0.20    6.20
  17  -4   2    4.90    3.70
 -17   4  -2   -4.60    6.10
 -17   4  -2   10.70    5.20
  17   4   2   11.30    3.40
  17   4   2    5.10    5.10
  18  -4   2    4.00    3.70
 -18  -4  -2   -0.80    6.40
 -18   4  -2    3.50    4.60
  18   4   2    1.20    4.00
 -19  -4  -2   -2.00    6.00
  19  -4   2    2.10    3.50
 -19   4  -2    0.50    4.80
  20  -4   2    0.30    3.80
  20   4   2   -1.10    3.60
 -20   4  -2    4.50    6.20
 -19  -5   2  -11.80    6.30
  19  -5  -2    2.60    2.60
 -19   5   2    1.40    5.80
 -18  -5   2    6.00    6.60
  18  -5  -2    3.90    2.50
 -18   5   2   -1.10    4.80
 -18   5   2    6.80    6.40
  18   5  -2    1.50    4.90
  17  -5  -2    1.80    2.50
 -17  -5   2   -0.60    6.20
  17   5  -2    9.60    4.60
 -17   5   2   -2.40    6.00
 -17   5   2    1.60    5.30
 -16  -5   2   -1.80    6.00
  16  -5  -2    0.30    2.20
 -16   5   2    1.10    5.90
  16   5  -2    5.60    4.30
 -16   5   2   -0.50    5.30
 -15  -5   2   -8.80    5.50
  15  -5  -2    5.90    2.20
  15   5  -2    9.80    4.40
  15   5  -2   -2.10    4.20
 -15   5   2    0.00    4.60
 -15   5   2   -9.40    5.50
 -14  -5   2   16.80    7.90
  14   5  -2   38.20    4.70
  14   5  -2   38.70    5.30
 -14   5   2   28.50    6.50
  14   5  -2   42.00    5.80
 -14   5   2   39.10    5.80
 -13  -5   2   -1.40    4.20
  13  -5  -2   -1.20    4.60
 -13  -5   2   -2.10    5.90
 -13   5   2   -3.30    5.40
  13   5  -2   -4.70    4.80
  13   5  -2   -4.40    4.10
  13   5  -2    1.90    2.90
 -12  -5   2   -4.10    6.00
 -12  -5   2   -0.10    3.70
 -12  -5   2    5.60    2.80
  12  -5  -2    1.30    4.20
  12  -5  -2    3.20    4.40
 -12   5   2   -5.60    4.70
  12   5  -2   -2.40    3.10
 -12   5   2    0.80    4.00
  12   5  -2   -3.10    3.70
  12   5  -2   -1.90    5.80
  12   5  -2    8.30    4.30
 -11  -5   2   -0.70    3.30
 -11  -5   2   -3.80    2.90
 -11  -5   2    0.30    4.70
 -11  -5   2    3.80    5.50
  11  -5  -2    1.20    4.50
  11   5  -2   -3.00    2.30
  11   5  -2    3.80    5.70
  11   5  -2   -0.40    3.70
  11   5  -2   -2.00    4.20
 -11   5   2    3.70    4.60
 -11   5   2    2.30    3.90
  10  -5  -2   66.59    7.70
  10  -5  -2   52.19    7.20
 -10  -5   2   68.69    6.30
 -10  -5   2   63.79    7.00
 -10   5   2   67.99    7.70
 -10   5   2   61.09    7.20
  10   5  -2   54.59    5.80
  10   5  -2   75.19    7.90
  -9  -5   2    3.20    3.30
  -9  -5   2    7.40    2.70
   9  -5  -2    1.50    3.70
   9  -5  -2    3.30    3.40
  -9   5   2    5.00    3.80
  -9   5   2    0.60    3.90
   9   5  -2   14.80    4.10
   9   5  -2   -1.90    4.90
   9   5  -2    2.90    2.20
  -8  -5   2   34.10    4.80
  -8  -5   2   34.00    4.10
   8  -5  -2   39.10    4.70
   8  -5  -2   32.60    4.80
  -8   5   2   40.20    4.90
   8   5  -2   38.50    4.70
   8   5  -2   43.10    4.80
  -8   5   2   39.60    5.20
   8   5  -2   44.40    6.20
   7  -5  -2   19.90    4.50
  -7  -5   2   32.90    3.60
  -7  -5   2   24.70    3.90
   7  -5  -2   32.70    4.30
   7   5  -2   30.00    3.40
  -7   5   2   29.70    4.30
   7   5  -2   32.60    4.70
   7   5  -2   25.70    5.40
   6  -5  -2   56.49    6.30
   6  -5  -2   49.90    6.00
  -6  -5   2   43.10    5.00
  -6  -5   2   46.00    4.80
   6   5  -2   41.00    4.90
  -6   5   2   47.70    6.00
  -6   5   2   42.30    4.80
   6   5  -2   44.30    6.00
   5  -5  -2   46.60    4.80
   5  -5  -2   49.20    5.80
  -5  -5   2   43.60    5.60
  -5  -5   2   40.40    4.40
   5   5  -2   62.49    6.00
  -5   5   2   58.29    5.50
   5   5  -2   38.70    4.50
   5   5  -2   48.60    4.90
  -4  -5   2   14.70    3.20
   4  -5  -2   21.10    3.00
  -4  -5   2   25.40    3.00
   4   5  -2   21.80    2.70
  -4   5   2   18.20    2.30
  -4   5   2   22.30    3.20
  -4   5   2   23.00    3.60
   4   5  -2   20.80    3.40
  -3  -5   2   23.70    2.70
   3  -5  -2   25.80    3.50
   3  -5  -2   22.70    2.30
  -3  -5   2   22.70    3.30
  -3   5   2   26.00    3.10
   3   5  -2   19.20    3.70
  -3   5   2   20.80    3.20
  -3   5   2   22.00    2.30
   3   5  -2   26.40    3.10
  -2  -5   2   43.50    4.70
   2  -5  -2   48.70    4.40
   2  -5  -2   39.30    4.70
   2   5  -2   53.59    5.50
   2   5  -2   46.80    4.80
  -2   5   2   49.60    5.00
  -2   5   2   49.00    5.40
  -1  -5   2  906.11   62.49
   1  -5  -2  796.42   62.89
  -1  -5   2  788.32   62.59
  -1  -5   2  865.41   62.69
  -1   5   2  847.82   62.59
   1   5  -2  799.52   62.59
  -1   5   2  924.91   62.49
   1   5  -2  902.01   62.69
   0  -5   2 1193.18   86.29
   0  -5  -2 1177.18   86.39
   0  -5   2 1243.18   86.49
   0  -5   2 1150.78   86.49
   0   5  -2 1196.28   86.59
   0   5  -2 1246.38   86.49
   0   5   2 1203.38   86.39
   0   5  -2 1166.38   86.39
   0   5   2 1063.29   86.39
   1  -5   2  119.89    9.00
   1  -5   2  113.89    9.50
   1  -5   2  112.69    9.50
  -1  -5  -2  115.29    9.40
   1  -5   2   97.09    9.10
  -1   5  -2  115.89    9.00
  -1   5  -2  122.99    9.60
   1   5   2  116.69    9.50
  -1   5  -2  123.09    9.50
  -2  -5  -2  190.18   15.90
  -2  -5  -2  182.78   15.20
   2  -5   2  213.38   15.50
   2  -5   2  190.58   15.80
   2  -5   2  216.58   15.60
   2   5   2  217.88   15.10
  -2   5  -2  206.08   16.10
  -2   5  -2  222.98   15.50
  -2   5  -2  193.28   15.90
   2   5   2  196.78   15.60
  -2   5  -2  222.18   15.60
   3  -5   2   70.49    6.60
   3  -5   2   82.39    6.80
   3  -5   2   71.29    7.20
  -3  -5  -2   65.09    6.80
  -3  -5  -2   74.79    6.00
  -3   5  -2   72.29    7.30
  -3   5  -2   75.09    7.20
   3   5   2   81.69    5.90
   3   5   2   83.39    5.90
   3   5   2   70.29    7.00
  -3   5  -2   78.09    6.60
  -3   5  -2   63.59    7.10
  -4  -5  -2   16.60    2.90
   4  -5   2   23.10    3.60
   4  -5   2   23.50    3.40
  -4  -5  -2   22.50    3.50
   4  -5   2   16.10    2.70
   4  -5   2   22.40    3.50
  -4  -5  -2   16.20    2.50
   4   5   2   26.90    4.40
  -4   5  -2   19.30    3.20
   4   5   2   21.00    3.30
   4   5   2   23.00    2.20
  -4   5  -2   18.80    3.30
   4   5   2   21.20    2.40
   5  -5   2  237.28   18.40
  -5  -5  -2  248.08   17.80
   5  -5   2  225.78   18.30
  -5  -5  -2  232.38   17.50
  -5  -5  -2  235.68   18.10
   5  -5   2  257.07   18.20
   5  -5   2  239.68   17.80
   5   5   2  216.48   17.50
  -5   5  -2  252.17   18.30
   5   5   2  235.38   18.20
  -5   5  -2  226.08   18.20
   5   5   2  238.48   18.70
   5   5   2  246.48   17.70
  -5   5  -2  227.68   18.00
   6  -5   2   13.40    3.80
   6  -5   2    9.80    2.50
   6  -5   2   11.90    3.50
   6  -5   2    9.20    3.70
  -6  -5  -2   10.20    3.60
  -6  -5  -2   13.10    1.90
  -6  -5  -2    9.50    3.10
  -6   5  -2   16.30    3.30
   6   5   2   10.90    3.40
   6   5   2    9.30    4.60
   6   5   2   12.70    2.00
  -6   5  -2   20.60    3.60
  -6   5  -2    9.70    3.50
   7  -5   2   53.89    5.90
   7  -5   2   42.60    5.50
  -7  -5  -2   57.79    6.40
   7  -5   2   59.09    7.00
  -7  -5  -2   47.00    5.60
  -7  -5  -2   53.09    4.70
   7   5   2   58.39    6.50
  -7   5  -2   57.29    5.60
   7   5   2   36.10    6.30
   7   5   2   55.29    4.60
  -7   5  -2   47.20    5.40
  -7   5  -2   52.09    6.40
  -8  -5  -2    0.50    3.10
   8  -5   2    2.70    3.50
  -8  -5  -2   -0.20    5.20
   8  -5   2    2.40    3.20
  -8  -5  -2    2.20    2.80
  -8  -5  -2    1.30    1.60
  -8   5  -2    3.20    3.80
   8   5   2    2.40    3.90
   8   5   2   -0.30    3.90
  -8   5  -2    4.20    3.60
   8   5   2    4.30    1.90
  -8   5  -2    0.20    3.00
   9  -5   2   -2.80    3.30
  -9  -5  -2   -3.00    3.70
  -9  -5  -2    5.20    3.00
  -9  -5  -2   -0.30    5.60
   9  -5   2    3.30    3.50
   9   5   2    3.40    3.50
  -9   5  -2    1.30    3.40
   9   5   2    0.70    1.90
  -9   5  -2    3.70    3.30
  -9   5  -2   -1.90    3.70
   9   5   2    3.30    5.10
 -10  -5  -2   66.99    7.70
 -10  -5  -2   76.69    7.30
 -10  -5  -2   79.99    9.60
  10  -5   2   79.09    8.10
  10   5   2   79.39    6.50
  10   5   2   62.79    9.00
 -10   5  -2   74.29    8.00
  10   5   2   77.39    8.40
 -10   5  -2   72.19    7.70
 -10   5  -2   71.29    7.80
  11  -5   2   13.40    3.30
  11  -5   2   20.50    4.90
 -11  -5  -2   26.20    6.40
 -11  -5  -2   18.30    4.20
 -11   5  -2   11.90    4.70
  11   5   2   23.00    6.00
  11   5   2   20.70    4.40
 -11   5  -2   19.40    3.90
  11   5   2   19.10    2.70
  11   5   2   15.30    4.10
 -11   5  -2   19.20    4.20
 -12  -5  -2    1.50    5.40
 -12  -5  -2   -2.20    4.40
  12  -5   2    0.50    3.10
  12  -5   2    3.10    5.20
  12  -5   2    6.10    4.50
  12   5   2    3.70    2.60
  12   5   2   -4.90    3.20
  12   5   2   -4.00    5.60
 -12   5  -2    2.50    4.50
 -12   5  -2    3.30    4.80
  13  -5   2   31.70    6.10
 -13  -5  -2   28.20    5.80
 -13  -5  -2   39.10    6.90
  13  -5   2   42.30    4.90
  13   5   2   34.20    4.00
  13   5   2   34.40    5.60
 -13   5  -2   36.50    5.40
  13   5   2   35.00    4.90
 -13   5  -2   29.80    6.20
  14  -5   2   11.50    3.60
  14   5   2   15.50    3.50
 -14   5  -2   25.80    6.70
  14   5   2   19.10    5.10
 -14   5  -2    8.80    4.80
 -15  -5  -2    2.20    5.60
  15  -5   2    2.60    3.30
 -15   5  -2    3.50    5.80
  15   5   2   -2.20    3.20
 -15   5  -2    3.70    4.60
  15   5   2    6.20    4.70
 -16  -5  -2   57.69    8.00
 -16   5  -2   52.09    7.40
 -16   5  -2   56.49    7.40
  17  -5   2   24.40    4.80
 -17  -5  -2   16.00    6.70
  17   5   2   16.00    4.30
 -17   5  -2   13.80    5.70
 -17   5  -2   30.50    5.90
 -18  -5  -2    4.00    6.50
  18  -5   2   -1.10    3.20
 -18   5  -2   10.10    5.50
  18   5   2    4.90    4.00
 -18   5  -2    3.60    5.40
 -19  -5  -2    2.40    6.70
  19  -5   2    1.00    3.30
 -19   5  -2    0.00    5.90
  19   5   2   -1.80    3.30
 -19  -6   2    8.40   12.40
  19   6  -2    2.60    4.80
 -18  -6   2    1.50    6.50
  18   6  -2    8.30    4.70
 -18   6   2    4.10    6.00
 -18   6   2    4.00    5.80
 -17  -6   2    2.40    6.30
 -17   6   2   -4.30    5.50
  17   6  -2   -2.40    4.10
 -17   6   2   -6.40    5.40
 -16  -6   2    2.90    6.00
 -16   6   2    3.60    4.90
  16   6  -2    6.20    3.40
 -16   6   2   -9.30    5.60
  15   6  -2   12.70    3.60
 -15   6   2   12.30    5.90
  15   6  -2   19.00    7.50
 -15   6   2   18.80    6.20
  14   6  -2    9.20    3.80
 -14   6   2    3.20    5.50
  14   6  -2    7.00    4.70
  14   6  -2    0.80    4.00
 -13  -6   2    2.40    3.00
  13  -6  -2    9.70    6.80
  13   6  -2   11.20    4.70
  13   6  -2    0.90    2.90
 -13   6   2    4.50    5.30
 -13   6   2    5.50    4.60
  13   6  -2   -2.10    5.50
  12  -6  -2   37.00    6.00
 -12  -6   2   50.49    6.10
  12  -6  -2   43.20    6.20
 -12  -6   2   50.39    5.30
 -12   6   2   48.40    6.80
  12   6  -2   50.79    5.30
 -12   6   2   40.00    6.40
  12   6  -2   43.50    6.00
 -11  -6   2    5.00    3.90
 -11  -6   2    2.10    3.20
  11  -6  -2   -8.20    4.20
 -11   6   2    0.90    3.90
 -11   6   2    4.50    4.30
  11   6  -2   -5.80    4.90
  11   6  -2   -1.60    3.10
  11   6  -2   12.50    4.20
  10  -6  -2   10.70    4.60
 -10  -6   2   12.60    3.10
  10  -6  -2   14.60    4.20
 -10   6   2   15.10    4.30
  10   6  -2   15.10    5.60
  10   6  -2    2.70    3.90
 -10   6   2   18.10    4.10
  10   6  -2   12.40    2.80
  -9  -6   2    0.00    2.50
  -9  -6   2    1.30    3.40
   9  -6  -2    3.20    3.50
   9  -6  -2    3.00    4.00
   9   6  -2   -3.40    2.60
  -9   6   2    0.60    3.70
   9   6  -2   10.60    6.10
   9   6  -2    3.90    3.70
  -9   6   2    4.40    3.60
  -8  -6   2    9.10    2.30
  -8  -6   2   11.60    3.80
   8  -6  -2    6.00    3.80
   8  -6  -2    1.20    3.80
   8   6  -2    7.00    2.30
  -8   6   2    6.90    3.50
  -8   6   2    8.10    3.50
  -8   6   2    1.60    3.40
   8   6  -2    6.60    5.10
   8   6  -2   12.10    4.20
   7  -6  -2   -4.90    3.00
   7  -6  -2    2.50    3.50
  -7  -6   2   -2.60    1.80
  -7  -6   2   -0.10    3.10
   7   6  -2   -4.10    3.30
  -7   6   2   -1.50    3.30
   7   6  -2    1.50    4.20
  -7   6   2   -0.10    3.10
   7   6  -2    0.50    2.10
   6  -6  -2   -7.30    2.90
  -6  -6   2    3.80    3.10
   6  -6  -2   -0.20    3.40
  -6  -6   2   -0.20    1.90
   6   6  -2    2.40    2.00
   6   6  -2    0.00    4.60
   6   6  -2   -3.30    3.70
  -6   6   2   -5.40    3.50
   5  -6  -2    8.50    3.90
  -5  -6   2    6.30    3.10
  -5  -6   2    3.00    1.90
   5  -6  -2    0.50    2.80
   5   6  -2    6.70    2.50
   5   6  -2   14.40    3.40
  -5   6   2    0.60    3.50
  -5   6   2    5.50    1.30
  -5   6   2    5.90    3.30
   4  -6  -2    8.90    2.90
   4  -6  -2    0.60    1.50
  -4  -6   2    2.00    1.90
  -4  -6   2   -1.90    2.70
  -4   6   2   -0.30    1.40
  -4   6   2    4.30    2.90
   4   6  -2    5.90    2.50
   3  -6  -2   25.20    2.80
  -3  -6   2   22.40    3.60
  -3  -6   2   27.50    3.10
   3  -6  -2   30.20    3.50
  -3   6   2   25.10    3.50
  -3   6   2   38.50    3.90
   3   6  -2   28.80    4.20
   3   6  -2   35.30    3.50
  -3   6   2   26.10    2.80
  -2  -6   2   37.00    3.80
   2  -6  -2   41.50    4.20
  -2  -6   2   33.60    4.40
  -2  -6   2   42.90    4.20
  -2   6   2   38.10    4.60
   2   6  -2   44.50    5.40
  -2   6   2   34.10    4.30
  -2   6   2   50.49    4.70
  -1  -6   2  131.49    9.50
  -1  -6   2  115.69    9.20
   1  -6  -2  124.89    9.50
  -1  -6   2  110.39   10.10
  -1   6   2  121.59    9.50
   1   6  -2  120.49   10.10
  -1   6   2  117.19    9.70
   1   6  -2  123.39   10.20
   1   6  -2  112.79    9.40
   0  -6   2  155.18   11.80
   0  -6   2  161.88   12.10
   0  -6  -2  159.38   12.20
   0   6  -2  162.78   12.50
   0   6  -2  154.08   12.50
   0   6   2  157.38   12.10
   0   6   2  142.09   12.00
  -1  -6  -2  148.89   12.90
   1  -6   2  177.98   13.20
   1  -6   2  173.38   12.90
   1  -6   2  178.98   13.30
   1   6   2  169.18   13.30
  -1   6  -2  177.78   13.30
  -1   6  -2  183.48   12.90
  -1   6  -2  145.29   13.40
  -2  -6  -2  152.18   12.70
   2  -6   2  164.28   12.70
   2  -6   2  158.28   12.60
   2  -6   2  166.38   12.40
  -2  -6  -2  156.28   12.20
   2   6   2  161.68   12.90
  -2   6  -2  167.08   12.70
  -2   6  -2  165.18   13.30
  -2   6  -2  166.88   12.50
   3  -6   2    4.00    2.90
  -3  -6  -2    9.30    1.60
   3  -6   2    0.70    3.00
  -3  -6  -2    2.90    2.70
   3  -6   2    3.60    2.60
   3   6   2    7.50    1.40
  -3   6  -2    6.10    3.30
  -3   6  -2   15.20    3.20
   3   6   2    6.00    3.00
  -3   6  -2   11.70    2.50
   3   6   2   11.40    1.70
  -3   6  -2    1.20    2.60
   4  -6   2  106.29    8.80
   4  -6   2  102.59    8.40
  -4  -6  -2   93.49    7.80
  -4  -6  -2   88.69    7.70
  -4  -6  -2   85.79    8.70
   4  -6   2  118.69    9.50
  -4   6  -2  113.29    9.00
   4   6   2   98.69    9.40
   4   6   2   99.69    7.70
  -4   6  -2  101.09    8.60
  -5  -6  -2   39.70    3.90
   5  -6   2   56.69    5.60
  -5  -6  -2   37.90    4.60
   5  -6   2   42.90    5.00
  -5  -6  -2   35.10    4.60
   5  -6   2   48.10    4.90
   5  -6   2   41.10    5.10
   5   6   2   44.30    4.90
   5   6   2   45.80    5.80
  -5   6  -2   54.09    5.20
  -5   6  -2   34.60    7.00
  -5   6  -2   48.90    5.90
   5   6   2   42.70    4.10
   6  -6   2    6.40    3.90
  -6  -6  -2   12.90    3.30
  -6  -6  -2   12.50    2.50
   6  -6   2    7.40    2.30
   6  -6   2    7.30    3.60
  -6  -6  -2    9.30    2.00
   6  -6   2    8.80    3.70
  -6   6  -2    4.00    3.40
   6   6   2   12.60    4.70
   6   6   2    8.70    3.50
  -6   6  -2    6.30    3.50
  -6   6  -2    6.30    3.50
   6   6   2   11.00    2.10
  -7  -6  -2   12.00    2.00
   7  -6   2    5.10    2.40
  -7  -6  -2   16.00    2.80
   7  -6   2    2.00    3.70
   7  -6   2   14.60    4.10
  -7  -6  -2   10.10    3.40
  -7   6  -2    7.00    3.40
   7   6   2   12.20    2.10
  -7   6  -2    9.10    3.70
  -7   6  -2    9.20    3.60
   7   6   2    7.10    3.50
   7   6   2    9.00    5.00
  -8  -6  -2    4.40    2.00
  -8  -6  -2    7.20    2.70
  -8  -6  -2   -0.20    3.40
   8  -6   2    0.90    2.50
   8  -6   2    7.70    4.10
   8  -6   2   10.90    3.80
  -8   6  -2    5.80    3.60
   8   6   2    2.40    5.00
  -8   6  -2    1.30    4.00
  -8   6  -2    9.10    3.70
   8   6   2    2.90    1.90
   8   6   2    4.60    3.60
   9  -6   2   22.00    3.00
  -9  -6  -2   19.90    4.10
  -9  -6  -2   22.90    2.90
   9  -6   2   22.70    4.40
  -9  -6  -2   25.30    5.40
   9   6   2   18.70    5.60
  -9   6  -2   19.80    4.30
   9   6   2   23.50    4.30
  -9   6  -2   16.60    4.00
  -9   6  -2   24.90    4.20
   9   6   2   19.40    2.80
  10  -6   2    1.90    4.10
 -10  -6  -2    3.60    3.80
 -10  -6  -2    0.70    3.20
  10  -6   2    4.50    4.60
  10   6   2   -3.10    5.50
 -10   6  -2   -2.40    3.60
 -10   6  -2    6.00    4.10
 -10   6  -2    0.80    3.60
  10   6   2   -2.30    3.90
  10   6   2   -2.40    2.10
  11  -6   2   24.30    5.00
  11  -6   2   16.00    4.90
 -11  -6  -2   21.10    6.10
 -11  -6  -2   28.90    4.70
 -11   6  -2   20.60    4.90
 -11   6  -2   24.70    4.60
  11   6   2   22.00    4.80
  11   6   2   20.40    5.70
  11   6   2   25.60    3.00
 -12  -6  -2   12.80    5.90
  12  -6   2   16.20    5.10
  12  -6   2   21.30    3.30
 -12  -6  -2   18.40    5.70
 -12   6  -2   21.50    5.00
  12   6   2   17.60    5.00
 -12   6  -2   16.00    4.50
  12   6   2   14.50    4.60
  13  -6   2    0.00    2.90
 -13  -6  -2   -0.60    6.20
  13   6   2   -0.40    2.80
  13   6   2    4.20    4.70
  13   6   2    1.60    4.30
 -13   6  -2    5.40    4.50
  14  -6   2   33.50    4.00
 -14  -6  -2   32.50    6.60
 -14   6  -2   15.10    5.80
  14   6   2   22.00    4.00
 -14   6  -2   26.00    5.50
 -15  -6  -2   -2.10    5.80
  15  -6   2    6.60    3.10
  15   6   2    1.80    4.60
  15   6   2    5.60    3.30
 -15   6  -2   -0.30    4.90
 -15   6  -2    7.50    5.20
 -16  -6  -2   -0.40    6.00
  16  -6   2   -1.30    3.20
  16   6   2    1.30    3.30
 -16   6  -2   -3.90    4.80
 -16   6  -2    3.40    5.60
 -17  -6  -2   12.60    6.50
  17   6   2    5.20    3.70
 -17   6  -2    6.50    5.70
 -17   6  -2    0.20    5.20
 -18  -6  -2   -3.00    6.60
 -18   6  -2    2.70    6.10
 -18   6  -2   -0.70    5.70
 -19  -6  -2   26.80   13.90
  19   6   2   11.80    4.40
 -19   6  -2    3.30    5.80
 -19   7   2    1.20    5.90
  19   7  -2   -5.80    4.70
 -19   7   2    3.50    5.80
 -18   7   2   10.10    5.60
 -17   7   2    6.90    5.20
 -17   7   2    5.80    6.00
  17   7  -2    7.20    3.70
  16   7  -2    7.70    3.50
 -16   7   2   -2.80    5.00
 -16   7   2    1.60    5.60
  15   7  -2   -2.50    3.90
 -15   7   2    0.80    5.30
 -15   7   2   -6.10    4.80
  14   7  -2   27.80    4.20
 -14   7   2   22.20    6.00
 -14   7   2   32.90    5.90
  13   7  -2   46.80    6.90
 -13   7   2   42.60    6.80
  13   7  -2   47.20    6.10
  13   7  -2   61.89    6.60
 -13   7   2   58.29    6.70
 -12  -7   2    2.10    2.70
  12  -7  -2   11.70    5.60
 -12   7   2   -2.50    4.30
  12   7  -2    6.90    4.00
 -12   7   2    4.70    4.60
  12   7  -2    4.70    3.50
  11  -7  -2    6.80    4.80
 -11  -7   2   -0.10    2.50
  11  -7  -2    3.90    4.30
 -11  -7   2   -9.30    3.90
 -11   7   2   -0.20    4.30
 -11   7   2   -3.10    4.00
  11   7  -2   -2.60    2.40
  11   7  -2    0.20    3.80
 -10  -7   2   10.80    3.40
 -10  -7   2    7.80    3.90
  10  -7  -2    9.50    4.80
  10  -7  -2   23.90    4.60
  10   7  -2    9.80    5.90
 -10   7   2   11.50    4.30
 -10   7   2   15.40    4.30
  10   7  -2   17.00    3.30
  10   7  -2   18.30    4.50
  -9  -7   2    3.00    2.80
  -9  -7   2   13.80    4.00
   9  -7  -2    6.40    4.30
   9  -7  -2    8.60    3.90
  -9   7   2    6.60    3.80
   9   7  -2    9.90    5.30
   9   7  -2   11.90    3.10
   9   7  -2    2.80    3.90
  -9   7   2    7.00    3.90
  -8  -7   2   80.29    7.90
   8  -7  -2   76.89    7.80
  -8  -7   2   76.09    6.60
   8  -7  -2   78.19    8.30
   8   7  -2   67.79    8.00
  -8   7   2   82.99    7.70
   8   7  -2   60.19    8.80
   8   7  -2   72.39    6.70
  -8   7   2   80.89    7.90
   7  -7  -2    1.00    3.70
  -7  -7   2   11.40    2.70
  -7  -7   2   13.80    4.00
   7  -7  -2   18.10    4.20
   7   7  -2   10.60    2.40
   7   7  -2    6.70    5.20
  -7   7   2   11.40    3.70
  -7   7   2   12.20    3.40
  -7   7   2   15.30    3.40
   7   7  -2   11.60    4.30
   6  -7  -2   73.59    7.90
  -6  -7   2   65.59    7.50
   6  -7  -2   68.39    7.50
  -6  -7   2   69.79    6.40
   6   7  -2   65.09    8.30
  -6   7   2   74.99    7.80
   6   7  -2   74.89    6.20
   6   7  -2   64.89    7.50
  -6   7   2   72.99    7.20
  -5  -7   2    4.20    2.00
   5  -7  -2    6.60    3.30
   5  -7  -2    2.10    1.70
  -5  -7   2   -5.10    3.00
  -5   7   2    2.70    3.10
   5   7  -2    4.10    2.50
   5   7  -2   -3.40    3.30
  -5   7   2    4.00    1.50
  -5   7   2   11.20    3.70
  -4  -7   2   20.10    4.00
   4  -7  -2   22.80    2.80
  -4  -7   2   24.80    2.80
   4   7  -2   19.40    3.80
  -4   7   2   24.80    4.70
   4   7  -2   24.00    3.20
  -4   7   2   10.10    3.80
  -4   7   2   19.60    2.40
  -3  -7   2   -1.90    3.00
   3  -7  -2    0.20    2.10
  -3  -7   2    4.80    2.10
   3  -7  -2    2.20    2.60
   3   7  -2   -0.50    2.00
  -3   7   2    7.50    3.20
   3   7  -2   -1.00    3.20
  -3   7   2    4.30    1.90
  -2  -7   2    5.00    2.60
  -2  -7   2    6.50    1.70
   2  -7  -2    6.30    2.50
  -2  -7   2   10.90    3.00
  -2   7   2    8.10    3.10
  -2   7   2    8.20    2.40
   2   7  -2    7.80    3.70
   2   7  -2    9.70    2.60
   1  -7  -2   78.29    7.60
  -1  -7   2   87.69    7.40
  -1  -7   2   93.59    6.90
  -1  -7   2   79.09    7.90
  -1   7   2   88.89    7.50
   1   7  -2   84.99    8.00
  -1   7   2   91.59    7.80
   1   7  -2   97.69    8.40
   1   7  -2   82.09    7.40
   0  -7  -2   75.99    7.20
   0  -7  -2   72.59    6.40
   0  -7   2   72.49    6.30
   0  -7   2   76.59    7.50
   0  -7   2   78.49    7.10
   0   7  -2   77.09    7.50
   0   7  -2   75.89    7.60
   0   7   2   87.09    7.20
   1  -7   2   51.19    4.80
   1  -7   2   46.40    5.80
   1  -7   2   44.80    5.00
  -1  -7  -2   47.70    4.50
  -1  -7  -2   46.00    5.60
  -1   7  -2   43.60    4.90
  -1   7  -2   50.49    5.90
  -1   7  -2   53.79    6.10
   1   7   2   53.29    5.90
   2  -7   2   89.69    7.80
  -2  -7  -2   88.79    7.30
  -2  -7  -2   90.19    8.60
   2  -7   2   71.89    9.00
   2  -7   2   96.89    9.00
   2  -7   2   94.19    7.70
   2   7   2   84.49    8.60
  -2   7  -2   97.19    8.20
  -2   7  -2   92.49    8.10
  -2   7  -2   91.79    8.70
  -2   7  -2  103.49    9.20
  -3  -7  -2  109.89    9.20
  -3  -7  -2  109.29   10.40
   3  -7   2  119.69   10.00
   3  -7   2  111.39    9.80
   3  -7   2  132.89   10.30
  -3   7  -2  131.29   10.60
  -3   7  -2  118.19   10.00
  -3   7  -2  131.19   10.50
  -3   7  -2  121.09    9.70
   4  -7   2    0.90    3.10
   4  -7   2   -5.40    3.10
  -4  -7  -2    1.60    1.50
   4  -7   2   -1.30    2.60
  -4  -7  -2    0.80    2.90
  -4   7  -2    2.50    2.50
   4   7   2    0.90    1.70
   4   7   2   -1.80    3.70
  -4   7  -2   -1.30    2.80
  -4   7  -2   -3.90    3.30
  -4   7  -2   -1.60    3.30
   5  -7   2   26.50    3.40
  -5  -7  -2   21.80    2.80
  -5  -7  -2   26.90    3.00
   5  -7   2   29.10    4.30
  -5  -7  -2   24.40    3.90
   5   7   2   38.70    5.40
  -5   7  -2   30.40    4.00
  -5   7  -2   30.50    4.30
  -5   7  -2   27.40    4.30
   5   7   2   32.40    4.70
   5   7   2   26.10    3.00
  -6  -7  -2   27.30    4.40
  -6  -7  -2   39.50    3.90
   6  -7   2   38.10    4.80
   6  -7   2   32.10    3.80
  -6  -7  -2   35.90    4.30
   6  -7   2   30.40    5.40
   6   7   2   40.40    5.90
   6   7   2   32.70    4.80
  -6   7  -2   35.40    4.60
  -6   7  -2   42.30    4.90
   6   7   2   38.40    3.70
  -6   7  -2   46.60    4.90
  -7  -7  -2   37.50    3.60
   7  -7   2   32.30    4.70
   7  -7   2   26.80    4.80
  -7  -7  -2   26.60    4.40
   7  -7   2   34.60    3.80
   7   7   2   24.90    4.60
   7   7   2   35.90    6.00
   7   7   2   33.60    3.50
  -7   7  -2   34.90    4.50
  -7   7  -2   35.10    4.60
  -7   7  -2   36.80    4.70
   8  -7   2   -4.70    3.70
   8  -7   2   -2.90    2.40
  -8  -7  -2   -4.50    2.60
  -8  -7  -2   -2.40    1.90
   8   7   2    3.40    1.90
   8   7   2    6.50    4.70
  -8   7  -2   -1.40    3.40
  -8   7  -2    0.00    3.50
   8   7   2   -4.60    4.30
  -8   7  -2    1.00    3.60
   9  -7   2   58.29    6.80
  -9  -7  -2   45.60    6.00
   9  -7   2   46.30    6.40
  -9  -7  -2   54.49    6.00
   9  -7   2   62.89    5.80
  -9  -7  -2   53.99    5.10
  -9   7  -2   58.39    7.10
  -9   7  -2   74.09    7.20
   9   7   2   59.09    5.30
  -9   7  -2   57.89    6.60
   9   7   2   68.39    7.20
   9   7   2   53.19   11.40
  10  -7   2    0.10    2.60
 -10  -7  -2    0.10    3.20
 -10  -7  -2    1.20    2.30
  10  -7   2    1.90    4.30
 -10  -7  -2    4.30    4.00
  10  -7   2   -1.80    4.30
  10   7   2    1.50    4.00
  10   7   2   -0.50    2.10
 -10   7  -2    6.30    4.00
 -10   7  -2    1.90    3.80
  10   7   2   -1.10    5.70
  11  -7   2   13.20    3.10
  11  -7   2    4.00    4.70
 -11  -7  -2    9.00    2.80
  11   7   2    8.40    7.00
  11   7   2   14.80    4.50
 -11   7  -2    6.70    4.20
  11   7   2    7.80    2.70
 -11   7  -2    6.70    4.30
  12  -7   2   33.80    4.50
  12  -7   2   33.30    3.90
 -12   7  -2   37.00    5.60
  12   7   2   28.60    4.00
 -12   7  -2   33.30    5.70
  12   7   2   33.20    5.60
  13  -7   2   -0.10    2.90
  13   7   2    2.60    3.00
  13   7   2    3.80    4.50
 -13   7  -2   -2.20    4.50
 -13   7  -2   -0.80    4.30
  14  -7   2    1.20    2.90
 -14   7  -2   -3.80    5.10
  14   7   2    3.00    3.20
 -14   7  -2   -3.30    4.80
  15  -7   2    1.70    2.80
 -15  -7  -2    3.30    5.90
  15   7   2    0.00    4.60
 -15   7  -2    3.30    5.00
 -15   7  -2    6.10    4.90
  15   7   2    1.10    3.20
  16  -7   2    1.10    2.90
 -16  -7  -2    3.70    6.30
 -16   7  -2   -5.80    5.10
  16   7   2    1.70    3.40
 -16   7  -2    3.70    4.80
  17  -7   2   -2.50    2.80
 -17  -7  -2   -4.70    6.30
 -17   7  -2    0.70    5.20
  17   7   2    3.40    2.90
 -17   7  -2    0.00    5.30
 -18  -7  -2   -2.70    6.50
  18  -7   2    3.50    2.80
 -18   7  -2   -2.80    5.30
 -18   7  -2   10.40    5.60
  18   7   2    1.20    3.10
  18   8  -2    2.50    3.80
 -18   8   2    1.70    5.30
 -18   8   2   -4.20    5.40
 -17   8   2    1.20    6.40
  17   8  -2   -1.70    5.00
 -17   8   2    9.00    5.90
  16   8  -2    5.20    4.20
 -16   8   2   10.30    5.60
 -16   8   2    7.60    5.50
 -15   8   2    3.00    5.10
 -15   8   2    5.10    4.90
  15   8  -2    1.50    3.30
  14   8  -2   -1.80    3.70
 -14   8   2   -0.80    4.90
 -14   8   2   -4.10    4.90
  13   8  -2    9.70    3.20
 -13   8   2    4.60    4.70
  12  -8  -2   -7.00    5.80
 -12   8   2    5.60    4.70
 -12   8   2    6.60    4.60
  12   8  -2    1.90    2.90
 -11  -8   2    1.90    3.40
  11  -8  -2    6.60    5.90
  11  -8  -2    8.10    4.80
 -11   8   2    7.10    5.70
 -11   8   2    6.70    4.30
  11   8  -2   19.50    4.90
  11   8  -2   13.00    3.10
 -10  -8   2   72.79    7.30
  10  -8  -2   67.29    8.30
  10  -8  -2  105.49   11.40
 -10  -8   2   76.79    7.50
 -10   8   2   80.39    8.70
  10   8  -2   74.19    8.80
  10   8  -2   87.49    7.20
 -10   8   2   85.09    8.50
   9  -8  -2    1.00    4.00
  -9  -8   2   -5.20    3.80
   9  -8  -2    4.00    4.90
  -9  -8   2    6.70    2.80
  -9  -8   2    0.70    2.90
   9   8  -2   -6.30    4.90
  -9   8   2    2.90    3.90
  -9   8   2   -3.20    3.50
   9   8  -2    2.30    4.20
   9   8  -2   -0.30    2.80
  -8  -8   2   11.10    2.90
   8  -8  -2    9.50    3.80
  -8  -8   2    6.20    3.70
   8  -8  -2   10.00    4.70
  -8   8   2    2.90    3.70
   8   8  -2   12.20    2.60
  -8   8   2    3.50    3.50
   8   8  -2    8.60    3.90
   8   8  -2    9.50    5.10
   7  -8  -2   13.20    4.00
   7  -8  -2    4.40    4.00
  -7  -8   2    7.10    2.30
  -7   8   2   11.30    3.50
   7   8  -2    5.30    2.30
   7   8  -2    6.50    3.70
  -7   8   2    4.80    4.10
  -6  -8   2    0.00    2.00
   6  -8  -2   -5.50    1.50
  -6  -8   2    0.40    3.30
   6  -8  -2    3.40    3.20
  -6   8   2    0.60    2.90
  -6   8   2   -3.20    3.20
   6   8  -2   -2.20    2.00
  -6   8   2   -0.40    3.20
  -6   8   2   -2.00    1.50
   6   8  -2    5.40    3.60
  -5  -8   2   10.80    2.40
  -5  -8   2    2.90    3.90
   5  -8  -2    7.80    3.40
  -5   8   2    9.40    3.40
  -5   8   2    8.30    3.30
  -5   8   2    9.00    3.50
  -5   8   2    9.10    1.80
   5   8  -2    9.10    2.80
   5   8  -2    5.60    4.20
   4  -8  -2    3.80    2.10
   4  -8  -2    0.90    3.00
  -4  -8   2    3.10    2.10
  -4  -8   2    4.10    3.80
  -4   8   2    1.80    3.00
  -4   8   2    2.60    2.00
  -4   8   2    3.70    2.80
   4   8  -2   -2.10    3.30
  -4   8   2   -0.70    3.20
   4   8  -2    0.60    2.00
  -3  -8   2    6.30    3.30
  -3  -8   2   17.50    2.90
   3  -8  -2    7.20    3.30
   3  -8  -2   11.40    2.60
   3   8  -2   16.60    2.90
  -3   8   2   12.70    3.60
   3   8  -2   13.60    4.00
  -3   8   2   12.00    2.60
  -3   8   2   11.00    3.70
  -2  -8   2   77.59    8.60
   2  -8  -2   92.49    7.90
  -2  -8   2   89.49    7.80
   2   8  -2   99.19    7.90
  -2   8   2   97.99    8.00
   2   8  -2   86.69    8.60
  -2   8   2  102.29    8.50
  -1  -8   2  123.79   10.70
  -1  -8   2  122.19    9.90
  -1  -8   2  120.19    9.30
   1  -8  -2  114.79   10.00
   1   8  -2  129.59   10.50
  -1   8   2  128.49   10.20
   1   8  -2  121.29   11.30
   0  -8   2  223.08   17.60
   0  -8   2  233.98   17.00
   0  -8  -2  208.18   17.10
   0  -8  -2  238.78   17.50
   0  -8   2  236.48   17.40
   0   8  -2  220.28   17.70
   0   8   2  227.08   17.50
   0   8   2  235.48   17.50
   1  -8   2  202.48   15.60
  -1  -8  -2  215.98   15.90
   1  -8   2  196.58   15.30
  -1  -8  -2  197.08   15.30
   1  -8   2  205.18   15.80
  -1   8  -2  201.58   15.30
  -1   8  -2  197.78   15.80
   1   8   2  200.58   15.60
   1   8   2  215.58   15.90
  -1   8  -2  198.88   16.00
  -2  -8  -2    2.90    2.90
  -2  -8  -2    2.50    1.90
   2  -8   2    9.10    2.60
   2  -8   2    7.40    3.50
   2  -8   2    1.50    2.40
   2  -8   2    2.70    2.80
  -2   8  -2   15.30    4.20
  -2   8  -2    1.30    2.70
   2   8   2    4.30    3.70
  -3  -8  -2   14.80    2.20
   3  -8   2    5.30    3.10
  -3  -8  -2   13.70    3.80
   3  -8   2    5.60    3.40
   3  -8   2   10.60    3.20
   3   8   2   11.30    3.80
  -3   8  -2   11.80    3.70
  -3   8  -2   18.80    3.00
  -3   8  -2    4.00    3.80
  -3   8  -2   11.30    2.80
   4  -8   2  142.49   11.30
  -4  -8  -2  107.19   10.90
   4  -8   2  124.19   10.50
  -4  -8  -2  131.59   10.10
  -4   8  -2  140.19   11.20
  -4   8  -2  137.29   10.50
   4   8   2  119.49   11.10
  -4   8  -2  132.39   11.20
  -4   8  -2  130.59   10.60
  -5  -8  -2  148.29   11.40
   5  -8   2  146.49   12.50
  -5  -8  -2  139.29   12.30
   5   8   2  148.39   11.40
  -5   8  -2  158.08   12.40
  -5   8  -2  161.38   12.50
  -5   8  -2  145.79   12.00
   5   8   2  146.09   12.40
   6  -8   2   -3.20    3.60
  -6  -8  -2   -4.20    2.00
  -6  -8  -2    2.90    1.70
   6  -8   2   -2.00    3.10
  -6  -8  -2    3.90    3.40
  -6   8  -2    3.60    3.60
   6   8   2   -3.10    1.60
   6   8   2   -2.80    4.70
  -6   8  -2   -2.10    3.50
  -6   8  -2   -5.10    3.20
   6   8   2    0.80    3.70
  -7  -8  -2   33.10    3.70
  -7  -8  -2   31.20    3.60
   7  -8   2   31.00    3.70
   7  -8   2   26.00    5.40
  -7   8  -2   31.00    4.50
  -7   8  -2   39.20    4.80
   7   8   2   38.70    3.60
  -7   8  -2   28.90    4.30
   7   8   2   29.40    6.10
   7   8   2   25.80    4.80
  -8  -8  -2    0.50    2.70
  -8  -8  -2    3.70    2.00
   8  -8   2    2.50    5.00
   8  -8   2    5.20    2.70
  -8  -8  -2   -1.20    3.60
   8  -8   2   -0.30    4.00
  -8   8  -2    0.10    3.30
   8   8   2    7.00    6.50
   8   8   2   -0.20    3.90
  -8   8  -2    1.30    4.30
   8   8   2    2.60    2.00
  -8   8  -2    2.70    3.40
   9  -8   2   20.10    4.90
   9  -8   2   18.20    5.50
   9  -8   2   22.00    3.10
  -9  -8  -2   13.40    4.30
  -9  -8  -2   18.00    3.40
  -9  -8  -2   15.50    2.80
   9   8   2   19.30    2.70
  -9   8  -2   18.60    4.00
  -9   8  -2   11.00    4.30
   9   8   2   14.20    6.20
   9   8   2   21.50    4.60
 -10  -8  -2    2.90    2.40
  10  -8   2   -4.80    4.70
  10  -8   2   -0.40    2.50
  10   8   2    3.10    5.80
 -10   8  -2   -0.40    4.30
  10   8   2    0.60    2.20
 -10   8  -2    1.20    3.70
  10   8   2    0.40    4.40
  11  -8   2   -8.30    5.00
 -11  -8  -2   -1.60    3.20
  11  -8   2    2.00    2.80
  11   8   2    2.70    2.50
 -11   8  -2    0.80    4.10
 -11   8  -2    3.20    4.40
  12  -8   2   -2.30    2.80
 -12   8  -2    2.20    5.20
 -12   8  -2   -1.30    4.30
  12   8   2    3.60    2.70
  13  -8   2   11.20    2.90
  13   8   2   11.30    3.10
 -13   8  -2   13.80    5.00
 -13   8  -2    6.40    5.00
  14  -8   2    0.60    2.60
  14  -8   2    2.50    5.10
  14   8   2    5.50    3.10
 -14   8  -2    6.30    5.20
  14   8   2    8.30    5.00
 -14   8  -2   -2.30    4.10
  15  -8   2   -2.30    2.60
 -15   8  -2   -2.80    4.90
  15   8   2   -4.80    3.10
  15   8   2    0.90    4.50
 -15   8  -2   -6.90    4.90
  16  -8   2    7.40    2.80
 -16   8  -2    6.60    4.90
  16   8   2    5.90    3.50
 -16   8  -2    7.90    5.50
  17  -8   2    4.70    2.60
 -17   8  -2    6.50    5.40
 -17   8  -2   -0.20    5.00
  18  -8   2    0.20    2.50
 -18   8  -2    5.30    9.90
  18   8   2   -0.50    3.80
 -17   9   2    6.60    5.80
  17   9  -2    0.70    4.30
 -17   9   2    3.90    5.60
 -16   9   2    2.60    5.40
  16   9  -2    0.60    3.30
 -16   9   2   -6.40    4.70
 -15   9   2    8.10    4.80
  15   9  -2    0.80    4.00
 -15   9   2   -3.60    5.20
  14   9  -2   21.20    3.90
 -14   9   2    6.30    5.20
 -14   9   2   24.40    5.60
 -13   9   2    8.50    4.40
 -13   9   2    9.60    5.10
  13   9  -2   15.50    4.10
 -12   9   2   64.49    7.90
  12   9  -2   82.09    7.70
  11  -9  -2   25.90    6.50
 -11  -9   2   18.00    3.90
 -11   9   2   19.10    4.60
  11   9  -2   26.20    4.10
 -11   9   2   22.50    5.20
  10  -9  -2   33.20    6.40
 -10  -9   2   32.40    4.00
  10  -9  -2   35.50    7.50
 -10   9   2   32.80    4.70
  10   9  -2   30.80    4.00
  -9  -9   2   97.09    8.00
  -9  -9   2   91.39    8.00
   9  -9  -2   96.49    9.60
   9  -9  -2   89.99   10.00
   9   9  -2   87.39    9.60
  -9   9   2   94.29    9.00
  -9   9   2   88.99    9.90
   9   9  -2   93.89    8.40
   8  -9  -2   15.50    4.80
  -8  -9   2    6.80    4.10
  -8  -9   2   11.50    3.90
  -8  -9   2   14.60    3.10
  -8   9   2    9.30    4.60
   8   9  -2    4.20    4.70
   8   9  -2   12.40    2.80
   8   9  -2   10.70    4.20
  -8   9   2    9.30    3.60
  -7  -9   2    7.70    4.00
   7  -9  -2   14.10    4.40
  -7  -9   2   16.00    3.70
   7   9  -2    7.50    4.60
  -7   9   2   11.20    4.00
  -7   9   2   14.00    3.60
   7   9  -2   12.20    3.10
   7   9  -2   11.90    4.20
  -6  -9   2    5.20    2.30
   6  -9  -2    6.50    3.90
  -6  -9   2   -3.70    3.60
   6   9  -2    7.90    4.00
   6   9  -2    7.10    2.70
  -6   9   2    5.30    1.90
  -6   9   2    7.40    3.60
  -6   9   2    1.80    3.20
  -5  -9   2   55.19    7.20
   5  -9  -2   62.29    7.40
  -5  -9   2   70.09    6.20
   5  -9  -2   69.29    6.10
  -5   9   2   71.09    5.90
  -5   9   2   70.89    7.20
   5   9  -2   66.39    6.10
   5   9  -2   73.69    7.70
  -5   9   2   62.79    6.40
  -5   9   2   72.29    7.20
   4  -9  -2    1.50    3.10
  -4  -9   2    4.50    3.40
   4  -9  -2    0.80    2.40
  -4  -9   2    5.00    2.30
  -4   9   2   -2.90    2.60
  -4   9   2    2.10    3.10
  -4   9   2    4.20    2.30
  -4   9   2    8.10    3.40
   4   9  -2    2.70    3.50
   4   9  -2    1.80    2.20
  -3  -9   2  211.38   16.20
  -3  -9   2  215.08   16.70
  -3   9   2  218.48   16.80
  -3   9   2  205.78   16.10
   3   9  -2  221.68   16.20
   3   9  -2  208.88   16.70
  -3   9   2  217.18   16.40
  -3   9   2  194.18   15.90
  -2  -9   2    8.80    3.30
  -2  -9   2    4.60    2.50
   2  -9  -2    5.30    2.70
  -2   9   2   14.60    3.40
   2   9  -2   10.90    3.50
   2   9  -2    8.90    3.20
  -2   9   2    6.90    2.40
  -1  -9   2  185.08   15.10
  -1  -9   2  184.38   15.40
   1  -9  -2  200.28   15.20
   1   9  -2  207.58   15.70
  -1   9   2  176.28   14.60
  -1   9   2  224.28   15.50
  -1   9   2  192.98   15.20
   1   9  -2  202.68   15.60
   0  -9  -2  136.79   10.60
   0  -9  -2  126.79   10.00
   0  -9   2  126.79   10.20
   0  -9   2  124.09   10.80
   0   9   2  126.59   11.10
   0   9   2  114.09   10.40
   0   9  -2  116.79   10.80
   0   9  -2  129.59   10.80
  -1  -9  -2   26.80    3.90
  -1  -9  -2   14.70    2.50
   1  -9   2   15.80    3.70
   1  -9   2   27.00    3.80
  -1   9  -2   20.20    2.80
   1   9   2   17.80    3.60
  -1   9  -2   30.90    4.40
  -1   9  -2   20.40    4.30
   2  -9   2   41.80    4.80
  -2  -9  -2   42.70    4.90
  -2  -9  -2   53.09    4.60
   2  -9   2   49.00    4.80
  -2   9  -2   38.70    4.80
  -2   9  -2   49.20    5.60
   2   9   2   45.30    5.00
  -3  -9  -2    4.20    2.00
   3  -9   2    4.00    2.90
   3  -9   2    1.40    2.40
   3  -9   2    8.00    3.40
  -3  -9  -2   -0.50    3.60
   3   9   2   -3.50    3.80
  -3   9  -2    9.10    3.60
  -3   9  -2    2.60    3.00
  -3   9  -2    7.50    4.00
  -3   9  -2    1.60    2.70
   4  -9   2   21.10    3.60
  -4  -9  -2   19.90    2.70
  -4  -9  -2    9.50    3.70
   4  -9   2   26.50    4.20
   4   9   2   16.40    4.00
  -4   9  -2   27.00    4.60
  -4   9  -2   21.90    3.50
  -4   9  -2   23.50    4.00
  -5  -9  -2   -1.60    3.50
  -5  -9  -2    4.10    2.20
   5  -9   2   -1.40    2.70
   5  -9   2    1.80    3.80
  -5   9  -2    1.00    3.10
  -5   9  -2    0.70    2.80
   5   9   2   -0.60    1.80
  -5   9  -2    0.10    3.20
   5   9   2    6.40    4.20
  -5   9  -2    4.90    3.70
   6  -9   2   31.50    4.00
  -6  -9  -2   33.40    5.30
   6  -9   2   39.20    5.20
  -6  -9  -2   35.30    4.10
  -6   9  -2   39.30    4.80
   6   9   2   32.50    3.70
  -6   9  -2   33.90    5.00
   6   9   2   34.50    4.90
  -6   9  -2   36.80    4.50
   6   9   2   36.10    6.80
  -7  -9  -2    6.50    3.90
   7  -9   2   11.20    4.30
  -7  -9  -2    6.60    2.50
   7   9   2    6.20    2.40
  -7   9  -2   12.10    3.80
   7   9   2    2.90    5.10
  -7   9  -2   13.90    4.20
   7   9   2    6.20    4.00
  -7   9  -2   14.90    3.50
  -8  -9  -2    1.10    2.40
   8  -9   2    0.90    4.60
  -8  -9  -2    2.10    4.00
  -8   9  -2    3.90    3.60
  -8   9  -2   -1.00    4.50
   8   9   2   -7.10    5.20
   8   9   2    1.30    1.90
   8   9   2   -0.20    4.10
   9  -9   2   47.70    6.70
  -9  -9  -2   54.19    5.10
   9   9   2   57.69    5.40
   9   9   2   35.60    7.30
  -9   9  -2   46.50    5.80
   9   9   2   50.39    6.20
 -10  -9  -2    4.00    3.10
  10  -9   2    5.40    2.90
  10  -9   2    6.90    5.90
 -10   9  -2    4.10    4.40
 -10   9  -2   11.10    4.20
  10   9   2    6.60    2.80
  11  -9   2    1.70    2.80
  11   9   2    3.70    2.50
 -11   9  -2    9.30    4.30
 -11   9  -2   -4.50    4.40
  12  -9   2   -3.00    2.70
  12   9   2    2.30    2.70
 -12   9  -2   -3.20    4.60
 -12   9  -2   -4.40    3.70
  13  -9   2   26.20    3.40
 -13   9  -2   23.20    5.70
 -13   9  -2   25.90    5.40
  13   9   2   30.40    4.00
 -14   9  -2   -2.20    4.80
  14   9   2    2.10    3.00
 -14   9  -2    0.20    4.30
  15  -9   2   17.50    2.70
 -15   9  -2   24.10    5.80
  15   9   2   14.60    3.80
 -15   9  -2   11.20    4.80
  16  -9   2    2.90    2.20
 -16   9  -2   -2.90    5.10
  16   9   2   -0.50    3.40
 -16   9  -2    0.50    4.90
 -17   9  -2    4.20    5.20
  17   9   2   -2.90    3.50
  17  10  -2    7.10    3.70
 -17  10   2    7.90    5.20
 -17  10   2   10.60    6.00
 -16  10   2    0.50    4.80
  16  10  -2   -0.10    4.70
 -16  10   2    1.10    5.50
 -15  10   2   -9.50    4.30
 -15  10   2    6.20    5.40
  15  10  -2    1.70    3.20
 -14  10   2   -6.60    5.00
 -14  10   2    2.60    4.60
  14  10  -2   -3.80    3.70
  13  10  -2   36.50    5.10
 -13  10   2   31.60    5.40
 -13  10   2   36.90    6.20
 -12 -10   2    4.00    3.40
 -12  10   2    6.60    4.10
  12  10  -2    5.50    3.70
 -12  10   2    2.00    5.00
 -11 -10   2    7.70    3.20
 -11  10   2    0.00    4.70
  11  10  -2   10.60    3.70
 -10 -10   2   15.10    3.60
  10 -10  -2   13.70    5.20
 -10  10   2    7.90    3.70
 -10  10   2    5.20    4.90
  10  10  -2   14.90    3.70
   9 -10  -2    0.20    5.40
  -9 -10   2    2.20    2.60
  -9  10   2    3.90    3.20
   9  10  -2    5.00    2.70
  -8 -10   2    1.60    3.10
   8 -10  -2    6.70    4.30
   8  10  -2    0.20    4.40
  -8  10   2   -0.50    4.70
  -8  10   2   -0.70    3.00
   7 -10  -2    3.50    3.90
  -7 -10   2    2.30    1.90
  -7 -10   2    6.90    2.50
  -7  10   2    5.40    3.50
  -7  10   2    0.20    3.90
   7  10  -2    1.10    5.40
   7  10  -2    2.60    2.90
   7  10  -2   -7.20    4.10
   6 -10  -2    6.60    2.30
  -6 -10   2    5.20    4.10
   6 -10  -2   12.30    4.30
  -6 -10   2    9.80    2.70
  -6  10   2    7.30    3.60
   6  10  -2   10.80    2.60
  -6  10   2   11.10    3.90
   6  10  -2    6.40    4.10
  -6  10   2    8.70    2.20
   5 -10  -2   -1.30    2.40
   5 -10  -2    1.00    3.70
  -5 -10   2   -4.50    3.70
  -5  10   2   -2.30    2.30
   5  10  -2    2.00    3.70
  -5  10   2    2.10    2.80
  -5  10   2    0.00    4.00
   5  10  -2    0.90    2.30
   4 -10  -2   96.89    9.00
  -4 -10   2   98.29   10.30
  -4 -10   2  101.99    8.70
   4  10  -2   97.29    8.10
   4  10  -2   86.59    9.60
  -4  10   2   91.99    8.30
  -4  10   2   97.59    9.40
  -4  10   2  107.49    9.10
   3 -10  -2   11.80    3.40
  -3 -10   2   21.00    3.20
  -3 -10   2   16.10    4.10
  -3  10   2   20.20    4.10
  -3  10   2   18.50    4.00
  -3  10   2   19.00    2.90
  -3  10   2   21.60    3.30
   3  10  -2   20.30    3.20
   3  10  -2   16.90    4.60
   2 -10  -2    1.10    3.20
  -2 -10   2    3.40    3.50
  -2 -10   2   -2.00    2.40
  -2  10   2   10.30    3.60
  -2  10   2    3.70    3.10
   2  10  -2    3.00    3.10
   2  10  -2    5.00    3.90
  -1 -10   2  132.49   11.00
   1 -10  -2  133.49   10.50
   1 -10  -2  137.19   10.90
  -1 -10   2  147.29   11.00
  -1  10   2  115.79    9.90
   1  10  -2  125.69   11.20
   1  10  -2  135.89   11.20
  -1  10   2  121.89   11.40
  -1  10   2  131.49   11.10
   0 -10  -2  132.39   10.70
   0 -10  -2  130.49   10.00
   0 -10   2  118.79   10.20
   0 -10   2  118.39   10.90
   0  10  -2  118.19   10.80
   0  10   2  133.49   10.60
   0  10   2  124.29   10.50
   0  10  -2  109.29   10.80
   1 -10   2    6.10    2.80
  -1 -10  -2    4.70    3.70
  -1 -10  -2    8.80    2.60
   1 -10   2    8.80    3.60
  -1  10  -2    5.70    3.50
   1  10   2    4.10    3.60
   1  10   2    9.70    3.10
  -1  10  -2    6.80    2.40
   2 -10   2   16.20    3.50
  -2 -10  -2   22.00    4.00
  -2 -10  -2   20.90    3.10
   2 -10   2   21.60    4.00
   2  10   2   22.00    4.40
   2  10   2   29.70    3.70
  -2  10  -2   25.60    4.10
  -2  10  -2   29.50    4.40
  -2  10  -2   29.20    4.30
  -2  10  -2   23.30    3.30
  -3 -10  -2   -3.40    3.90
   3 -10   2    0.90    2.80
  -3 -10  -2   -1.30    2.10
   3 -10   2    0.60    3.10
  -3  10  -2   -1.60    2.70
   3  10   2    0.10    3.40
  -3  10  -2    4.20    4.20
  -3  10  -2    5.20    3.80
  -3  10  -2    1.60    3.00
  -4 -10  -2   57.49    9.40
   4 -10   2   63.99    7.00
   4 -10   2   71.49    7.00
  -4 -10  -2   74.79    6.20
   4 -10   2   77.99    8.10
  -4  10  -2   70.29    7.10
  -4  10  -2   68.99    7.40
   4  10   2   66.69    7.60
  -4  10  -2   71.79    7.80
   5 -10   2   -1.30    3.10
   5 -10   2   -4.50    3.90
  -5 -10  -2   -1.90    3.70
  -5  10  -2   -2.00    2.80
   5  10   2   -4.20    3.60
  -5  10  -2    3.10    3.40
  -5  10  -2   -1.90    3.10
  -5  10  -2    0.00    3.80
   6 -10   2   60.49    6.80
  -6 -10  -2   56.79    5.40
   6 -10   2   58.29    6.20
  -6 -10  -2   68.49    7.40
  -6  10  -2   55.09    6.40
   6  10   2   57.79    5.20
   6  10   2   52.19    7.20
  -6  10  -2   52.69    6.40
  -6  10  -2   65.29    7.10
   6  10   2   49.00    6.60
   7 -10   2   -0.20    3.00
  -7 -10  -2    5.30    2.30
   7 -10   2    3.20    4.40
  -7 -10  -2    2.00    4.80
   7  10   2    8.90    5.20
  -7  10  -2    5.60    4.80
   7  10   2    2.80    2.30
  -7  10  -2    9.20    3.50
  -7  10  -2    5.00    3.20
  -8 -10  -2   -1.50    2.20
   8 -10   2    1.50    4.90
   8 -10   2    1.00    3.20
   8  10   2    0.40    2.50
  -8  10  -2    0.60    3.20
   9 -10   2   11.90    5.50
   9  10   2   11.60    2.60
  -9  10  -2    6.10    4.70
  -9  10  -2   15.80    3.90
 -10  10  -2    0.40    3.80
 -10  10  -2   -1.40    4.50
  10  10   2   -3.10    2.40
 -11  10  -2   24.30    5.40
 -11  10  -2   24.90    4.50
  12  10   2   -1.70    3.20
 -12  10  -2   -1.50    3.80
 -12  10  -2   -0.80    4.70
  13  10   2   11.70    3.20
 -13  10  -2    4.70    5.30
 -13  10  -2   15.50    4.30
 -14  10  -2   -4.40    4.30
  14  10   2    5.70    3.20
 -14  10  -2   -2.20    4.70
 -15  10  -2    4.60    4.20
 -15  10  -2    8.90    5.40
  15  10   2    6.50    3.30
 -16  10  -2   10.90    5.00
  16  10   2   10.70    4.10
  16  11  -2    3.80    4.30
 -16  11   2    3.40    5.20
 -16  11   2   -6.00    4.70
  15  11  -2   13.10    4.90
 -15  11   2    0.10    4.50
 -14  11   2    0.20    4.60
 -14  11   2    2.80    5.30
  14  11  -2   -3.30    3.00
 -13  11   2    3.20    5.10
 -13  11   2    6.30    4.20
  13  11  -2    2.00    3.80
 -12  11   2   -1.20    4.00
  12  11  -2   -1.30    3.50
 -12  11   2   -5.30    4.90
 -11  11   2    6.30    3.80
  11  11  -2    3.90    3.70
 -11  11   2   15.30    5.20
 -10 -11   2    1.50    2.70
  10 -11  -2   10.80    6.20
  10  11  -2    7.30    3.00
 -10  11   2    1.80    4.00
 -10  11   2    3.90    5.20
   9 -11  -2    3.20    4.80
  -9  11   2   -0.30    4.50
   9  11  -2    1.50    3.20
  -9  11   2   -1.90    3.20
  -8  11   2    2.20    4.50
   8  11  -2    5.90    2.70
  -8  11   2    3.80    3.30
  -7 -11   2   -1.60    3.00
   7 -11  -2    1.60    4.90
   7 -11  -2    3.20    2.80
  -7  11   2  -14.70    5.20
  -7  11   2   -2.30    3.00
   7  11  -2    3.90    4.40
   7  11  -2   -0.70    3.00
   6 -11  -2    2.70    3.00
  -6 -11   2   -1.20    3.20
   6 -11  -2    4.40    4.40
  -6  11   2    4.60    3.10
   6  11  -2    1.00    4.20
  -6  11   2   -0.60    2.30
  -6  11   2   15.20    4.70
   5 -11  -2    0.20    3.20
  -5 -11   2   -0.30    2.50
   5 -11  -2  -11.00    3.80
  -5 -11   2    0.90    4.60
  -5  11   2    0.20    2.50
  -5  11   2   -6.30    3.60
   5  11  -2    2.90    4.30
  -5  11   2    1.20    3.60
   5  11  -2    2.20    2.40
  -4 -11   2   -1.00    3.10
  -4 -11   2   -1.30    3.90
   4 -11  -2    3.50    2.90
  -4  11   2   -4.10    2.80
  -4  11   2    7.60    4.20
  -4  11   2   -1.40    2.90
   4  11  -2   -3.30    2.20
   4  11  -2    0.10    4.10
  -3 -11   2    6.20    2.80
   3 -11  -2    8.30    3.10
  -3 -11   2    3.00    4.00
  -3  11   2    6.00    3.60
   3  11  -2    4.80    3.50
  -3  11   2    7.00    4.00
   3  11  -2    0.10    3.90
   2 -11  -2   45.20    5.40
  -2 -11   2   51.09    5.70
   2 -11  -2   41.60    5.30
  -2 -11   2   47.30    8.50
   2  11  -2   40.20    5.90
   2  11  -2   68.49    7.40
  -2  11   2   59.89    5.90
  -2  11   2   57.59    6.90
  -1 -11   2  116.29   11.10
   1 -11  -2  120.29   10.50
   1 -11  -2  107.09    9.80
   1  11  -2  114.09   11.00
   1  11  -2  132.39   10.90
  -1  11   2  132.99   10.90
  -1  11   2  134.79   10.50
   0 -11  -2  122.09    9.80
   0 -11   2  100.09   10.60
   0 -11  -2  109.99   10.30
   0  11  -2  124.99   10.60
   0  11   2  128.69   10.40
   0  11  -2  117.29   10.70
   0  11   2  120.49   10.40
  -1 -11  -2    9.00    3.90
   1 -11   2   15.50    4.20
  -1 -11  -2   20.10    3.30
   1 -11   2   20.70    4.20
  -1  11  -2   18.20    4.10
   1  11   2   25.10    3.80
   1  11   2   20.40    3.80
  -2 -11  -2  105.39    9.60
   2 -11   2   92.79    9.60
   2 -11   2  117.79    9.70
  -2 -11  -2   94.79    8.20
   2  11   2  101.89    9.20
  -2  11  -2  102.59    9.70
  -2  11  -2   87.79    8.40
  -2  11  -2  101.49    9.30
   2  11   2  109.79    9.40
   3 -11   2   40.70    5.20
   3 -11   2   50.59    5.90
  -3 -11  -2   41.30    6.40
  -3 -11  -2   50.89    5.10
   3  11   2   40.30    5.70
  -3  11  -2   56.59    6.10
  -3  11  -2   47.80    5.50
   4 -11   2   19.40    4.70
  -4 -11  -2    3.30    4.00
   4 -11   2    5.20    3.40
  -4 -11  -2   15.50    2.90
  -4  11  -2   14.70    3.50
  -4  11  -2   10.40    3.50
   4  11   2   14.80    4.60
  -4  11  -2    5.50    3.60
  -4  11  -2   11.90    4.20
   5 -11   2   -2.90    5.10
  -5 -11  -2    3.20    2.40
   5 -11   2   -3.30    3.40
  -5 -11  -2   -0.50    4.00
  -5  11  -2   -1.90    3.70
  -5  11  -2    5.70    4.70
  -5  11  -2    5.70    3.40
  -5  11  -2   -0.40    3.10
  -6 -11  -2    4.40    2.50
   6 -11   2   18.10    5.00
   6 -11   2    8.10    3.40
  -6  11  -2   10.90    3.70
  -6  11  -2    8.10    3.50
   7 -11   2   15.20    5.40
   7 -11   2    6.90    3.40
  -7  11  -2    8.90    4.60
  -7  11  -2    6.60    3.40
   7  11   2    8.30    2.30
  -7  11  -2    8.00    3.90
   8 -11   2    0.30    3.10
   8 -11   2    1.60    5.30
  -8  11  -2   -1.90    4.50
   8  11   2   -0.90    2.10
   9 -11   2    8.10    3.20
  -9  11  -2    6.00    3.70
   9  11   2   10.50    2.60
  -9  11  -2    8.60    5.00
 -10  11  -2    6.60    3.80
  10  11   2    7.00    2.70
 -10  11  -2   10.00    5.10
  11  11   2   42.90    4.70
 -11  11  -2   31.20    4.80
 -11  11  -2   33.80    6.10
  12 -11   2   18.60    3.60
 -12  11  -2   17.90    4.50
 -12  11  -2   13.40    5.00
  12  11   2   25.60    3.60
 -13  11  -2   -4.20    3.90
 -13  11  -2   -5.90    4.90
  13  11   2   -4.40    3.30
  14  11   2   -1.50    3.10
 -14  11  -2   -5.80    4.80
 -14  11  -2   -0.20    4.40
 -15  11  -2    5.00    5.10
  16  11   2    0.30    3.80
  15  12  -2   10.10    4.40
 -15  12   2   10.00    5.10
 -14  12   2   -4.20    4.30
 -14  12   2    4.00    9.70
  14  12  -2    5.00    4.10
 -13  12   2    8.60    5.10
  13  12  -2    6.20    3.30
 -13  12   2    6.40    4.40
  12  12  -2   -1.50    3.00
 -12  12   2   -3.90    3.80
 -12  12   2   -1.90    5.20
 -11 -12   2    0.70    3.30
 -11  12   2   -0.50    3.80
 -11  12   2   -4.60    4.80
  11  12  -2   -1.30    3.40
 -10  12   2   16.20    4.10
 -10  12   2   12.20    5.10
  10  12  -2   15.00    3.90
   9 -12  -2   19.30    5.60
  -9  12   2   13.60    5.30
   9  12  -2   17.60    4.10
  -9  12   2   22.60    4.40
   8 -12  -2    0.40    5.60
  -8  12   2   -3.20    4.60
   8  12  -2    1.70    2.80
   7 -12  -2   50.59    7.90
   7 -12  -2   34.40    4.40
  -7  12   2   40.40    4.70
  -7  12   2   33.30    5.50
  -7  12   2   41.20    5.80
   7  12  -2   43.00    4.90
   6 -12  -2    0.60    4.10
   6 -12  -2    7.20    5.00
  -6  12   2   -2.50    2.60
  -6  12   2   -3.90    3.80
   6  12  -2    3.50    3.20
   5 -12  -2    8.10    3.10
   5  12  -2    3.50    4.70
  -5  12   2    7.90    3.50
  -5  12   2    8.00    4.80
   5  12  -2    6.80    2.70
  -5  12   2    5.50    3.00
   4 -12  -2   61.69    6.30
  -4 -12   2   65.49    7.20
  -4  12   2   56.59    6.70
   4  12  -2   53.29    6.70
  -3 -12   2    0.00    2.90
  -3 -12   2    2.30    4.40
   3 -12  -2    1.80    3.30
  -3  12   2    5.10    3.50
   3  12  -2    7.60    4.20
  -3  12   2    7.00    4.30
   3  12  -2    6.60    4.30
  -2 -12   2    3.10    4.40
   2 -12  -2   10.40    2.90
   2 -12  -2   10.30    3.90
  -2 -12   2    7.20    4.00
  -2  12   2    8.40    3.70
  -2  12   2   13.80    3.70
   2  12  -2    8.50    3.90
   2  12  -2    9.80    4.30
   1 -12  -2    1.10    3.10
  -1 -12   2    3.20    4.50
  -1 -12   2    1.90    3.00
   1 -12  -2   -6.80    3.70
  -1  12   2   10.80    4.10
  -1  12   2    2.80    4.00
   1  12  -2    0.50    3.90
   1  12  -2    9.10    4.00
   0 -12   2    3.30    3.10
   0 -12  -2    7.40    3.20
   0 -12  -2    3.30    3.80
   0  12   2   -1.60    4.00
   0  12  -2   17.10    4.60
   0  12   2   11.20    4.00
   0  12  -2   -3.00    4.20
  -1 -12  -2   89.09    8.10
   1 -12   2   94.39    8.50
   1 -12   2   93.39    9.20
  -1 -12  -2   72.89   10.50
   1  12   2   89.29    9.00
  -1  12  -2   85.49    8.90
  -1  12  -2   95.79    9.40
   1  12   2   93.29    9.00
   2 -12   2    9.10    3.70
  -2 -12  -2   12.80    3.20
   2 -12   2    7.40    4.30
  -2 -12  -2   16.70    4.20
  -2  12  -2   19.50    4.10
   2  12   2   14.90    4.00
  -2  12  -2   13.80    3.00
   2  12   2   12.00    4.60
  -3 -12  -2    2.70    4.20
   3 -12   2    2.70    3.40
  -3 -12  -2   -0.30    2.70
   3 -12   2   -7.30    4.00
  -3  12  -2    1.40    3.10
  -3  12  -2    9.30    5.00
   3  12   2    0.60    3.40
  -3  12  -2    2.00    3.70
  -4 -12  -2    9.50    4.90
   4 -12   2   18.00    4.20
   4 -12   2   22.40    4.90
  -4  12  -2   17.50    3.90
  -4  12  -2   17.10    4.10
   5 -12   2   -0.40    3.40
   5 -12   2    0.10    3.80
   5 -12   2   -3.30    5.60
  -5  12  -2    2.90    3.40
  -5  12  -2    9.70    4.50
  -5  12  -2   15.60    4.50
   6 -12   2   -0.30    3.60
   6 -12   2    3.90    6.00
  -6  12  -2   -7.20    4.20
  -6  12  -2    0.50    4.00
   7 -12   2    8.00    3.50
   7 -12   2    3.60    5.70
  -7  12  -2    6.70    3.70
  -7  12  -2   10.80    4.70
   8 -12   2   -1.30    3.20
  -8  12  -2   -1.30    4.30
  -8  12  -2   -5.20    3.40
   8  12   2    1.30    2.60
   9 -12   2    4.30    3.10
   9  12   2    2.60    2.90
  -9  12  -2   -2.80    3.50
  -9  12  -2    1.70    4.20
  10 -12   2    2.20    3.60
 -10  12  -2    0.30    3.80
  10  12   2    2.70    2.60
 -10  12  -2    2.20    4.60
 -11  12  -2   -0.30    5.10
  11  12   2    1.80    2.70
 -11  12  -2   -1.70    3.80
  12  12   2    0.60    2.80
 -12  12  -2   -3.80    5.10
 -12  12  -2   -1.40    3.40
 -13  12  -2    3.10    4.40
 -13  12  -2    9.70    5.60
  13  12   2    8.60    3.50
 -14  12  -2   -0.50    5.30
  15  12   2    0.20    3.30
 -14 -13   2    7.80    3.70
  14  13  -2    8.30    4.30
 -14  13   2   -2.20    4.50
  13  13  -2   -0.10    3.80
 -13  13   2    3.50    3.50
 -13  13   2    9.00    6.10
 -12  13   2    0.30    4.00
 -12  13   2    1.70    4.70
 -11  13   2   -1.30    3.80
  11  13  -2    2.20    3.80
 -11  13   2    0.00    5.20
  10  13  -2   -2.60    3.50
 -10  13   2    3.30    3.70
 -10  13   2   -4.40    4.80
  -9  13   2    0.80    4.70
  -9  13   2    3.70    3.80
   9  13  -2    8.80    3.80
   8 -13  -2   -0.30    5.10
   8 -13  -2   -2.30    2.80
  -8  13   2    3.50    3.70
  -8  13   2    5.10    4.60
   8  13  -2    8.40    3.50
   7 -13  -2    2.80    8.00
  -7  13   2   18.20    4.90
  -7  13   2    7.10    3.80
   7  13  -2   14.90    3.70
  -7  13   2    9.00    2.80
   6 -13  -2   17.70    3.40
  -6  13   2   15.90    4.90
   6  13  -2   18.10    3.90
  -6  13   2   21.90    3.40
   5 -13  -2    7.40    3.20
  -5  13   2   10.70    5.00
  -5  13   2   13.40    4.60
   4 -13  -2    4.00    3.20
   3 -13  -2   18.10    4.00
  -3  13   2   17.70    4.50
  -2  13   2   25.70    5.10
   1 -13  -2   11.30    3.90
  -1 -13   2   -0.50    4.80
  -1  13   2    9.50    3.90
   1  13  -2    1.60    4.60
   0 -13   2    7.00    4.50
   0 -13  -2   -4.60    4.10
   0  13   2    5.60    4.20
   0  13  -2   10.70    4.20
  -1 -13  -2   24.20    4.80
   1 -13   2   22.40    5.10
  -1  13  -2   22.90    8.40
   1  13   2   21.00    4.70
  -1  13  -2   17.80    4.80
   2 -13   2   22.30    7.30
  -2 -13  -2   11.30    4.90
   2  13   2   27.40    4.20
  -2  13  -2   31.00    5.20
   3 -13   2    1.40    4.20
  -3  13  -2    7.60    4.50
  -3  13  -2   -2.70    3.20
   3  13   2    2.50    3.70
  -3  13  -2    2.30    3.90
   4 -13   2   -2.90    4.00
  -4  13  -2    0.80    3.30
  -4  13  -2   -5.80    4.30
  -4  13  -2   -4.70    3.70
   5 -13   2    1.90    3.90
  -5  13  -2   -1.00    3.60
  -5  13  -2    0.10    3.70
  -5  13  -2   -0.30    3.40
  -5  13  -2    3.60    4.40
   6 -13   2   10.80    3.90
  -6  13  -2    3.60    3.70
  -6  13  -2   11.00    4.40
   7 -13   2   -3.60    3.50
  -7  13  -2   -3.00    4.00
  -7  13  -2   -1.70    2.60
   8 -13   2   11.50    3.60
  -8  13  -2   15.50    4.90
  -8  13  -2   13.90    4.30
   9 -13   2    4.70    3.30
  -9  13  -2    3.30    3.90
  -9  13  -2   -3.30    5.00
  10 -13   2   -1.00    3.10
 -10  13  -2   -3.30    3.50
  10  13   2    5.70    3.00
 -10  13  -2   -4.70    5.20
  11  13   2    1.40    2.60
 -11  13  -2    1.00    4.00
 -11  13  -2   -2.70    4.40
 -12  13  -2    0.30    4.20
  12  13   2    4.10    3.30
 -13  13  -2   -3.30    4.80
  13  13   2   -1.80    3.30
 -13  13  -2   -0.30    3.40
  12  14  -2   -0.40    3.90
 -12  14   2    5.20    3.50
 -12  14   2   -4.90    5.20
 -11  14   2    6.20    4.20
  11  14  -2    5.50    4.50
 -10  14   2    0.70    4.00
  10  14  -2    0.80    3.70
 -10  14   2   -3.90    4.80
  -9  14   2    8.00    3.20
  -9  14   2    8.80    5.40
   9  14  -2   12.50    3.20
   8 -14  -2   59.89    9.60
  -8  14   2   77.19    8.10
   8  14  -2   81.89    7.40
  -8  14   2   49.80    7.40
   7 -14  -2   29.40    4.00
  -7  14   2   44.10    5.00
  -7  14   2   37.30    5.70
   7  14  -2   36.50    4.70
   6 -14  -2   17.40    3.50
  -6  14   2   25.40    5.00
   5 -14  -2    2.60    3.30
   5  14  -2    4.80    4.40
  -5  14   2    3.80    3.80
  -5  14   2    3.30    4.30
   4 -14  -2   -0.30    3.70
   4  14  -2   -7.80    4.00
  -4  14   2   -0.70    4.20
   3 -14  -2    0.90    3.40
  -3  14   2    5.20    4.20
   3  14  -2   -0.80    4.20
   2 -14  -2    3.00    6.30
   2  14  -2   -0.20    4.30
   1 -14  -2    2.90    3.40
   1  14  -2   -1.40    4.30
   0 -14  -2    9.10    3.80
   0  14   2   19.60    4.70
   0  14  -2   15.70    4.90
   1 -14   2   -0.20    4.40
  -1 -14  -2    4.80    4.60
  -1  14  -2   -2.40    4.30
  -1  14  -2    0.30    4.60
   1  14   2   -3.80    3.90
   2 -14   2    7.90    4.50
  -2  14  -2   11.40    4.60
   2  14   2    3.90    4.20
  -2  14  -2   -1.30    4.30
   3 -14   2   14.30    4.50
  -3  14  -2    9.10    4.00
  -3  14  -2   11.60    4.30
  -3  14  -2   11.50    4.30
   3  14   2   12.30    3.90
  -4  14  -2    0.10    3.50
   4  14   2    2.40    4.00
  -4  14  -2   -0.60    3.80
  -4  14  -2   -4.30    3.70
   5 -14   2    0.10    4.10
  -5  14  -2   -3.30    3.80
  -5  14  -2   -9.20    3.40
  -5  14  -2    0.30    3.90
   6 -14   2   -1.30    3.90
  -6  14  -2   -0.70    3.40
  -6  14  -2   -0.20    4.10
  -6  14  -2    2.10    2.80
   7 -14   2   49.40    5.50
  -7  14  -2   44.80    6.00
  -7  14  -2   42.70    6.20
   8 -14   2   41.70    5.10
  -8  14  -2   43.30    5.80
  -8  14  -2   45.20    6.50
   9 -14   2    9.90    3.70
  -9  14  -2    9.70    5.30
  -9  14  -2   13.50    4.20
  10 -14   2   -1.30    3.20
 -10  14  -2    2.10    4.70
 -10  14  -2    2.50    4.10
 -11  14  -2    3.30    4.20
  11  14   2    8.90    3.80
 -11  14  -2    9.20    4.90
 -12  14  -2   -0.50    4.70
  12  14   2   -3.60    3.10
 -12  14  -2    2.00    3.20
  10  15  -2   26.30    4.70
 -10  15   2   12.00    8.90
 -10  15   2   17.10    4.80
  -9  15   2   14.20    4.60
  -9  15   2   34.40    6.00
  -8  15   2   13.20    5.40
  -8  15   2   19.40    4.30
   7 -15  -2   -0.70    3.00
  -7  15   2    1.90    4.40
   6 -15  -2    3.40    3.30
   6  15  -2    3.70    4.70
  -6  15   2    2.80    4.20
  -6  15   2    1.20    3.10
   5 -15  -2    0.80    3.20
  -5  15   2    5.90    4.30
   4 -15  -2    3.20    3.50
  -4  15   2    4.70    4.30
   3 -15  -2    4.20    4.60
  -3  15   2    2.30    4.20
   3  15  -2    6.30    4.50
   2 -15  -2    7.70    4.10
   2  15  -2    0.40    4.60
  -2  15   2   -0.20    4.00
   1 -15  -2   -2.20    4.20
   1  15  -2  -12.20    4.30
  -1  15   2    0.80    4.20
   0  15  -2   -1.70    4.80
   0  15   2    4.50    4.20
   1  15   2    1.90    4.30
  -1  15  -2   -1.10    4.80
  -2  15  -2    5.00    4.90
   3 -15   2    3.50    4.20
  -3  15  -2    7.20    5.00
   4 -15   2    6.10    4.20
  -4  15  -2   -0.30    4.50
  -4  15  -2   -1.20    3.50
   5 -15   2    6.00    4.10
  -5  15  -2    5.80    3.80
  -5  15  -2    9.60    4.10
  -5  15  -2    3.90    4.30
   6 -15   2   71.79    8.80
  -6  15  -2   55.99    6.90
  -6  15  -2   70.19    7.20
  -6  15  -2   54.99    7.10
   7 -15   2   10.90    4.10
  -7  15  -2    7.80    4.60
   8 -15   2    5.80    3.70
  -8  15  -2   -0.30    5.60
   9 -15   2   -4.80    3.50
  -9  15  -2   -1.10    2.90
  10 -15   2    6.80    3.30
 -10  15  -2   -2.30    4.80
 -10  15  -2    0.00    4.30
  -8  16   2    3.60    3.10
   7 -16  -2    4.70    3.20
  -7  16   2    4.40    3.10
  -7  16   2    6.90    4.60
   6 -16  -2    2.70    3.40
  -6  16   2    9.50    4.60
   5 -16  -2    6.10    3.90
  -5  16   2    7.70    4.80
   5  16  -2    7.90    5.00
  -4  16   2   -2.50    4.70
  -3  16   2   -2.80    4.60
   3  16  -2    4.00    4.60
   2  16  -2    1.10    4.60
  -2  16   2    5.30    4.70
   1  16  -2   19.20    5.50
  -1  16   2   19.30    5.00
   0  16   2   17.10    4.90
   0  16  -2   14.50    5.30
  -1  16  -2   14.20    4.80
   1  16   2   21.70    5.10
  -2  16  -2   19.00    4.90
   2  16   2   27.90    5.00
  -3  16  -2   39.70    5.90
   3  16   2   44.70    6.00
  -4  16  -2    8.20    4.60
   4  16   2    4.90    4.30
  -4  16  -2    6.10    4.20
   5 -16   2    2.40    4.30
   5  16   2   11.30    4.60
  -5  16  -2    4.10    3.70
  -5  16  -2    3.80    5.00
   6 -16   2    5.50    4.00
  -6  16  -2    8.30    3.90
  -6  16  -2    1.30    5.40
   6  16   2    0.70    4.10
  -7  16  -2   -1.10    5.10
   8 -16   2   -1.20    3.90
  -8  16  -2   -1.30    4.40
   5  17  -2    1.60    4.90
  -5  17   2    1.50    4.90
  -4  17   2    2.70    4.40
  -3  17   2   -1.60    4.10
  -2  17   2   -6.10    4.00
   2  17  -2    0.90    4.50
  -1  17   2    0.80    4.50
   1  17  -2   -1.30    5.10
   0  17   2    5.30    4.70
   1  17   2   -4.50    4.60
  -1  17  -2   -1.80    4.30
  -2  17  -2    3.60    5.60
   2  17   2    0.40    4.50
   3  17   2    4.50    4.50
  -3  17  -2   -6.40    5.30
  -4  17  -2    2.50    8.30
  -5  17  -2    1.50    4.70
  20   0  -3    6.40    5.80
  19   0  -3    0.90    4.40
  19   0  -3    2.30    3.80
 -18   0   3    0.50    7.30
  18   0  -3   -2.80    5.20
  18   0  -3    5.00    3.80
  17   0  -3    7.20    3.80
  17   0  -3   -1.20    4.20
  16   0  -3    9.40    3.70
 -16   0   3    4.20    6.70
  16   0  -3    5.00    4.90
  15   0  -3    8.10    3.40
 -15   0   3   -0.40    3.90
 -15   0   3    2.50    6.10
  15   0  -3   -3.20    3.60
  14   0  -3    1.90    4.50
  14   0  -3    0.60    3.50
 -14   0   3   -6.60    3.20
  14   0  -3   -5.30    3.30
 -14   0   3    5.50    5.80
  13   0  -3    6.10    5.20
  13   0  -3    2.70    3.90
  13   0  -3    1.10    4.10
 -13   0   3    6.20    3.40
 -13   0   3    3.80    5.70
 -12   0   3   -9.40    5.30
 -12   0   3   -1.10    2.90
  12   0  -3   -0.80    2.90
  12   0  -3    1.50    2.90
  12   0  -3    4.20    3.70
 -12   0   3    4.90    4.00
 -11   0   3   -3.70    2.50
 -11   0   3   -4.80    4.90
 -11   0   3   -2.70    3.60
  11   0  -3   -1.50    2.70
  11   0  -3   -1.00    4.30
  11   0  -3    0.40    2.80
  11   0  -3   -3.20    3.40
  10   0  -3   -1.40    2.70
 -10   0   3   -5.50    4.80
  10   0  -3   -5.20    3.10
  10   0  -3   -1.30    2.90
 -10   0   3   -4.80    2.30
  10   0  -3   -1.20    4.10
 -10   0   3    3.80    4.00
   9   0  -3    3.40    2.60
   9   0  -3   -1.10    3.00
   9   0  -3    2.20    2.70
  -9   0   3   -5.80    3.50
   9   0  -3    0.70    4.00
  -9   0   3    4.30    4.80
  -9   0   3   -1.90    2.60
   8   0  -3    1.10    2.40
  -8   0   3    0.60    4.30
  -8   0   3   -1.10    2.10
   8   0  -3    8.70    3.80
  -8   0   3   13.50    3.80
   8   0  -3    2.20    2.90
   8   0  -3    2.20    2.50
   7   0  -3   -0.20    3.30
   7   0  -3    2.90    2.70
   7   0  -3    0.90    2.20
  -7   0   3   10.50    5.60
   7   0  -3    0.20    2.40
  -7   0   3   -9.00    3.80
  -7   0   3   -1.80    1.90
   6   0  -3   -5.30    2.10
  -6   0   3    1.90    3.50
  -6   0   3   -0.60    2.60
   6   0  -3   -2.10    2.30
  -6   0   3   -3.00    1.90
   6   0  -3    0.40    3.00
   6   0  -3    0.60    2.00
  -5   0   3    4.90    3.70
   5   0  -3   -0.40    2.70
   5   0  -3   -1.30    2.00
   5   0  -3    0.20    1.90
   5   0  -3    6.60    2.60
  -5   0   3   -1.40    1.70
  -5   0   3    2.20    2.70
   4   0  -3    2.80    2.40
   4   0  -3   -4.80    3.50
  -4   0   3   -2.60    2.20
  -4   0   3    2.90    1.90
  -4   0   3    2.70    3.30
  -4   0   3    2.50    3.40
   4   0  -3   -0.20    2.40
  -3   0   3   27.00    4.00
   2   0  -3   -0.60    1.70
   2   0  -3    3.80    1.70
  -2   0   3   -4.10    1.60
   2   0  -3   -2.80    2.00
   2   0  -3   -1.50    1.30
  -2   0   3   -1.60    1.50
  -1   0   3   -1.70    1.10
   1   0  -3   -2.70    1.20
   1   0  -3   -1.30    1.40
   0   0  -3   -1.80    1.20
   0   0   3   -1.70    1.00
   0   0   3   -2.30    1.20
   1   0   3   -2.70    1.30
  -1   0  -3   -1.50    1.90
   1   0   3   -3.40    1.20
   1   0   3   -4.50    2.10
  -1   0  -3   -2.50    1.30
   1   0   3   -1.00    1.00
  -2   0  -3    0.90    1.40
   2   0   3   -1.40    2.00
   2   0   3   -0.60    2.20
   2   0   3    1.10    1.60
  -2   0  -3   -0.20    2.20
  -2   0  -3    3.50    2.20
  -3   0  -3    6.40    2.60
   3   0   3    6.20    1.90
   3   0   3    4.80    2.50
  -4   0  -3   13.00    2.20
  -4   0  -3   15.90    3.90
  -4   0  -3    0.70    3.20
   4   0   3   -0.90    2.80
   4   0   3    5.90    2.20
   5   0   3    4.90    2.70
   5   0   3    1.80    2.20
  -5   0  -3    2.90    3.10
   5   0   3   -0.80    2.90
  -5   0  -3    0.60    2.50
  -6   0  -3    2.80    3.50
  -6   0  -3    3.80    2.90
  -6   0  -3   -1.50    2.10
   6   0   3   -3.50    2.80
   6   0   3    0.60    2.40
   6   0   3   -6.10    2.70
   6   0   3    1.50    3.00
  -7   0  -3    4.90    3.20
   7   0   3    2.70    2.70
   7   0   3    5.50    3.30
   7   0   3    6.40    4.10
   7   0   3    5.70    3.10
  -7   0  -3    2.60    2.40
  -7   0  -3   10.10    4.00
   8   0   3   -5.50    3.10
   8   0   3   13.80    3.90
   8   0   3    3.20    3.60
  -8   0  -3    3.40    2.30
  -8   0  -3    1.80    3.40
  -9   0  -3    2.30    3.10
   9   0   3    8.30    3.60
   9   0   3    3.60    3.50
   9   0   3    6.10    3.30
   9   0   3   13.30    4.00
  -9   0  -3   17.70    4.70
  -9   0  -3    8.30    2.90
  10   0   3    2.90    3.00
 -10   0  -3    0.30    4.70
 -10   0  -3    7.90    3.70
  10   0   3   -1.70    3.40
  10   0   3   -7.90    4.80
  10   0   3    2.50    4.10
 -11   0  -3    1.10    5.00
 -11   0  -3   -2.60    3.00
  11   0   3    0.50    3.40
  11   0   3   -1.00    3.10
 -11   0  -3   -5.40    3.40
  11   0   3    2.80    4.30
 -12   0  -3   -3.30    3.40
  12   0   3    3.10    4.70
  12   0   3   -1.30    4.00
 -12   0  -3   -3.80    5.10
  12   0   3    5.90    3.80
 -12   0  -3    0.50    3.60
 -13   0  -3    2.90    3.70
  13   0   3    5.20    4.00
  13   0   3    0.40    3.90
  13   0   3    6.50    4.70
 -13   0  -3    2.70    5.30
 -14   0  -3    8.60    5.70
  14   0   3   13.90    4.80
 -14   0  -3   17.10    4.80
  15   0   3    8.30    4.10
  15   0   3    5.10    4.40
  15   0   3   11.30    5.00
 -15   0  -3   13.90    9.20
  16   0   3    4.40    4.50
  16   0   3   -3.70    3.30
 -16   0  -3   10.60    6.70
  17   0   3    4.40    4.40
  17   0   3    4.30    3.70
  18   0   3    3.20    3.70
 -18   0  -3    5.00    6.00
  19   0   3   -0.50    4.50
  19   0   3   -1.90    4.80
  20   0   3    3.10    5.10
  20   0   3   -2.60    4.50
  20  -1  -3   -0.20    3.90
  20  -1  -3   -1.70    4.70
  20   1  -3    1.70    4.40
  19  -1  -3    4.80    4.00
  19  -1  -3   -2.70    4.40
  19   1  -3    8.50    5.30
  18  -1  -3    3.90    3.40
 -18  -1   3    6.70    6.70
  18  -1  -3   -2.10    4.30
  18   1  -3    0.90    3.80
  18   1  -3   -2.70    4.00
  17  -1  -3    1.40    4.20
  17  -1  -3   11.00    3.80
  17   1  -3   10.10    4.20
  17   1  -3    2.30    3.90
 -17   1   3    4.00    6.00
 -16  -1   3   -8.10    6.80
  16  -1  -3    4.10    3.20
  16   1  -3    2.60    3.80
 -16   1   3    3.60    5.10
 -16   1   3   -0.80    6.50
  16   1  -3    3.10    4.50
  15  -1  -3   -6.10    3.60
  15  -1  -3    1.20    3.50
 -15  -1   3   -0.20    6.30
 -15  -1   3    0.20    4.00
  15   1  -3   -0.80    3.70
  15   1  -3    2.70    3.50
 -15   1   3   -4.60    3.70
 -15   1   3   -0.60    6.00
 -15   1   3   -0.60    6.10
 -14  -1   3   10.10    3.90
  14  -1  -3   21.10    3.70
  14  -1  -3    7.90    3.80
  14  -1  -3   14.10    4.70
 -14  -1   3   23.60    6.70
 -14   1   3   20.10    6.30
  14   1  -3   14.70    3.70
  14   1  -3   13.90    4.80
 -14   1   3   14.90    3.50
 -14   1   3   17.30    5.30
  14   1  -3    8.40    3.60
  13  -1  -3    2.30    4.20
  13  -1  -3    3.70    4.10
  13  -1  -3    4.60    3.20
 -13  -1   3   -2.30    3.20
  13  -1  -3   -1.40    3.20
 -13  -1   3   10.60    6.00
  13   1  -3   -1.60    3.00
  13   1  -3    3.80    3.20
 -13   1   3    3.60    3.20
  13   1  -3    5.40    4.10
 -13   1   3   -3.10    5.60
 -13   1   3    1.60    3.90
  13   1  -3    3.20    4.80
 -12  -1   3   -2.90    3.00
 -12  -1   3    0.90    4.90
  12  -1  -3    9.10    3.00
  12  -1  -3    0.70    3.10
  12  -1  -3    0.20    3.70
 -12   1   3    1.10    2.60
 -12   1   3    5.40    3.80
  12   1  -3    3.50    3.60
 -12   1   3    6.50    5.40
  12   1  -3   -3.70    3.40
  11  -1  -3   22.00    4.40
  11  -1  -3   36.00    4.00
  11  -1  -3   40.40    4.30
  11  -1  -3   27.90    5.00
 -11  -1   3   24.30    5.50
 -11  -1   3   36.00    4.00
  11   1  -3   31.80    4.90
  11   1  -3   29.90    4.50
 -11   1   3   34.10    5.90
 -11   1   3   32.00    5.00
  11   1  -3   35.00    4.60
  11   1  -3   27.10    4.40
  10  -1  -3    5.30    2.60
  10  -1  -3    9.50    3.00
 -10  -1   3    8.30    3.10
  10  -1  -3   10.70    3.40
 -10  -1   3    4.80    4.50
  10  -1  -3   11.10    4.10
  10   1  -3    5.30    3.10
 -10   1   3    6.70    4.80
  10   1  -3   10.10    2.80
  10   1  -3    5.70    4.00
  10   1  -3   11.30    3.30
 -10   1   3   10.20    3.70
 -10   1   3    8.70    2.70
  -9  -1   3    3.10    5.00
   9  -1  -3    5.40    3.30
   9  -1  -3   12.50    3.90
   9  -1  -3    5.40    2.90
  -9  -1   3   -1.30    2.60
   9  -1  -3    9.80    2.50
  -9   1   3    7.20    3.40
  -9   1   3    2.70    2.40
   9   1  -3    1.50    2.50
   9   1  -3   -3.00    4.30
  -9   1   3   15.40    4.70
   9   1  -3    2.70    3.30
   8  -1  -3   23.60    2.90
   8  -1  -3   24.40    3.80
   8  -1  -3   18.20    3.70
  -8  -1   3   19.00    5.10
   8  -1  -3   21.30    4.40
  -8   1   3   32.10    3.70
   8   1  -3   19.10    3.40
   8   1  -3   22.00    4.60
  -8   1   3   11.20    4.40
   8   1  -3   21.30    3.20
  -8   1   3   24.60    2.90
   8   1  -3   18.80    3.80
   7  -1  -3    0.80    3.10
   7  -1  -3    4.40    1.90
  -7  -1   3    5.70    2.60
  -7  -1   3    5.80    4.20
  -7  -1   3    6.30    2.40
   7  -1  -3    1.40    2.30
   7  -1  -3    7.90    2.90
   7   1  -3    6.90    2.60
  -7   1   3    6.90    3.60
  -7   1   3    2.80    1.80
   7   1  -3    6.90    3.60
  -7   1   3    7.60    3.20
   7   1  -3    4.30    2.20
   7   1  -3    6.50    2.70
  -6  -1   3   29.20    4.90
   6  -1  -3   35.60    3.50
   6  -1  -3   26.90    3.70
   6  -1  -3   26.90    3.60
  -6  -1   3   29.30    3.40
  -6  -1   3   29.80    3.30
   6  -1  -3   27.10    3.80
   6   1  -3   31.00    4.90
   6   1  -3   34.00    3.60
  -6   1   3   38.10    4.00
  -6   1   3   36.80    3.50
   6   1  -3   30.00    3.40
  -6   1   3   39.50    4.60
   6   1  -3   33.80    3.80
  -5  -1   3    1.70    1.90
   5  -1  -3    7.80    2.50
   5  -1  -3    0.80    1.90
  -5  -1   3   -2.10    2.20
  -5  -1   3    4.20    3.60
   5   1  -3    1.80    2.00
  -5   1   3    3.00    1.60
   5   1  -3    5.10    3.50
   5   1  -3    1.70    2.40
  -5   1   3    5.80    2.80
   4  -1  -3  275.27   19.80
  -4  -1   3  271.17   20.40
  -4  -1   3  261.17   19.80
  -4  -1   3  273.47   20.10
   4  -1  -3  249.78   20.00
   4  -1  -3  289.77   20.30
   4  -1  -3  254.17   19.80
   4   1  -3  278.07   20.10
  -4   1   3  239.98   19.70
  -4   1   3  299.37   20.20
   4   1  -3  276.17   19.80
   4   1  -3  238.78   20.40
  -4   1   3  261.77   20.20
  -3  -1   3  119.19   10.30
  -3  -1   3  123.79    9.90
   3  -1  -3  128.39    9.70
   3  -1  -3  109.59    9.60
   3  -1  -3  111.49    9.80
  -3   1   3  130.19    9.80
   3   1  -3  109.39   10.20
   3   1  -3  114.69    9.80
  -3   1   3  134.89    9.50
  -3   1   3  127.39   10.00
   2  -1  -3   91.89    7.40
  -2  -1   3   82.79    7.70
   2  -1  -3   98.69    7.50
   2  -1  -3   80.59    7.30
  -2  -1   3   97.79    7.40
   2   1  -3   92.69    8.10
  -2   1   3  103.99    7.50
  -2   1   3   95.79    7.70
   2   1  -3  105.49    7.60
  -1  -1   3   14.00    2.20
  -1  -1   3   13.90    1.90
   1  -1  -3   17.40    1.80
  -1   1   3   16.20    1.70
   1   1  -3   12.50    2.10
   1   1  -3   16.60    2.40
  -1   1   3   17.80    1.90
   0  -1   3  595.94   40.70
   0  -1   3  555.74   40.70
   0  -1   3  538.35   40.60
   0   1   3  517.15   40.50
   0   1   3  607.54   40.50
   0   1  -3  546.75   40.60
   0   1   3  569.94   40.50
   0   1  -3  503.45   40.60
   1  -1   3  196.88   15.40
   1  -1   3  199.78   15.30
   1  -1   3  225.38   15.30
   1  -1   3  211.08   15.60
  -1  -1  -3  217.98   15.30
  -1  -1  -3  190.38   15.10
  -1   1  -3  215.38   15.30
  -1   1  -3  219.38   15.50
   1   1   3  193.98   15.10
  -1   1  -3  194.48   15.30
   1   1   3  207.58   15.60
  -1   1  -3  202.78   15.20
   2  -1   3  248.78   19.30
   2  -1   3  257.27   19.50
  -2  -1  -3  262.47   19.50
   2  -1   3  266.67   19.30
  -2  -1  -3  258.07   19.40
  -2   1  -3  253.57   19.50
  -2   1  -3  254.47   19.30
  -2   1  -3  255.57   19.30
   2   1   3  268.97   19.40
   2   1   3  264.77   19.40
  -3  -1  -3   77.79    6.80
  -3  -1  -3   58.79    6.20
   3  -1   3   56.79    5.80
   3  -1   3   52.89    5.90
   3   1   3   60.59    5.00
  -3   1  -3   61.39    5.60
   3   1   3   59.89    6.10
  -3   1  -3   49.90    6.00
   3   1   3   62.29    6.00
  -4  -1  -3   60.89    6.30
   4  -1   3   45.10    5.30
  -4  -1  -3   54.29    6.30
   4  -1   3   64.79    5.50
   4  -1   3   47.10    5.60
  -4   1  -3   55.39    5.30
   4   1   3   53.79    6.00
  -4   1  -3   52.79    5.10
   4   1   3   49.50    4.70
   4   1   3   47.50    5.00
   4   1   3   45.00    5.50
   5  -1   3   24.50    3.60
   5  -1   3   29.80    3.70
  -5  -1  -3   32.20    4.40
   5  -1   3   33.30    3.90
  -5  -1  -3   23.10    3.70
   5   1   3   43.40    4.40
   5   1   3   32.00    3.80
  -5   1  -3   33.80    4.00
  -5   1  -3   35.50    4.00
  -6  -1  -3    8.80    3.80
   6  -1   3    9.50    3.00
  -6  -1  -3    7.60    2.60
   6  -1   3    5.70    3.20
   6  -1   3    9.50    2.90
  -6   1  -3   10.50    2.80
   6   1   3    4.00    2.10
   6   1   3    6.20    3.30
  -6   1  -3   10.90    3.40
   6   1   3    6.70    3.00
   6   1   3   11.60    2.80
  -6   1  -3    9.90    2.70
   7  -1   3  228.28   17.30
  -7  -1  -3  223.08   17.80
   7  -1   3  207.08   17.30
   7  -1   3  215.38   17.20
   7   1   3  249.48   17.30
  -7   1  -3  213.28   17.00
   7   1   3  215.58   16.90
  -7   1  -3  238.48   17.50
   7   1   3  220.68   17.40
   7   1   3  222.78   17.60
  -7   1  -3  220.78   17.10
   8  -1   3   -1.20    2.70
   8  -1   3    8.10    4.10
  -8  -1  -3    5.80    3.40
   8  -1   3    3.70    3.00
   8  -1   3    7.30    3.60
   8   1   3   -0.30    2.80
   8   1   3   -1.20    3.60
  -8   1  -3    4.30    4.80
   8   1   3    5.00    3.10
  -8   1  -3    3.40    3.00
  -8   1  -3   -0.70    3.40
   8   1   3   -1.50    3.80
   9  -1   3  212.88   17.10
   9  -1   3  215.18   16.90
   9  -1   3  218.08   16.80
  -9  -1  -3  227.98   17.80
  -9  -1  -3  214.08   16.90
   9  -1   3  220.98   17.00
  -9   1  -3  211.58   17.00
   9   1   3  196.68   17.30
  -9   1  -3  205.68   17.50
   9   1   3  230.18   16.80
   9   1   3  237.18   17.00
  -9   1  -3  199.78   17.00
 -10  -1  -3   -1.40    4.20
  10  -1   3    5.40    3.60
  10  -1   3    0.90    4.10
  10  -1   3   -1.00    3.20
 -10  -1  -3   -1.30    3.20
  10  -1   3    3.00    3.50
  10   1   3   -4.30    3.60
  10   1   3    1.00    2.80
  10   1   3    0.10    3.80
 -10   1  -3    2.60    3.70
 -10   1  -3   -1.30    4.60
  10   1   3   -4.30    3.50
 -10   1  -3   -2.40    3.30
  11  -1   3   16.00    4.40
 -11  -1  -3    1.10    3.40
 -11  -1  -3    1.60    5.30
  11  -1   3   -0.40    3.70
  11  -1   3    0.30    3.70
 -11   1  -3    5.60    3.60
  11   1   3    4.10    4.60
 -11   1  -3   -1.30    3.00
  11   1   3    0.90    3.50
 -11   1  -3   -0.50    4.80
  11   1   3  -10.30    3.10
  12  -1   3   -2.70    3.40
  12  -1   3    5.10    4.50
 -12  -1  -3   -1.30    5.00
 -12  -1  -3    3.60    3.30
  12  -1   3    9.30    4.30
  12   1   3    9.30    4.00
  12   1   3    1.70    3.00
 -12   1  -3   -1.40    3.80
  12   1   3    7.20    4.80
  12   1   3    4.40    3.90
 -12   1  -3    5.10    3.30
 -12   1  -3    4.20    5.30
  13  -1   3   27.20    5.50
  13  -1   3   37.50    5.00
 -13  -1  -3   25.40    6.50
  13   1   3   28.60    4.80
  13   1   3   26.70    5.00
  13   1   3   15.40    5.60
 -13   1  -3   29.70    6.20
 -13   1  -3   34.10    4.60
  13   1   3   22.30    4.10
  14  -1   3   24.80    5.20
 -14  -1  -3   12.40    6.40
  14  -1   3   19.20    4.50
 -14   1  -3   30.00    6.30
  14   1   3   25.80    5.10
 -14   1  -3   31.00    4.90
  14   1   3   22.60    4.30
 -15  -1  -3    9.90    6.60
  15  -1   3   16.80    4.80
  15   1   3   25.20    5.80
 -15   1  -3   20.20    4.80
  15   1   3   19.70    4.40
  15   1   3   12.00    4.90
 -15   1  -3   15.50    7.20
  16  -1   3   10.50    4.40
 -16  -1  -3    2.80    6.50
 -16   1  -3    1.00    8.30
 -16   1  -3    6.40    5.30
  16   1   3    3.30    4.10
  16   1   3   12.90    4.70
  17  -1   3   41.40    5.40
 -17   1  -3   29.80    6.50
  17   1   3   37.00    4.80
 -17   1  -3   30.00    6.70
  17   1   3   30.20    5.50
  18  -1   3    0.60    4.10
  18  -1   3   -1.60    3.80
 -18  -1  -3   -9.50    6.60
  18   1   3   -3.90    3.40
  18   1   3    2.00    4.80
  19  -1   3   -1.30    3.90
  19  -1   3   -0.40    4.30
  19   1   3   -0.90    4.70
  19   1   3   -7.10    4.40
  20  -1   3    6.60    4.50
  20   1   3   -0.40    4.70
  20  -2  -3   -0.80    6.00
  20  -2  -3    1.80    3.70
  20   2  -3    3.10    5.60
  19  -2  -3   -1.40    4.60
  19  -2  -3   -1.30    3.60
  19   2  -3   -0.20    4.20
  18  -2  -3    5.40    3.60
  18  -2  -3    1.60    4.40
  18   2  -3    2.50    4.10
  17  -2  -3    9.30    5.40
  17  -2  -3   11.70    3.90
 -17  -2   3    8.60    6.40
 -17   2   3   13.30    6.20
  17   2  -3   15.30    4.60
 -17   2   3   17.50    6.90
  17   2  -3   11.00    4.20
  16  -2  -3   -1.00    4.20
 -16  -2   3   -0.40    7.00
 -16   2   3    0.30    4.70
  16   2  -3    6.50    3.50
 -16   2   3   -9.90    6.10
  16   2  -3    1.90    4.50
 -15  -2   3  -10.70    4.90
  15  -2  -3    7.40    4.00
  15  -2  -3    9.00    3.30
 -15   2   3    3.70    4.70
 -15   2   3   -0.50    6.40
  15   2  -3    5.30    3.90
  14  -2  -3   10.70    3.10
 -14  -2   3    7.50    6.20
  14  -2  -3   11.90    5.50
 -14  -2   3    8.60    4.10
  14  -2  -3   15.40    4.00
 -14   2   3   13.50    6.20
  14   2  -3   11.60    4.60
  14   2  -3    8.30    3.50
 -14   2   3    2.40    5.40
  14   2  -3   12.10    3.90
 -13  -2   3   20.50    4.10
  13  -2  -3   17.50    3.20
  13  -2  -3   22.90    4.70
  13  -2  -3   21.30    3.80
 -13  -2   3   10.20    6.40
  13  -2  -3   10.40    4.50
 -13   2   3    3.40    5.40
  13   2  -3   14.60    4.00
 -13   2   3   13.40    4.10
  13   2  -3   17.20    3.60
  13   2  -3   18.00    4.40
  13   2  -3   10.30    5.90
 -12  -2   3    5.80    6.00
 -12  -2   3    4.10    3.40
  12  -2  -3    5.20    4.00
  12  -2  -3    6.10    3.90
  12  -2  -3    6.70    2.60
 -12   2   3    6.30    5.00
  12   2  -3    2.20    3.60
 -12   2   3    2.20    2.70
  12   2  -3    1.90    2.80
  12   2  -3    8.30    5.50
 -12   2   3    0.50    3.40
  12   2  -3    7.40    3.90
  11  -2  -3   -0.80    4.00
  11  -2  -3    0.30    2.30
  11  -2  -3    3.20    4.10
 -11  -2   3    7.60    5.70
 -11  -2   3   -0.10    3.10
  11   2  -3   -1.90    4.80
  11   2  -3    0.40    3.40
 -11   2   3   -1.00    3.90
  11   2  -3   -3.70    3.30
  11   2  -3   -1.90    2.60
 -11   2   3   -1.20    4.50
 -11   2   3    0.60    2.20
 -10  -2   3    0.20    2.60
  10  -2  -3   -2.40    2.30
  10  -2  -3    0.50    3.80
 -10  -2   3    1.90    5.30
  10  -2  -3    0.00    3.30
  10   2  -3   -1.40    4.50
 -10   2   3    0.60    4.40
  10   2  -3    0.50    2.50
 -10   2   3   -1.20    2.10
  10   2  -3    1.40    3.60
 -10   2   3   -2.30    3.60
  -9  -2   3   90.69    7.70
   9  -2  -3   96.39    8.80
  -9  -2   3   80.59   10.20
  -9  -2   3   92.19    8.10
   9  -2  -3   90.79    7.60
   9  -2  -3   86.79    8.60
  -9   2   3  104.29    9.40
   9   2  -3   91.29    9.60
  -9   2   3   90.99    9.40
   9   2  -3   93.59    8.30
   9   2  -3   86.99    7.80
   9   2  -3   92.69    8.60
   8  -2  -3    6.50    3.40
   8  -2  -3    7.00    2.10
   8  -2  -3    4.40    3.20
  -8  -2   3    5.00    2.60
  -8  -2   3    7.90    2.40
   8   2  -3    0.70    2.80
   8   2  -3   12.20    4.40
   8   2  -3    6.60    3.10
  -8   2   3   13.20    4.10
   8   2  -3    9.00    2.50
  -8   2   3    5.10    1.80
  -8   2   3    9.30    3.30
   7  -2  -3   96.99    9.50
  -7  -2   3  108.49    8.90
   7  -2  -3  118.89    8.70
   7  -2  -3  116.19    9.50
  -7  -2   3  112.99   10.80
  -7  -2   3  117.49    9.40
  -7   2   3  119.59    9.80
   7   2  -3  110.29    9.60
  -7   2   3  102.89    9.60
  -7   2   3  121.09    8.60
   7   2  -3   99.79   10.10
   7   2  -3  103.59   10.30
   7   2  -3  109.09    9.00
  -6  -2   3   -1.20    2.10
   6  -2  -3    1.20    2.50
  -6  -2   3    5.40    4.10
   6  -2  -3    0.70    2.50
  -6  -2   3   -1.30    1.80
  -6   2   3    2.70    2.60
  -6   2   3    0.00    1.30
   6   2  -3    0.50    1.90
  -6   2   3   -4.10    3.40
   6   2  -3    0.60    2.40
   6   2  -3   -2.80    2.50
   6   2  -3   -0.40    3.50
  -5  -2   3   32.90    4.80
  -5  -2   3   31.40    3.30
  -5  -2   3   29.70    3.40
   5  -2  -3   26.00    3.30
   5   2  -3   33.20    3.20
   5   2  -3   31.40    3.80
   5   2  -3   28.70    4.50
  -5   2   3   35.50    3.80
  -5   2   3   27.10    2.90
  -4  -2   3   10.10    2.50
  -4   2   3   17.80    2.80
   4   2  -3   11.10    2.50
   4   2  -3   15.10    3.60
   4   2  -3   14.50    3.10
  -3  -2   3    4.90    2.60
   3  -2  -3    1.70    2.30
  -3  -2   3    9.10    1.90
   3  -2  -3   -2.60    2.20
   3   2  -3    5.10    3.10
  -3   2   3    4.00    2.30
  -3   2   3   -1.70    2.30
   3   2  -3   -1.70    3.30
   3   2  -3    2.00    1.90
  -2  -2   3   95.89    8.30
   2  -2  -3   99.09    8.20
  -2  -2   3  120.89    8.80
   2  -2  -3  112.79    8.20
   2   2  -3   91.29    8.30
  -2   2   3  102.09    8.40
  -2   2   3  116.69    8.20
  -1  -2   3  135.79   10.70
  -1   2   3  142.59   10.50
   1   2  -3  134.19   10.70
  -1   2   3  135.49   10.50
   1   2  -3  155.58   11.20
   0  -2   3  186.98   14.40
   0  -2   3  178.88   14.60
   0  -2   3  195.58   14.20
   0   2  -3  192.08   14.40
   0   2  -3  177.78   14.10
   0   2  -3  192.38   14.30
   1  -2   3  105.39    8.20
   1  -2   3   94.29    8.10
   1  -2   3  109.59    8.60
   1  -2   3   83.19    7.60
  -1   2  -3   91.19    8.00
  -1   2  -3   90.29    7.60
  -1   2  -3  105.29    8.20
   1   2   3   96.09    7.80
  -1   2  -3   98.39    8.10
   2  -2   3  397.76   31.60
  -2  -2  -3  438.56   31.70
   2  -2   3  427.06   31.70
  -2  -2  -3  472.75   31.70
  -2   2  -3  398.96   31.60
  -2   2  -3  431.76   31.70
  -2   2  -3  447.36   31.60
   2   2   3  411.06   31.50
   3  -2   3  356.86   25.60
  -3  -2  -3  352.76   25.80
  -3  -2  -3  337.97   25.50
   3  -2   3  330.47   25.60
   3  -2   3  325.87   25.50
  -3   2  -3  314.07   25.90
   3   2   3  342.97   25.40
  -3   2  -3  337.37   25.50
   3   2   3  334.67   25.10
   3   2   3  369.86   25.80
   3   2   3  352.86   25.80
  -3   2  -3  362.16   25.50
   4  -2   3    4.50    2.80
   4  -2   3    4.80    2.50
  -4  -2  -3   10.70    3.90
   4  -2   3   -3.00    2.80
   4   2   3    9.10    2.30
  -4   2  -3    1.20    2.80
  -4   2  -3    6.30    2.60
   4   2   3    7.60    3.00
   4   2   3    5.10    1.10
  -4   2  -3   -2.70    2.40
  -5  -2  -3    0.00    2.70
   5  -2   3    5.00    2.80
  -5  -2  -3    1.10    3.50
   5  -2   3    2.50    2.90
   5   2   3   -0.80    1.50
  -5   2  -3   -2.80    2.80
   5   2   3    2.00    1.30
  -5   2  -3    0.90    2.30
   5   2   3   -0.20    3.00
   5   2   3    0.00    3.00
  -5   2  -3    3.00    2.80
   5   2   3   -1.40    2.40
   6  -2   3    7.40    3.00
  -6  -2  -3   13.40    4.10
   6  -2   3    7.80    3.40
   6  -2   3   16.20    3.30
  -6  -2  -3   14.60    3.20
   6   2   3    8.30    2.80
   6   2   3   11.90    3.00
  -6   2  -3   13.20    2.80
   6   2   3   14.00    2.10
   6   2   3   11.40    2.10
  -6   2  -3   11.10    3.30
   6   2   3    9.10    3.60
   7  -2   3    0.10    2.90
   7  -2   3    1.90    3.20
   7  -2   3    0.40    3.10
  -7  -2  -3    0.30    4.30
  -7  -2  -3    3.70    3.50
   7   2   3    1.70    1.50
   7   2   3   11.90    3.20
  -7   2  -3    3.70    2.70
  -7   2  -3    8.60    3.60
   7   2   3    4.70    3.80
   7   2   3    8.40    2.70
   7   2   3   -0.40    3.00
  -7   2  -3    4.50    2.80
   8  -2   3   30.00    4.30
  -8  -2  -3   32.50    4.40
   8  -2   3   40.80    4.50
  -8  -2  -3   42.70    6.50
   8  -2   3   28.60    5.10
  -8   2  -3   33.60    4.30
   8   2   3   31.70    4.70
  -8   2  -3   37.40    4.70
   8   2   3   37.00    3.90
   8   2   3   35.30    3.90
   8   2   3   28.20    5.10
  -8   2  -3   40.40    4.30
   9  -2   3   34.10    4.40
  -9  -2  -3   35.10    4.50
  -9  -2  -3   26.00    5.70
   9  -2   3   23.40    3.90
   9  -2   3   34.40    5.00
   9  -2   3   31.50    4.70
   9   2   3   26.40    4.60
  -9   2  -3   30.70    4.10
   9   2   3   39.50    3.90
  -9   2  -3   31.30    5.20
   9   2   3   30.20    5.20
   9   2   3   33.80    4.80
  -9   2  -3   39.60    4.80
  10  -2   3   22.90    4.60
  10  -2   3   22.10    4.80
  10  -2   3   29.30    4.20
 -10  -2  -3   22.00    4.20
 -10  -2  -3   23.80    5.60
  10  -2   3   25.40    3.70
  10   2   3   23.70    4.60
 -10   2  -3   26.50    4.80
  10   2   3   25.20    4.10
  10   2   3   29.20    3.50
 -10   2  -3   23.70    4.60
 -10   2  -3   25.20    3.80
  10   2   3   19.30    4.80
  10   2   3   33.00    3.10
 -11  -2  -3   -8.30    5.20
  11  -2   3   -0.10    3.50
  11  -2   3   -7.80    3.80
 -11  -2  -3   -0.10    3.30
  11   2   3   -1.30    2.80
  11   2   3   -2.80    5.50
  11   2   3    1.40    2.50
  11   2   3   -0.40    3.90
 -11   2  -3    1.90    3.50
 -11   2  -3   -0.70    4.50
 -11   2  -3    4.60    3.50
  12  -2   3    8.00    4.20
 -12  -2  -3    8.70    5.70
  12  -2   3    7.00    4.00
  12  -2   3   11.50    3.90
 -12  -2  -3   10.20    3.90
  12   2   3   -2.50    5.00
 -12   2  -3    5.80    5.20
 -12   2  -3   17.30    3.90
  12   2   3   12.80    3.60
  12   2   3    9.20    3.00
  12   2   3   14.60    4.30
  13  -2   3   28.00    4.40
 -13  -2  -3   39.70    6.60
 -13   2  -3   38.30    6.20
  13   2   3   28.20    5.20
  13   2   3   31.60    4.70
  13   2   3   19.20    6.30
  13   2   3   31.40    4.20
 -13   2  -3   28.70    5.30
 -14  -2  -3   15.60    6.10
  14  -2   3   16.90    5.00
  14  -2   3   11.40    4.20
  14   2   3   12.70    3.70
 -14   2  -3   15.00    4.70
 -14   2  -3    9.00    5.70
  14   2   3    9.70    4.90
 -15  -2  -3    5.50    5.50
  15  -2   3    3.90    4.20
  15   2   3    7.30    4.70
  15   2   3    7.80    4.90
 -15   2  -3    3.70    5.70
 -15   2  -3    9.00    3.70
  15   2   3    5.30    4.50
  16  -2   3    8.70    4.40
 -16  -2  -3   -3.00    6.80
  16   2   3   -7.30    4.50
  16   2   3   10.20    3.40
 -16   2  -3    0.70    4.30
 -16   2  -3    0.80    6.00
  17  -2   3   13.10    4.40
 -17  -2  -3    6.30    6.20
 -17   2  -3    8.30    4.50
  17   2   3    9.30    4.80
 -17   2  -3    0.60    6.50
  17   2   3   11.70    4.20
 -18  -2  -3   -2.40    6.30
  18  -2   3   -1.10    4.10
 -18   2  -3   -0.50    5.30
  18   2   3   -2.20    3.30
  18   2   3    0.40    4.60
  19  -2   3   -2.10    4.10
  19  -2   3   -0.10    4.00
 -19   2  -3   -2.50    6.30
  20  -2   3   -1.60    4.30
  20  -2   3    4.40    4.50
  20   2   3   -3.10    4.40
  20  -3  -3   -3.30    4.80
  20  -3  -3   -3.10    3.90
  19  -3  -3    0.90    5.70
  19   3  -3    7.00    4.30
  18  -3  -3   -3.60    4.30
  18   3  -3    1.60    4.00
 -18   3   3   -2.00    6.50
  17  -3  -3    5.30    4.50
 -17  -3   3    4.90    6.60
  17  -3  -3    7.60    3.20
  17   3  -3    3.20    3.90
  17   3  -3    7.00    4.00
 -17   3   3    1.80    6.60
 -16  -3   3    3.90    7.10
  16  -3  -3   -0.10    4.20
  16  -3  -3    1.90    3.00
  16   3  -3    4.10    4.50
 -16   3   3    5.60    6.20
 -16   3   3    1.50    5.10
  16   3  -3   -1.90    3.50
  15  -3  -3   13.20    4.30
  15  -3  -3   11.90    3.20
  15   3  -3   17.10    4.50
 -15   3   3   12.20    4.50
  15   3  -3   13.90    4.60
 -14  -3   3    4.40    7.60
 -14  -3   3   -0.50    6.20
  14  -3  -3    2.30    2.70
  14  -3  -3   -1.60    5.40
  14   3  -3    7.90    4.00
  14   3  -3    6.00    4.80
 -14   3   3    1.40    6.00
 -14   3   3    8.80    4.70
  14   3  -3    4.10    4.00
 -13  -3   3    1.00    5.70
  13  -3  -3    4.00    4.00
 -13  -3   3    7.10    3.50
  13  -3  -3    6.50    4.30
  13  -3  -3    5.60    2.50
 -13   3   3    2.70    5.40
 -13   3   3    8.30    4.30
  13   3  -3   -0.10    5.70
  13   3  -3   -0.10    4.20
  13   3  -3    4.50    3.70
  13   3  -3    5.50    3.70
 -12  -3   3    0.10    5.90
  12  -3  -3    1.00    2.30
 -12  -3   3    8.90    3.80
  12   3  -3    2.00    2.80
 -12   3   3   -1.30    4.90
  12   3  -3    1.30    3.90
  12   3  -3    2.10    4.80
  12   3  -3    4.20    3.40
 -12   3   3    4.50    4.00
  11  -3  -3    8.50    4.00
 -11  -3   3   -9.90    5.50
  11  -3  -3    0.50    3.40
 -11  -3   3    2.90    2.90
  11  -3  -3   -1.10    2.00
  11   3  -3    3.30    2.60
 -11   3   3    5.50    4.60
  11   3  -3   -3.80    3.60
  11   3  -3    9.00    5.90
  11   3  -3    0.60    3.00
 -11   3   3   -3.70    3.70
 -10  -3   3   13.20    5.60
  10  -3  -3    4.70    1.90
 -10  -3   3    1.20    3.30
  10  -3  -3    7.10    3.40
 -10  -3   3    5.60    2.50
  10  -3  -3    7.60    3.80
  10   3  -3    3.20    3.30
  10   3  -3    7.20    2.70
  10   3  -3   12.70    3.30
 -10   3   3    4.10    4.40
  10   3  -3   -2.00    4.80
 -10   3   3    3.20    4.00
   9  -3  -3    4.70    1.70
  -9  -3   3   -5.00    3.10
  -9  -3   3    3.10    2.30
  -9  -3   3    4.10    5.30
   9  -3  -3   -0.50    3.10
   9  -3  -3    6.70    3.50
  -9   3   3   -1.90    3.30
   9   3  -3   -3.30    3.10
   9   3  -3    6.40    3.70
   9   3  -3   -1.30    2.80
  -9   3   3    3.10    1.60
  -9   3   3   -0.80    4.00
   9   3  -3   -3.20    4.50
   8  -3  -3   13.60    3.80
  -8  -3   3   14.30    2.70
   8  -3  -3   15.70    1.90
  -8  -3   3   14.70    3.50
  -8  -3   3   28.10    5.60
   8  -3  -3   22.10    3.60
  -8   3   3   11.80    3.60
   8   3  -3   23.40    3.90
   8   3  -3    3.70    4.60
   8   3  -3   12.30    3.60
  -8   3   3   12.70    4.00
  -7  -3   3   37.00    4.00
  -7  -3   3   37.00    5.40
  -7  -3   3   35.40    4.40
   7  -3  -3   38.60    4.50
   7  -3  -3   33.10    4.30
  -7   3   3   42.20    5.00
  -7   3   3   39.00    4.60
   7   3  -3   40.10    5.40
   7   3  -3   47.10    4.80
  -6  -3   3   13.10    2.30
  -6  -3   3    8.00    3.00
   6  -3  -3   18.70    3.10
  -6   3   3   10.80    3.30
   6   3  -3   15.60    3.40
   6   3  -3   17.40    2.40
   6   3  -3    5.60    4.20
   5  -3  -3    6.10    2.80
  -5  -3   3   10.00    2.70
   5  -3  -3    6.60    2.50
  -5  -3   3    6.30    1.90
   5   3  -3    6.20    3.80
  -5   3   3   11.50    2.80
  -5   3   3    7.20    2.60
   5   3  -3    6.60    2.80
   5   3  -3    6.20    2.40
  -4  -3   3   14.10    2.50
  -4  -3   3    8.30    2.60
   4  -3  -3    7.60    2.50
  -4   3   3   24.20    3.10
   4   3  -3    7.30    3.10
   4   3  -3   17.90    2.40
   4   3  -3   12.70    3.80
  -4   3   3   17.20    2.60
  -3  -3   3  144.19   11.80
  -3  -3   3  156.28   12.20
   3  -3  -3  141.79   11.90
   3   3  -3  155.88   11.90
   3   3  -3  160.18   12.30
  -3   3   3  161.38   12.00
  -3   3   3  164.98   11.90
  -2  -3   3   29.20    3.20
   2  -3  -3   36.70    3.60
  -2  -3   3   22.00    3.40
  -2   3   3   30.60    3.10
   2   3  -3   25.30    3.00
  -2   3   3   22.00    3.00
  -1  -3   3   50.59    5.60
  -1  -3   3   55.19    4.40
  -1   3   3   32.20    4.60
   1   3  -3   44.50    4.50
   0  -3   3  655.43   49.40
   0  -3   3  631.74   49.40
   0  -3   3  709.63   49.40
   0   3   3  688.53   49.30
   0   3  -3  686.23   49.40
   0   3  -3  672.53   49.50
   0   3  -3  666.53   49.60
   1  -3   3   62.29    8.10
   1  -3   3   81.79    6.70
   1  -3   3   80.19    7.20
   1  -3   3   88.79    7.40
  -1   3  -3   91.89    7.10
   1   3   3   73.89    7.50
  -1   3  -3   78.79    7.50
  -1   3  -3   73.79    7.70
   2  -3   3   14.20    3.20
   2  -3   3    3.60    1.80
  -2  -3  -3    5.90    0.80
   2  -3   3    6.20    2.60
   2  -3   3   -2.10    2.20
  -2  -3  -3   10.90    3.10
  -2   3  -3    2.70    2.50
   2   3   3   13.30    2.20
   2   3   3   10.10    3.20
  -2   3  -3   14.60    2.70
   2   3   3    0.20    3.10
  -3  -3  -3   77.79    7.00
   3  -3   3   56.69    6.80
  -3  -3  -3   71.89    6.40
   3  -3   3   73.59    6.60
   3  -3   3   78.79    6.70
   3   3   3   55.09    7.10
  -3   3  -3   72.59    6.80
   3   3   3   77.39    6.30
  -3   3  -3   71.79    6.80
  -3   3  -3   83.89    7.20
   4  -3   3   19.10    3.00
   4  -3   3   14.80    3.10
   4  -3   3   12.40    3.50
  -4  -3  -3    8.20    4.80
  -4  -3  -3   24.20    3.90
  -4  -3  -3   16.70    2.70
   4   3   3   10.50    3.70
   4   3   3   16.00    3.40
   4   3   3   13.30    1.50
  -4   3  -3   16.00    3.10
  -4   3  -3   12.50    2.90
   5  -3   3    2.10    3.00
  -5  -3  -3   -1.50    3.70
   5  -3   3   -2.70    2.60
   5  -3   3   -0.10    2.40
  -5  -3  -3   -1.20    2.40
  -5  -3  -3   -4.00    2.40
  -5   3  -3   -2.80    2.70
  -5   3  -3    0.10    2.60
  -5   3  -3   -0.20    2.80
   5   3   3    4.60    3.10
   5   3   3    9.60    4.00
   5   3   3    3.30    2.50
   5   3   3    2.10    1.20
  -6  -3  -3   -1.00    4.20
   6  -3   3    0.00    2.80
   6  -3   3    6.40    2.70
  -6  -3  -3    0.50    2.80
  -6  -3  -3    5.30    2.70
   6   3   3    3.40    2.80
   6   3   3    5.70    3.80
  -6   3  -3   -0.40    2.80
  -6   3  -3   -0.60    3.10
   6   3   3    0.90    2.70
  -6   3  -3   -2.40    2.60
   6   3   3    0.10    3.30
  -7  -3  -3   45.70    6.20
   7  -3   3   39.30    4.90
  -7  -3  -3   38.90    4.70
   7  -3   3   55.09    6.40
   7  -3   3   57.89    5.90
  -7  -3  -3   41.50    4.70
  -7   3  -3   47.60    5.50
   7   3   3   45.80    5.60
   7   3   3   41.20    4.00
   7   3   3   45.10    5.50
  -7   3  -3   44.70    5.50
   8  -3   3   -5.90    3.10
  -8  -3  -3   -1.30    3.00
  -8  -3  -3    2.70    4.90
   8  -3   3   -6.70    3.40
  -8  -3  -3   -3.40    3.30
   8  -3   3    5.30    3.60
  -8   3  -3   -3.40    3.40
   8   3   3    0.30    1.90
  -8   3  -3   -7.20    3.30
   8   3   3   -5.40    3.80
   8   3   3    1.90    2.70
   8   3   3   -2.10    4.20
  -8   3  -3    0.90    3.10
   8   3   3   -1.50    3.30
   9  -3   3   70.09    7.50
   9  -3   3   57.99    7.40
   9  -3   3   62.49    7.10
  -9  -3  -3   69.49    7.80
  -9  -3  -3   62.69    6.80
  -9  -3  -3   57.39    7.30
   9   3   3   57.99    7.10
  -9   3  -3   70.69    7.20
   9   3   3   60.19    6.50
  -9   3  -3   61.79    6.70
   9   3   3   59.19    7.00
   9   3   3   71.59    5.70
  -9   3  -3   60.09    7.10
 -10  -3  -3   25.10    3.90
  10  -3   3   25.00    3.40
 -10  -3  -3   20.30    3.90
  10  -3   3   21.80    4.00
  10  -3   3   21.50    4.20
  10  -3   3   23.90    4.70
 -10  -3  -3   30.10    6.20
  10   3   3   11.80    5.10
  10   3   3   25.90    3.40
 -10   3  -3   23.90    4.80
 -10   3  -3   21.60    4.30
  10   3   3   21.00    4.00
  10   3   3   18.30    3.00
 -10   3  -3   24.40    4.40
  11  -3   3   -4.90    4.20
 -11  -3  -3    4.20    4.10
  11  -3   3    4.20    4.80
  11  -3   3    1.00    3.10
 -11  -3  -3   10.70    6.00
 -11  -3  -3    2.00    3.30
 -11   3  -3   10.30    3.60
 -11   3  -3    3.80    3.60
 -11   3  -3    2.80    4.60
  11   3   3    3.40    2.50
  11   3   3   -0.90    3.60
  11   3   3    2.80    3.40
 -12  -3  -3   22.20    6.30
  12  -3   3   21.40    4.30
 -12  -3  -3   19.50    4.10
  12  -3   3   21.80    5.50
  12  -3   3   10.20    4.80
  12   3   3   21.90    3.40
 -12   3  -3   23.40    4.10
 -12   3  -3   28.00    5.30
  12   3   3   25.70    4.50
  12   3   3   13.70    5.70
 -12   3  -3   27.20    4.20
  12   3   3   30.40    4.00
  13  -3   3   15.90    4.90
  13  -3   3   19.00    4.00
 -13  -3  -3   19.20    5.70
  13   3   3   11.00    4.40
  13   3   3   12.80    4.50
  13   3   3   12.40    3.30
 -13   3  -3   16.70    4.70
 -13   3  -3    1.90    5.00
  14  -3   3    0.60    5.10
  14  -3   3   -7.70    3.80
 -14  -3  -3    6.70    5.30
  14   3   3    1.20    3.20
  14   3   3   10.80    4.90
 -14   3  -3   -5.50    6.50
 -14   3  -3    5.90    4.30
  14   3   3   -1.70    5.50
 -15  -3  -3   36.00    7.20
  15  -3   3   40.60    5.20
  15   3   3   33.60    4.40
 -15   3  -3   47.80    5.90
  15   3   3   38.00    5.90
  15   3   3   30.90    6.30
  16  -3   3   -2.20    4.00
 -16  -3  -3   -4.70    6.90
  16   3   3    1.80    3.50
 -16   3  -3    2.50    5.10
 -17  -3  -3   -2.60    6.10
  17  -3   3   -6.60    4.00
 -17   3  -3   -0.50    4.10
  17   3   3   -4.90    2.90
 -18  -3  -3    5.40    6.50
  18  -3   3    2.80    3.70
 -18   3  -3   -8.30    4.70
  18   3   3   11.70    4.20
  19  -3   3   -6.00    4.10
 -19  -3  -3    1.20    5.70
 -19   3  -3    2.00    4.90
  20  -3   3    5.60    4.10
 -20   3  -3    9.30    6.10
  20   3   3    3.60    4.50
  20  -4  -3   -0.60    5.00
  20  -4  -3    2.70    3.40
  20   4  -3    3.70    4.40
  19  -4  -3    2.00    3.00
  19  -4  -3    0.60    4.80
  19   4  -3   -1.90    4.00
 -18  -4   3    3.00    6.50
  18  -4  -3   -0.70    2.90
  18  -4  -3   -1.80    4.40
  18   4  -3    1.80    3.90
  17  -4  -3   -2.50    5.30
  17  -4  -3    4.50    2.80
 -17  -4   3    1.20    7.00
 -17   4   3   10.90    4.70
  17   4  -3   -3.30    3.60
 -16  -4   3    1.60    6.90
  16  -4  -3    2.90    2.70
 -16   4   3    4.90    4.50
  16   4  -3    3.60    3.60
  16   4  -3    2.60    3.80
 -16   4   3    6.10    6.20
  15  -4  -3    5.50    2.70
 -15  -4   3   10.70    6.90
  15   4  -3    2.00    3.50
 -15   4   3    2.40    5.00
  15   4  -3   11.90    4.60
  14  -4  -3   -1.40    2.30
 -14  -4   3   12.40    6.50
 -14  -4   3    0.50    4.70
  14   4  -3   -9.60    4.60
 -14   4   3    4.70    5.90
 -14   4   3   -3.70    4.60
  14   4  -3   -5.90    4.10
  13  -4  -3    7.30    2.30
 -13  -4   3    9.10    4.60
  13  -4  -3    5.70    4.50
  13  -4  -3    2.00    4.30
 -13  -4   3    7.00    6.40
  13   4  -3    8.40    3.20
  13   4  -3    9.00    4.10
 -13   4   3    8.30    5.50
  13   4  -3    5.40    3.80
 -13   4   3    3.00    5.20
  12  -4  -3    0.00    4.20
 -12  -4   3   -0.70    3.50
  12  -4  -3   -0.30    1.80
  12  -4  -3   -1.80    4.60
 -12  -4   3    5.80    6.20
  12   4  -3    2.60    5.60
  12   4  -3    3.60    4.50
  12   4  -3    7.30    3.80
 -12   4   3   -0.80    4.70
 -12   4   3   -0.50    4.00
  12   4  -3   -1.10    3.40
 -11  -4   3   -6.30    5.90
  11  -4  -3    4.40    4.00
 -11  -4   3    6.20    3.90
  11  -4  -3    7.50    3.80
 -11  -4   3    4.50    3.10
 -11   4   3    3.80    4.60
  11   4  -3   11.40    2.90
  11   4  -3    5.10    6.20
 -11   4   3   10.60    3.80
  11   4  -3    7.00    3.60
  11   4  -3   12.10    3.70
  10  -4  -3   -2.10    3.70
 -10  -4   3    1.90    5.60
 -10  -4   3   -3.50    2.30
  10  -4  -3   -4.60    3.30
 -10  -4   3   -2.20    3.00
  10   4  -3    0.40    3.40
  10   4  -3   -1.80    5.10
  10   4  -3   -4.00    4.20
 -10   4   3   -6.70    3.40
 -10   4   3   -0.80    4.10
  10   4  -3    7.50    2.60
   9  -4  -3   11.60    3.70
   9  -4  -3    3.20    3.30
  -9  -4   3   10.60    3.60
  -9  -4   3    4.00    2.40
  -9  -4   3    7.20    5.50
  -9   4   3    5.70    3.50
   9   4  -3   -1.90    4.70
  -9   4   3    5.80    4.00
   9   4  -3    8.80    4.00
   9   4  -3    8.50    2.50
   8  -4  -3    8.30    3.70
  -8  -4   3    3.20    3.40
  -8  -4   3   -3.00    2.50
   8  -4  -3    4.90    3.30
   8   4  -3   -2.20    4.60
   8   4  -3   -2.50    2.10
  -8   4   3    0.60    3.30
   8   4  -3    2.10    3.30
  -7  -4   3    6.20    2.30
   7  -4  -3   16.90    3.80
   7  -4  -3    6.70    3.20
  -7  -4   3    9.60    3.10
  -7   4   3    6.30    3.40
  -7   4   3   10.00    3.40
   7   4  -3   17.00    4.80
   7   4  -3    9.70    2.40
  -6  -4   3    4.20    2.80
  -6  -4   3    3.40    2.00
   6  -4  -3    9.20    3.10
  -6   4   3    4.50    3.20
   6   4  -3    0.50    2.40
   6   4  -3    7.10    3.10
   6   4  -3    7.30    4.30
  -6   4   3    7.20    3.10
  -5  -4   3    1.30    2.60
   5  -4  -3    3.90    2.50
   5  -4  -3    5.20    2.50
  -5  -4   3    2.60    1.90
   5   4  -3    5.20    2.50
   5   4  -3    4.20    4.00
  -5   4   3   11.30    2.80
   5   4  -3    0.60    3.20
  -5   4   3    9.40    2.70
   4  -4  -3   -0.70    2.40
   4  -4  -3   -0.30    2.30
  -4  -4   3    4.90    2.80
  -4  -4   3    1.90    2.10
  -4   4   3    1.80    1.00
  -4   4   3    0.80    2.40
   4   4  -3   -0.80    2.70
  -4   4   3    3.20    2.40
   4   4  -3    3.60    2.00
  -3  -4   3   -2.30    2.10
   3  -4  -3    1.90    2.50
   3  -4  -3   -0.70    2.00
   3   4  -3   -0.60    1.80
  -3   4   3   -2.10    2.20
  -3   4   3    3.00    1.30
   3   4  -3   -0.60    2.70
  -3   4   3    2.90    2.00
   2  -4  -3    9.90    2.00
  -2  -4   3    5.90    2.10
  -2   4   3   14.10    2.20
   2   4  -3    2.50    2.80
  -2   4   3   15.80    2.40
   2   4  -3    6.80    2.10
  -1  -4   3  148.49   12.80
  -1  -4   3  180.08   13.30
  -1  -4   3  167.48   13.00
  -1   4   3  172.48   12.70
   1   4  -3  181.68   13.20
  -1   4   3  168.98   12.70
   1   4  -3  161.08   12.80
   0  -4   3   57.39    6.20
   0  -4   3   76.99    6.20
   0   4   3   67.19    6.10
   0   4   3   72.69    5.40
   0   4  -3   60.89    5.80
   0   4  -3   68.29    6.70
   1  -4   3   60.09    5.80
   1  -4   3   72.29    6.60
   1  -4   3   64.99    5.90
  -1  -4  -3   63.99    6.00
   1  -4   3   62.89    6.20
   1   4   3   79.69    6.10
  -1   4  -3   63.59    6.60
  -1   4  -3   68.79    6.60
  -1   4  -3   60.39    6.20
   2  -4   3   72.29    6.70
   2  -4   3   76.79    6.50
   2  -4   3   84.49    7.00
  -2  -4  -3   67.09    7.10
   2  -4   3   79.59    7.20
  -2  -4  -3   68.29    5.80
  -2   4  -3   79.89    7.00
  -2   4  -3   80.49    7.00
  -2   4  -3   75.19    6.90
   2   4   3   74.59    6.30
   2   4   3   90.79    7.20
  -2   4  -3   85.49    7.20
   3  -4   3    9.20    2.80
   3  -4   3    6.10    2.60
  -3  -4  -3    1.20    2.20
   3  -4   3    2.80    2.40
  -3  -4  -3    3.60    4.60
  -3  -4  -3    4.40    0.90
  -3   4  -3    1.70    2.80
   3   4   3   -1.30    3.40
  -3   4  -3   10.20    2.60
   3   4   3    6.50    2.60
   3   4   3    5.50    0.80
   3   4   3   -0.50    1.70
  -3   4  -3    5.90    2.80
   4  -4   3   50.59    5.70
   4  -4   3   52.09    5.90
   4  -4   3   50.59    5.50
   4  -4   3   50.39    5.20
  -4  -4  -3   47.70    3.90
  -4  -4  -3   47.10    4.90
  -4  -4  -3   47.70    5.40
  -4   4  -3   55.09    5.50
   4   4   3   54.89    5.70
   4   4   3   48.30    4.60
  -4   4  -3   50.69    5.70
   4   4   3   48.10    5.40
  -4   4  -3   55.49    5.60
   4   4   3   45.80    3.90
  -5  -4  -3   20.80    3.10
   5  -4   3   25.10    3.70
  -5  -4  -3   31.50    5.20
   5  -4   3   17.80    3.70
   5  -4   3   20.90    3.70
  -5  -4  -3   25.70    3.40
  -5  -4  -3   24.20    3.20
   5   4   3   20.10    2.20
  -5   4  -3   19.00    3.70
   5   4   3   28.70    4.30
  -5   4  -3   28.30    3.70
   5   4   3   26.00    3.00
   5   4   3   23.70    3.60
  -6  -4  -3   80.89    7.00
  -6  -4  -3   94.79    9.00
  -6  -4  -3   68.59    7.30
   6  -4   3   62.69    7.60
   6  -4   3   87.79    7.70
   6   4   3   80.49    8.70
   6   4   3   67.79    5.90
   6   4   3   75.09    6.90
  -6   4  -3   86.79    7.50
  -6   4  -3   72.69    7.40
  -7  -4  -3  185.18   15.40
   7  -4   3  211.78   15.30
   7  -4   3  183.18   15.20
  -7  -4  -3  193.88   15.00
   7  -4   3  186.48   15.30
   7   4   3  189.98   14.40
  -7   4  -3  197.98   15.20
   7   4   3  196.78   15.00
   7   4   3  202.68   15.90
   7   4   3  182.68   15.50
  -7   4  -3  197.38   15.10
  -7   4  -3  182.38   15.20
   8  -4   3   59.39    6.60
  -8  -4  -3   67.19    6.40
  -8  -4  -3   62.59    7.50
  -8  -4  -3   66.59    6.90
   8  -4   3   69.39    7.10
   8  -4   3   63.49    7.40
   8   4   3   57.69    7.10
  -8   4  -3   62.39    7.10
   8   4   3   61.29    5.30
   8   4   3   67.99    7.00
   8   4   3   51.79    7.70
  -8   4  -3   64.19    6.80
  -8   4  -3   65.19    7.30
   9  -4   3   50.29    6.10
  -9  -4  -3   58.79    6.20
  -9  -4  -3   64.19    6.90
  -9  -4  -3   47.20    5.60
   9  -4   3   53.39    6.80
   9  -4   3   52.49    6.00
   9   4   3   60.59    5.00
   9   4   3   51.49    6.80
   9   4   3   67.19    6.50
  -9   4  -3   55.59    6.40
  -9   4  -3   62.69    6.40
  -9   4  -3   52.19    6.20
   9   4   3   49.60    5.80
  10  -4   3   20.70    4.50
 -10  -4  -3   18.40    4.40
 -10  -4  -3   29.70    6.30
  10  -4   3   10.80    4.70
 -10  -4  -3   20.80    4.00
  10  -4   3   22.00    4.40
 -10   4  -3   17.50    4.60
  10   4   3   25.90    3.50
  10   4   3   24.60    4.30
  10   4   3   23.60    5.50
  10   4   3   22.20    2.90
 -10   4  -3   21.10    4.00
 -10   4  -3   28.60    4.20
  11  -4   3   42.40    5.70
 -11  -4  -3   41.20    5.10
 -11  -4  -3   34.60    6.60
  11  -4   3   42.20    5.20
  11  -4   3   40.80    5.40
  11   4   3   41.00    4.40
 -11   4  -3   40.90    5.40
  11   4   3   41.30    4.60
  11   4   3   30.80    5.60
 -11   4  -3   37.10    4.80
  11   4   3   28.80    6.40
 -11   4  -3   42.40    5.90
  12  -4   3   12.20    3.70
  12  -4   3    8.40    4.40
 -12  -4  -3   17.20    4.60
 -12  -4  -3   17.90    5.80
  12  -4   3   19.20    4.70
  12   4   3    8.50    3.50
  12   4   3   13.80    2.50
  12   4   3   10.30    4.40
  12   4   3   17.90    5.90
 -12   4  -3   11.10    3.60
 -12   4  -3   11.10    4.00
 -12   4  -3   16.20    5.20
 -13  -4  -3    6.50    4.30
  13  -4   3   11.40    4.90
 -13  -4  -3   -0.50    6.00
  13   4   3    3.90    4.30
 -13   4  -3    0.60    5.20
 -13   4  -3    5.50    4.00
  13   4   3    9.40    4.30
  14  -4   3  135.89   10.10
 -14  -4  -3  102.09   13.00
  14   4   3  114.69    9.60
  14   4   3  103.89   10.60
 -14   4  -3  110.49   11.30
  14   4   3  120.19   11.10
  15  -4   3    8.70    4.10
 -15  -4  -3    7.30    7.00
 -15   4  -3   12.50    4.60
  15   4   3    1.90    4.40
  15   4   3    7.30    2.90
  16  -4   3    5.00    3.80
 -16  -4  -3    2.10    6.10
 -16   4  -3    2.50    4.90
  16   4   3    3.20    3.50
 -17  -4  -3   13.40    6.80
  17  -4   3   28.10    4.50
  17   4   3   25.60    4.60
 -17   4  -3   31.10    6.50
  18  -4   3   -4.70    3.90
  18   4   3   -2.00    3.90
 -18   4  -3    2.40    4.50
 -19  -4  -3   -3.00    6.70
  19  -4   3    4.00    4.00
  19   4   3    8.30    4.20
 -19   4  -3    6.40    4.90
 -19  -5   3   -4.10    6.30
  19  -5  -3    3.40    5.00
  18  -5  -3    0.10    4.70
 -18  -5   3   -3.00    6.60
 -18   5   3    0.10    4.80
  18   5  -3    2.20    3.90
 -17  -5   3    2.60    6.70
  17   5  -3   -0.50    3.80
 -17   5   3    2.00    5.40
 -17   5   3   -6.50    5.90
 -16  -5   3   -0.50    7.00
  16   5  -3    1.30    3.60
  16   5  -3   -1.30    7.80
 -16   5   3   -0.70    5.20
 -16   5   3    6.60    6.00
 -15  -5   3   -8.20    6.50
  15   5  -3    1.70    3.90
  15   5  -3    6.40    3.70
 -15   5   3   -3.50    5.00
  14   5  -3   30.20    6.30
  14   5  -3   46.70    5.40
 -14   5   3   39.20    7.00
 -14   5   3   32.00    5.70
 -13  -5   3    4.90    4.20
 -13  -5   3    9.00    6.40
 -13  -5   3    3.70    3.10
  13  -5  -3    9.00    4.80
  13  -5  -3    5.50    4.80
  13   5  -3    6.70    3.10
  13   5  -3    0.30    4.30
  13   5  -3    8.60    4.40
 -13   5   3    1.30    5.50
 -13   5   3   12.50    5.80
  12  -5  -3   41.20    5.50
  12  -5  -3   39.80    6.20
 -12  -5   3   42.50    5.70
 -12  -5   3   40.40    7.30
  12   5  -3   29.00    6.40
  12   5  -3   40.20    5.40
 -12   5   3   43.90    5.60
  12   5  -3   37.80    4.50
 -12   5   3   37.60    6.10
 -11  -5   3   26.70    3.70
  11  -5  -3   21.90    4.50
  11   5  -3   19.60    3.30
 -11   5   3   17.50    4.40
 -11   5   3   26.70    5.00
  11   5  -3   11.80    4.30
  11   5  -3    2.80    5.80
  11   5  -3   10.90    4.10
 -10  -5   3   34.20    4.20
  10  -5  -3   27.90    4.90
 -10  -5   3   28.80    4.40
  10  -5  -3   36.30    5.30
  10   5  -3   30.40    4.60
 -10   5   3   40.60    5.20
  10   5  -3   29.10    3.80
 -10   5   3   30.40    4.70
  -9  -5   3   10.30    3.00
   9  -5  -3    7.00    3.50
   9  -5  -3    7.40    3.70
  -9  -5   3   11.30    3.80
  -9   5   3    8.10    3.60
  -9   5   3    6.40    3.80
   9   5  -3    7.00    5.20
   9   5  -3   13.70    4.20
   9   5  -3   13.00    2.70
  -8  -5   3   -0.10    2.10
   8  -5  -3    3.20    3.10
   8  -5  -3   -2.50    3.20
  -8  -5   3   -2.80    3.00
   8   5  -3    1.80    3.40
  -8   5   3    7.00    3.70
   8   5  -3   -1.50    2.30
   8   5  -3    3.70    4.90
  -8   5   3    5.90    3.40
  -7  -5   3  243.68   18.30
   7  -5  -3  226.98   18.50
  -7  -5   3  225.68   18.60
   7  -5  -3  251.77   18.80
   7   5  -3  232.38   18.20
  -7   5   3  264.67   18.70
   7   5  -3  238.48   19.40
   7   5  -3  230.98   18.90
  -7   5   3  254.37   18.60
  -6  -5   3   98.49    9.20
  -6  -5   3  102.19    8.00
   6  -5  -3  102.49    9.10
   6  -5  -3   88.29    8.80
   6   5  -3   96.39    8.90
   6   5  -3   86.39   10.00
  -6   5   3  106.69    9.10
  -6   5   3   92.59    8.60
   6   5  -3  102.39    8.10
   5  -5  -3   58.39    5.40
  -5  -5   3   42.60    5.00
   5  -5  -3   55.79    6.10
  -5  -5   3   43.10    4.80
   5   5  -3   48.10    5.60
  -5   5   3   50.89    5.40
   5   5  -3   42.90    4.80
   4  -5  -3    0.90    3.10
  -4  -5   3   -0.90    2.10
  -4  -5   3   -4.90    2.50
   4  -5  -3   -5.90    2.40
  -4   5   3    0.90    2.40
   4   5  -3   -0.90    1.90
   4   5  -3   -6.30    2.80
  -4   5   3   -1.40    2.80
  -4   5   3    3.50    1.30
  -3  -5   3    0.30    2.90
  -3  -5   3   -0.50    1.80
   3   5  -3   -0.10    2.70
  -3   5   3   -0.10    2.60
  -3   5   3   -0.80    2.40
   3   5  -3    1.80    2.00
  -3   5   3    3.00    1.50
  -2  -5   3   38.80    3.80
  -2  -5   3   39.10    4.30
   2  -5  -3   31.90    4.00
  -2   5   3   42.50    5.00
   2   5  -3   44.80    4.30
   2   5  -3   40.70    4.00
  -2   5   3   37.60    3.80
  -1  -5   3   39.20    4.20
  -1  -5   3   42.10    4.40
  -1  -5   3   39.70    4.40
   1  -5  -3   35.70    4.10
   1   5  -3   39.90    5.00
   1   5  -3   43.30    4.60
   1   5  -3   40.40    4.20
  -1   5   3   33.60    4.30
  -1   5   3   39.80    4.20
   0  -5   3   24.60    3.60
   0  -5   3   28.10    3.10
   0  -5   3   31.90    3.20
   0  -5  -3   27.30    3.10
   0   5  -3   31.60    3.70
   0   5  -3   27.10    3.10
   0   5   3   21.10    3.10
   0   5   3   27.70    2.70
   0   5  -3   25.80    3.60
  -1  -5  -3   72.39    7.00
   1  -5   3   69.19    7.20
   1  -5   3   76.19    6.60
   1  -5   3   79.79    6.70
   1  -5   3   79.29    7.30
  -1   5  -3   85.99    6.90
  -1   5  -3   77.89    6.90
   1   5   3   78.59    6.70
  -1   5  -3   73.09    7.30
  -2  -5  -3   -0.80    3.10
  -2  -5  -3    4.60    1.20
   2  -5   3    5.30    2.20
   2  -5   3    7.90    2.60
   2  -5   3    2.00    2.70
   2  -5   3    5.90    2.50
  -2   5  -3   15.60    3.10
  -2   5  -3    1.40    3.20
   2   5   3    5.70    1.80
  -2   5  -3    6.50    4.90
  -2   5  -3    3.80    2.60
   2   5   3    2.00    2.40
   3  -5   3   -1.10    2.60
   3  -5   3    2.30    3.20
  -3  -5  -3    1.40    1.00
  -3  -5  -3   -2.50    2.40
   3  -5   3    0.30    2.80
   3   5   3   -1.10    2.50
  -3   5  -3   -1.30    2.40
   3   5   3    0.70    1.70
  -3   5  -3   -0.50    2.90
   4  -5   3    8.30    2.70
   4  -5   3   14.90    3.10
   4  -5   3    6.60    3.20
  -4  -5  -3   10.10    1.70
   4  -5   3   16.70    3.70
  -4  -5  -3    6.00    2.20
  -4  -5  -3   12.20    2.90
  -4   5  -3   10.00    3.30
   4   5   3   12.70    3.90
   4   5   3   11.90    3.00
   4   5   3   10.50    2.00
  -4   5  -3    1.10    3.20
   4   5   3   13.40    1.50
  -4   5  -3   14.00    3.20
   5  -5   3    7.50    2.40
  -5  -5  -3    4.20    2.40
   5  -5   3   12.20    4.00
   5  -5   3    5.70    3.50
  -5  -5  -3   -0.20    3.30
  -5  -5  -3    4.50    1.30
   5   5   3   -1.90    3.90
   5   5   3    5.80    1.40
   6  -5   3   -7.10    3.40
   6  -5   3    4.00    3.80
  -6  -5  -3   -4.50    2.90
   6  -5   3    0.20    3.60
   6  -5   3    2.70    2.50
  -6  -5  -3   -0.10    1.60
  -6  -5  -3    3.30    2.40
   6   5   3    1.60    1.50
  -6   5  -3    3.70    3.20
   6   5   3   -0.60    4.80
  -6   5  -3    1.80    3.20
   6   5   3    1.10    2.40
  -6   5  -3    4.70    3.30
   6   5   3   -1.10    3.20
  -7  -5  -3    1.90    3.10
  -7  -5  -3   -0.50    1.50
   7  -5   3   -4.70    3.10
  -7  -5  -3   -0.20    2.60
   7  -5   3   10.00    4.00
   7  -5   3    3.40    3.90
   7   5   3    1.40    4.30
  -7   5  -3    1.80    3.40
   7   5   3   -1.00    3.00
   7   5   3   -0.20    1.70
  -7   5  -3    8.80    3.40
   7   5   3    5.10    4.00
  -7   5  -3   -0.10    3.40
   8  -5   3    6.50    4.00
  -8  -5  -3    3.00    3.50
  -8  -5  -3    1.50    3.70
   8  -5   3   -5.60    3.70
   8  -5   3   -1.40    3.40
  -8  -5  -3   -2.70    5.10
   8   5   3    2.70    3.00
   8   5   3   -5.50    3.40
  -8   5  -3    0.10    3.30
   8   5   3    5.10    1.70
  -8   5  -3    1.00    3.00
  -8   5  -3   -0.90    3.10
   8   5   3   -4.80    4.70
  -9  -5  -3   -3.10    3.30
   9  -5   3   -0.10    4.00
   9  -5   3   -1.50    4.20
  -9  -5  -3   -4.40    5.40
   9  -5   3   -3.90    3.50
  -9  -5  -3   -0.20    3.30
  -9   5  -3    4.40    3.40
   9   5   3   -1.10    1.70
   9   5   3    2.20    5.00
  -9   5  -3   -2.30    3.60
  -9   5  -3    0.90    3.30
   9   5   3    1.00    3.60
 -10  -5  -3   -3.50    3.40
  10  -5   3    7.20    4.50
  10  -5   3    4.70    3.90
 -10  -5  -3    6.80    5.90
 -10   5  -3    4.20    4.20
 -10   5  -3    2.00    3.50
  10   5   3    6.30    6.30
 -10   5  -3    4.30    3.50
  10   5   3    5.20    2.20
  10   5   3   10.10    4.00
  10   5   3    0.00    3.20
 -11  -5  -3   13.10    4.00
  11  -5   3   10.50    4.40
 -11  -5  -3   20.10    5.60
 -11  -5  -3   15.00    3.90
  11   5   3   10.20    2.50
  11   5   3   10.10    3.40
 -11   5  -3   12.50    4.50
  11   5   3    1.50    4.10
  11   5   3   12.70    5.70
 -11   5  -3   19.30    4.00
 -12  -5  -3    0.60    4.40
  12  -5   3   -7.60    3.20
 -12  -5  -3   -3.90    5.20
  12  -5   3    5.80    4.70
  12   5   3   -0.50    5.90
 -12   5  -3   -4.20    4.20
  12   5   3   -3.20    3.40
 -12   5  -3   -3.90    3.80
  12   5   3    1.50    2.40
 -12   5  -3   -4.60    3.70
 -13  -5  -3    5.60    5.40
  13  -5   3    5.20    6.00
  13  -5   3   10.10    3.70
  13   5   3    8.80    2.90
  13   5   3    8.10    4.70
  13   5   3    5.30    4.10
 -13   5  -3   18.50    5.50
 -13   5  -3    5.70    4.30
  14   5   3   11.80    5.10
 -14   5  -3   14.30    5.80
  14   5   3   14.80    3.40
  14   5   3   16.20    5.40
 -14   5  -3   12.60    5.00
  15  -5   3    4.20    3.90
 -15  -5  -3    4.20    5.80
  15   5   3   -1.40    4.30
  15   5   3    3.80    3.20
 -15   5  -3   -7.30    4.30
 -15   5  -3   -5.80    5.50
 -16  -5  -3    3.90    6.00
  16  -5   3    6.10    3.60
  16   5   3   -1.00    3.30
 -16   5  -3    1.20    4.80
 -16   5  -3   -4.20    5.40
 -17  -5  -3    7.40    6.30
  17  -5   3   -3.90    3.50
 -17   5  -3  -11.60    5.50
  17   5   3    2.20    3.60
 -17   5  -3    3.00    5.20
  18  -5   3    5.10    3.70
 -18   5  -3   -0.30    5.30
  18   5   3   -2.70    3.80
 -18   5  -3   -0.40    5.30
  19  -5   3    1.20    3.70
 -19  -5  -3   -7.20    6.60
 -19   5  -3   -6.70    5.30
  19   5   3    3.40    4.10
 -19   5  -3  -18.50    9.60
 -19  -6   3    9.50    7.20
 -19   6   3    7.50    5.70
 -19   6   3   -2.80    5.30
  19   6  -3    4.80    4.00
 -18  -6   3    3.50    6.50
  18   6  -3    1.50    3.80
 -18   6   3   14.80    6.00
 -18   6   3    2.80    5.70
 -17   6   3   13.00    5.70
  17   6  -3    1.60    3.60
 -17   6   3   -0.10    5.60
 -16   6   3   -0.30    5.00
 -16   6   3    3.10    6.00
  16   6  -3    7.70    3.60
 -15   6   3    5.20    5.60
 -15   6   3   10.90    5.20
  15   6  -3   17.60    7.70
  15   6  -3   14.60    4.50
 -14   6   3    5.00    4.80
 -14   6   3    1.70    6.90
  14   6  -3    7.40    3.40
  14   6  -3    6.60    4.10
 -13  -6   3   28.10    4.30
  13  -6  -3   28.00    6.00
  13   6  -3   30.10    6.10
  13   6  -3   26.80    5.00
 -13   6   3   31.60    5.60
 -13   6   3   30.30    6.20
  13   6  -3   37.10    4.90
  12  -6  -3   25.10    5.00
  12  -6  -3   15.90    5.00
 -12  -6   3   20.90    4.10
  12   6  -3   21.60    3.60
  12   6  -3   28.30    6.20
 -12   6   3   15.20    5.30
  12   6  -3   14.60    4.80
  11  -6  -3   45.90    9.20
 -11  -6   3   32.50    5.40
  11  -6  -3   45.00    5.90
 -11   6   3   38.40    5.80
  11   6  -3   45.30    5.60
  11   6  -3   31.00    6.80
  11   6  -3   41.50    4.60
 -11   6   3   46.20    5.60
  10  -6  -3   16.80    4.60
 -10  -6   3   19.30    3.10
  10  -6  -3   16.20    4.30
 -10   6   3   16.50    4.70
 -10   6   3   17.70    4.20
  10   6  -3   14.60    4.80
  10   6  -3    7.40    5.70
  10   6  -3   16.90    3.10
   9  -6  -3  166.98   13.90
  -9  -6   3  183.08   13.30
   9  -6  -3  172.88   14.00
  -9  -6   3  143.39   13.90
   9   6  -3  159.48   13.10
  -9   6   3  167.58   13.80
  -9   6   3  171.08   13.80
   9   6  -3  173.98   13.90
  -8  -6   3    2.20    2.20
   8  -6  -3    2.40    3.10
  -8  -6   3    1.40    3.40
   8  -6  -3   -3.40    3.90
  -8   6   3    4.20    3.90
   8   6  -3   12.70    3.70
   8   6  -3    6.10    5.10
  -8   6   3   -1.20    3.80
   8   6  -3    1.90    2.70
   7  -6  -3    1.20    3.40
   7  -6  -3    0.60    3.40
  -7  -6   3    1.90    3.70
  -7  -6   3    0.30    2.50
   7   6  -3    1.70    3.40
  -7   6   3    0.40    3.10
   7   6  -3   11.30    4.90
   7   6  -3    0.60    2.20
  -7   6   3    3.20    3.20
  -6  -6   3  131.49   11.00
   6  -6  -3  134.99   11.70
  -6  -6   3  143.89   11.60
   6  -6  -3  137.49   11.70
  -6   6   3  153.78   11.60
   6   6  -3  130.49   11.10
  -6   6   3  154.88   11.70
   6   6  -3  141.19   12.20
   6   6  -3  140.29   12.60
  -5  -6   3   66.79    7.90
  -5  -6   3   64.29    6.20
   5  -6  -3   72.99    7.40
   5   6  -3   74.79    6.60
  -5   6   3   69.49    7.20
  -5   6   3   86.39    7.10
  -5   6   3   67.79    5.60
   5   6  -3   78.09    8.00
   4  -6  -3   47.20    5.40
  -4  -6   3   35.10    3.90
  -4  -6   3   50.69    5.80
   4   6  -3   39.60    5.80
  -4   6   3   43.20    5.20
  -4   6   3   38.10    3.90
  -4   6   3   40.10    4.30
   4   6  -3   37.70    4.40
  -3  -6   3   99.59    8.80
  -3  -6   3   91.29    8.10
   3  -6  -3   90.19    7.90
   3   6  -3   90.69    8.10
  -3   6   3  105.49    8.50
   3   6  -3  114.59    8.90
  -3   6   3  102.19    7.90
  -3   6   3  107.79    8.80
  -2  -6   3   55.19    5.10
  -2  -6   3   55.69    5.90
   2  -6  -3   49.80    5.00
   2  -6  -3   52.19    5.20
  -2   6   3   44.40    5.40
  -2   6   3   60.69    6.30
   2   6  -3   52.19    6.10
  -2   6   3   49.70    4.90
  -1  -6   3   83.39    6.70
  -1  -6   3   70.59    6.20
  -1  -6   3   81.19    7.00
   1  -6  -3   68.89    6.30
  -1   6   3   61.89    6.30
   1   6  -3   67.09    6.50
   1   6  -3   69.09    7.10
  -1   6   3   75.29    6.30
   0  -6  -3   93.69    8.10
   0  -6   3   93.59    7.60
   0  -6   3   87.19    7.80
   0  -6   3   93.99    8.20
   0   6   3  101.49    8.00
   0   6   3   89.59    7.60
   0   6  -3  101.39    8.60
   1  -6   3  304.17   22.10
  -1  -6  -3  298.37   22.10
  -1  -6  -3  268.67   21.60
   1  -6   3  287.27   21.80
   1  -6   3  319.97   22.10
   1   6   3  304.37   22.00
  -1   6  -3  296.57   22.10
  -1   6  -3  285.87   22.30
  -1   6  -3  276.47   21.90
   2  -6   3   10.00    3.30
   2  -6   3   13.30    2.70
  -2  -6  -3   12.70    1.80
   2  -6   3   10.80    2.60
  -2  -6  -3   11.40    2.90
  -2   6  -3   10.70    2.80
   2   6   3   12.30    3.10
  -2   6  -3   18.90    3.20
  -2   6  -3    6.90    3.50
   2   6   3   16.20    2.00
   3  -6   3  395.76   29.00
   3  -6   3  396.96   29.20
  -3  -6  -3  369.96   28.80
  -3  -6  -3  374.06   29.20
   3  -6   3  397.16   29.40
  -3   6  -3  410.86   29.40
  -3   6  -3  390.56   29.20
  -3   6  -3  401.26   29.20
   3   6   3  381.86   28.80
   3   6   3  400.86   29.40
  -4  -6  -3   -1.10    2.90
   4  -6   3   -0.80    3.20
   4  -6   3    8.00    3.30
  -4  -6  -3    4.40    1.40
   4  -6   3    2.80    2.80
  -4   6  -3    7.20    3.50
  -4   6  -3    5.80    3.30
   4   6   3    6.30    4.40
  -4   6  -3    2.20    2.80
   4   6   3    1.00    1.80
   4   6   3    2.70    1.20
   5  -6   3   19.40    4.50
   5  -6   3   17.50    3.00
   5  -6   3   19.90    4.40
  -5  -6  -3   20.20    2.10
  -5  -6  -3   21.60    2.80
  -5  -6  -3   21.60    4.00
   5  -6   3   16.60    3.90
   5   6   3    7.70    5.00
   5   6   3   20.90    2.10
   5   6   3   14.60    3.80
  -5   6  -3   18.90    3.60
   5   6   3   19.10    2.60
  -5   6  -3   25.90    4.00
  -5   6  -3   18.50    3.80
  -6  -6  -3   69.79    5.40
  -6  -6  -3   54.89    7.10
   6  -6   3   69.59    7.90
   6  -6   3   66.19    7.20
   6  -6   3   56.39    6.60
  -6   6  -3   75.99    7.20
  -6   6  -3   70.99    7.00
  -6   6  -3   84.99    7.40
   6   6   3   76.79    6.20
   6   6   3   65.89    7.40
   6   6   3   61.29    7.30
   6   6   3   60.49    5.40
   7  -6   3   72.59    7.80
  -7  -6  -3   67.29    6.60
  -7  -6  -3   82.09    5.80
   7  -6   3   67.39    6.70
  -7  -6  -3   58.79    7.40
   7  -6   3   80.59    7.60
   7  -6   3   61.19    7.10
   7   6   3   63.69    5.70
  -7   6  -3   64.99    7.40
   7   6   3   71.49    7.80
   7   6   3   61.59    8.00
  -7   6  -3   75.39    7.30
  -7   6  -3   64.79    7.40
   7   6   3   81.29    6.50
   8  -6   3   33.80    4.50
  -8  -6  -3   18.90    4.50
   8  -6   3   27.60    3.90
  -8  -6  -3   23.20    3.70
  -8  -6  -3   28.90    3.00
   8  -6   3   22.80    4.50
   8  -6   3   26.60    4.90
   8   6   3   25.10    5.70
   8   6   3   28.30    3.10
  -8   6  -3   32.50    4.50
  -8   6  -3   25.80    4.10
   8   6   3   31.50    4.40
  -8   6  -3   32.80    4.40
  -9  -6  -3   16.20    3.60
   9  -6   3   12.10    4.30
   9  -6   3   10.00    4.10
   9   6   3   18.90    2.60
  -9   6  -3   20.30    4.10
   9   6   3    5.00    3.90
  -9   6  -3   13.20    3.70
  -9   6  -3    7.30    3.60
   9   6   3   21.00    5.60
  10  -6   3    0.40    4.00
 -10  -6  -3   -0.20    3.30
 -10  -6  -3    2.10    4.20
  10   6   3    5.40    5.60
 -10   6  -3   -0.30    3.60
  10   6   3   -2.40    3.90
 -10   6  -3    0.10    3.40
 -10   6  -3    1.70    3.80
  10   6   3    2.70    2.00
 -11  -6  -3   -3.10    3.90
 -11  -6  -3   -6.40    5.80
 -11  -6  -3   -2.80    3.40
  11  -6   3    7.70    4.80
  11  -6   3    1.60    4.50
  11   6   3   -2.40    4.10
 -11   6  -3   -6.60    3.80
 -11   6  -3    3.70    3.30
  11   6   3   -1.10    2.10
  11   6   3    2.20    6.00
 -11   6  -3   -2.10    4.30
  12  -6   3    0.60    4.90
 -12  -6  -3    2.30    5.90
 -12   6  -3   -4.50    4.20
 -12   6  -3    1.90    3.50
 -12   6  -3    4.90    4.20
  12   6   3    5.70    3.70
  12   6   3    0.80    4.50
  13  -6   3   -3.60    3.30
 -13  -6  -3   -2.50    5.30
  13   6   3   -1.50    2.60
 -13   6  -3   -3.00    4.30
  13   6   3    2.30    4.10
  14  -6   3   14.50    4.00
 -14  -6  -3   11.50    6.10
  14   6   3   13.10    6.30
  14   6   3   17.30    3.50
  14   6   3   16.20    5.60
 -14   6  -3   25.60    5.80
 -14   6  -3   29.90    5.80
 -15  -6  -3   -1.40    6.00
  15   6   3    2.00    5.30
 -15   6  -3    0.20    4.80
  15   6   3   -2.10    3.00
 -15   6  -3   -1.10    4.80
 -16  -6  -3    0.20    6.10
 -16   6  -3    2.30    5.50
 -16   6  -3    3.90    5.00
  16   6   3    0.00    3.30
 -17  -6  -3   -3.70    6.30
  17  -6   3   -0.40    3.60
  17   6   3   -0.50    3.40
 -17   6  -3    4.30    5.20
 -17   6  -3    4.10    5.30
  18  -6   3    2.20    3.60
 -18  -6  -3   -2.00    6.70
 -18   6  -3   -3.50    5.10
 -18   6  -3   -2.90    5.90
  19  -6   3   -0.80    3.40
 -19   6  -3    6.40    9.20
  19   6   3    2.10    3.90
 -19   6  -3   -0.40    5.60
  19   7  -3    4.90    4.20
 -18   7   3    0.80    6.30
  17   7  -3    3.80    4.60
 -17   7   3    5.00    6.10
 -17   7   3   -0.30    5.30
 -16   7   3   21.40    6.00
 -16   7   3   19.40    5.60
  16   7  -3    7.70    4.60
  15   7  -3   14.10    4.00
 -15   7   3   18.60    5.40
 -15   7   3   14.60    5.90
 -14   7   3   33.00    6.00
  14   7  -3   33.20    5.40
  14   7  -3   25.10    5.00
  13   7  -3    1.40    3.20
  13   7  -3    4.00    4.20
 -13   7   3   14.70    4.90
 -13   7   3   -1.50    5.10
  13   7  -3   -3.80    4.50
  12  -7  -3   58.79    7.30
 -12  -7   3   68.69    6.50
  12   7  -3   77.69    7.80
 -12   7   3   52.69    7.30
  12   7  -3   70.09    8.10
 -12   7   3   55.39    7.50
  11  -7  -3   42.00    6.00
 -11  -7   3   37.00    6.00
 -11  -7   3   54.19    5.40
  11  -7  -3   46.40    6.40
 -11   7   3   52.19    6.20
  11   7  -3   47.00    5.30
  11   7  -3   47.20    6.10
 -11   7   3   45.40    6.00
  10  -7  -3   34.80    5.30
 -10  -7   3   30.30    5.00
  10   7  -3   41.00    5.40
  10   7  -3   40.10    6.50
 -10   7   3   40.90    5.30
 -10   7   3   27.20    5.30
  10   7  -3   37.40    4.60
   9  -7  -3   24.90    5.00
  -9  -7   3   36.40    3.80
   9  -7  -3   29.40    4.70
  -9  -7   3   25.10    4.60
   9   7  -3   27.10    6.10
   9   7  -3   30.10    5.00
  -9   7   3   33.00    5.20
   9   7  -3   28.40    3.70
  -9   7   3   27.70    4.70
   8  -7  -3   80.99    8.70
  -8  -7   3   79.69    7.20
   8  -7  -3   66.89    7.80
  -8   7   3   83.79    8.40
   8   7  -3   76.29    7.00
   8   7  -3   84.99    8.90
  -8   7   3   84.79    8.10
  -7  -7   3   23.20    3.00
   7  -7  -3    8.50    4.10
  -7  -7   3   17.70    3.80
   7  -7  -3   15.70    3.60
   7   7  -3    9.90    5.00
  -7   7   3   19.40    3.80
   7   7  -3   23.70    3.00
   7   7  -3   22.70    4.20
  -7   7   3   17.30    3.60
  -6  -7   3  153.18   13.60
   6  -7  -3  165.58   13.70
   6  -7  -3  173.38   13.50
  -6  -7   3  160.98   12.90
   6   7  -3  163.38   13.00
  -6   7   3  181.08   13.50
   6   7  -3  157.88   13.70
  -6   7   3  179.18   13.50
  -5  -7   3    3.00    2.20
   5  -7  -3   -2.60    3.00
  -5  -7   3    0.00    3.30
  -5   7   3    3.20    3.00
  -5   7   3    1.40    1.50
   5   7  -3    2.40    2.30
   5   7  -3   -2.30    3.50
   4  -7  -3    2.20    2.70
  -4  -7   3   -1.50    2.10
  -4  -7   3    2.70    3.10
  -4   7   3   -2.60    2.90
   4   7  -3   -0.20    2.20
  -4   7   3   -1.10    1.80
  -4   7   3   -0.50    3.20
   4   7  -3    4.00    3.40
   3  -7  -3  343.47   25.00
  -3  -7   3  316.67   25.40
  -3  -7   3  332.27   25.20
   3   7  -3  302.77   25.50
  -3   7   3  337.27   24.90
  -3   7   3  376.56   25.60
   3   7  -3  351.26   25.30
  -2  -7   3  416.86   28.90
   2  -7  -3  388.26   28.60
  -2  -7   3  387.96   28.90
  -2  -7   3  393.76   28.50
   2   7  -3  370.16   28.70
  -2   7   3  373.16   28.60
  -2   7   3  404.06   29.10
  -2   7   3  369.36   28.80
   2   7  -3  373.86   29.50
  -1  -7   3    8.20    2.40
  -1  -7   3    3.10    2.00
  -1  -7   3    1.60    2.90
   1  -7  -3    7.80    2.90
  -1   7   3    3.90    2.60
   1   7  -3    9.50    2.40
   1   7  -3    8.50    3.20
   1   7  -3    0.30    3.60
  -1   7   3    9.80    2.60
   0  -7   3   13.70    3.50
   0  -7  -3    7.20    3.10
   0  -7   3   20.10    2.90
   0  -7   3   12.70    2.60
   0   7   3   20.10    2.60
   0   7  -3   15.00    3.50
   0   7   3   18.30    3.20
   0   7  -3   10.70    3.60
   1  -7   3  247.78   18.70
  -1  -7  -3  237.88   18.50
   1  -7   3  251.07   19.10
   1  -7   3  262.97   18.90
  -1  -7  -3  242.18   19.10
  -1   7  -3  254.97   19.20
   1   7   3  242.18   19.10
  -1   7  -3  246.68   18.80
  -1   7  -3  261.47   19.30
  -2  -7  -3    3.30    1.70
   2  -7   3    1.90    2.90
   2  -7   3    7.50    3.10
   2  -7   3    4.50    2.40
  -2  -7  -3    4.10    2.80
  -2   7  -3   -1.00    2.70
  -2   7  -3    9.90    3.50
   2   7   3   -2.40    3.30
  -2   7  -3    8.50    3.90
  -2   7  -3    4.20    2.90
  -3  -7  -3   31.80    3.30
   3  -7   3   36.70    3.90
  -3  -7  -3   32.10    4.10
   3  -7   3   32.80    4.10
   3  -7   3   31.20    4.10
   3  -7   3   38.20    4.80
  -3   7  -3   35.00    3.90
  -3   7  -3   34.70    4.70
   3   7   3   28.40    4.20
  -3   7  -3   28.30    3.90
   3   7   3   27.70    3.20
  -4  -7  -3   25.70    2.70
   4  -7   3   28.10    3.80
   4  -7   3   23.50    3.50
   4  -7   3   33.80    4.70
  -4  -7  -3   24.00    4.30
  -4   7  -3   27.30    3.70
   4   7   3   22.70    2.60
  -4   7  -3   38.90    4.50
   4   7   3   21.30    4.10
  -4   7  -3   31.30    4.50
  -5  -7  -3  249.88   20.30
   5  -7   3  271.57   20.30
  -5  -7  -3  257.47   19.40
   5  -7   3  271.57   20.10
   5  -7   3  259.37   20.10
  -5   7  -3  278.97   20.20
   5   7   3  251.97   20.60
   5   7   3  251.37   19.30
  -5   7  -3  282.97   20.20
   5   7   3  259.47   19.30
  -5   7  -3  253.57   19.90
   5   7   3  248.28   20.10
  -6  -7  -3    2.50    3.30
  -6  -7  -3    1.70    2.40
   6  -7   3    4.80    3.70
  -6  -7  -3    0.60    1.60
   6  -7   3    0.60    3.50
   6  -7   3    0.00    3.50
  -6   7  -3    2.20    3.40
  -6   7  -3   -2.30    3.50
   6   7   3   -0.70    1.50
   6   7   3    1.40    3.50
  -6   7  -3    3.60    3.40
   6   7   3    2.90    4.70
   7  -7   3   34.10    5.40
  -7  -7  -3   25.50    4.50
   7  -7   3   41.80    5.00
  -7  -7  -3   33.80    4.00
   7  -7   3   39.90    5.00
  -7  -7  -3   32.80    3.60
   7   7   3   38.00    3.60
  -7   7  -3   31.60    4.60
  -7   7  -3   33.80    4.70
   7   7   3   28.40    4.80
   7   7   3   22.30    6.30
  -7   7  -3   41.40    4.80
   8  -7   3   10.30    4.20
  -8  -7  -3   12.30    2.10
  -8  -7  -3    7.30    3.00
   8  -7   3    9.70    4.10
  -8   7  -3   10.20    3.90
   8   7   3   11.70    5.40
  -8   7  -3    7.80    3.70
   8   7   3    3.90    3.90
   8   7   3   10.30    1.90
  -8   7  -3    4.90    3.50
  -9  -7  -3    1.30    3.80
   9  -7   3    4.00    4.80
  -9  -7  -3    1.20    2.00
  -9   7  -3   -3.70    3.60
  -9   7  -3    2.50    3.60
   9   7   3   -1.00    2.00
  -9   7  -3   -0.10    3.40
   9   7   3   -1.50    3.80
 -10  -7  -3    9.90    4.20
 -10  -7  -3   13.30    3.70
  10  -7   3    4.90    5.10
  10  -7   3   14.40    4.80
  10   7   3   15.30    2.40
 -10   7  -3   10.20    4.10
 -10   7  -3   12.20    4.00
 -10   7  -3   11.80    4.00
  10   7   3   12.40    4.50
  10   7   3    1.70    6.00
 -11  -7  -3   -0.20    3.70
  11  -7   3    3.30    4.90
  11  -7   3    8.00    3.80
 -11   7  -3   -3.20    4.00
  11   7   3    5.50    2.60
  11   7   3   -6.70    6.50
 -11   7  -3   -1.60    4.10
 -11   7  -3   -4.90    3.90
  12  -7   3   35.40    4.60
  12   7   3   48.60    4.70
 -12   7  -3   38.20    6.30
  12   7   3   26.30    5.90
  13  -7   3    4.30    3.30
  13   7   3    3.00    2.80
 -13   7  -3   -1.00    4.50
 -13   7  -3   -5.50    4.30
  13   7   3   -4.10    4.40
  14  -7   3   94.59    8.50
 -14   7  -3   79.29   10.10
  14   7   3  107.19    8.60
 -14   7  -3  106.49   10.40
  15  -7   3    3.20    3.30
 -15  -7  -3    1.50    5.90
 -15   7  -3    8.20    5.70
  15   7   3    5.40    3.10
  15   7   3   -2.00    4.40
 -15   7  -3   -2.90    5.20
 -16  -7  -3    9.50    6.40
 -16   7  -3    3.50    4.80
 -16   7  -3   -3.70    5.00
  16   7   3    8.00    3.40
 -17  -7  -3   10.70    6.70
  17   7   3    8.10    3.60
 -17   7  -3   -2.80    5.60
 -17   7  -3    5.70    5.20
 -18  -7  -3   -3.80    5.60
  18   7   3    2.00    3.60
 -18   7  -3    8.10    5.50
 -18   7  -3    0.70    5.20
 -18   8   3    2.30    5.90
 -18   8   3    7.60    5.80
  18   8  -3   -1.20    4.70
 -17   8   3   -0.90    5.10
  17   8  -3    3.90    5.30
  16   8  -3   -0.70    3.40
 -16   8   3    6.80    5.20
 -16   8   3    5.40    5.10
  15   8  -3   12.80    3.70
 -15   8   3   13.80    5.60
 -15   8   3   11.20    5.60
  14   8  -3   -1.90    3.20
 -14   8   3    2.40    5.10
 -14   8   3   -3.60    5.20
 -13   8   3  135.39   12.90
  13   8  -3  149.39   12.20
 -12  -8   3   10.70    3.80
  12  -8  -3   11.20    5.30
 -12   8   3    2.80    4.50
  12   8  -3   10.30    3.30
 -12   8   3   11.20    4.90
  11  -8  -3   39.30    6.30
  11  -8  -3   29.40    5.80
 -11  -8   3   28.20    4.10
 -11   8   3   32.00    6.00
  11   8  -3   34.30    4.30
  11   8  -3   35.70    5.60
 -11   8   3   32.70    5.30
  10  -8  -3   -0.80    4.80
  10  -8  -3    0.70    5.80
 -10  -8   3    5.10    2.70
  10   8  -3    2.20    4.10
 -10   8   3    0.30    4.10
 -10   8   3   -3.30    3.90
  10   8  -3    1.30    2.60
   9  -8  -3    5.70    4.00
  -9  -8   3   -0.20    3.80
  -9  -8   3   -0.80    3.40
  -9   8   3    2.30    3.60
   9   8  -3   -2.20    4.00
   9   8  -3    0.20    3.00
  -9   8   3    2.20    3.80
   9   8  -3   -7.00    5.10
   8  -8  -3   -1.90    4.10
   8  -8  -3    4.00    4.60
  -8  -8   3   -0.50    3.60
  -8  -8   3    3.60    2.30
  -8   8   3   -0.20    3.60
   8   8  -3    3.10    4.90
  -8   8   3    0.20    3.40
   8   8  -3    0.30    2.30
[truncated: 1,145,816 more chars]
